# Supplementary material for: Sub-genotype phylogeny of the non-G, non-P genes of genotype 2 Rotavirus A strains
Source: PLoS One. 2019 May 31;14(5):e0217422. doi: 10.1371/journal.pone.0217422 (PMC6544246; doi:10.1371/journal.pone.0217422)
Supplement: S1 File — (ZIP) [file pone.0217422.s002.zip]

Archive with 23 entries (20 files):
- S1 File /
- S1 File /.DS_Store
- __MACOSX/
- __MACOSX/S1 File /
- __MACOSX/S1 File /._.DS_Store
- S1 File /Ref-seq_M2_final.txt
- __MACOSX/S1 File /._Ref-seq_M2_final.txt
- S1 File /Ref-seq_T2_final.txt
- __MACOSX/S1 File /._Ref-seq_T2_final.txt
- S1 File /Ref_Seq_A2_final.txt
- __MACOSX/S1 File /._Ref_Seq_A2_final.txt
- S1 File /REf_Seq_C2_final.txt
- __MACOSX/S1 File /._REf_Seq_C2_final.txt
- S1 File /Ref_Seq_E2_final.txt
- __MACOSX/S1 File /._Ref_Seq_E2_final.txt
- S1 File /Ref_seq_H2_final.txt
- __MACOSX/S1 File /._Ref_seq_H2_final.txt
- S1 File /Ref_seq_I2_final.txt
- __MACOSX/S1 File /._Ref_seq_I2_final.txt
- S1 File /Ref_seq_N2_final.txt
- __MACOSX/S1 File /._Ref_seq_N2_final.txt
- S1 File /Ref_seq_R2_final.txt
- __MACOSX/S1 File /._Ref_seq_R2_final.txt
