# Supplementary material for: Sub-genotype phylogeny of the non-G, non-P genes of genotype 2 Rotavirus A strains
Source: PLoS One. 2019 May 31;14(5):e0217422. doi: 10.1371/journal.pone.0217422 (PMC6544246; doi:10.1371/journal.pone.0217422)
Supplement: S1 File — (ZIP) [file pone.0217422.s002.zip › S1 File /Ref-seq_T2_final.txt]

>HQ650122_RVA/Human-tc/USA/DS-1/1976/G2P4_T2_I
GGCTTTTAATGCTTTTCAGTGGTTGATGCTCAAGATGGAGTCTACTCAACAGATGGCATCTTCTATTATTAACTCTTCTTTTGAAGCTGCAGTTGTCGCTGCAACTTCTACGTTGGAGTTAATGGGTATTCAATATGATTATAATGAAGTATACACTAGAGTTAAAAGTAAGTTTGGTTTTGTAATGGATGATTCTGGTGTTAAAAATAATTTAATGGGTAAAGCAGCTACAATTGATCAGGCTTTGAATGGTAAGTTTAGTTCATCTATTAGAAATAGAAATTGGATGACTGATTCTAAAACTGTATCAAGATTGGATGAAGATGTGAACAAACTTAGGTTATTATTATCATCGAAGGGAATTGATCAAAAAATGAGAGTTCTTAATGCGTGCTTTAGTGTTAAGAGAGTGCCTGGAAAATCATCATCTGTCATTAAATGTACTAGACTAATGAAAGAGAAGATAGAACGCGGAGAAGTCGAAGTGGATGATACATTCGTTGAAGAGAGAATGGAAATTGACACTATAGATTGGAAATCCAGATATGACCAACTTGAAAGACGATTTGAGTCATTAAAGCAGCGAGTTAATGAAAAGTACAATAATTGGGTTATTAAGGCAAGGAAAGTAAATGAAAATATGAACTCTCTTCAAAACGTTATTTCGCAACAGCAAGCTCATATCAATGAATTACAAATATATAATAACAAACTAGAGCGTGATTTACAATCAAAAATAGGATCAGTTATTTCATCCATTGAATGGTACTTACGGTCCATGGAGCTATCAGATGACATTAAATCAGATATTGAACAACAACTCAATTCAATAGATCATATTAATCCAGTTAATGCTTTCGATGATTTTGAGTCCATTCTTCGTAATTTAATATCTGATTATGATAGAATTTTTATTATGTTTAAAGGATTGTTGCAGCAAAGTAATTACACTTATACTTATGAGTAA--ACATGGT-----ATA---ACCATCTTCACGTAACCCTCTATGAGCACAATAGTTAAAAGCTAACA--------------------------------------------------CTGTCAAAAACCTAAATGGCTATAGGGGCGTTATGTGACC
>EF554150_RVA/Sheep-tc/ESP/OVR762/2002/G8P14_M2_VIII
-------------------------------------------------CAGATGGCATCTTCTATTATTAACTCTTCTTTTGAAGCTGCAGTTGTCGCTGCAACTTCTACATTAGAGTTAATGGGTATTCAATATGATTATAATGAAGTATACACTAGAGTTAAAAGTAAGTTTGATTTTGTAATGGATGATTCTGGTGTTAAAAATAATTTAATGGGTAAAGCAGCTACAATTGATCAGGCTTTGAATGGTAAGTTTAGTTCATCTATTAGAAATAGAAATTGGATGACTGATTCTAAAACTGTATCAAGATTGGATGAAGATGTGAACAAACTTAGATTATTATTGTCATCGAAAGGAATTGATCAAAAAATGAGAGTTCTTAATGCATGCTTTAGTGTTAAGAGAGTGCCTGGAAAATCATCATCTGTCATTAAATGTACTAGATTAATGAAAGAGAAGATAGAACGCGGAGAAGTCGAAGTGGATGATACATTCGTTGAAGAAAGAATGGAAATTGACACTATAGATTGGAAATCCAGATATGATCAACTTGAAAGACGATTTGAGTCGTTAAAACAGCGAGTTAATGAAAAGTACAATAATTGGGTTATTAAGGCGAGGAAAGTAAATGAAAATGTGAACTCTCTTCAAAACGTTATTTCGCAACAGCAAGCTCATATCAATGAATTACAAATATATAATAATAAACTAGAGCGTGATTTACAATCAAAAATAGGATCAGTTATTTCATCCATTGAATGGTACTTACGTTCCATGGAGCTATCAGATGACATTAAATCAGATATTGAACAACAACTCAATTCAATAGATCATATTAATCCAGTTAATGCTTTCGATGATTTTGAATCCATTCTTCGTAATTTAATATCTGATTATGATAGAATTTTTATTATGTTTAAAGGATTGTTGCAGCAAAGTAATTACACTTATACCTATGAGTAA--ATATGGT-----ATATT-ACCATCTTCACGTAACCCTCTATGAGCACAATAGT------------------------------------------------------------------------------------------------------
>KC443584_RVA/Human-wt/AUS/CK20001/1977/G2P4__T2_I
-------------------TGGTTGATGCTCAAGATGGAGTCTACTCAACAGATGGCATCTTCTATTATTAACTCTTCTTTTGAAGCTGCAGTTGTCGCTGCAACTTCTACGTTGGAGTTAATGGGTATTCAATATGATTATAATGAAGTATACACTAGAGTTAAAAGTAAGTTTGATTTTGTAATGGATGATTCTGGTGTTAAAAATAATTTAATGGGTAAAGCAGCTACAATTGATCAAGCTTTGAATGGTAAGTTTAGTTCATCTATTAGAAATAGAAATTGGATGACTGATTCTAAAACTGTATCAAGATTGGATGAAGATGTGAACAAACTCAGGTTATTATTGTCATCGAAAGGAATTGATCAAAAAATGAGAGTTCTTAATGCGTGCTTTAGTGTTAAGAGAGTGCCTGGAAAATCATCATCTGTCATTAAATGTACTAGACTAATGAAAGAGAAGATAGAACGCGGAGAAGTCGAAGTGGATGATGCATTCGTTGAAGAAAGAATGGAAATTGACACTATAGATTGGAAATCCAGATATGACCAACTTGAAAGACGATTTGAATCGTTAAAACAGCGAGTTAATGAAAAGTACAATAATTGGGTTATTAAGGCAAGGAAAGTAAATGAAAATATGAACTCTCTTCAAAACGTTATTTCACAACAGCAAGCTCATATCAATGAATTACAAATATATAATAATAAACTAGAGCGTGATTTACAATCAAAAATAGGATCAGTTATTTCATCCATTGAATGGTACTTACGGTCCATGGAGCTATCAGATGACATTAAATCAGATATTGAACAACAACTCAATTCAATAGATCATATTAATCCAGTTAATGCTTTCGATGATTTTGAGTCTATTCTTCGTAATTTAATATCTGATTATGATAGAATTTTTATTATGTTTAAAGGATTGTTGCAGCAAAGTAATTACACTTATACCTATGAGTAA--ACATGGT-----ATATT-ACCATCTTCACGTAACCCTCTATGAGCACAATAGTTAAAAGCTAACA------------------------------------------------------------------------------------------
>EF672593_RVA/Human-tc/PHI/L26/1987/G12P4_T2_II
----------------------------------ATGGAGTCTACTCAACAGATGGCATCTTCTATTATTAACTCTTCTTTTGAAGCTGCAGTTGTCGCTGCAACTTCTACATTAGAATTAATGGGTATTCAATATGATTATAATGAAGTATACACTAGAGTTAAAAGTAAGTTTGATTTTGTAATGGATGATTCTGGTGTTAAAAATAATTTAATGGGTAAAGCAGCTACAATTGATCAGGCTTTGAATGGTAAGTTTAGTTCATCTATTAGAAATAGAAATTGGATGACTGATTCTAAAACTGTAGCGAGATTGGATGAAGATGTGAATAAACTTAGATTATTATTATCATCGAAAGGAATTGATCAAAAAATGAGAGTTCTTAATGCGTGTTTTAATGTTAAGAGAGTGCCTGGAAAATCATCATCTGTCATTAAATGTACTAGGTTAATGAAAGATAAAATAGAACGTGGAGAAGTCGAAGTGGATGATACATTCGTTGAGGAAAGAATGGAAATTGACACCATAGATTGGAAATCCAGATATGACCAACTTGAAAGACGATTTGAGTCGTTAAAACAGCGAGTTAATGAAAAATACAATAATTGGGTTATTAAGGCAAGGAAAGTAAATGAAAACATGAACTCTCTTCAAAATGTTATTTCACAACAGCAAGCTCATATCAATGAATTACAAATATATAATAATAAACTAGAGCGTGATTTACAATCAAAAATAGGATCAGTTATTTCATCCATTGAATGGTACTTGCGGTCTATGGAGCTGTCAGATGACATTAAATCAGATATTGAACAACAACTCAATTCAATAGATCATATTAATCCAGTTAATGCTTTCGATGATTTTGAGTCTATTCTTCGTAATTTAATATCTGATTATGATAGAATTTTTATTATGTTTAAAGGATTGTTGCAGCAAAGTAATTACACTTATACCTATGAGTAA-------------------------------------------------------------------------------------------------------------------------------------------------------------
>KC178737_RVA/Human-wt/ITA/PAI11/1996/G2P4_T2_II
GGCTTTTAATGCTTTTCAGTGGTTGATGCTCAAGATGGAGTCTACTCAACAGATGGCATCTTCTATTATTAACTCTTCTTTTGAAGCTGCAGTTGTCGCTGCAACTTCTACATTAGAATTAATGGGTATTCAATATGATTATAATGAAGTATACACTAGAGTTAAAAGCAAGTTTGATTTTGTAATGGATGATTCTGGTGTTAGAAATAATTTAATGGGTAAAGCAGCTACAATTGATCAGGCTTTGAATGGTAAGTTTAGTTCATCTATTAGAAATAGAAATTGGATGACTGATTCTAAAACTGTAGCGAGATTGGATGAAGATGTGAACAAACTTAGATTATTATTGTCATCAAAAGGAATTGATCAAAAAATGAGAGTTCTTAATGCGTGTTTTAATGTTAAGAGAGTGCCTGGAAAATCATCATCTGTCATTAAATGTACTAGGTTAATGAAAGAGAAAATAGAACGTGGAGAAGTCGAAGTGGATGATACATTCGTTGAGGAAAGAATGGAAATTGACACCATAGATTGGAAATCCAGATATGACCAACTTGAAAGACGATTTGAGTCGTTAAAACAGCGAGTTAATGAAAAGTACAATAATTGGGTTATTAAGGCAAGGAAAGTAAATGAAAACATGAACTCTCTTCAAAATGTTATTTCGCAACAGCAAGCTCATATTAATGAATTACAAATATATAATAATAAACTAGAGCGTGATTTACAATCAAAAATAGGATCAGTTATTTCATCCATTGAATGGTACTTGCGATCTATGGAGCTATCAGATGACATTAAATCAGATATTGAACAACAACTCAATTCAATAGATCATATTAATCCAGTTAATGCTTTCGATGATTTTGAGTCTATTCTTCGTAATTTAATATCTGATTATGATAGAATTTTTATTATGTTTAAAGGATTGTTGCAGCAAAGTAATTACACTTATACTTATGAGTAA--ATATGAT-----ATATT-ACCATCTTTACGTAACCCTCTATGAGCACAATAGTTAAAAGCTAACA--------------------------------------------------CTGTCAAAAACCTAAATGGCTATRGGGGCGTTATGTGACC
>JF304934_RVA/Human-tc/KEN/AK26/1982/G2P4_T2_II
GGCTTTTAATGCTTTTCAGTGGTTGATGCTCAAGATGGAGTCTACTCAACAGATGGCATCTTCTATTATTAACTCTTCTTTTGAAGCTGCAGTTGTCGCTGCAACTTCTACATTAGAATTAATGGGTATTCAATATGATTATAATGAAGTATACACTAGAGTTAAAAGTAAATTTGATTTTGTAATGGATGATTCTGGTGTTAAAAATAATTTAATGGGTAAAGCAGTTACAATTGATCAGGCTTTGAATGGTAAATTTAGTTCATCTATTAGAAATAGAAATTGGATGACTGATTCTAAAACTGTAGCGAGATTGGATGAAGATGTGAACAAGCTTAGATTATTATTGTCATCGAAAGGAATTGATCAAAAAATGAGAGTTCTTAATGCGTGTTTTAATGTTAAGAGAGTGCCTGGAAAATCATCATCTGTCATTAAATGTACTAGGTTAATGAAAGAGAAAATAGAACGCGGAGAAGTCGAAGTGGATGATACATTCGTTGAGGAAAGAATGGAAATTGACACCATAGATTGGAAATCCAGATATGACCAACTTGAAAGACGATTTGAGTCATTAAAACAGCGAGTTAATGAAAAGTACAATAATTGGGTTATTAAGGCAAGGAAATTAAATGAAAACATGAACTCTCTTCAAAATGTTATTTCGCAACAACAAGCTCATATTAATGAATTACAAATATATAACAATAAACTAGAGCGTGATTTACAATCAAAAATAGGATCAGTTATTTCATCCATTGAATGGTACTTGCGGTCTATGGAGCTATCAGATGACATTAAATCAGATATTGAACAACAACTCAATTCAATAGATCATATTAATCCAGTTAATGCTTTCGATGATTTTGAGTCTATTCTTCGTAATTTAATATCTGATTATGATAGAATTTTTATTATGTTTAAAGGACTGTTGCAGCAAAGTAATTACACTTATACCTATGAGTAA--ACATGAT-----ATATT-ACCATCTTCACGTAATCCTCTATGAGCACAATAGTTAAAAGCTAACA--------------------------------------------------CTGTCAAAAACCTAAATGGCTATAGGGGCGTTATGTGACC
>KC443771_RVA/Human-wt/AUS/CK20022/2001/G2P4_T2_V
-------------------TGGTTGATGCTCAAGATGGAGTCTACTCAGCAGATGGCATCTTCTATTATTAACTCTTCTTTTGAAGCTGCAGTTGTCGCTGCAACTTCTACATTGGAATTAATGGGTATTCAATATGATTATAATGAAGTATATACTAGAGTTAAAAGTAAGTTTGATTTTGTAATGGATGATTCTGGCGTTAAGAATAATCTAATAGGTAAAGCAGCTACAATTGATCAGGCTTTGAATGGTAAGCTTAGTTCATCTATCAGAAATAGAAATTGGATGACTGATTCAAAAACTGTAGCAAGATTAGATGAAGATGTGAACAAACTTAGATTATTATTGTCATCGAAAGGAATTGATCAAAAAATGAGAGTTCTTAATGCATGCTTTAGTGTTAAGAGAGTACCTGGAAAATCGTCATCTATCATTAAATGTACTAGGTTAATGAAAGAGAAAATAAAACGTGGAGAAGTCGAAGTGGATGATGCATTCATTGAAGAAAAAATGGAAATTGACACTATAGATTGGAAATCCAGATATGATCAACTTGAAAGACGATTTGAGTCGTTAAAACAGCGAGTTAATGAAAAGTACAATAATTGGGTTATTAAGGCAAGGAAAGTAAACGAAAACATGAACTCTCTTCAGAATGTTATTTCGCAACAACAAGCTCATATCAATGAATTACAAATATATAATAATAAACTAGAGCGTGATTTACAATCAAAAATAGGATCAGTTATTTCATCCATTGAATGGTACTTACGGTCTATGGAACTATCAGATGACATTAAATCAGATATTGAACAACAACTCAATTCAATAGATCATATTAATCCAGTTAATGCTTTTGATGATTTTGAGTCTATTCTTCGTAATTTAATATCTGATTATGATAGAATTTTTATTATGTTTAAAGGATTGTTGCAGCAAAGTAATTACACTTATACCTATGAGTAA--ACGTAGC-----ATATT-ATCATCTTCACGTAACCCTCTATGAGCACAATAGTTAAAAGCTAACA------------------------------------------------------------------------------------------
>KJ753354_RVA/Human-wt/ZAF/MRC-DPRU618/2003/G2P4_T2_V
-------------------TGGTTGATGCTCAAGATGGAGTCTACTCAGCAGATGGCATCTTCTATTATTAACTCTTCTTTTGAAGCTGCAGTTGTCGCTGCAACTTCTACATTGGAATTAATGGGTATTCAATATGATTATAATGAAGTATATACTAGAGTTAAAAGTAAGTTTGATTTTGTAATGGATGATTCTGGCGTTAAGAATAATCTAATAGGTAAAGCAGCTACAATTGATCAGGCTTTGAATGGTAAGTTTAGTTCATCTATCAGAAATAGAAATTGGATGACTGATTCAAAAACTGTAGCAAGATTAGATGAAGATGTGAACAAACTTAGATTATTATTGTCATCGAAAGGAATTGATCAAAAAATGAGAGTTCTTAATGCATGCTTTAGTGTTAAGAGAGTACCTGGAAAATCGTCATCTATCATTAAATGTACTAGGTTAATGAAAGAGAAAATAGAACGTGGAGAAGTCGAAGTGGATGATACATTCATTGAAGAAAAAATGGAAATTGACACTATAGATTGGAAATCCAGATATGATCAACTTGAAAGACGATTTGAGTCGTTAAAACAGCGAGTTAATGAAAAGTACAATAATTGGGTTATTAAGGCAAGGAAAGTAAACGAAAACATGAACTCTCTTCAGAATGTCATTTCGCAACAACAAGCTCATATCAATGAATTACAAATATATAATAATAAACTAGAGCGTGATTTACAATCAAAAATAGGATCAGTTATTTCATCCATTGAATGGTACTTACGGTCTATGGAACTATCAGATGACATTAAATCAGATATTGAACAACAACTCAATTCAATAGATCATATTAATCCAGTTAATGCTTTTGATGATTTCGAGTCTATTCTTCGTAATTTAATATCTGATTATGATAGAATTTTTATTATGTTTAAAGGATTGTTGCAGCAAAGTAATTACACTTATACCTATGAGTAG--ACATAGC-----ATATT-ACCATCTTCACGTAACCCTCTATGAGCACAATAGTTAAAAGCTAACAATTACCATCTTCACGTAACCCTCTATGAGCACAATAGTTAAAAGCTAACACTGTCAAAAACCTAAATGGCTATAGGGGCGTTATGTGACC
>DQ146690_RVA/Human-wt/BGD/N26/2002/G12P6_T2_V
GGCTTTTAATGCTTTTCAGTGGTTGATGCTCAAGATGGAGTCTACTCAGCAGATGGCATCTTCTATCATTAACTCTTCTTTTGAAGCTGCAGTTGTCGCTGCAACTTCTACATTGGAATTAATGGGCATTCAATATGATTATAATGAAGTATATACTAGAGTTAAAAGTAAGTTTGATTTTGTAATGGATGATTCTGGCGTTAAGAATAATCTAATAGGTAAAGCAGCTACAATTGATCAGGCTTTGAATGGTAAGTTTAGTTCATCTATCAGAAATAGAAATTGGATGACTGATTCAAAAACTGTAGCAAGATTAGATGAAGATGTGAACAAACTTAGATTATTATTGTCATCGAAAGGAATCGATCAAAAAATGAGAGTTCTTAATGCATGCTTTAGTGTTAAGAGAGTACCTGGAAAATCGTCATCTATCATTAAATGTACTAGGTTAATGAAAGAGAAAATAGAACGTGGAGAAGTCGAAGTGGATGATGCATTCATTGAAGAAAAAATGGAAATTGACACTATAGATTGGAAATCCAGATATGATCAACTTGAAAGACGATTTGAGTCGTTAAAACAGCGAGTTAATGAAAAGTACAATAATTGGGTTATTAAGGCAAGGAAAGTGAACGAAAACATGAACTCTCTTCAGAATGTTATTTCGCAACAACAAGCTCATATTAATGAATTACAAATATATAATAATAAACTAGAGCGTGATTTACAATCAAAAATAGGATCAGTTATTTCATCCATTGAATGGTACTTACGGTCTATGGAACTATCAGATGACATTAAATCAGATATTGAACAACAACTCAATTCAATAGATCATATTAATCCAATTAACGCTTTTGACGATTTTGAGTCTATTCTTCGTAATTTAATATCTGATTATGATAGAATTTTTATTATGTTTAAAGGATTGTTGCAGCAAAGTAATTACACTTATACCTATGAGTAA--ACATAGC-----ATATT-ACCATCTTCACGTAACCCTCTATGAGCACAATAGTTAAAAGCTAACA--------------------------------------------------CTGTCAAAAACCTAAATGGCTATAGGGGCGTTATGTGACC
>KC83469_RVA/Human-wt/AUS/336190/2004/G2P4_T2_V
GGCTTTTAATGCTTTTCAGTGGTTGATGCTCAAGATGGAGTCTACTCAGCAGATGGCATCTTCTATTATTAACTCTTCTTTTGAAGCTGCAGTTGTCGCTGCAACTTCTACATTGGAATTAATGGGTATTCAATATGATTATAATGAAGTATATACTAGAGTTAAAAGTAAGTTTGATTTTGTAATGGATGATTCTGGCGTTAAGAATAATCTAATAGGTAAAGCAGCTACAATTGATCAGGCTTTGAATGGTAAATTTAGTTCATCTATCAGAAATAGAAATTGGATGACTGACTCAAAAACTGTAGCAAGATTAGATGAAGATGTGAACAAACTTAGATTATTATTGTCATCGAAAGGAATTGATCAAAAAATGAGAGTTCTTAATGCATGCTTTAGTGTTAAGAGAGTACCTGGAAAATCATCATCTATCATTAAATGTACTAGGTTAATGAAAGAGAAAATAGAACGTGGAGAAGTCGAAGTGGATGATGCATTCATTGAAGAAAGAATGGAAGTTGACACTATAGATTGGAAATCCAGATATGATCAACTTGAAAGACGATTTGAGTCGTTAAAACAGCGAGTTAATGAAAAGTATAATAATTGGGTTATTAAGGCAAGGAAAGTAAACGAAAACATGAACTCTCTTCAGAATATTATTTCGCAACAACAAGCTCATATCAATGAATTACAAATATATAATAATAAACTAGAGCGTGATTTACAATCAAAAATAGGATCAGTTATTTCATCCATTGAATGGTACTTACGGTCTATGGAACTATCAGATGACATTAAATCAGATATTGAACAACAACTCAATTCAATAGATCATATTAACCCAGTTAATGCTTTTGATGATTTTGAGTCTATTCTTCGTAATTTAATATCTGATTATGATAGAATTTTTATTATGTTTAAAGGATTGTTGCAGCAGAGTAATTACACTTATACCTATGAGTAA--ACATAGC-----ATATT-ACCATCTTCACGTAACCCTCTATGAGCACAATAGTTAAAAGCTAACA--------------------------------------------------CTGTCAAAAACCTAAATGGCTATAGGGGCGTTATGT----
>DQ005106_RVA/Human-wt/COD/DRC88/2003/G8P8_T2_V
GGCTTTTAATGCTTTTCAGTGGTTGATGCTCAAGATGGAGTCTACTCAGCAGATGGCATCTTCTATTATTAACTCTTCTTTTGAAGCTGCAGTTGTCGCTGCAACTTCTACATTGGAATTAATGGGTATTCAATATGATTATAATGAAGTATATACTAGAGTTAAAAGTAAGTTTGATTTTGTAATGGATGATTCCGGCGTTAAAAATAATCTAATAGGTAAAGCAGCTACAATTGATCAGGCTTTGAATGGTAAGTTTAGTTCATCTATCAGAAATAGAAATTGGATGACTGATTCAAAAACTGTAGCAAGATTAGATGAAGATGTGAACAAACTCAGATTACTATTGTCATCGAAAGGAATTGATCAAAAAATGAGAGTTCTTAATGCATGCTTTAGTGTTAAGAGAGTACCTGGAAAATCGTCATCTATCATTAAATGTACTAGGTTAATGAAAGAGAAAATAGAACGTGGAGAAGTTGAAGTGGATGATGCATTCATTGAAGAAAAAATGGAAATTGACACTATAGATTGGAAATCCAGATATGATCAACTTGAAAGACGATTTGAGTCGTTAAAACAGCGAGTTAATGAAAAGTACAATAATTGGGTTATTAAGGCAAGGAAAGTAAATGAAAACATGAACTCTCTTCAGAATGTTATTTCGCAACAACAAGCTCATATCAATGAATTACAAATATATAATAATAAACTAGAGCGTGATTTACAATCAAAAATAGGATCAGTTATTTCATCCATTGAATGGTACTTACGGTCTATGGAACTATCAGATGACATTAAATCAGATATTGAACAACAACTCAATTCAATAGATCATATTAATCCAGTTAATGCTTTTGATGACTTTGAGTCTATCCTTCGTAATTTAATATCTGATTATGATAGAATTTTTATTATGTTTAAAGGATTGTTGCAGCAAAGCAATTACACTTATACCTATGAGTAA--ACATAGC-----ATACT-ACCATCTTCACGTAACCCTCTATGAGCACAATAGTTAAAAGCTAACA--------------------------------------------------CTGTCAAAAACCTAAATGGCTATAGGGGCGTTATGTGACC
>LC105585_RVA/Human-wt/GHA/GHPML1989/2012/G2P4_T2_V
---------------------GTTGATGCTCAAGATGGAGTCTACTCAGCAGATGGCATCTTCTATCATTAACTCTTCTTTTGAAGCTGCAGTTGTCGCTGCAACTTCTACATTGGAATTAATGGGTATTCAATATGATTATAATGAAGTATATACTAGAGTTAAAAGTAAGTTTGATTTTGTAATGGATGATTCTGGCGTTAAGAATAATCTAATAGGTAAAGCAGTTACAATTGACCAGGCTTTGAATGGTAAGTTTAGTTCATCTATCAGAAATAGAAATTGGATGACTGATTCAAAAACTGTAGCAAGATTAGATGAAGATGTGAACAAACTCAGATTATTATTATCATCGAAAGGAATTGATCAAAAAATGAGAGTTCTTAATGCATGCTTTAGTGTTAAGAGAGTACCTGGAAAATCGTCATCCATCATTAAATGTACTAGGTTAATGAAAGAGAAAATAGAACGTGGAGAAGTCGAAGTGGATGATGCGTTCATTGAAGAAACAATGGAAATTGACACTATAGATTGGAAATCCAGATATGATCAACTTGAAAGACGATTTGAGTCGTTAAAACAGCGAGTTAATGAAAAGTACAATAATTGGGTTATTAAGGCAAGGAAAGTAAACGAAAACATGAACTCTCTTCAGAATGTTATTTCGCAACAACAAGCTCATATTAATGAATTACAAATATATAATAATAAACTAGAGCGTGATTTACAATCAAAAATAGGATCAGTTATTTCGTCCATTGAATGGTACTTACGGTCTATGGAACTATCAGATGACATTAAATCAGATATTGAACAACAACTCAATTCAATAGATCATATTAATCCAGTTAACGCTTTTGACGATTTTGAGTCTATCCTTCGTAATTTAATATCTGATTATGATAGAATTTTTATTATGTTTAAAGGATTGTTGCAGCAAAGTAATTACACTTATACTTATGAGTAA--ACATAGC-----ATATT-ACCATCTTCACGTAGCCCTCTATGAGCACAATAGTTAAAAGCTAACA--------------------------------------------------CTGTCAAAAACCTAAATG----------------------
>KJ752202_RVA/Human-wt/ZAF/MRC-DPRU82/2012/G2P4_T2_V
-------------------TGGTTGATGCTCAAGATGGAGTCTACTCAGCAGATGGCATCTTCTATTATTAACTCTTCTTTTGAAGCTGCAGTTGTCGCTGCAACTTCTACATTGGAATTAATGGGTATTCAGTATGATTATAATGAAGTATATACTAGAGTTAAAAGTAAGTTTGATTTTGTAATGGATGATTCTGGCGTTAAGAATAATCTAATAGGTAAAGCAGCTACAATTGATCAGGCTTTGAATGGTAAATTTAGTTCATCTATCAGAAATAGAAATTGGATGACTGATTCAAAAACTGTAGCAAGATTAGATGAAGATGTGAACAAACTTAGATTATTATTGTCATCGAAAGGAATTGATCAAAAAATGAGAGTTCTTAATGCATGCTTTAGTGTTAAGAGAGTACCTGGAAAATCGTCATCTATCATCAAATGTACTAGGTTAATGAAAGAGAAAATAGAACGTGGAGAAGTTGAAGTGGATGATACATTCATTGAAGAAAAAATGGAAATTGACACTATAGATTGGAAATCCAGATATGATCAACTTGAAAGACGATTTGAGTCGTTAAAACAGCGAGTTAATGAAAAGTACAATAATTGGGTTATTAAGGCAAGGAAAGTAAACGAAAATATGAATTCTCTTCAGAATGTTATTTCGCAACAGCAAGCTCATATCAATGAATTACAAATATATAATAATAAACTAGAGCGTGATTTACAATCAAAAATAGGATCAGTTATTTCATCCATTGAATGGTACTTACGATCTATGGAACTATCAGATGACATTAAATCAGACATTGAACAACAACTCAATTCAATAGATCATATTAATCCAGTTAATGCTTTTGATGATTTTGAGTCTATTCTTCGTAATTTAATATCTGATTATGATAGAATCTTTATTATGTTTAAAGGATTGTTGCAGCAAAGTAATTACACTTATACCTATGAGTAA--ACGTAGC-----ATATT-ACCATCTTCACGTAACCCTCTATGAGCACAATAGTTAAAAGCTAACA------------------------------------------------------------------------------------------
>KJ752347_RVA/Human-wt/GNB/MRC-DPRU5615/2011/G6P6_T2_V
-------------------TGGTTGATGCTCAAGATGGAGTCTACTCAGCAGATGGCATCTTCTATTATTAACTCTTCTTTTGAAGCTGCAGTTGTCGCTGCAACTTCTACATTGGAATTAATGGGTATTCAATATGATTATAATGAAGTATATACTAGAGTTAAAAGTAAGTTTGATTTTGTAATGGATGATTCTGGCGTTAAGAATAATCTAATGGGTAAAGCAGTTACAATTGATCAGGCTTTGAATGGTAAGTTTAATTCATCTATTAGAAATAGAAATTGGATGACTGATTCAAAAACTGTAGCAAGATTAGATGAAGATGTGAACAAACTTAGATTATTATTGTCATCGAAAGGAATTGATCAGAAAATGAGAGTTCTTAATGCATGCTTTAGCGTTAAGAGAGTACCTGGAAAATCGTCATCTATCATTAAATGTACTAGGTTAATGAAAGAGAAAATAGAACGTGGAGAAGTCGAAGTGGATGATGCATTCATTGAAGAAAAAATGGAAATTGACACTATAGATTGGAAATCCAGATATGATCAACTTGAAAGACGATTTGAGTCGTTGAAACAGCGAGTTAACGAAAAGTACAATAATTGGGTTATTAAGGCAAGGAAAGTAAATGAAAACATGAGCTCTCTTCAGAACGTTATTTCGCAACAACAAGCTCATATCAATGAATTACAAATGTATAATAATAAACTAGAGCGTGATTTACAATCAAAAATAGGATCAGTTATTTCATCCATTGAATGGTACTTACGATCTATGGAACTATCAGATGACATTAAATCAGATATTGAACAACAACTCAATTCAATAGATCATATTAATCCAGTTAATGCTTTCGATGATTTTGAGTCTATTCTTCGTAATTTAATATCTGATTATGATAGAATTTTTATTATGTTTAAAGGATTGTTGCAGCAAAGTAATTACACTTATACCTATGAGTAA--CCATAGC-----ATATT-ACCATCTTCACGTAACCCTCTATGAGCACAATAGTTAAAAGCTAACA------------------------------------------------------------------------------------------
>KJ752180_RVA/Human-wt/TGO/MRC-DPRU5164/2010/G3P6_T2_V
-------------------TGGTTGATGCTCAAGATGGAGTCTACTCAGCAGATGGCATCTTCTATTATTAACTCTTCTTTTGAAGCTGCAGTTGTCGCTGCAACTTCTACATTGGAACTAATGGGTATTCAATATGATTATAATGAAGTATATACTAGAGTTAAAAGTAAGTTTGATTTTGTAATGGATGATTCTGGCGTTAAGAATAATCTAATGGGTAAAGCAGTTACAATTGATCAGGCTTTGAATGGTAAGTTTAATTCATCTATTAGAAATAGAAATTGGATGACTGATTCAAAAACTGTAGCAAGATTAGATGAAGATGTGAATAAACTTAGATTATTATTGTCATCGAAAGGAATTGATCAAAAAATGAGAGTTCTTAATGCATGCTTTAGTGTTAAGAGAGTACCTGGAAAATCGTCATCTATCATTAAATGTACTAGGTTAATGAAAGAGAAAATAGAACGTGGAGAAGTCGAAGTGGATGATGCATTTATTGAAGAAAAAATGGAAATTGACACTATAGATTGGAAATCCAGATATGATCAACTTGAAAGACGATTTGAGTCGTTGAAACAGCGAGTTAACGAAAAGTACAATAATTGGGTTATTAAGGCAAGGAAAGTAAACGAAAACATGAGCTCTCTTCAGAATGTTATTTCGCAACAACAAGCTCATATCAATGAACTACAAATGTATAATAATAAACTAGAGCGTGACTTACAATCAAAAATAGGATCAGTTATTTCATCCATTGAATGGTACTTACGATCTATGGAACTATCAGATGACATTAAATCAGATATTGAACAACAACTCAATTCAATAGATCATATTAATCCAGTTAATGCTTTCGATGATTTTGAGTCTATTCTTCGTAATTTAATATCTGATTATGATAGAATTTTTATTATGTTTAAAGGATTGTTGCAGCAAAGTAATTACACTTATACCTATGAGTAA--CCATAGC-----ATATT-ACCATCTTCACGTAACCCTCTATGAGCACAATAGTTAAAAGCTAACA------------------------------------------------------------------------------------------
>KJ748484_RVA/Human-wt/GHA/GH019-08/2008/G8P6_T2_V
GGCTTTTAATGCTTTTCAGTGGTTGATGCTCAAGATGGAGTCTACTCAGCAGATGGCATCTTCTATTATTAATTCTTCTTTTGAAGCTGCAGTTGTCGCTGCAACTTCTACATTGGAATTAATGGGTATTCAATATGATTATAATGAAGTATATACTAGAGTTAAAAGTAAATTTGATTTTGTAATGGATGATTCTGGCGTTAAGAATAATCTAATAGGTAAAGCAGTTACAATTGATCAGGCTTTGAATGGTAAGTTTAATTCATCTATTAGAAATAGAAATTGGATGACTGATTCAAAAACTGTAGCAAGATTAGATGAAGATGTGAACAAACTTAGATTATTATTGTCATCAAAAGGAATTGATCAAAAAATGAGAGTTCTTAATGCATGCTTTAGTGTTAAGAGAGTACCTGGAAAATCGTCATCTATCATTAAATGTACTAGGTTAATGAAAGAGAAAATAGAACGTGGAGAAGTCGAAGTGGATGATGCATTCATTGAAGAAAAAATGGAAATTGACACTATAGATTGGAAATCCAGATATGATCAACTTGAAAGACGATTTGAGTCGTTGAAACAGCGAGTTAACGAAAAGTACAATAATTGGGTTATTAAGGCAAGGAAAGTGAACGAAAACATGAGCTCTCTTCAGAATGTTATTTCGCAACAACAAGCTCATATCAATGAATTACAAATGTATAATAATAAACTAGAGCGTGATTTACAATCAAAAATAGGATCAGTTATTTCATCCATTGAATGGTATTTACGATCTATGGAACTATCAGATGACATTAAATCAGATATTGAACAACAACTCAATTCAATAGATCATATTAATCCAGTTAATGCTTTCGATGATTTTGAGTCTATTCTTCGTAATTTAATATCTGATTATGATAGAATTTTTATTATGTTTAAAGGATTGTTGCAGCAAAGTAATTACACTTATACCTATGAATGA--CCATAGC-----ATATT-ACCATCTTCACGTACCCCTCTATGAGCACAATAGTTAAAAGCTAACA--------------------------------------------------CTGTCAAAAACCTAAATGGCTATAGGGGCGTTATGTGACC
>EF554090_RVA/Human-wt/BEL/B1711/2002/G6P6_T2_V
GGCTTTTAATGCTTTTCAGTGGTTGATGCTCAAGATGGAGTCTACTCAGCAGATGGCATCTTCTATTATTAACTCTTCTTTTGAAGCTGCAGTTGTCGCTGCAACTTCTACATTGGAATTAATGGGTATTCAATATGATTATAATGAAGTATATACTAGAGTTAAAAGTAAGTTTGATTTTGTAATGGATGATTCTGGCGTTAAGAATAATCTAATAGGTAAAGCAGCTACAATTGATCAGGCTTTGAATGGTAAGTTTAGTTCATCTATCAGAAATAGAAATTGGATGACTGACTCAAAAACTGTAGCAAGATTAGATGAAGATGTGAACAAACTTAGATTATTATTGTCATCGAAAGGAATTGATCAAAAAATGAGAGTTCTTAATGCCTGCTTTAGTGTTAAGAGAGTACCTGGAAAATCGTCATCTATCATTAAATGTACAAGGTTAATGAAAGAGAAAATAGAACGTGGAGAAGTCGAAGTGGATGATGCATTCATTGAAGAAAAAATGGAAACTGATACTATAGATTGGAAATCCAGATATGATCAACTTGAAAGACGATTTGAGTCGTTAAAACAGCGAGTTAATGAAAAGTACAATAATTGGGTTATTAAGGCAAGGAAAGTAAACGAAAATATGAACTCTCTTCAGAATGTTATTTCGCAACAACAAGCTCATATCAATGAATTACAAATATATAATAATAAACTAGAACGTGATTTACAATCAAAAATAGGATCAGTCATTTCATCCATTGAATGGTACTTACGGTCTATGGAACTATCAGATGACATTAAATCAGATATTGAACAACAACTCAATTCAATAGATCATATTAATCCAGTTAATGCTTTTGATGATTTTGAGTCTATTCTTCGTAATTTAATATCTGATTATGATAGAATTTTTATTATGTTTAAAGGATTGTTGCAGCAAAGTAATTACACTTATACATATGAGTGA--ACATAGC-----ATATT-ACCATCTTCACGTAACCCTCTATGAGCACAATAGTTAAAAGCTAACA--------------------------------------------------CTGTCAAAAACCTAAATGGCTATAGGGGCGTTATGTGACC
>LC103002_RVA/Human-wt/JPN/UR14-10/2014/G8P8_T2_V
-------------------------ATGCTCAAGATGGAGTCTACTCAGCAGATGGCATCTTCTATTATTAACTCTTCTTTTGAAGCTGCAGTTGTCGCTGCAACTTCTACATTAGAATTAATGGGTATTCAATATGATTATAATGAAGTATATACTAGAGTTAAAAGTAAGTTTGATTTTGTAATGGATGATTCTGGTGTTAAGAATAATCTAATAGGTAAGGCAGTTACAATTGATCAGGCTTTGAATGGTAAGTTTAGTTCATCTATTAGAAATAGAAATTGGATGACTGATTCAAAAACTGTAGCAAGATTAGATGAAGATGTGAACAAACTTAGATTATTATTGTCATCGAAAGGAATTGATCAAAAAATGAGAGTTCTTAATGCATGCTTTAGTGTTAAGAGAGTACCTGGAAAATCGTCATCTATCATTAAATGTACTAGGTTAATGAAAGAAAAAATAGAACGTGGAGAAGTCGAAGTGGATGATGCATTCATTGAAGAAAAAATGGAAATTGATACTATAGATTGGAAATCCAGATATGATCAACTTGAAAGACGATTTGAGTCGTTAAAACAGAGAGTTAATGAAAAGTATAATAATTGGGTTATTAAGGCAAGGAAAGTAAACGAAAACATGAACTCTCTTCAGAATGTTATTTCGCAACAGCAAGCTCATATCAATGAATTACAAATATATAATAATAAACTAGAGCGTGATTTACAATCAAAAATAGGATCAGTTGTTTCATCCATTGAATGGTACTTAAGGTCTATGGAACTATCAGATGACATTAAATCAGATATTGAACAACAACTCAATTCAATAGATCATATTAATCCAGTTAATGCTTTCGATGATTTCGAGTCTATTCTTCGTAATTTAATATCTGATTATGATAGAATTTTTATTATGTTTAAAGGATTGTTGCAGCAAAGTAATTACGTTTATACTTATGAATAG--ACATAGC-----ATATT-ACCATCTTCACGTAACCCTCTATGAGCACAACAGTTAAAAGCTAACA--------------------------------------------------CTGTCAAAAACCTAAATGG---------------------
>LC169893_RVA/Human-wt/THA/PCB-103/2013/G8P8_T2_V
GGCTTTTAATGCTTTTCAGTGGTTGATGCTCAAGATGGAGTCTACTCAGCAGATGGCATCTTCTATTATTAACTCTTCTTTTGAAGCTGCAGTTGTCGCTGCAACTTCTACATTAGAATTAATGGGTATTCAATATGATTATAATGAAGTATATACTAGAGTTAAAAGTAAGTTTGATTTTGTAATGGATGATTCTGGTGTTAAGAATAATCTAATAGGTAAGGCAGTTACAATTGATCAGGCTTTGAATGGTAAGTTTAGTTCATCTATTAGAAATAGAAATTGGATGACTGATTCAAAAACTGTAGCAAGATTAGATGAAGATGTGAACAAACTTAGATTATTATTGTCATCGAAAGGAATTGATCAAAAAATGAGAGTTCTTAATGCATGCTTTAGTGTTAAGAGAGTACCTGGAAAATCGTCATCTATCATTAAATGTACTAGGTTAATGAAAGAAAAAATAGAACGTGGAGAAGTCGAAGTGGATGATGCATTCATTGAAGAAAAAATGGAAATTGATACTATAGATTGGAAATCCAGATATGATCAACTTGAAAGACGATTTGAGTCGTTAAAACAGCGAGTTAATGAAAAGTATAATAATTGGGTTATTAAGGCAAGGAAAGTAAACGAAAACATGAACTCTCTTCAGAATGTTATTTCGCAACAGCAAGCTCATATCAATGAATTACAAATATATAATAATAAACTAGAGCGTGATTTACAATCAAAAATAGGATCAGTTGTTTCATCCATTGAATGGTACTTAAGGTCTATGGAACTACCAGATGACATTAAATCAGATATTGAACAACAACTCAATTCAATAGATCATATTAATCCAGTTAATGCTTTCGATGATTTCGAGTCTATTCTTCGTAATTTAATATCTGATTATGATAGAATTTTTATTATGTTTAAAGGATTGTTGCAGCAAAGTAATTACGTTTATACTTATGAATAG--ACATAGC-----ATATT-ACCATCTTCACGTAACCCTCTATGAGCACAACAGTTAAAAGCTAACA--------------------------------------------------CTGTCAAAAACCTAAATGGCTATAGGGGCGTTATGTGACC
>LC074739_RVA/Human-wt/VNM/RVN1149/2014/G8P8_T2_V
--------------------------TGCTCAAGATGGAGTCTACTCAGCAGATGGCATCTTCTATTATTAACTCTTCTTTTGAAGCTGCAGTTGTCGCTGCAACTTCTACATTAGAATTAATGGGTATTCAATATGATTATAATGAAGTATATACTAGAGTTAAAAGTAAGTTTGATTTTGTAATGGATGATTCTGGTGTTAAGAATAATCTAATAGGTAAGGCAGTTACAATTGATCAGGCTTTGAATGGTAAGTTTAGTTCATCTATTAGAAATAGAAATTGGATGACTGATTCAAAGACTGTAGCAAGATTAGATGAAGATGTGAACAAACTTAGATTATTATTGTCATCGAAAGGAATTGATCAAAAAATGAGAGTTCTTAATGCATGCTTTAGTGTTAAGAGAGTACCTGGAAAGTCGTCATCTATCATTAAATGTACTAGGTTAATGAAAGAAAAAATAGAACGTGGAGAAGTCGAAGTGGATGATGCATTCATTGAAGAAAAAATGGAAATTGATACTATAGATTGGAAATCCAGATATGATCAACTTGAAAGACGATTTGAGTCGTTAAAACAGCGAGTTAATGAAAAGTATAATAATTGGGTTATTAAGGCAAGGAAAGTAAACGAAAACATGAACTCTCTTCAGAATGTTATTTCGCAACAGCAAGCTCATATCAATGAATTACAAATATATAATAATAAACTAGAGCGTGATTTACAATCAAAAATAGGATCAGTTGTTTCATCCATTGAATGGTACTTAAGGTCTATGGAACTATCAGATGACATTAAATCAGATATTGAACAACAACTCAATTCAATAGATCATATTAATCCAGTTAATGCTTTCGATGATTTCGAGTCTATTCTTCGTAATTTAATATCTGATTATGATAGAATTTTTATTATGTTTAAAGGATTGTTGCAGCAAAGTAATTACGTTTATACTTATGAATAG--ACATAGC-----ATATT-ACCATCTTCACGTAACCCTCTATGAGCACAATAGTTAAAAGCTAACA--------------------------------------------------CTGTCAAAAACCTAAATGG---------------------
>MF997043_RVA/Human-wt/USA/3000390639/2015/G3P8_T2_V
-------------------------ATGCTCAAGATGGAGTCTACTCAGCAGATGGCATCTTCTATTATTAACTCTTCTTTTGAAGCTGCAGTTGTCGCTGCAACTTCTACATTGGAATTAATGGGTATTCAATATGATTATAATGAAGTATATACTAGAGTTAAAAGTAAGTTTGATTTTGTAATGGATGATTCTGGTGTTAAGAATAATCTAATAGGTAAGGCAGTTACAATTGATCAGGCTTTGAATGGTAAGTTTAGTTCATCTATTAGAAATAGAAATTGGATGACTGATTCAAAAACTGTAGCAAGATTAGATGAAGATGTGAACAAACTTAGATTATTATTGTCATCGAAAGGAATTGATCAAAAAATGAGAGTTCTTAATGCATGCTTTAGTGTTAAGAGAGTACCTGGAAAATCGTCATCTATTATTAAATGTACTAGGTTAATGAAAGAAAAAATAGAACGTGGAGAAGTCGAAGTGGATGATGCATTCATTGAAGAAAAAATGGAAATTGATACTATAGATTGGAAATCCAGATATGATCAACTTGAAAGACGATTTGAGTCGTTAAAACAGCGAGTTAATGAAAAGTATAATAATTGGGTTATTAAGGCAAGGAAAGTAAACGAAAACATGAACTCTCTTCAGAATGTTATTTCGCAACAGCAAGCTCATATCAATGAATTACAAATATATAATAATAAACTAGAGCGTGATTTACAATCAAAAATAGGATCAGTTGTTTCATCCATTGAATGGTACTTAAGGTCTATGGAACTATCAGATGACATTAAATCAGATATTGAACAACAACTCAATTCAATAGATCATATTAATCCAGCTAATGCTTTCGATGATTTCGAGTCTATTCTTCGTAATTTAATATCTGATTATGATAGAATTTTTATTATGTTTAAAGGATTGTTGCAGCAAAGTAATTACACTTATACTTATGAATAG-------------------------------------------------------------------------------------------------------------------------------------------------------------
>LC086733_RVA/Human-wt/THA/SKT-289/2013/G3P8_T2_V
GGCTTTTAATGCTTTTCAGTGGTTGATGCTCAAGATGGAGTCTACTCAGCAGATGGCATTTTCTATTATTAACTCTTCTTTTGAAGCTGCAGTTGTCGCTGCAACTTCTACATTGGAATTAATGGGTATTCAATATGATTATAATGAAGTATATACTAGAGTTAAAAGTAAGTTTGATTTTGTAATGGATGATTCTGGTGTTAAGAATAATCTAATAGGTAAGGCAGCTACAATTGATCAGGCTTTGAATGGTAAGTTTAGTTCATCTATTAGAAATAGAAATTGGATGACTGATTCAAAAACTGTAGCAAGATTAGATGAAGATGTGAACAAACTTAGATTATTATTGTCATCGAAAGGAATTGATCAAAAAATGAGAGTTCTTAATGCATGCTTTAGTGTTAAGAGAGTACCTGGAAAATCGTCATCTATCATTAAATGTACTAGGTTAATGAAAGAAAAAATAGAACGTGGAGAAGTCGAAGTGGATGATGCATTCATTGAAGAAAAAATGGAAATTGATACTATAGATTGGAAATCCAGATATGATCAACTTGAAAGACGATTTGAGTCGTTAAAACAGCGAGTTAATGAAAAGTATAATAATTGGGTTATTAAGGCAAGGAAAGTAAACGAAAACATGAACTCTCTTCAGAATGTTATTTCGCAACAGCAAGCTCATATCAATGAATTACAAATATATAATAATAAACTAGAGCGTGATTTACAATCAAAAATAGGATCAGTTGTTTCATCCATTGAATGGTACTTAAGGTCTATGGAACTATCAGATGACATTAAATCAGATATTGAACAACAACTCAATTCAATAGATCATATTAATCCAGTTAATGCTTTCGATGATTTCGAGTCTATTCTTCGTAATTTAATATCTGATTATGATAGAATTTTTATTATGTTTAAAGGATTGTTGCAGCAAAGTAATTACACTTATACTTATGAATAG--ACATAGA-----ATATT-ACCATCTTCACGTAACCCTCTATGAGCACAATAGTTAAAAGCTAACA--------------------------------------------------CTGTCAAAAACCTAAATGGCTATAGGGGCGTTATGTGACC
>AB975895_RVA/Human-wt/JPN/KN057/2012/G1P8_T2_V
-------------------------------------------------------------TCTATTATTAACTCTTCTTTTGAAGCTGCAGTTGTCGCTGCAACTTCTACATTGGAATTAATGGGTATTCAATATGATTATAATGAAGTATATACTAGAGTTAAAAGTAAGTTTGATTTTGTAATGGATGATTCTGGTGTTAAGAATAATCTAATAGGTAAGGCAGTTACAATTGATCAGGCTTTGAATGGTAAGTTTAGTTCATCTATTAGAAATAGAAATTGGATGACTGATTCAAAAACTGTAGCAAGATTAGATGAAGATGTGAACAAACTTAGATTATTATTGTCATCGAAAGGAATTGATCAAAAAATGAGAGTTCTTAATGCATGCTTTAGTGTTAAGAGAGTACCTGGAAAATCGTCATCTATCATTAAATGTACTAGGTTAATGAAAGAAAAAATAGAACGTGGAGAAGTCGAAGTGGATGATGCATTCATTGAAGAAAAAATGGAAATTGATACTATAGATTGGAAATCCAGATATGATCAACTTGAAAGACGATTTGAGTCGTTAAAACAGCGAGTTAATGAAAAGTATAATAATTGGGTTATTAAGGCAAGGAAAGTAAACGAAAACATGAACTCTCTTCAGAATGTTATTTCGCAACAGCAAGCTCATATCAATGAATTACAAATATATAATAATAAACTAGAGCGTGATTTACAATCAAAAATAGGATCAGTTGTTTCATCCATTGAATGGTACTTAAGGTCTATGGAACTATCAGATGACATTAAATCAGATATTGAACAACAACTCAATTCAATAGATCATATTAATCCAGTTAATGCTTTCGATGATTTCGAGTCTATTCTTCGTAATTTAATATCTGATTATGATAGAATTTTTATTATGTTTAAAGGATTGTTGCAGCAAAGTAATTACACTTATACTTATGAATAG--ACATAGC-----ATATT-ACCATCTTCACGTAACCCTCTATGAGCACAATAGT------------------------------------------------------------------------------------------------------
>LC086799_RVA/Human-wt/THA/SKT-138/2013/G2P4_T2_V
GGCTTTTAATGCTTTTCAGTGGTTGATGCTCAAGATGGAGTCTACTCAGCAGATGGCATCTTCTATTATTAACTCTTCTTTTGAAGCTGCAGTTGTCGCTGCAACTTCTACATTGGAATTAATGGGTATTCAATATGATTATAATGAAGTATATACTAGAGTTAAAAGTAAGTTTGATTTTGTAATGGATGATTCTGGCGTTAAGAATAATCTAATAGGTAAGGCAGTTACAATTGACCAGGCTTTGAATGGTAAGTTTAGTTCATCTATTAGAAATAGAAATTGGATGACTGATTCAAAAACTGTAGCAAGATTAGATGAAGATGTGAACAAACTTAGATTATTATTGTCATCGAAAGGAATTGATCAAAAAATGAGAGTTCTTAATGCATGCTTTAGTGTTAAGAGAGTACCTGGAAAATCGTCATCTATCATTAAATGTACTAGGTTAATGAAAGAAAAAATAGAACGTGGAGAAGTCGAAGTGGATGATGCATTCATTGAAGAAAAAATGGAAGTTGATGCTATAGATTGGAAATCCAGATATGATCAACTTGAAAGACGATTTGAGTCATTAAAACAGCGAGTTAATGAAAAGTATAATAATTGGGTTATTAAGGCAAGGAAAGTAAACGAAAACATGAACTCTCTTCAGAATGTTATTTCGCAACAACAAGCTCATATCAATGAATTACAAATATATAATAATAAACTAGAGCGTGATTTACAATCAAAAATAGGATCAGTTGTTTCATCCATTGAATGGTACTTACGGTCTATGGAACTATCAGATGACATTAAATCAGATATTGAACAACAACTCAATTCAATAGATCATATTAATCCAATTAATGCTTTCGATGATTTCGAGTCTATTCTTCGTAATTTAATATCTGATTATGATAGAATTTTTATCATGTTTAAAGGATTGTTGCAGCAAAGTAATTACACTTATACTTATGAATAG--ACATAGC-----ATATT-ACCATCTTCACGTAACCCTCTATGAGCACAATAGTTAAAAGCTAACA--------------------------------------------------CTGTCAAAAACCTAAATGGCTATAGGGGCGTTATGTAACC
>AB733138_RVA/Human-tc/JPN/KUN/1980/G2P4_T2_III
---------------------GTTGATGCTCAAGATGGAGTCTACTCAGCAGATGGCATCTTCTATTATTAACTCTTCTTTTGAAGCTGCAGTTGTCGCTGCAACTTCTACGTTGGAATTAATGGGTATTCAATATGATTATAACGAAGTATACACTAGAGTTAAAAGTAAGTTTGATTTTGTAATGGATGATTCTGGTGTTAAAAATAATTTAATGGGTAAAGCGGCTACAATTGATCAGGCTTTGAATGGTAAGTTTAGTTCATCTATCAGAAATAGAAATTGGATGACTGATTCTAAAACTGTAGCAAGATTAGATGAAGATGTGAACAAACTTAGATTATTATTATCATCGAAAGGAATTGACCAAAAAATGAGAGTTCTTAATGCATGCTTTAGTGTTAAAAGAGTGCCTGGAAAATCATCATCTGTCATTAAATGTACTAGGTTAATGAAAGAGAAAATAGAACGTGGAGAAGTCGAAGTGGATGATACATTCATTGAAGAAAGAATGGAAGTTGACACTACAGATTGGAAATCCAGATATGACCAACTTGAAAGACGATTTGAGTCGTTAAAACAACGAGTTAATGAAAAGTACAATAATTGGGTTATTAAGGCAAGGAAAGTAAATGAAAACATGAACTCTCTTCAGAATGTTATTTCGCAACAACAAGCTCATATTAATGAATTACAAATATATAATAATAAACTAGAGCGTGATTTACAATCAAAAATAGGATCAGTTATTTCATCCATTGAATGGTACTTACGGTCTATGGAGCTATCAGACGACATTAAATCAGATATTGAACAACAACTCAATTCAATAGATCATATTAATCCAGTTAATGCTTTTGATGATTTTGAGTCCATTCTTCGTAATTTAATATCTGATTATGATAGAATTTTTATTATGTTTAAAGGATTGTTGCAGCAAAGTAATTACACTTATACCTATGAGTAA--ACACAGT-----ATATT-ACCATCTTCACGTAACCCTCTATGAGCACAATAGTTAAAAGCTAACA--------------------------------------------------CTGTCAAAAACCTAAATG----------------------
>LC438398_RVA/Human-tc/JPN/80SR001/1980/G2P4__T2_III
GGCTTTGAATGCTTTTCAGTGGTTGATGCTCAAGATGGAGTCTACTCAGCAGATGGCATCTTCTATTATTAACTCTTCTTTTGAAGCTGCAGTTGTCGCTGCAACTTCTACGTTGGAATTAATGGGTATTCAATATGATTATAACGAAGTATACACTAGAGTTAAAAGTAAGTTTGATTTTGTAATGGATGATTCTGGTGTTAAAAATAATTTAATGGGTAAAGCGGCTACAATTGATCAGGCTTTGAATGGTAAGTTTAGTTCATCTATCAGAAATAGAAATTGGATGACTGATTCTAAAACTGTAGCAAGATTAGATGAAGATGTGAACAAACTTAGATTATTATTATCATCGAAAGGAATTGACCAAAAAATGAGAGTTCTTAATGCATGCTTTAGTGTTAAAAGAGTGCCTGGAAAATCATCATCTGTCATTAAATGTACTAGGTTAATGAAAGAGAAAATAGAACGCGGAGAAGTCGAAGTGGATGATACATTCATTGAAGAAAGAATGGAAGTTGACACTACAGATTGGAAATCCAGATATGACCAACTTGAAAGACGATTTGAGTCGTTAAAACAACGAGTTAATGAAAAGTACAATAATTGGGTTATTAAGGCAAGGAAAGTAAATGAAAACATGAACTCTCTTCAGAATGTTATTTCGCAACAACAAGCTCATATTAATGAATTACAAATATATAATAATAAACTAGAGCGTGATTTACAATCAAAAATAGGATCAGTTATTTCATCCATTGAATGGTACTTACGGTCTATGGAGCTATCAGACGACATTAAATCAGATATTGAACAACAACTCAATTCAATAGATCATATTAATCCAGTTAATGCTTTTGATGATTTTGAGTCCATTCTTCGTAATTTAATATCTGATTATGATAGAATTTTTATTATGTTTAAAGGATTGTTGCAGCAAAGTAATTACACTTATACCTATGAGTAA--ACACAGT-----ATATT-ACCATCTTCACGTAACCCTCTATGAGCACAATAGTTAAAAGCTAACA--------------------------------------------------CTGTCAAAAACCTAAATGGCTATAGGGGCGTTA-------
>LC002027_RVA/Human-wt/JPN/90H377/1990/G2P4_T2_Distinct
-------------------------ATGCTCAAGATGGAGTCTACTCAGCAGATGGCATCTTCTATTATTAACTCTTCTTTTGAAGCTGCAGTTGTCGCTGCAACTTCTACGTTGGAATTAATGGGTATTCAATATGATTATAACGAAGTATATACTAGAGTTAAAAGTAAGTTTGATTTTGTAATGGATGATTCTGGTGTTAAGAATAATCTAATGGGTAAAGCAGCTACAATTGATCAGGCTTTGAATGGTAAGTTTAGTTCATCTATCAGAAATAGAAATTGGATGACTGATTCTAAAACTGTAGCAAGATTAGATGAAGATGTGAACAAACTTAGATTATTATTGTCATCGAAAGGAATTGATCAAAAAATGAGAGTTCTTAATGCATGCTTTAGTGTTAAGAGAGTGCCTGGAAAATCGTCATCTGTCATTAAATGTACTAGGTTAATGAAAGAGAAAATAGAACGTGGAGAAGTCGAAGTGGATGATACATTCATTGAAGAAAGAATGGAAATTGACACTATAGATTGGAAATCCAGATATGATCAACTTGAAAGACGATTTGAGTCGTTAAAACAGCGAGTTAATGAAAAGTACAATAATTGGGTCATTAAGGCAAGGAAAGTAAATGAAAACATGAACTCTCTTCAGAATGTTATTTCGCAACAACAAGCTCATATCAATGAATTACAAATATATAATAATAAACTAGAGCGTGATTTACAATCAAAAATAGGATCAGTTATTTCATCCATTGAATGGTACTTACGGTCTATGGAGCTATCAGATGACATTAAATCAGATATTGAACAACAACTCAATTCAATAGATCATATTAATCCAGTTAATGCTTTCGATGATTTTGAGTCTATTCTTCGTAATTTAATATCTGATTATGATAGAATTTTTATTATGTTTAAAGGATTGTTGCAGCAAAGTAATTACACTTATACCTATGAATAA--ACATAGT-----ATATT-ACCATCTTCACGTAACCCTCTATGAGCACAATAGTTAAAAGCTAACA--------------------------------------------------CTGTCAAAAAC-----------------------------
>AB971562_RVA/Human-tc/JPN/AU64/1989/G1P4_T2_Distinct
-------------TTTCAGTGGTTGATGCTCAAGATGGAGTCTACTCAGCAGATGGCATCTTCTATTATTAACTCTTCTTTTGAAGCTGCAGTTGTCGCTGCAACTTCTACGTTGGAATTAATGGGTATTCAATATGATTATAACGAAGTATATACTAGAGTTAAAAGTAAGTTTGATTTTGTAATGGATGATTCTGGTGTTAAGAATAATCTAATGGGTAAAGCAGCTACAATTGATCAGGCTTTGAATGGTAAGTTTAGTTCATCTATCAGAAATAGAAATTGGATGACTGATTCTAAAACTGTAGCAAGATTAGATGAAGATGTGAACAAACTTAGATTATTATTGTCATCGAAAGGAATTGATCAAAAAATGAGAGTTCTTAATGCATGCTTTAGTGTTAAGAGAGTGCCTGGAAAATCGTCATCTGTCATTAAATGTACTAGGTTAATGAAAGAGAAAATAGAACGTGGAGAAGTCGAAGTGGATGATACATTCATTGAAGAAAGAATGGAAATTGACACTATAGATTGGAAATCCAGATATGATCAACTTGAAAGACGATTTGAGTCGTTAAAACAGCGAGTTAATGAAAAGTACAATAATTGGGTTATTAAGGCAAGGAAAGTAAATGAAAACATGAACTCTCTTCAGAATGTTATTTCGCAACAACAAGCTCATATCAATGAATTACAAATATATAATAATAAACTAGAGCGTGATTTACAATCAAAAATAGGATCAGTTATTTCATCCATTGAATGGTACTTACGGTCTATGGAGCTATCAGATGACATTAAATCAGATATTGAACAACAACTCAATTCAATAGATCATATTAATCCAGTTAATGCTTTCGATGATTTTGAGTCTATTCTTCGTAATTTAATATCTGATTATGATAGAATTTTTATTATGTTTAAAGGATTGTTGCAGCAAAGTAATTACACTTATACCTATGAGTGA--ACATAGT-----ATATT-ACCATCTTCACGTAACCCTCTATGAGCACAATAGT------------------------------------------------------------------------------------------------------
>AY787649_RVA/Human-tc/CHN/TB-Chen/1996/G2P4_Distinct
GGCTTTTAATGCTTTTCAGTGGTTGATGCTCAAGATGGAGTCTACTCAGCAGATGGCATCTTCTATTATTAACTCTTCTTTTGAAGCTGCAGTTGTCGCTGCAACTTCTACGTTGGAATTAATGGGTATTCAATATGATTATAACGAAGTATATACTAGAGTTAAAAGTAAGTTTGATTTTGTAATGGATGATTCTGGTGTTAAGAACAATCTAATGGGTAAAGCAGCTACAATTGATCAGGCTTTGAATGGTAAGTTTAGTTCATCTATCAGAAATAGAAATTGGATGACTGATTCTAAAACTGTAGCAAGATTAGATGAAGATGTGAACAAACTTAGATTATTATTGTCATCAAAAGGAATTGATCAAAAAATGAGAGTTCTTAATGCATGCTTTAGTGTTAAGAGAGTGCCTGGAAAATCGTCATCTGTCATTAAATGTACTAGGTTAATGAAAGAGAAAATAGAACGTGGAGAAGTCGAAGTGGATGATACATTCATTGAAGAAAGAATGGAAATTGACACTATAGATTGGAAATCCAGATATGATCAACTTGAAAGACGATTTGAGTCGTTAAAACAGCGAGTTAATGAAAAGTACAATAATTGGGTTATTAAGGCAAGGAAAGTAAATGAAAACATGAACTCTCTTCAGAATGTTATTTCGCAACAACAAGCTCATATCAATGAATTACAAATATATAATAATAAACTAGAGCGTGATTTACAATCAAAAATAGGATCAGTTATTTCATCCATTGAATGGTACTTACGGTCTATGGAGCTATCAGATGACATTAAATCAGATATTGAACAACAACTCAATTCAATAGATCATATTAATCCAGTTAATGCTTTCGATGATTTTGAGTCTATTCTTCGTAATTTAATATCTGATTATGATAGAATTTTTATTATGTTTAAAGGATTGTTGCAGCAAAGTAATTACACTTATACCTATGAGTAA--ACATAGT-----ATATT-ACCATCTTCACGTAACCCTCTATGAGCACAATAGTTAAAAGCTAACA--------------------------------------------------CTGTCAAAAACCTAAATGGCTATAGGGGCGTTATGTGACC
>LC065025_RVA/Human-tc/JPN/AU109/1994/G8P4_Distinct
---------------------GTTGATGCTCAAGATGGAGTCTACTCAGCAGATGGCATCTTCTATTATTAACTCTTCTTTTGAAGCTGCAGTTGTCGCTGCAACTTCTACGTTGGAATTAATGGGTATTCAATATGATTATAACGAAGTATATACTAGAGTTAAAAGTAAGTTTGATTTTGTAATGGATGATTCTGGTGTTAAGAATAATCTCATGGGTAAAGCAGCTACAATTGATCAGGCTTTGAATGGTAAGTTTAGTTCATCTATCAGAAATAGAAATTGGATGACTGATTCTAAAACTGTAGCAAGATTAGATGAAGATGTGAATAAACTTAGATTATTATTGTCATCGAAAGGAATTGATCAAAAAATGAGAGTTCTTAATGCATGCTTTAGTGTTAAGAGAGTGCCTGGAAAATCGTCATCTGTCATTAAATGTACTAGGTTAATGAAAGAGAAAATAGAACGTGGAGAAGTCGAAGTGGATGATACATTCATTGAAGAAAGAATGGAAATTGACACTATAGATTGGAAATCCAGATATGATCAACTTGAAAGACGATTTGAGTCGTTAAAACAGCGAGTTAATGAAAAGTACAATAATTGGGTTATTAAGGCAAGGAAAGTAAATGAAAACATGAACTCTCTTCAGAATGTTATTTCGCAACAACAAGCTCATATCAATGAATTACAAATATATAATAATAAACTAGAGCGTGATTTACAATCAAAAATAGGATCAGTTATTTCATCCATTGAATGGTACTTACGGTCTATGGAGCTATCAGATGACATTAAATCAGATATTGAACAACAACTCAATTCAATAGATCATATTAATCCAGTTAATGCTTTCGATGATTTTGAGTCCATTCTTCGTAATTTAATATCTGATTATGATAGAATTTTTATTATGTTTAAAGGATTGTTGCAGCAAAGTAATTACACTTATACCTATGAGTAA--ACATAGT-----ATATT-ACCATCTTCACGTAACCCTCTATGAGCACAATAGTTAAAAGCTAACA--------------------------------------------------CTGTCAAAAACCTAAATG----------------------
>JQ715666_RVA/Human-wt/BRA/NSC209/1993/G2P4_Distinct
----------------------------------------------------ATGGCATCTTCTATTATTAACTCTTCTTTTGAAGCTGCAGTTGTCGCTGCAACTTCTACGTTGGAATTGATGGGTATTCAATATGATTATAACGAAGTATATACTAGAGTTAAAAGTAAGTTTGATTTTGTAATGGATGATTCTGGTGTTAAGAATAATCTAATGGGTAAAGCAGCTACAATTGATCAGGCTTTGAATGGTAAGTTTAGTTCATCTATCAGAAATAGAAATTGGATGACTGATTCTAAAACTGTAGCAAGATTAGATGAAGATGTGAACAAACTTAGATTATTATTGTCATCGAAAGGAATTGATCAAAAAATGAGAGTTCTTAATGCATGCTTTAGTGTTAAGAGAATGCCTGGAAAATCGTCATCTGTCATTAAATGCACTAGGTTAATGAAAGAGAAGATAGAACGTGGAGAAGTCGAAGTGGATGATACATTCATTGAAGAAAGAATGGAAATTGACACTATAGATTGGAAATCCAGATATGATCAACTTGAAAGACGATTTGAGTCGTTAAAACAGCGAGTTAATGAAAAGTACAATAATTGGGTTATTAAGGCAAGGAAAGTAAATGAAAACATGAACTCTCTTCAGAATGTTATTTCGCAACAACAAGCTCATATTAATGAATTACAAATATATAATAATAAACTAGAGCGTGATTTACAATCAAAAATAGGATCAGTTATTTCATCCATTGAATGGTACTTGCGGTCTATGGAGCTATCAGATGACATTAAATCAGATATTGAACAACAACTCAATTCAATAGATCATATTAATCCAGTTAATGCTTTCGATGATTTTGAGTCTATTCTTCGTAATTTAATATCTGATTATGATAGAATTTTTATTATGTTTAAAGGATTGTTGCAGCAAAGGAATTACACTTATACCTATGAGTAA--ACATA------------------------------------------------------------------------------------------------------------------------------------------------------
>LC002017_RVA/Human-wt/JPN/86Y1329/1986/G2P4_Distinct
-------------------------------------------------CAGATGGCATCTTCTATTATTAACTCTTCGTTTGAAGCTGCAGTTGTCGCTGCAACTTCTACATTGGAATTAATGGGTATTCAATATGATTATAACGAAGTATATACTAGAGTTAAAAGTAAGTTTGATTTTGTAATGGATGATTCTGGCGTAAAGAATAATCTAATGGGTAAAGCAGCTACAATTGATCAGGCTTTGAATGGTAAGTTTAGTTCATCTATCAGAAATAGAAATTGGATGACTGATTCTAAAACTGTAGCAAGATTAGATGAAGATGTGAATAAACTTAGATTATTATTGTCATCGAAAGGAATTGATCAAAAAATGAGAGTTCTTAATGCATGCTTTAGTGTTAAGAGAGTGCCTGGAAAATCGTCATCTGTTATTAAATGTACTAAGTTAATGAAAGATAAAATAGAACGTGGAGAAGTCGAAGTGGATGATACATTCATTGAAGAAAGAATGGAAATTGACACTATAGATTGGAAATCCAGATATGATCAACTTGAAAGACGATTTGAGTCGTTAAAACAGCGAGTTAATGAAAAGTACAATAATTGGGTTACTAAGGCAAGGAAAGTAAATGAAAACATGAACTCTCTTCAGAATGTTATTTCGCAACAACAAGCTCATATCAATGAATTACAAATATATAATAATAAACTAGAGCGTGATTTACAATCAAAAATAGGATCAGTTATTTCATCCATTGAATGGTACTTACGGTCTATGGAGCTATCAGATGACATTAAATCAGATATTGAACAACAACTCAATTCAATAGATCATATTAATCCAGTTAATGCTTTCGATGATTTTGAGTCTATTCTTCGTAATTTAATATCTGATTATGATAGAATTTTTATTATGTTTAAAGGATTGTTGCAGCAAAGTAATTACACTTATACCTATGAGTAA--ACATAGT-----ATATT-ACCATCTTCACGTAACCCTCTATGAGCACAATAGT------------------------------------------------------------------------------------------------------
>JF304923_RVA/Human-tc/KEN/D205/1989/G2P4_T2_IV
GGCTTTTAATGCTTTTCAGTGGTTGATGCTCAAGATGGAGTCTACTCAGCAGATGGCATCTTCTATTATTAACTCTTCTTTTGAAGCTGCAGTTGTCGCTGCAACTTCTACGTTAGAATTAATGGGTATTCAATATGATTATAATGAAGTATATACTAGAGTTAAAAGTAAATTTGATTTTGTAATGGATGACTCTGGTGTTAAGAATAATCTAATGGGTAAGGCAGCTACAATTGATCAGGCTTTGAATGGTAAGTTTAGTTCATCTATCAGAAATAGAAATTGGATGACTGATTCTAAAACTGTAGCAAGATTAGATGAAGATGTGAACAAACTTAGATTATTATTGTCATCGAAAGGAATTGACCAAAAAATGAGAGTTCTTAATGCATGCTTTAGTGTTAAGAGAGTGCCTGGAAAATCATCATCTATCATTAAATGCACTAGGTTAATGAAAGAGAAAATAGAACGTGGAGAAGTCGAAGTGGATGATACATTCATTGAAGAAAGAATGGAAATTGACACTATAGATTGGAAATCCAGATATGACCAACTTGAAAGACGATTTGAGTCGTTAAAACAGCGAGTTAATGAAAAGTACAATAATTGGGTTATTAAGGCAAGGAAAGTAAATGAAAACATGAACTCTCTTCAGAATGTTATTTCGCAACAACAAGCTCATATTAATGAATTACAAACATATAATAATAAACTAGAACGCGATTTACAATCAAAAATAGGATCAGTTATTTCATCCATTGAATGGTACTTACGGTCTATGGAGCTATCAGATGACATTAAATCAGATATTGAACAACAACTCAATTCAATAGATCATATTAATCCAGTTAATGCTTTCGATGATTTTGAGTCTATTCTTCGTAACTTAATATCTGATTATGATAGAATTTTTATTATGTTTAAAGGATTGTTGCAGCAAAGTAATTACACTTATACCTATGAGTAA--ACAAAGT-----ATATT-ACCATCTTCACGTAACCCTCTATGAGCACAATAGTTAAAAGCTAACA--------------------------------------------------CTGTCAAAAACCTAAATGGCTATAGGGGCGTTATGTGACC
>LC002016_RVA/Human-wt/JPN/85A21410/1985/G2P4_T2_IV
-------------------------------------------------CAGATGGCATCTTCTATTATTAACTCTTCTTTTGAAGCTGCAGTTGTCGCTGCAACTTCTACGTTGGAATTAATGGGTATTCAATATGATTATAATGAAGTCTATACTAGAGTTAAAAGTAAATTTGATTTTGTAATGGATGATTCTGGTGTTAAGAATAATCTAATGGGTAAAGCAGCTACAATTGATCAGGCTTTGAATGGTAAGTTTAGTTCATCTATCAGAAATAGAAATTGGATGACTGATTCTAAAACTGTAGCAAGATTAGATGAAGATGTGAACAAATTAAGATTATTATTGTCATCGAAAGGAATTGACCAAAAAATGAGAGTTCTTAATGCATGCTTTAGTGTTAAGAGAGTGCCTGGAAAATCATCATCCATTATTAAATGCACTAGGTTGATGAAAGAGAAAATAGAACGTGGAGAAGTCGAAGTGGATGATACATTCATTGAAGAAAGAATGGAAATTGACACTATAGATTGGAAATCCAGATATGACCAACTTGAAAGACGATTTGAGTCGTTAAAACAGCGAGTTAATGAAAAGTACAATAATTGGGTTATTAAGGCAAGGAAAGTAAATGAAAACATGAACTCTCTTCAGAATGTTATTTCGCAACAACAAGCTCATATTAATGAATTACAAATATATAATAATAAACTAGAACGCGATTTACAATCAAAAATAGGATCAGTTATTTCATCCATTGAATGGTACTTACGGTCTATGGAGCTATCAGATGACATTAAATCAGATATTGAACAACAACTCAATTCAATAGATCATATTAATCCAGTTAATGCTTTCGATGATTTTGAGTCTATTCTTCGTAATTTAATATCTGATTATGATAGAATTTTTATTATGTTTAAAGGATTGTTGCAGCAAAGTAATTACACTTATACCTATGAGTAA--ACAAAGT-----ATATT-ACCATCTTCACGTAACCCTCTATGAGCACAATAGT------------------------------------------------------------------------------------------------------
>AB762777_RVA/Human-tc/JPN/AU605/1986/G2P4_T2_IV
-----------------------------------------CTACTCAGCAGATGGCATCTTCTATTATTAACTCTTCTTTTGAAGCTGCAGTTGTCGCTGCAACTTCTACGTTGGAATTAATGGGTATTCAATATGATTATAATGAAGTATATACTAGAGTTAAAAGTAAATTTGATTTTGTAATGGATGATTCTGGTGTTAAGAATAATCTAATGGGTAAAGCAGCTACAATTGATCAGGCTTTGAATGGTAAGTTTAGTTCATCTATCAGAAATAGAAATTGGATGACTGATTCTAAAACTGTAGCAAGATTAGATGAAGATGTGAACAAATTAAGATTATTATTGTCATCGAAAGGAATTGACCAAAAAATGAGAGTTCTTAATGCATGCTTTAGTGTTAAGAGAGTGCCTGGAAAATCATCATCTATTATTAAATGCACTAGGTTGATGAAAGAGAAAATAGAACGTGGAGAAGTCGAAGTGGATGATACATTCATTGAAGAAAGAATGGAAATTGACACTATAGATTGGAAATCCAGATATGACCAACTTGAAAGACGATTTGAGTCGTTAAAACAGCGAGTTAATGAAAAGTACAATAATTGGGTTATTAAGGCAAGGAAAGTAAATGAAAACATGAACTCTCTTCAGAATGTTATTTCGCAACAACAAGCTCATATTAATGAATTACAAATATATAATAATAAACTAGAACGCGATTTACAATCAAAAATAGGATCAGTTATTTCATCCATTGAATGGTACTTACGGTCTATGGAGCTATCAGATGACATTAAATCAGATATTGAACAACAACTCAATTCAATAGATCATATTAATCCAGTTAATGCTTTCGATGATTTTGAGTCTATTCTTCGTAATTTAATATCTGATTATGATAGAATTTTTATTATGTTTAAAGGATTGTTGCAGCAAAGTAATTACACTTATACCTATGAGTAA--ACATAGT-----ATATT-ACCATCTTCACGTAACCCTCTATGAGCACAATAGT------------------------------------------------------------------------------------------------------
>KC782516_RVA/Human-wt/USA/LB1562/2010/G9P4_T2_V
GGCTTTTAATGCTTTTCAGTGGTTGATGCTCAAGATGGAGTCTACTCAGCAGATGGCATCTTCTATCATTAACTCTTCTTTTGAAGCTGCAGTTGTCGCTGCAACTTCTACATTGGAATTAATGGGTATTCAATATGATTATAATGAAGTATATACTAGAGTTAAAAATAAGTTTGATTTTGTAATGGATGATTCTGGCGTTAAGAATAATCTAATAGGTAAAGCAGTTACAATTGATCAGGCTTTGAATGGTAAATTTAGTTCATCTATCAGAAATAGAAATTGGATGACTGATTCAAAAACTGTAGCAAGATTAGATGAAGATGTGAACAAACTCAGATTATTGTTGTCATCGAAAGGAATTGATCAAAAAATGAGAGTTCTTAATGCGTGCTTTAGAGTTAAGATAGTACCTGGAAAATCGTCATCTATCATTAAATGTACTAGGTTAATGAAAGAGAAAATAGAACGTGGAGAAGTCGAAGTGGATGATGCGTTCATTGAAGAAAAAATGGAAATTGACACTATAGATTGGAAATCCAGATATGATCAACTTGAAAGACGATTTGAGTCGTTAAAACAGCGAGTTAATGAAAAGTACAATAATTGGGTCATTAAAGCAAGGAAAGTAAACGAAAACATGAACTCTCTTCAGAACGTTATTTCGCAACAACAAGCTCATATTAATGAATTACAAATATATAATGATAAACTAGAGCGTGATTTACAATCAAAAATAGGATCAGTTATCTCATCCATTGAATGGTACTTACGATCTATGGAACTGTCAGATGACATTAAATCAGATATTGAACAACAACTCAATTCAATAGATCATATTAATCCAGTTAACGCTTTTGACGATTTTGAGTCTATTCTTCGTAATTTAATATCTGATTATGATAGAATTTTTATTATGTTTAAAGGATTGTTGCAGCAAAGTAATTACACTTATACCTATGAGTAA--ACATAGT-----ATATT-ACCATCTTCACGTAACCCTCTATGAGCACAATAGTTAAAAGCTAACA--------------------------------------------------CTGTCAAAAACCTAAATGGCTATAGGGGCGTTATGTGACC
>KR705143_RVA/Human-wt/BEL/BE1/2000/G2P4_V
-------------------------ATGCTCAAGATGGAGTCTACTCAGCAGATGGCATCTTCTATTATTAACTCTTCTTTCGAAGCTGCAGTTGTCGCTGCAACTTCTACGTTGGAATTAATGGGTATTCAATATGATTATAATGAAGTATATACTAGAGTTAAAAGTAAGTTTGATTTTATAATGGATGATTCTGGCGTTAAGAATAATCTAATAGGTAAAGCAGCTACAATTGATCAGGCTTTGAATGGTAAGTTTAGTTCATCTATCAGAAATAGAAATTGGATGACTGATTCAAAAACTGTAGCAAGATTAGATGAAGATGTGAATAAACTTAGATTATTATTGTCATCGAAAGGAATTGATCAAAAAATGAGAGTTCTTAATGCATGCTTTAGTGTTAAGAGAGTACCTGGAAAATCGTCATCTATCATTAAATGTACTAGGCTAATGAAAGAGAAAATAGAACGTGGAGAAGTCGAAGTGGATGATACATTCATTGAAGAAAGAATGGAAATTGACACTATAGATTGGAAACTCAGATATGATCAGCTTGAAAGACGATTTGAGTCGTTAAAACAGCGAGTTAATGAAAAGTACAACAATTGGGTTATTAAAGCAAGGAAAGTAAACGAAAATATGAACTCTCTTCAGAACGTTATTTCGCAACAACAAGCTCATATCAATGAATTACAAATATATAATAATAAACTAGAGCGTGATTTACAATCAAAAATAGGATCAGTTATTTCATCCATTGAATGGTACTTACGGTCTATGGAACTATCAGATGACATTAAATCAGATATTGAACAACAACTCAATTCAATAGATCATATTAATCCAGTTAATGCTTTTGATGATTTTGAGTCTATTCTTCGTAATTTAATATCTGATTATGATAGAATTTTTATTATGTTTAAAGGATTGTTGCAGCAAAGTAATTACACTTATACCTATGAG----------------------------------------------------------------------------------------------------------------------------------------------------------------
>JX416216_RVA/Human-tc/SWE/1076/1983/G2P2_T2_VI
GGCTTTTAATGCTTTTCAGTGGTTGATGCTCAAGATGGAGTCTACTCAACAGATGGCATCTTCTATTATTAATTCTGCTTTTGAAGCTGCAGTTGTCGCTGCAACTTCTACGTTAGAATTAATGGGTATTCAATATGATTATAATGAAGTATACACTAGAGTTAAAAGTAAATTTGACTTTGTAATGGATGATTCTGGTGTTAAAAATAATTTAATGGGTAAAGCAGCTACAATTGATCAGGCTTTGAATGGTAAGTTTAGTTCATCTATCAGAAATAGAAATTGGATGACTGATTCTAAAACTGTGGCAAGATTAGATGAAGATGTGAACAAACTTAGATTATTATTGTCATCGAAAGGAATTGATCAAAAAATGAGAGTTCTTAATGCATGCTTTAGTGTTAAGAGAGTGCCTGGAAAATCATCATCTGTCATTAAATGTACTAGGTTAATGAAAGAGAAAATAGAACGTGGAGAAGTCGAAGTGGATGATACATTCGTTGAAGAAAGAATGGAAATTGACACTATAGATTGGAAGTCCAGATATGACCAACTTGAAAAACGATTTGAGTCGTTAAAACAGCGAGTTAATGAAAAGTACACTAATTGGGTTATTAAAGCAAGGAAAGTAAATGAAAACATGAACTCTCTTCAAAATGTTATTTCACAACAACAAGCTCATATCAGTGAATTACAAATATATAATAATAAACTAGAGCGTGATTTACAATCAAAAATAGGATCAGTTATTTCATCTATTGAATGGTACTTGCGGTCTATGGAGCTATCAGATGACATTAAATCAGATATTGAACAACAACTCAATTTAATAGATCATATTAATCCAGTTAATGCTTTCGATGATTTTGAGTCTATTCTTCGTAATTTAATATCTGATTATGATAGAATTTTTATTATGTTTAAAGGATTGTTGCAGCAAAGTAATTATATTTATACCTATGAGTAA--ACATGGT-----ATATT-ACCATCTTCATGTAACCCTCTATGAGCACAATAGTTAAAAGCTAACA--------------------------------------------------CTGTCAAAAACCTAAATGGCTATAGGGGCGTTATGTGACC
>JX416209_RVA/Human-tc/VEN/M37/1982/G1P2_T2_VI
GGCTTTTAATGCTTTTCAGTGGTTGATGCTCAAGATGGAGTCTACTCAACAGATGGCATCTTCTATTATTAATTCTTCTTTTGAAGCTGCAGTTGTCGCTGCAACTTCTACGTTAGAATTAATGGGTATTCAATATGATTATAATGAAGTGTACACTAGAGTTAAAAGTAAGTTTGATTTTGTAATGGATGATTCTGGTGTTAAAAATAATTTAATGGGTAAAGCAGCTACAATTGATCAGGCTTTGAATGGTAAGTTTAGTTCATCTATCAGAAATAGAAATTGGATGACTGATTCTAAAACTGTGGCAAGATTAGATGAAGATGTGAACAAACTTAGATTATTATTGTCATCGAAAGGAATTGATCAAAAAACGAGAGTTCTTAACGCGTGCTTTAGTGTTAAGAGAGTGCCTGGAAAATCATCATCTGTCATTAAATGTACTAGATTAATGAAAGAGAAAATAGAACGTGGAGAAGTCGAAGTGGATGATACATTCGTTGAAGAAAGAATGGAAATTGACACTATAGATTGGAAGTCCAGATATGATCAACTTGAAAAACGATTTGAGTCGTTAAAACAGCGAGTTAATGAAAAGTACACTAATTGGGTGATTAAAGCAAGGAAAGTAAATGAAAACATGAACTCTCTTCAAAATGTTATTTCACAACAACAAGCTCATATCAATGAATTACAAATATATAATAATAAACTAGAGCGTGACTTACAATCAAAAATAGGATCAGTTATTTCATCTATTGAATGGTACTTACGGTCTATGGAGCTATCAGATGACATTAAATCAGATATTGAACAACAACTCAATTCAATAGATCATATTAATCCAGTTAATGCTTTTGATGATTTTGAGTCTATTCTTCGTAATTTAATATCTGATTATGATAGAATTTTTATTATGTTTAAAGGATTGTTGCAGCAAAGTAATTATACTTATACCTATGAGTAA--ACATGGT-----ATATT-ACCATCTTCACGTAACCCTCTATGAGCACAATAGTTAAAAGCTAACA--------------------------------------------------CTGTCAAAAACCTAAATGGCTATAGGGGCGTTATGTGACC
>AB753500_RVA/Human-tc/MWI/OP2-506/1998/G8P4_T2_VI
----------------------------------------------------ATGGCATCTTCTATTATTAACTCTTCTTTTGAAGCTGCAGTTGTCGCTGCAACTTCTACGTTAGAATTAATGGGTATTCAATATGATTATAATGAAGTATACACTAGAGTTAAAAGTAAGTTTGATTTTGTAATGGATGACTCTGGTGTTAAAAACAATTTAATGGGTAAAGCAGCTACAATTGATCAGGCTTTGAATGGTAAGTTTAGTTCATCTATCAGAAATAGAAATTGGATGACTGATTCTAAAACTGTGGCAAGATTAGATGAAGGTGTGAACAAACTTAGATTATTATTGTCATCGAAAGGAATTGATCAAAAAATGAGAGTTCTTAATGCATGCTTTAGTGTTAAGAGAGTGCCTGGAAAATCATCATCTGTCATTAAATGTACTAGGTTAATGAAAGAGAAGATAGAACGTGGAGAAGTCGAAGTGGATGATACATTCGTTGAAGAAAGAATGGAAATTGATACTATAGATTGGAAGTCCAGATATGACCAACTTGAAAAACGATTTGAATCGTTAAAACAGCGAGTTAATGAAAAATATACTAATTGGGTCATTAAAGCAAGGAAAGTAAATGAAAACATGAACTCTCTTCAAAATGTTATTTCACAACAACAAGCTCATATCAGTGAACTACAAATTTATAATAATAAACTAGAGCGCGATTTACAATCAAAAATAGGATCAGTTATCTCATCTATTGAATGGTACTTGCGATCTATGGAGCTATCAGATGACATTAAATCAGATATTGAACAACAACTCAATTCAATAGATCATATTAATCCAGTTAATGCTTTCGATGATTTTGAGTCTATTCTTCGTAATTTAATATCTGATTATGATAGAATTTTTATTATGTTTAAAGGATTGTTGCAGCAAAGTAATTATACTTATACCTATGAATAA--ACATGGT-----ATATT-ACCATCTTCACGTAACCCTCTATGAGC--------------------------------------------------------------------------------------------------------------
>KU292549_RVA/Human-wt/IND/MCS-KOL-127/2014/G12P11_
-------------------------ATGCTCAAGATGGAGTCTACTCAGCAGATGGCATCTTCTATTATTAACTCTTCTTTCGAAGCTGCAGTTGTCGCTGCRACTTCTACATTGGAATTAATGGGTATTCAATATGATTATAATGAAGTATATACTAGAGTTAAAAGTAAGTTTGATTTTGTGATGGATGATTCTGGCGTTAAGAATAACTTAATAGGTAAAGCAGCTACAATAGATCAGGCTTTGAATGGTAAGTTTAGTTCATCTATCAGAAACAGAAATTGGATGACTGATTCAAAAACTGTAGCAAGATTAGATGAAGATGTGAACAAACTTAGACTATTACTATCATCGAAAGGAATTGATCAAAAAATGAGAGTTCTTAACGCATGTTTTAGTGTTAAAAGAGTACCTGGAAAATCGTCATCTATCATTAAATGTACTAGGTTAATGAAAGAGAAAATAGAACGTGGAGAAGTCGAAGTGGATGATGCATTTATTGAAGAAAAAATGGAAATTGACACTATAGATTGGAAGTCCAGATATGATCAACTTGAAAGACGATTTGAGTCATTAAAACAGCGAGTTAATGAAAAGTATAATAATTGGGTTATTAAGGCAAGGAAAGTAAACGAAAACATGAACTCTCTTCAGAATGTTATCTCGCAACAACAAGCTCATATCAATGAATTACAAATATATAATAATAAACTAGAGCGTGATTTACAATCAAAAGTAGGATCAGTCATTTCATCCATTGAGTGGTACTTACGGTCTATGGAACTATCAGATGACATTAAATCAGACATTGAACAACAACTTAATTCAATAGATCAAATTAATCCAGTTAATGCTTTTGATGATTTTGAGTCTATTCTTCGTAATTTAATATCTGATTATGATAGATTTTTTATTATGTTTAGAGGATTGTTGCAGCAAAATGATTACACATATACCTATGAGTAA--ACATAG-----------------------------------------------------------------------------------------------------------------------------------------------------
>EF672558_RVA/Human-tc/IND/69M/1980/G8P410_T2_VII
----------------------------------ATGGAGTCTACTCAGCAGATGGTATCTTCTATTATCAACTCTTCTTTTGAAGCTGCAGTTGTCGCTGCAACTTCTACACTCGAGTTAATGGGTATTCAATATGATTATAATGAAGTATACACTAAAGTTAAAAGTAAATTTGATCTCGTAATGGATGATTCTGGTGTTAAAAATAATTTAATGGGTAAAGCAGCTACAATTGATCAGGCTCTGAATGGTAAATTTAGTTCATCTATTAGAAACAGAAATTGGATGACTGATTCCAAAACTGTAGCGAGATTAGACGAAGATGTGAATAAACTTAGACTGTTGCTATCATCAAAAGGAATTGATCAAAAAATGAGAGTTCTTAACGCATGTTTTAACGTTAAAAGGATACCTGGAAAATCATCATCTGTCATTAGATGTACTAGATTGATGAAAGAGAAGATAGAACGCGGAGAAGTTGAAGTGGATGACGCATTCGTTGAAGAAAAAATGGAAGTTGACACTATAGATTGGAAATCTAGATATGAACAACTTGAGAAACGATTTGAGTCATTGAAACAGCGAGTGAATGAAAAGTATAATAATTGGGTTATTAAAGCAAGGAAAGTGAATGAAAATATGAACTCTCTTCAGAATGTTATCTCGCAACAGCAAGCTCATATTAATGAATTACAAATATATAATAATAAATTAGAGCGTGATTTGCAATCAAAGATAGGGTCAGTTATTTCGTCCATTGAATGGTACTTACGATCCATGGAGCTATCAGACGACATCAAATCAGATATTGAACAACAACTTAATTCAATAGACCAGATTAATCCAGTTAATGCATTTGATGATTTTGAGTCCATTCTTCGTAATTTAATATCTGATTATGATAGAATGTTCATTATGTTTAAAGGATTGTTGCAGCAAAGTAATTACATTTATACTTATGAATGA-------------------------------------------------------------------------------------------------------------------------------------------------------------
>JQ863317_RVA/Human-tc/IDN/57M/1980/G4P10_T2_VII
GGCTTTTAATGCTTTTCAGTGGTTGATGCTCAAGATGGAGTCTACTCAGCAGATGGTATCTTCTATTATCAACTCTTCTTTTGAAGCTGCAGTTGTCGCTGCAACATCTACACTCGAGTTAATGGGTATTCAATATGATTATAATGAAGTATACACTAGAGTTAAAAGTAAATTTGATCTCGTAATGGATGATTCTGGTGTTAAAAATAATTTAATGGGTAAAGCAGCTACAATTGATCAGGCTCTGAATGGTAAATTTAGTTCATCTATTAGAAACAGAAATTGGATGACTGATTCCAAAACTGTAGCGAGATTAGACGAAGATGTGAATAAACTTAGACTGTTGCTATCATCAAAAGGAATTGATCAAAAAATGAGAGTTCTTAACGCATGTTTTAACGTTAAAAGGATACCTGGAAAATCATCATCTGTCATTAGATGTACTATTTTGATGAAAGAGAAGATAGAACGCGGAGAAGTTGAAGTGGATGACGCATTCGTTGAAGAAAAAATGGAAGTTGACACTATAGATTGGAAATCTAGATATGAACAACTTGAGAAACGATTTGAGTCATTGAAACAGCGAGTGAATGAAAAGTATAATAATTGGGTTATTAAAGCAAGGAAAGTGAATGAAAATATGAACTCTCTTCAGAATGTTATCTCGCAACAGCAAGCTCATATTAATGAATTACAAATATATAATAATAAATTAGAGCGTGATTTGCAATCAAAGATAGGGTCAGTTATTTCGTCCATTGAATGGTACTTACGATCCATGGAGCTATCAGACGACATCAAATCAGATATTGAACAACAACTTAATTCAATAGACCAGATTAATCCAGTTAATGCATTTGATGATTTTGAGTCCATTCTTCGTAATTTAATATCTGATTATGATAGAATGTTCATTATGTTTAAAGGATTGTTGCAGCAAAGTAATTACATTTATACTTATGAATGA--ATATGTT-----ATATT-ATCATCTTCACGTAACTCTCTATGAGCACAACAGTTAAAAGCTAACA--------------------------------------------------CTGTCAAAAACCTAAATGGCTATAGGGGCGTTATGTGACC
>KT69494_RVA/Human-wt/USA/Wa/1974/G1P8_T1_Outgroup
GGCTTTTAATGCTTTTCAGTGGTTGTTGCTCAAGATGGAGTCTACTCAGCAGATGGTAAGCTCCATTATTAACACTTCTTTTGAAGCTGCAGTTGTTGCTGCCACTTCAACATTAGAATTAATGGGTATTCAATACGATTACAATGAAGTATTTACTAGAGTTAAAAGTAAATTTGATTATGTGATGGATGACTCTGGTGTTAAAAACAATCTTTTGGGTAAAGCTATAACTATTGATCAGGCGTTAAATGGAAAGTTTGGCTCAGCTATTAGAAATAGAAATTGGATGACTGATTCTAAAACGGTTGCTAAACTAGATGAAGACGTGAATAAACTTAGAATGACATTATCTTCTAAAGGAATCGACCAAAAGATGAGAGTACTTAATGCTTGTTTTAGTGTAAAAAGAATACCAGGAAAATCATCATCAATAATTAAATGCACTAGACTTATGAAGGATAAAATAGAACGTGGGGAAGTTGAGGTTGATGATTCATATGTTGATGAGAAAATGGAAATTGATACTATTGATTGGAAATCTCGTTATGATCAGTTAGAAAAAAGATTTGAGGCACTAAAACAAAGAGTTAATGAAAAATATAATACTTGGGTACAAAAAGCAAAGAAAGTAAATGAAAATATGTACTCTCTTCAGAATGTCATTTCACAACAGCAAAACCAAATATCAGATCTTCAACAATATTGTAATAAATTGGAAGCTGATTTGCAAGGCAAATTTAGTTCATTAGTGTCATCAGTTGAGTGGTATCTAAGATCTATGGAATTACCAGATGATGTAAAGAATGATATTGAACAGCAATTAAATTCAATTGATTTAATTAATCCCATTAATGCTATAGATGATATCGAATCGTTGATTAGAAATTTAATTCAAGATTATGACAGAACGTTTTTAATGTTAAAAGGACTTTTGAAGCAATGCAACTATGAATATGCATATGAGTAGTCACATAATTAAAAATATTAACCATCTACACATGACCCTCTATGAGCACAATAGTTAAAAGCTAACA--------------------------------------------------CTGTCAAAAACCTAAATGGCTATAGGGGCGTTATGTGACC
