# Supplementary material for: Sub-genotype phylogeny of the non-G, non-P genes of genotype 2 Rotavirus A strains
Source: PLoS One. 2019 May 31;14(5):e0217422. doi: 10.1371/journal.pone.0217422 (PMC6544246; doi:10.1371/journal.pone.0217422)
Supplement: S1 File — (ZIP) [file pone.0217422.s002.zip › S1 File /Ref_Seq_A2_final.txt]

>HQ650120_RVA/Human-tc/USA/DS-1/1976/G2P4_A2_I
GGCTTTTTTTATGAAAAGTCTTGTGGAAGCCATGGCTACTTTTAAAGATGCTTGCTATCAATATAAAAAATTAAACAAATTAAATAATGCAGTTTTAAAGTTAGGAGCTAATGATGTCTGGAGACCTTCTACTCTAACAAAACGTAAAGGATGGTGCTTAGATTGTTGTCAACACACGGATTTAACTTACTGCCAAGGATGTCTAATATATCACGTTTGTGAATGGTGTAGTCAATATAACAGATGTTTTCTTGATGATGATCCTCATTTACTAAGAATGCGAACTTTTAGAAATGAAATCACAAAGAGTGATTTAGAAAACTTAATTAATATGTATAATACATTATTTCCTATAAATAAAAAAATAGTTCATAAATTTGCAAACACAATTAAACAGCATAAATGCAGAAATGAGTATTTAACACAATGGTATAATCATTTCTTGATGCCTATTACATTACAGTCTTTATCAATAGAATTAGATGGAGATATATATTATATATTTGGTTATTATGACGATATGCATAAAATTAATCAGACTCCCTTCTCATTCACGAATTTAATTAGTAAATACGATATGTTACTACTTGATAGTATAAATTTTGACAGAATGGCATTTTTACCATTAACATTACAACAAGAGTATGCACTTAGATATTTTTCAAAATCAAGATTTATTACTGAAAGAAGAAAATGTATTGAAATTTTACATTTTTCAGATAATATATTAGATAATTTACATAACCCAAATTTTACATTACAAGTGATTAGGAATTGTAGTAATATGTCAGTTGAATGGAATAAGGCGTGTAATATTATTAGAAATATAAGTGATTATTTCGATATACTAAAATCGTCACACACTGAGTTCTATAATATATCTCCTAGATGTAGAATGTTCACACAATATAAATTAAAAATAGCATCTAAATTAATTAAACCAAATTATGTAGCATCAAATCATAATTCCTTGGCTACTGAAGTACATAATTGTAAATGGTGTTCAATTAATAATAACTCTACTGTATGGAATGATTTTAGAATTAAAAATGTTTATAATGATATATTTAATTTTATTAGAGCTTTAGTGAAATCAAATCTTTATGTGGGACATTGCTCTTCAGAAGAAAAGATATATGAATCTATTAAAGATGTTCTAAACGTGTGTAAAGAAAACGAATGGAACATGTTGGTAACGGAAATGTTCAATCAATTAGAACCAATAAAATTAAATGAGAATAATTACATTTTATTAAATTATGAAATAAATTGGAATGTCATGAATGTATTAATTAATAGTATCGGTAAAATACCAAAAATATTAACTTTGAGTGATGTTATTTTAATTTTACGTATAATAATATATGATTGGTTTGATATAAGGTTTATGAGAAACACGCCAATGACTACGTTCACAGTTAATAAATTAAAACAATTATATGAAAAGGATAGAACTGCAG-----AACATGATTCAGGTATATCCGATATTGAATGATTTTAAAGAAATT---CTCGCCACCATGAGACTCTCTGCACTAGAGTAGCGCCTAGGCAGCATAAAATGTGACC-
>KC443582_RVA/Human-wt/AUS/CK20001/1977/G2P4_A2_I
-----------------------------CCATGGCTACTTTTAAAGATGCTTGCTATCAATATAAAAAATTAAACAAATTAAATAATGTAGTTTTAAAGTTAGGAGCTAATGATGTTTGGAGACCTTCTACTATAACAAAACGTAAAGGATGGTGCTTAGAGTGTTGTCAACACACAGATTTAACTTACTGCCAAGGATGTCTAATATATCACGTTTGTGAATGGTGTAGTCAATATAACAGATGTTTTCTTGATGATGATCCTCATTTACTAAGAATGCGAACTTTTAGAAATGAAATCACTAAGAGCGATTTAGAAAACTTAATTAATATGTATAATACATTATTTCCTATAAATAACAAAATAGTTCATAAATTTGCAAACACAATTAAACAGCATAAATGTAGAAATGAGTATTTGACACAATGGTATAATCATTTCTTGATGCCGATTACATTACAGTCTTTATCAATAGAATCAGATGGAGATATATATTACATATTTGGTTATTATGACGATATGCATAAAATTAATCAGACTCCTTTCTCATTCACGAATTTAATTAATAAATACGATATGTTGCTACTTGATAGTATAAATTTTGACAGAATGGCATTTTTACCATTAACATTACAACAAGAGTATGCACTTAGATATTTTTCAAAATCAAGATTTATTACTGAAAGAAGAAAATGTATTGAAATTTTACATTTTTCAGATAATATATTAGATAATTTACATAACCCAAATTTTACATTACAAGTGATTAGGAATTGTAGTAATATGTCAGTTGAATGGAATAAGGCGTGTAATCTTATTCGAAATATGAGTGATTATTTCGATATACTAAAATCGTCACATACTGAGTTCTATGATATATCTCCTAGGTGTAGAATGTTCACACAATATAAATTAAAAATAGCATCTAAATTAATTAAACCAAATTATGTAGCATCAAATCATAATTCCTTGGCTACTGAAGTACATAATTGTAAATGGTGTTCAATTAATAATAACTCTATTGTATGGAATGATTTTAGAATTAAAAATGTTTATAATGATATATTTAATTTTATTAGAGCTTTAGTGAAATCAAATCTTTATGTGGGACATTGCTCTTCAGAAGAAAAGATATATGAATCTATTAAAGATGTTTTAAACGTGTGTAAAGAAAACGAATGGAACATGTTGGTAACGGAAATGTTCAATCAATTAGAACCAATAAAATTAAATGAGGATAATTACATTTTATTAAATCATGAAATAAATTGGAATGTCATGAATGTATTAATTAATAGTATCGGTAAAGTACCAAAAATATTAACTTTGAGTGACGTTATTTTAATTTTACGTATAATAATATATGATTGGTTTGATATAAGGTTTATGAGAAACACGCCAATGACTACGTTCACAGTTGATAAATTGAAGCAATTATATGAAAAGGATAGAACTGCAG-----AACATGATTCAGGTGTATCCGATATTGAATAATTTTAGAGAAATT---CTCGCCACCATGAGACTCTCTGCACTAGAGTAGCGCCTAG-------------------
>LC001996_RVA/Human-wt/JPN/83A001/1983/G2P4_A2_I
----------------------------------------------------------------------TTAAACAAATTAAATAATGCAGTTTTAAAGTTAGGAGCTAATGATGTTTGGAGACCTTCTACTCCAACAAAACGTAAAGGATGGTGCTTAGATTGTTGTCAACACACGGATTTAACTTACTGCCAAGGATGTCTAATATATCATGTTTGTGAATGGTGTAGTCAATATAACAGATGTTTTCTTGATGATAATCCTCATCTACTAAGAATGCGAACTTTTAGAAATGAAATCACAAAGAGCGATTTAGAAAACTTAATTAATATGTATAATACATTATTTCCTATAAATAAGAAAATAGTTCATAAATTTGCAAACACAATTAAACAGCATAAATGTAGAAATGAGTATTTGATACAATGGTATAATCATTTCTTGATGCCGATTACATTACAGTCTTTATCAATAGAATTAGACGGAGATATATATTACATATTTGGTTATTATGACGATATGCATAAAATTAATCAGACTCCTTTCTCATTCACGAATTTAATTAGTAAATACGATATGTTACTACTTGATAGTATAAATTTTGACAGAATGGCATTTTTACCATTAACATTACAACAAGAGTATGCACTTAGATATTTTTCAAAATCAAGATTTATTACTGAAAGAAGAAAATGTATTGAAATTTTACATTTTTCAGATAATATATTAGATAATTTACATAACCCAAATTTTACATTACAAGTGATTAGGAATTGCAGTAATATGTCAGTTGAATGGAATAAGGCGTGTAATCTTATTAGAAATATAAGTGATTATTTCGATATACTAAAATCGTCACACACTGAGTTCTATGATATATCTCCTAGATGTAGAATGTTCACACAATATAAATTAAAAATAGCATCTAAATTAATTAAACCAAATTATGTAGCATCAAATCATAATTCCTTGGCTACTGAAGTACATAATTGTAAATGGTGTTCAATTAATAATAACTCTATTGTATGGAACGATTTTAGAATTAAAAATGTTTATAATGATATATTTAATTTTATTAGAGCTTTAGTAAAATCAAATCTTTATGTGGGACATTGCTCTTCAGAAGAAAAGATATATGAATCTATTAAAGATGTTTTAAACGTGTGTAAAGAAAACGAATGGAACATGCTGGTAACGGAAATGTTCAATCAATTAGAACCAATAAAATTAAATGAGAATAATTACATTTTATTAAATTATGAAATAAATTGGAATGTCATGAATGTATTAATTAATAGTATCGGTAAAATACCAAAAATATTAACTTTGAATGACGTTATTTTAATTTTACGTATAATAATATATGATTGGTTTGATATAAGGTTTATGAGAAATACGCCAATGACTACGTTCACAGTTAATAAATTGAAGCAATTATATGAAAGGGATAGAACTGCAG-----AACATGATTCAGGTATATCCGATATTGAATAATTTTAGAGAA-----------------------------------------------------------------
>KC178720_RVA/Human-wt/ITA/PAI11/1996/G2P4_A2_II
----------ATGAAAAGTCTTGTGGAAGCCATGGCTACTTTTAAAGACGCTTGCTATCAATATAGAAAATTAAACAAATTAAATAATGCAGTTTTAAAGTTAGGAGCTAATGATGTTTGGAGACCTTCTACTCTAACAAAACGTAAAGGATGGTGTTTAGATTGTTGTCAGCACACGGATTTAACTTACTGCCAAGGATGTCTAATATATCACGTTTGTGAATGGTGTAGTCAATATAGCAGATGTTTTCTCGACGATGATCCTCATTTGCTAAGAATGCGAACTTTTAGAAATGAAATCACAAAGGATGACTTAGAAAACTTAATTAATATGTATAATACATTATTTCCTATAAATCAAAAAATAGTTCATAAGTTTGCGAACACAATTAAACAGCATAAATGTAGAAATGAGTATTTGACACAATGGTATAATCACTTCTTGATGCCAATTACATTACAGTCTTTATCAATTGAATTAGATGGAGATATATATTATATATTTGGTTATTATGACGATATGCATAAAATTAATCAGACTCCCTTCTCATTCACTAATTTAATTAGTAAATATGATATGTTATTACTTGATAGTATAAATTTTGACAGAATGGCATTTTTACCATTAACATTACAACAAGAATATGCACTTAGATATTTTTCAAAATCAAGATTTATTACTGAGAGAAGAAAATGTATTGAAATTTCACATTTTTCAGATAATATATTACCTAATATACATGATCCGAATTTTACATTGCAAGTGATTAGAAATTGCAGTAATATGTCAGGTGAATGGAATAAGACGTGTAATCTTATTAGAAATATAAGTGATTATTTCGATATACTGAAATCGTCACACACTGAGTTTTATAATATATCTTCTAGATGTAGAATGTTTACACAATATAAATTAAAAATAGCATCTAAATTAATTAAACCAAATTATGTAGCATCAAATCATAATTCCTTGGCTACTGAAGTACACAATTGTAAATGGTGTTCAATTAATAATAGTTCTATTGTATGGAATGATTTTAGAATTAAGAATGTTTGTAATGATATATTTAATTTTATTAGAGCTTTAGTGAAATCAAATCTTTACGTAGGACATTGTTCTTCAGAAGAAAAGATATATGAATCTGTTAAAGATATTTTAAATGTATGTAAAGAAAACGAATGGAATACATTGGTAACGGAGATGTTCAATCAGTTAGAACCAATAAAGTTAAATGAGGATAATTATATTTTATTAAACTATGAAATAAATTGGAATGTTATGAATATMTTAATTAATAGTATCGGTAAAGTACCAAAAATATTAACGTTAAGTGACGTCAGTTTAATTTTACGTATAATAATATATGATTGGTTTGATATAAGGTTTATGAGAAATACGCCAATGACTACGTTCACAGTTAAAAAATTGAAGCAATTATATGAAAAGGATAGAACTGCAG-----AACATGATTCAGGTGTATCTGATATTGAATAATTTTAGAGGAATTATGTTCGCCACCATGAGACTCTCTGCACTAGAGTAGCGCCTAGGCAGCATAAAATGTGACC-
>GQ414546_RVA/Human-wt/DEU/GER1H-09/2009/G8P4_A2_II
GGCTTTTTTTATGAAAAGTCTTGTGGAAGCCATGGCTACTTTTAAAGATGCTTGCTATCAATATAGAAAATTAAACAAATTAAATAATGCAGTTTTAAAGTTAGGAGCTAATGATGTTTGGAGACCTTCTACTCTAACAAAACGTAAAGGATGGTGTTTAGATTGTTGTCAGCACACGGATTTAACTTACTGCCAAGGATGTCTAATATATCACGTTTGTGAATGGTGTAGTCAATATAGCAGATGTTTTCTTGACGATGATCCTCATTTGCTAAGAATGCGAACTTTTAGAAATGAAATCACAAAGGATGACTTAGAAAACTTAATTAACATGTATAATACATTATTTCCTATAAATCAAAAAATAGTTCATAAGTTTGCGAACACAATTAAACAGCATAAATGTAGAAATGAGTATTTGACACAATGGTATAATCACTTCTTGATGCCCATTACATTACAGTCTTTATCAATTGAATTAGATGGAGATATATATTATATATTTGGTTATTATGACGATATGCATAAAATTAATCAGACTCCCTTCTCATTCACTAATTTAATTAGTAAATATGATATGTTATTACTTGATAATATAAATTTTGACAGAATGGCATTTTTACCATTAACATTACAACAAGAATATGCACTTAGATATTTTTCAAAATCAAGATTTATTACTGAAAGAAGAAAATGTATTGAAATTTCACATTTTTCAGATAATATATTACCTAATATACATGATCCGAATTTTACATTGCAAGTGATTAGAAATTGCAGTAATATGTCAGGTGAATGGAATAAGACGTGTAATCTTATTAGAAATATAAGTGATTATTTCGATATACTGAAATCGTCTCACACTGAGTTTTATAATATATCTTCTAGATGTAGAATGTTTACACAATATAAATTAAAAATAGCATCTAAATTAATTAAACCAAATTATGTAGCATCAAATCATAATTCCTTGGCTACTGAAGTACATAATTGTAAATGGTGTTCAATTAATAATAGTTCTATTGTATGGAATGATTTTAGAATTAAGAATGTTTGTAATGATATATTTAATTTTATTAGAGCTTTAGTGAAATCAAATCTTTGCGTGGGACATTGTTCTTCAGAAGAAAAGATATACGAATCTGTTAAAGATATTTTAAATGTATGTAAAGAAAACGAATGGAATACATTGGTAACAGAGATGTTCAATCAGTTAGAACCAATAAAGTTAAATGAGGATAATTACATTTTATTAAACTATGAAATAAATTGGAATGTTATGAATGTATTAATTAATAGTATCGGTAAAGTACCAAAAATATTAACTTTAAGTGACGTCAGTTTAATTTTACGTGTAATAATATATGATTGGTTTGATATAAGGTTTATGAGAAATACGCCAATGACTACGTTCACAGTTAAAAAATTGAAGCAATTATATGAAAAGGATAAAACTGCAG-----AACATGATTCAGGTGTATCTGATATTGAATAATTTTAGAGAAATTATGTTCGCCACCATGAGACTCTCTGCACTAGAGTAGCGCCTA--------------------
>AB975785_RVA/Human-wt/JPN/KN041/2012/G1P8_A2_II
-------------------------------------------------------------TATAGAAAATTAAACAAATTAAATAATGCAGTTTTAAAGTTAGGAACTAATGATGTTTGGAGACCTTCTACTCTAACAAAACGTAAAGGATGGTGTTTAGATTGTTGTCAGCACACGGATTTAACTTACTGCCAAGGATGTCTAATATATCACGTTTGTGAATGGTGTAGTCAATATAGCAGATGTTTTCTTGACGATGATCCTCATTTGCTAAGAATGCGAACTTTTAGAAATGAAATCACAAAGGATGACTTAGAAAACTTAATTAATATGTATAATACATTATTTCCTATAAATCAAAAAATAGTTCATAAGTTTGCGAACACAATTAAACAGCATAAATGTAGAAATGAATATTTGACACAATGGTATAATCACTTTTTGATGCCAATTACATTACAGTCTTTATCAATTGAATTAGATGGAGATATATATTATATATTTGGTTATTATGATGATATGCATAAAATTAATCAGACTCCCTTCTCATTCACTAATTTAATTAGTAAATATGATATGTTATTACTTGATAATGTAAATTTTGACAGAATGGCATTTTTACCATTAACATTACAACAAGAATATGCACTTAGATATTTTTCAAAATCAAGATTTATTACTGAAAGAAGAAAATGTATTGAAATTTCACATTTTTCAGATAATATATTACCTAATATACATGATCCGAATTTTACATTGCAAGTGATTAGAAATTGCAGTAATATGTCAGGTGAATGGAATAAGACGTGTAATCTTATTAGAAATATAAGTGATTATTTCGATATACTGAAATCGTCACACACTGAGTTTTATAATATATCTTCCAGATGTAGAATGTTTACACAATATAAATTAAAAATAGCATCTAAACTAATTAAACCAAATTATGTAGCATCAAATCATAATTCCTTGGCTACTGAAGTACACAATTGTAAATGGTGTTCAATTAATAATAGTTCTATTGTATGGAATGATTTTAGAATTAAGAATGTTTATAATGATATATTTAATTTTATTAGAGCTTTAGTGAAATCAAATCTTTACGTGGGACATTGTTCTTCAGAAGAAAAGATATATGAATCTGTTAAAGATATTTTAAATGTATGTAAAGAAAACGAATGGAATACATTGGTAACAGAGATGTTCAATCAGTTAGAACCAATAAAGTTAAATGAGGATAATTACATTTTATTAAACTATGAAATAAATTGGAATGTTATGAATGTATTAATTAATAGTATCGGTAGAGTACCAAAAATATTAACTTTAAGTGAAGTCAGTTTAATTTTACGTGTAATAATATATGATTGGTTTGATATAAGGTTTATGAGAAATACGCCAATGACTACGTTCACAGTTAAACAATTGAAGCAATTATATGAAAAGAATAGAACTGCAG-----AACATGATTCAGGTGTATCTGATATTGAATAA---------------------------------------------------------------------------
>RVA/Human-wt/JPN/80SR001/1980/G2P4_A2_III
TGCTCCTAACTTTAAAACTGCATTATTTAATTTGGCTACTTTTAAAGACGCTTGCTATCAATATAAAAAATTAAACAAATTAAATAATGCAGTTTTAAAGTTAGGAGCAAATGATGTTTGGAGACCTTCTACTCTAACAAAACGTAAAGGATGGTGTTTAGATTGTTGTCAACACACGGATTTGACTTACTGCCAAGGATGCTTAATATATCACGTTTGTGAATGGTGTAGTCAATATAGTAGATGTTTTCTTGATGATGATCCGCATTTACTAAGAATGCGAACTTTTAGAAATGAAATCACAAAGAGTGATTTAGAAAACTTAATTAATATGTATGATACATTATTTCCTATAAATCAAAAAATAGTTAATAAATTTGCAAACACAATTAAACAGCATAAATGTAGAAATGAGTATTTGACACAATGGTATAATCATTTTTTGATGCCAATTACGTTACAGTCTTTATCAATAGAATTAGATGGAGATATATATTATATATTTGGTTACTATGACGATATGTATAAAATTAATCAGACTCCCTTCTCATTTGCGAATTTAATTAGTAAGTATGATGTGTTACTACTTGATAGTATAAATTTTGACAGAATGGCATTTTTACCATTAACATTACAACAAGAGTATGCACTTAGATATTTTTCAAAATCAAGATTTATTACTGAAAGAAGAAAATATATTGAAATTCTACATTTTTCAGATAATATATTAAATAATTTGCATAACCCGAATTTTACATTGCAAGTGATTAGAAATTGTAGTAATATGTCAGTTGAATGGAATAAAGCATGTAATCTTATTAGAAATATAAGTGATTATTTCGATATACTCAAATCGTCACACACTGAGTCTTATAATATATCTCCTAGATGTAGAATGTTCACGCAATATAAATTAAAAATAGCATCTAAATTAATTAAACCAAATTATGTAGCATCAAATCATAATTCCTTGGCTACTGAAGTTCACAATTGTAAATGGTGTTCAATTAATAGTAATTCTATTGTATGGACTGATTTTAGAATTAAAAATGTTTATAACGATGTATTTAATTTTCTTAGAGCTTTAGTGAAATCAAATCTTTACGTGGGACATTGTTCTTCAGAAGAAAGAATATATGAATCTATTAAGGATATTTTAAATGTATGTAAAGAAAACGAATGGAACATGTTGGTAACGGAAATATTTAATCAATTAGACCCAATAAAGTTAAATGAGGATAGTTATGTTTTGTTGAATTATGAAATAAATTGGAATGTTATGAATGTATTAATTAATAGTATCGGTAAAGTACCAAAAATATTAACTTTGAATGAAGTTATTTCAATTTTACGTATAATAATATATGATTGGTTTGATATAAGGTTTATGAGAAACACGCCAATGACTACGTTCACAGTTAATAAATTGAAGCAATTATATGAAAAGGATAGAACTGCAG-----AATATGATTCAGGTATATCCGATGTTGAATAATTTCAGAGAAATTATGTTCGCCACCATGAGACTCTCTGCACTAGAGTAGCGCCTAGGCAG---------------
>KM434193_RVA/Human-tc/IDN/B37/1979/G3P10_A2_III
-------------------------------ATGGCTACTTTTAAAGACGCTTGCTATCAATATAAGAAATTAAACAAATTAAATAATGCAATTTTAAAGTTAGGAGCTAATGATGTTTGGAGACCTTCTACTCTAACAAAACGTAAAGGATGGTGTTTAGATTGTTGTCAGCACACGGATTTGACTTACTGCCAAGGATGTTTAATATATCACGTTTGTGAATGGTGTAGTCAATATAGTAGATGTTTTCTTGATGATGATCCGCATTTACTAAGAATGCGGACTTTTAGAAATGAAGTCACAAAGAGTGATTTAGAAAACTTAATTAATATGTATGATACATTATTTCCTATAAATCAAAAAATAGTTAATAAATTTACAAACATAATTAAACAGCATAAATGTAGAAATGAGTATTTGACACAATGGTATAATCATTTTTTGATGCCAATTACATTACAGTCTTTATCAATAGAATTAGATGGAGATATATATTATATATTTGGTTACTATGACGATATGCATAAAATTAATCAGACTCCCTTCTCATTTGCGAATTTAATTAATAAGTATGATGTGTTACTACTTGATAGTATAAATTTTGATAGAATGGCATTTTTACCATTAACATTACAACAAGAGTATGCACTTAGATATTTTTCAAAATCAAGATTTATTACTGAAAGAAGAAAATATATTGAAACTCTACATTTTTCAGATAATATATTAAATAATTTGCATAACCCGAATTTTACACTGCAAGTGATTAGAAATTGTAGTAATATGTCAGTTGAATGGAATAAAGCATGTAATCTTATTAGAAATATAAGTGATTATTTCGATATACTCAAATCGTCACACACTGAGTCTTATAATATATCTCCTAGATGTAGAATGTTCACGCAATATAAATTAAAAATAGCATCTAAATTAATTAAACCAAATTATGTAGCATCAAATCATAATTCCTTGGCTACTGAAGTTCACAATTGTAAATGGTGTTCAATTAATAATAATTCCATTGTATGGACTGATTTTAGAATTAAAAATGTTTATAACGATGTATTTAATTTTATTAGAGCTTTAGTGAAATCAAATCTTTACGTGGGACATTGTTCTTCAGAAGAACGGATATATGAATCTATTAAGGATATTTTAAATGTATGTAAAGAAAACGAATGGAACATGCTGGTAACGGAAATATTCAATCAATTAGACCCAATAAAGTTAAATGAGGATAGTTATGTTTTGTTGAATTATGAAATAAATTGGAATGTTATGAATGTATTAATTAATAGTATCGGTAAAATACCAAAAATATTGACTTTGAATGACGTTATTTCAATTTTACGTATAATAATATATGATTGGTTTGATATAAGGTTTATGAGAAACACGCCAATGACTACGTTCACAGTCAATAAATTGAAGCAATTATATGAAAAGGATAAAACTGCAG-----AATATGATTCAGGTATATCCGATGTTGAATAA---------------------------------------------------------------------------
>EF672557_RVA/Human-tc/IND/69M/1980/G8P10_A2_III
-------------------------------ATGGCTACTTTTAAAGACGCTTGCTATCAATATAAGAAATTAAACAAATTAAATAATGCAATTTTAAAGTTAGGAGCTAATGATGTTTGGAGATCTTCTACTCTAACAAAACGTAAAGGATGGTGTTTAGATTGTTGTCAGCACACGGATTTGACTTACTGCCAAGGATGTTTAATATATCACGTTTGTGAATGGTGTAGTCAATATAGTAGATGTTTTCTTGATGATGATCCGCATTTACTAAGAATGCGGACTTTTAGAAATGAAGTCACAAAGAGTGATTTAGAAAACTTAATTAATATGTATGATACATTATTTCCTATAAATCAAAAAATAGTTAATAAGTTTACAAACATAATTAAACAGCATAAATGTAGAAATGAGTATTTGACACAATGGTATAATCATTTTTTGATGCCAATTACATTACAGTCTTTATCAATAGAATTAGATGGAGATATATATTATATATTTGGTTACTATGACGATATGCATAAAATTAATCAGACTCCCTTCTCATTTGCGAATTTAATTAATAAGTATGATGTGTTACTACTTGATAGTATAAATTTTGATAGAATGGCATTTTTATCATTAACATTACAACAAGAGTATGCACTTAGATATTTTTCAAAATCAAGATTTATTACTGAAAGAAGAAAATATATTGAAACTCTACATTTTTCAGATAATATATTAAATAATTTGCATAACCCGAATTTTACACTGCAAGTGATTAGAAATTGTAGTAATATGTCAGTTGAATGGAATAAAGCATGTAATCTTATTAGAAATATAAGTGATTATTTCGATATACTCAAATCGTCACACACTGAGTCTTATAATATATCTCCTAGATGTAGAATGTTCACGCAATATAAATTAAAAATAGCATCTAAATTAATTAAACCAAATTATGTAGCATCAAATCATAATTCCTTGGCTACTGAAGTTCACAATTGTAAATGGTGTTCAATTAATAATAATTCCATTGTATGGACTGATTTTAGAATTAAAAATGTTTATAACGATGTATTTAATTTTATTAGAGCTTTAGTGAAATCAAATCTTTACGTGGGACATTGTTCTTCAGAAGAACGGATATATGAATCTATTAAGGATATATTAAATGTATGTAAAGAAAACGAATGGAACATGCTGGTAACGGAAATATTCAATCAATTAGACCCAATAAAGTTAAATGAGGATAGTTATGTTTTGTTGAATTATGAAATAAATTGGAATGTTATGAATGTATTAATTAATAGTATCGGTAAAATACCAAAAATATTGACTTTGAATGACGTTATTTCAATTTTACGTATAATAATATATGATTGGTTTGATATAAGGTTTATGAGAAACACGCCAATGACTACGTTCACAGTCAATAAATTGAAGCAATTATATGAAAAGGATAAAACTGCAG-----AATATGATTCAGGTATATCCGATGTTGAATAA---------------------------------------------------------------------------
>AB733136_RVA/Human-tc/JPN/KUN/1980/G2P4_III
---------------------------AGCCATGGCGACTTTTAAAGACGCTTGCTATCAATATAAAAAATTAAACAAATTAAATAATGCAGTTTTAAAGTTAGGAGCAAATGATGTTTGGAGACCTTCTACTCTAACAAAACGTAAAGGATGGTGTTTAGATTGTTGTCAACACACGGATTTGACTTACTGCCAAGGATGCTTAATATATCACGTTTGTGAATGGTGTAGTCAATATAGTAGATGTTTTCTTGATGATGATCCGCATTTACTAAGAATGCGAACTTTTAGAAATGAAATCACAAAGAGTGATTTAGAAAACTTAATTAATATGTATGATACATTATTTCCTATAAATCAAAAAATAGTTAATAAATTTGCAAACACAATTAAACAGCATAAATGTAGAAATGAGTATTTGACACAATGGTATAATCATTTTTTGATGCCAATTACGTTACAGTCTTTATCAATAGAATTAGATGGAGATATATATTATATATTTGGTTACTATGACGATATGTATAAAATTAATCAGACTCCCTTCTCATTTGCGAATTTAATTAGTAAGTATGATGTGTTACTACTTGATAGTATAAATTTTGACAGAATGGCATTTTTACCATTAACATTACAACAAGAGTATGCACTTAGATATTTTTCAAAATCAAGATTTATTACTGAAAGAAGAAAATATATTGAAATTCTACATTTTTCAGATAATATATTAAATAATTTGCATAACCCGAATTTTACATTGCAAGTGATTAGAAATTGTAGTAATATGTCAGTTGAATGGAATAAAGCATGTAATCTTATTAGAAATATAAGTGATTATTTCGATATACTCAAATCGTCACACACTGAGTCTTATAATATATCTCCTAGATGTAGAATGTTCACGCAATATAAATTAAAAATAGCATCTAAATTAATTAAACCAAATTATGTAGCATCAAATCATAATTCCTTGGCTACTGAAGTTCACAATTGTAAATGGTGTTCAATTAATAGTAATTCTATTGTATGGACTGATTTTAGAATTAAAAATGTTTATAACGATGTATTTAATTTTCTTAGAGCTTTAGTGAAATCAAATCTTTACGTGGGACATTGTTCTTCAGAAGAAAGAATATATGAATCTATTAAGGATATTTTAAATGTATGTAAAGAAAACGAATGGAACATGTTGGTAACGGAAATATTTAATCAATTAGACCCAATAAAGTTAAATGAGGATAGTTATGTTTTGTTGAATTATGAAATAAATTGGAATGTTATGAATGTATTAATTAATAGTATCGGTAAAGTACCAAAAATATTAACTTTGAATGAAGTTATTTCAATTTTACGTATAATAATATATGATTGGTTTGATATAAGGTTTATGAGAAACACGCCAATGACTACGTTCACAGTTAATAAATTGAAGCAATTATATGAAAAGGATAGAACTGCAG-----AATATGATTCAGGTATATCCGATGTTGAATAATTTCAGAGAAATTATGTTCGCCACCATGAGACTCTCTGCACTAGAGTAGCGCCTA--------------------
>KJ639018_RVA/Human/JPN/S13-30/2013/G3P4_A2_IVa
GGCTTTTTTTATGAAAAGTCTTGTGGAAGCCATGGCTACTTTTAAAGACGCTTGTTATCAATATAAAAAATTAAACAAATTAAATAATGTAGTTTTAAAGTTAGGAGCTAATGATGTTTGGAGACCTTCTACTCTAACAAAACGTAAAGGATGGTGCTTAGATTGTTGTCAACATACGGACTTGACTTACTGCCAAGGATGTTTAATATATCATGTGTGTGAATGGTGTAGTCAATATAGCAGATGCTTTCTTGATAATGATCCGCATTTACTAAGAATGCGAACTTTTAGAAATGAAATCACAAAGAGTGACTTAGAAAATTTAATTAGTATGTATGATGCATTATTTCCTATAAATCAAAAAATAGTTAATAAGTTTGCAAACACAATTAAACAACATAAATGTAGAAATGAGTATTTGATACAATGGTATAATCATTTTTTAATGCCAATTACACTACAGTCTTTATCAATAGAATTAGATGGAGATATATATTATATATTTGGTTACTATGACGATATGCATAAAATTAATCAGACTCCCTTCTCATTCACGAATTTAATTAGTAAATATGATGTATTACTGCTAGATAGCATAAATTTTGACAGAATGGCATTTTTACCATCAACATTACAGCAGGAGTATGCACTTAGATATTTTTCAAAATCAAGATTTATTACTGAAAGAAGGAAATGTATTGAACTTTCACATTTTTCAGATAATATATTAACTGATTTACATAACCCGAATTTTACATTACAAGTGATTAGAAATTGCAGTAATATGTCAGTTGAATGGAATAAAGCATGTAATCTTATTAGGAATACAAGTAATTATTTCGCTATATTCAAATCATCACATACAGAGTCTTATAATGTATCTCCTAGATGTAGAGTATTCACACAATATAAATTAAAAATAGCATCTAAATTAATTAAACCAAATTATGTAGCATCAAATCATAATTCCTTGGCTACTGAAGTACGCAATTGCAAATGGTGTTCAATTAATAATAATTCTATTGTATTGACTGATTTCAGAATTAAAAATGTTTATGATGATATATTTAATTTTATTAGGGCTTTAGTGAAATCAAATCTTTATGTAGGACATTGTTCTTCAGAAGAAAAGATATATGAATCTATTAAGGATATTTTAAACGTATGTAAAGAAAATGAATGGAACACGTTGGTAACGGAAATATTTAATCAATTAGATCCAATAAAGTTAAATGAGGATAGCTATGTTTTGTTGAATTATGAAATAAATTGGAATGTTATGAATGTATTAATTAATAGTATCGGTAAAGTACCAAGAATATTAACTTTAAGTGACGTTATTTCGATTTTACGTATAATAATATATGATTGGTTTGACATAAGGTTTATGAGAAATACTCCAATGACTACGTTCACAGTTAATAAATTGAAACAATTATATGAAAAGGATAGAACTGCAG-----AATATGATTCAGGTATATCCGATGTTGAATAATTTCAGATAAATTATGTTCGCCACCATGAGACTCTCTGCACTAGAGTAGCGCCTAG-------------------
>AY787647_RVA/Human-tc/CHN/TB-Chen/1996/G2P4_A2_IVnon-a
GCTTTTTTTTATGAAAAGTCTTGTGGAAGCCATGGCTACTTTTAAAGACGCTTGCTATCAATATAAAAAATTAAACAAATTAAATAATGCAGTTTTAAAGTTAGGAGCTAATGATGTTTGGAGACCTTCTACTCTAACAAAACGTAAAGGATGGTGCTTAGATTGTTGTCAACACACGGACTTGACTTACTGCCAAGGATGCTTAATATATCACGTTTGTGAATGGTGTAGTCAATATAGTAGATGTTTTCTTGATGATGATCCGCATTTACTAAGAATGCGAACTTTTAGAAATGAAATCACAAAGAGTGATTTAAAAAACTTAATTAACATGTATGATACATTATTTCCTATAAATCAAAAAATAGTTAATAAATTTGCAAACACAATTAAACAACATAAATGTAGAAATGAGTATTTGACACAATGGTATAATCATTTTTTAATGCCAATTACACTACAGTCTTTATCAATAGAATTAGATGGAGATATATATTATATATTTGGTTACTATGACGATATGCATAAAATTAATCAGACTCCCTTCTCATTCACGAATTTAATTAGTAAGTATGATGTATTACTGCTTGATAGTATAAATTTTGACAGAATGGCATTTTTACCATTAACATTACAGCAAGAGTATGCACTTAGATATTTTTCAAAATCAAGATTTATTACTGAAAGAAGGAAATGTATTGAAATTTCACATTTTTCAGATAATATATTAAATAATTTACATAACCCGAATTTTACATTACAAGTGATTAGAAATTGCAGTAATATGTCAGTTGAATGGAATAAAGCATGTAATCTTATTAGAAATATAAGTGATTATTTCGATATACTCAAATCGTCACATACTGAGTCTTATAATGTATCTCCTAGATGTAGAATATTCACACAATATAAATTAAAAATAGCATCTAAATTAATTAAACCAAATTATGTAGCATCAAATCATAATTCCTTGGCTACTGAAGTACACAATTGTAAATGGTGTTCAATTAATAATAATTCTATTGTATGGAATGATTTCAGAATTAAAAATGTTTATAACGATATATTTAATTTTATTAGGGCTTTAGTGAAATCAAATCTTTACGTGGGACATTGTTCTTCAGAAGAAAAGATATATGAATCTATTAAGAATATTTTAAATGTATGTAAAGAAAACGAATGGAACATGTTGGTAACGGAAATATTCAATCAATTAGATCCAATAAAGCTAAATGAGGATAGTTACGTTTTGTTGAATTATGAAATAAATTGGAATGTTATGAATGTATTAATTAATAGTATCGGTAAAGTACCAAAAATATTAACTTTGAGTGACGTTATTTCAATTTTACGTATAATAATATACGATTGGTTTGACATAAGGTTTATGAGAAACACTCCAATGACTACGTTCACAGTTAATAAATTGAAGCAATTATATGAAAAGGATAGAACTGCAG-----AATATGATTCAGGTATATCCGATGTTGAATAATTTTAGAGAAATTATGTTCGCCACCATGAGACTCTCTGCACTAGAGTAGCGCCTAGGCAGCATAAAATGTGACC-
>LC065023_RVA/Human-tc/JPN/AU109/1994/G8P4_A2_IVnon-a
-----------------------TGGAAGCCATGGCTACTTTTAAAGACGCTTGCTATCAATATAAAAAATTAAACAAATTAAATAATGCAGTTTTAAAGTTAGGAGCTAATGATGTTTGGAGACCTTCTACTCTAACAAAACGTAAAGGATGGTGCTTAGATTGTTGTCAACACACGGACTTGACTTACTGCCAAGGATGCTTAATATATCACGTTTGTGAATGGTGTAGTCAATATAGTAGATGTTTTCTTGATGATGATCCGCATTTACTAAGAATGCGAACTTTTAGAAATGAAATCACAAAGAGTGATTTAGAAAACTTAATTAACATGTATGATACATTATTTCCTATAAATCAAAAAATAGTTAATAAATTTGCAAACACAATTAAACAACATAAATGTAGAAATGAGTATTTGACACAATGGTATAATCATTTTTTAATGCCAATTACACTACAGTCTTTATCAATAGAATTAGATGGAGATATATATTATATATTTGGTTACTATGACGATATGTATAAAATTAATCAGACTCCCTTCTCATTCACGAATTTAATTAGTAAGTATGATGTATTACTGCTTGATAGTATAAATTTTGACAGAATGGCATTTTTACCATTAACATTACAGCAAGAGTATGCACTTAGATATTTTTCAAAATCAAGATTTATTACTGAAAGAAGGAAATGTATTGAAATTTTACATTTTTCAGATAATATATTAAATAATTTACATAACCCGAATTTTACATTACAAGTGATTAGAAATTGCAGTAATATGTCAGTTGAATGGAATAAAGCATGTAATCTTATTAGAAATATAAGTGATTATTTCGATATACTCAAATCGTTGCATACTGAGTCTTATAATGTATCTCCTAGATGTAGAATATTCACACAATATAAATTAAAAGTAGCATCTAAATTAATTAAACCAAATTATGTAGCATCAAATCATAATTCCTTGGCTACTGAAGTACACAATTGTAAATGGTGTTCAATTAATAATAATTCTATTGTATGGACTGATTTCAGAATTAAAAATGTTTATAACGATATATTTAATTTTATTAGGGCTTTAGTGAAATCAAATCTTTACGTGGGACATTGTTCTTCAGAAGAAAAGATATATGAATCTATTAAGGATATTTTAAATGTATGTAAAGAAAACGAATGGAACATGTTGGTAACGGAAATATTCAATCAATTAGATCCAATAAAGCTAAATGAGGATAGTTATGTTTTGTTGAATTATGAAATAAATTGGAATGTTAGGAATGTATTAATTAATAGTATCGGTAAAGTACCAAAAATATTAACTTTGAGTGACGTTATTTCGATTTTACGTATGATAATATATGATTGGTTTGACATAAGGTTTATGAGAAACACTCCAATGATTACGTTCACAGTTAATAAATTGAAGCAATTATATGAAAAGGATAGAACTGCAG-----AATATGATTCAGGTATATCCGATGTTGAATAATTTCAGAGAAATTATGTTCGCCACCATGAGACTCTCTGCACTAGAGTAGCGCCTA--------------------
>AB762775_RVA/Human-tc/JPN/AU605/1986/G2P4_A2_IVnon-a
---------------------------------------------AGACGCTTGCTATCAATATAAAAAATTAAACAAATTAAATAATGCAGTTTTAAAGTTAGGAGCTAATGATGTTTGGAGACCTTCTACTCTAACGAAACGCAAAGGATGGTGCTTAGATTGTTGTCAACACACGGATTTGACTTACTGCCAAGGATGCTTAATATATCACGTTTGTGAATGGTGTAGTCAATATAGCAGATGTTTTCTTGATGATGATCCGCATTTACTAAGAATGCGAACTTTTAGAAATGAAATCACAAAGAGTGATTTAGAAAACTTAATTAACATGTATGATACACTATTTCCTATAAATCAAAAAATAGTTAATAAATTTGCAAATACAATTAAACAACATAAATGTAGGAATGAGTATTTGACACAATGGTATAATCATTTTTTAATGCCAATTACATTACAGTCGTTATCAATAGAATTAGATGGAGATATATATTATATATTTGGTTACTATGACGATATGCATAAAATTAATCAGACTCCCTTTTCATTCACGAATTTAGTTAGTAAGTATGATGTATTACTGCTTGATAGTATAAATTTTGACAGAATGGCATTTTTACCATTAACATTACAACAAGAGTATGCACTTAGATATTTTTCAAAATCAAGATTTATTACTGAAAGAAGGAAATGTATTGAAATTTTACATTTTTCTGATAATATATTAAATAATTTACATAACCCGAATTTTACATTACAAGTGATTAGAAGTTGCAGTAATATGTCAGTTGAATGGAATAAAGCATGTAATCTTATTAGAAATATAAATGATTATTTCGATATACTCAAATCGTCACATACTGAGTCTTATAATGTATCTCCTAGATGTAGAATATTCACACAATATAAATTAAAAATAGCATCTAAATTAATTAAACCAAATTATGTAGCATCAAATCATAATTCCTTGGCTACTGAAGTACACAATTGTAAATGGTGCTCAATTAATAATAATTCTATTGTATGGACTGATTTTAGAATTAAAAATGTTTATAACAATATATTTAATTTTATTAGAGCTTTAGTGAAATCAAATCTTTACGTGGGACATTGTTCTTCAGAAGAAAAGATATATGAATCTATTAAGGATATTTTAAACGTATGTAAAGAAAACGAATGGAACATGTTGGTAACGGAAATATTTAATCAATTAGATCCAATAAAGTTAAATGAGGATAGTTATGTTTTGTTGAATTATGAAATAAATTGGAATGTTATAAATGTATTAATTAATAGTATTGGTAAAGTGCCAAAAATATTGACTTTGAGTGACGTTATTTCAATTTTACGTGTAATAATATATAATTGGTTTGATATAAGGTTTATGAGAAACACTCCAATGACTACGTTCACAGTTAATAAATTGAAGCAATTATATGAAAAGGATAGAACTGCAG-----AATATGATTCAGGTATATCCGATGTTGAATAATTCAAGAGAAGTTATGTTCGCCACCAT------------------------------------------------
>JF304921_RVA/Human-tc/KEN/D205/1989/G2P4_A2_IVnon-a
GGCTTTTTTTATGAAAAGTCTTGTGGAAGCCATGGCTACTTTTAAAGACGCTTGCTATCAATATAAAAAATTAAACAAATTAAATAATGCAGTTTTAAAGTTAGGAGCTAATGATGTTTGGAGACCTTCTACTCTAACGAAACGTAAAGGATGGTGCTTAGATTGTTGTCAACACACGGATTTGACTTACTGCCAAGGATGCTTAATATATCATGTTTGTGAATGGTGTAGTCAATACAGCAGATGTTTTCTTGATGATGATCCGCATTTACTAAGAATGCGAACTTTTAGAAATGAAGTCACAAAGAGTGATTTAGAAAACTTAATTAACATGTATGATACACTATTTCCTATAAATCAAAAAACAGTTAATAAATTTGCAAATATAATTAAACAACATAAATGTAGGAATGAGTATTTGACACAATGGTATAATCATTTTTTAATGCCAATTACATTACAGTCTTTATCAATAGAATTAGATGGAGATATATATTATATATTTGGTTACTATGACGATATGCATAAAATTAATCAGACTCCTTTTTCATTCACGAATTTAATTAGTAAGTATGATGTATTACTGCTTGATAGTATAAATTTTGACAGAATGGCATTTTTACCATTAACATTACAACAAGAGTATGCACTTAGATATTTTTCAAAATCAAGATTTATTACTGAAAGAAGGAAATGTATTGAAATTTCACATTTTTCTGATAATATATTAAATAATTTACATAACCCGAATTTTACATTACAAGTGATTAGAAATTGCAGTAATATGTCAGTTGAATGGAATAAAGTATGTAATCTCATTAGAAATATAAATGATTATTTCGATATACTCAAATCGTCACATACTGAGTCTTATAATATATCTCCTAGGTGTAGAATATTCACACAATATAAATTAAAAATAGCATCTAAATTAATTAAACCAAATTATGTAGCATCAAATCATAATTCCTTGGCTACTGAAGTACACAATTGTAAATGGTGTTCAATTAATAATAATTCTATTGTATGGACTGATTTTAGAATTAAAAATGTTTATAACGATATATTTAATTTTATTAGAGCTTTAGTGAAATCAAATCTTTACGTGGGACATTGTTCTTCAGAAGAAAAGATATATGAATCTATTAAGGATATTTTAAACGTATGTAAAGAAAACGAATGGAACATGTTGGTAACGGAAATATTCAATCAATTAGATCCAATAAAGTTAAATGAGAATAGTTATGTTTTGTTGAATTATGAAATAAATTGGAATGTTATGAATGTATTAATTAATAGTATCGGTAAAGTGCCAAAAATATTGACTTTGAATGACGTTATTTCAATTTTACGTATAATAATATATGATTGGTTTGATGTAAGGTTTATGAGAAACACTCCAATGACTACGTTCACAGTTAATAAATTGAAGCAATTATATGAAAAGGATAGAACTGCAG-----AATATGATTCAGGTATATCCGATGTTGAATAATTTCAGAGAAGTTATGTTCGCCACCACAAGATTCTCTGCACTAGAGTAGCGCCTAGGCAGCATAAAATGTGACC-
>JF304932_RVA/Human-tc/KEN/AK26/1982/G2P4_A2_Distinct
GGCTTTTTTTATGAAAAGTCTTGTGGAAGCCATGGCTACTTTTAAAGATGCTTGCTATCAATATAAAAAATTAAACAAATTAAATAATGCAGTTTTAAAGTTAGGAGCTAATGATGCTTGGAGACCTTCTACTTTAACAAAGCGTAAAGGATGGTGCTTAGATTGTTGTCAACATACGGATTTGACTTACTGCCAAGGATGTCTAATATATCACGTTTGTGAATGGTGTAGTCAATATAACAGATGTTTTCTTGATGATGATCCTCATTTACTGAGAATGCGAACTTTTAGAAATGAAATCACAAAGAGCGATTTAGAAAACCTAATTAATATGTATAATACATTATTTCCTATAAATCAAAAAATAGTTCATAAATTCACAAACACAATTAAACAGCATAAATGTAGAAATGAGTATTTGACACAATGGTATAATCATTTCTTGATGCCGATTACATTACAGTCTTTATCAATAGAATTAGATGGAGATATATATTATATATTTGGTTATTATGACGATATGCATAAAATTAATCAGACTCCTTTCTCATTCACGAATTTAATTAGTAAATATGATATATTACTACTTGATAGTATAAATTTTGACAGAATGGCATTTTTACCATTAACATTACAACAAGAGTATGCACTTAGATATTTTTCAAAATCAAGATTTATTACTGAAAGAAGAAAATGCATTGAAATTTTACACTTTTCAGATAATATATTAGATGATTTACATAACCCGAATTTTACATTGCAAGTGATTAGGAATTGCAGTAATATGTCAGTTGAATGGAATAAGGCATGTAATCTTATTAGAAATATAAATGATTATTTCGATATACTAAGATCGTCACACGCTGAGTTCTATAATATATCTTCTAGATGTAGAATGTTCACGCAATATAAATTAAAAATAGCATCTAAATTGATTAAACCAAATTATGTAGCATCAAATCATAATTCCTTGGCTACTGAAGTACATAATTGTAAATGGTGTTCAATCAATAATAACTCTATTGTATGGAATGATTTTAGAATTAAAAATGTTTATAATGATATATTTAATTTTATTAGAGCTTTAGTGAAATCAAATCTTTACGTGGGACATTGTTCTTCAGAAGAAAAGATATATGAATCTGTTAAAGATGTTTTAAACGTGTGTAAAGAAAACGAATGGAACATGTTGATAACAGAAATATTCAATCAATTGGAACCAATAAAATTAAATGAGGATAATTATATTTTATTAAATCATGAAATAAATTGGAATGTTATGAATGTATTAATTAATAGCATAGGTAAAGTACCGAAAATATTAACTTTGAATGACGTTATTTTAATTTTACGTATAATAATATATGATTGGTTTGATATAAGGTTTATGAGAAACACTCCAATGACTACATTCACAGTTAATAAATTGAAGCAATTATATGAAAAGGATAGAACTGCAG-----AACATGATTCAGGTGTATCCGATATTGAATAATTTTAGAGAAATTATATTCGCCACCATTAGACTCTCTGCACTAGAGTAGCGCCTAGGCAGCATAAAATGTGACC-
>AB753086_RVA/Human-tc/MWI/MW1-023/1997/G8P6_A2_IVa
--------------------------------------------------CTTGCTATCAATATAAAAAATTAAACAAATTAAATAATGCAGTTTTAAAGTTAGGAGCTAATGATGTTTGGAGACCTTCTACTCTAACAAAACGTAAAGGATGGTGTTTAGATTGTTGTCAACACACGGACTTGACTTACTGCCAAGGATGTTTAATATATCACGTTTGTGAATGGTGTAGTCAATATAGCAGATGCTTTCTTGATAATGATCCGCATTTACTAAGAATGCGAACTTTTAGGAATGAAATCACAAAGAGTGACTTAGAAAACTTAATTAATATGTATGATACATTATTTCCTATAAATCAAAAAATAGTTAATAAGTTTGCAAACACAATTAAACAACATAAATGTAGAAATGAGTATTTGATACAATGGTATAATCATTTTTTAATGCCAATTACACTGCAGTCTTTATCAATAGAATTAGATGGAGATATATATTATATATTTGGTTACTATGACGATATGCATAAAATTAATCAGACTCCCTTCTCATTCACGAATTTAATTAGTAAATATGATGTATTACTGCTAGATAGCATAAATTTTGACAGAATGGCATTTTTACCATTAACATTACAGCAAGAGTATGCACTTAGATATTTTTCAAAATCAAGATTTATTACTGAAAGAAGGAAATGTATTGAACTTTCACATTTTTCAGATAATATATTAAATGATTTACATAACCCGAATTTTACATTACAAGTGATTAGAAATTGTAGTAATATGTCAGTTGAATGGAATAAAGCATGTAATCTTATTAGAAATATAAGTAATTATTTCGATATACTCAAATCATCACATACTGAGTCTTATAATGTATCTCCTAGATGTAGAGTATTCACACAATATAAATTAAAAATAGCATCTAAATTAATTAAACCAAATTATGTAGCTTCAAATCATAATTCCTTGGCTACTGAAGTACGCAATTGCAAATGGTGTTCAATTAATAATAATTCTATTGTATGGACTGATTTCAGAATTAAAAATGTTTATAACGATATATTTAATTTTATTAGGGCTTTAGTGAAATCAAATCTTTACGTGGGACATTGTTCTTCAGAAGAAAAGATATATGAATCTATTAAGGATATTTTAAATGTATGTAAAGAAAACGAATGGAACATGTTGGTAACGGAAATATTCAATCAATTAGATCCAATAAAACTAAATGAGGATAGCTATGTTTTGTTGAATTATGAAATAAATTGGAATGTTATGAATGTATTAATTAATAGTATCGGTAAAGTACCAAAAATATTAACTTTGAGTGACGTCATTTCGATTTTACGTATAATAATATATGATTGGTTTGACATAAGGTTTATGAGAAATACTCCAATGACTACGTTCACAGTTAATAAATTGAAGCAATTATATGAAAAGGATAGAACTGCAG-----AATATGATTCAGGTATATCCGATGTTGAATAATTTCAGAGAAATCATGTTCG-------------------------------------------------------
>AB753074_RVA/Human-tc/MWI/MW2-1114/2004/G8P4_A2_IVa
--------------------------------------------------------------------------ACAAATTAAATAATGCAGTTTTAAAGTTAGGAGCTAATGATGTTTGGAGACCTTCTACTCTAACAAAACGTAAAGGATGGGGCTTATATTGGTGTCAACATACGGACTTGACTTACTGCCAAGGATGCTTAATATATCATGTTTGTGAATGGTGTAGTCAATATAGCAGATGCTTTCTTGATAATGATCCGCATTTACTAAGAATGCGAACTTTTAGAAATGAAATCACAAAGAGTGACCTAGAAAACTTAATTAATATGTATGATACATTATTTCCTATAAATCAAAAAATAGTTAATAAGTTTGCAAACGCAATTAAACAACATAAATGTAGAAATGAGTATTTGATACAATGGTATAATCATTTTTTAATGCCAATTACACTACAGTCTTTATCAATAGAATTAGATGGAGATATATATTATATATTTGGTTACTATGACGATATGCATAAAATTAATCAGACTCCCTTCTCATTCACGAATTTAATTAGTAAATATGATGTATTACTGCTAGATAGCATAAATTTTGACAGAATGGCATTTCTACCATTAACATTACAGCAAGAGTATGCACTTAGATATTTTTCAAAATCAAGATTTATTACTGAAAGAAGGAAATGTATTGAACTTTCACATTTTTCAGATAATATATTAAATGATTTACACAACCCGAATTTTACATTACAGGTGGTTAGAAATTGCAGTAATATGTCAGTTGAATGGAATAAAGCATGTAATCTTATTAGAAATATAAGTAGTTATTTCGATATATTCAGATCGTCACATACCGAGTTTTATAATGTATCTCCTAGATGTAGAGTATTCACACAATATAAATTAAAAATAGCATCTAAATTAATTAAACCAAATTATGTAGCATCAAATCATAATTCCTTGGCTACTGAAGTACACAATTGCAAATGGTGTTCAATTAATAATAATTCTATGGTATGGACTGATTTCAGAATTAAAAATGTTTATAATGATATATTTAATTTTATTAGGGCTTTAGTGAAATCAAATCTTTACGTGGGACATTGTTCTTCAGAAGAAAAGATATATGAATCTATTAAGGATATTTTAAATGTATGTAAGGAAAACGAATGGAACATGTTGGTAACGGAAATATTCAATCAATTAGATCCAATAAAGCTAAATGAGGATAGCTATGTTTTGTTGAATTATGAAATAAATTGGAATGTTATGAATGTATTAATTAACAGTATCGGTAAAGTACCAAAAATATTAACTTTGAGTGACGTTATTTCGATTTTACGTATAATAATATATGATTGGTTTGACATAAGGTTTATGAGAAATACTCCAATGACTACGTTTACAGTTGATAAATTGAAGCAATTATATGAAAAGGATAGAACTGCAG-----AATATGATTCAGGTATATCCGATGTTGAATAATTTCAGAGAAATTATGTTCG-------------------------------------------------------
>AB753075_RVA/Human-tc/MWI/MW2-1238/2005/G8P4_A2_IVa
--------------------------------------------------CTTGCTATCAATATAAAAAATTAAATAAATTAAATAATGCAGTTTTAAAGTTAGGAGCTAATGATGTTTGGAGACCTTCTACTCTAACAAAACGTAAAGGATGGTGCTTAGATTGTTGTCAACACACGGACTTGACTTACTGCCAAGGATGTTTAATATACCACGTTTGTGAATGGTGTAGTCAATATAGCAGATGCTTTCTTGATAATGATCCGCATTTACTAAGAATGCGAACTTTTAGAAATGAAATCACAAAGAGTGACTTAGAAAACTTAATTAATATGTATGATACATTATTTCCTATAAATCAAAAAATGGTTAATAAGTTTGCAAACACAATTAAACAGCATAAATGTAGAAATGAGTATTTGATACAATGGTATAATCATTTTTTAATGCCAATTACACTACAGTCTTTATCAATAGAATTAGATGGAGATATATATTATATATTTGGTTACTATGATGATATGCATAGAATTAATCAGACCCCCTTCTCATTCACGAATTTAATTAGTAAATATGATGTGTTACTACTAGATAGCATAAATTTTGACAGAATGGTATTTTTACCATTAACATTACAGCAAGAATATGCACTTAGGTATTTTTCAAAATCAAGATTTATTACTGAAAGAAGGAAATGTATTGAACTTTCACATTTTTCAGATAATATATTAAATGATTTACATAACCCGAATTTTACATTACAAGTGATTAGAAATTGCAGTAATATGTCAGTTGAATGGAATGAAGCATGTAATCTTATTAGAAATATAAGCAATTATTTCGATATACTCAAATCGTCACATACTGAGTCTTATAATGTATCTCCTAGATGTAGAGTATTCACACAATATAAATTAAAAATAGCATCTAAATTAATTAAACCAAATTATGTAGCATCAAATCATAATTCCTTGGCTACTGAAGTACACAATTGCAAATGGTGTTCAATTAATAATAATTCCATTGTATGGACTGATTTCAGAGTTAAAAATGTTTATAACGATATATTTAATTTTATTAGAGCTTTAGTGAAATCAAATCTTTACGTGGGACATTGTTCTTCAGAAGAAAAGATATATGAATCTATTATGGATATTTTAAATATAAGTAAAGAAAACGAATGGAACATGTTGGTAACGGAAATATTCAATCAATTAGATCCAATAAAGCTAAATGAGGATAGCTATGTTTTATTGAATTATGAAATAAAATGGAATTTGATGAATGTATCAATTAATAGTACCGGTAAAGTGCCAAAAATATTAACTTTGAGTGACGTTATTTCAATTTTACGTATAATAATATATGATTGGTATGACATAAGGTTTATGAGAAATACTCCAATGACTACGTTCACAGTTAATAAATTGAAGCAATTATATGGAAAGGATAAAACTGCAG-----AATATGATTCAGGTATATCCG--------------------------------------------------------------------------------------
>KU059772_RVA/Human-wt/AUS/D388/2013/G3P8_A2_IVa
GGCTTTTTTTATGAAAAGTCTTGTGGAAGCCATGGCTACTTTTAAAGACGCTTGTTATCAATATAAAAAATTAAACAAATTAAATAATGTAGTTTTAAAGTTAGGAGCTAATGATGTTTGGAGACCTTCTACTCTAACAAAACGTAAAGGATGGTGCTTAGATTGTTGTCAACATACGGACTTGACTTACTGCCAAGGATGTTTAATATATCATGTGTGTGAATGGTGTAGTCAATATAGCAGATGCTTTCTTGATAATGATCCGCATTTACTAAGAATGCGAACTTTTAGAAATGAAATCACAAAGAGTGACTTAGAAAATTTAATTAATATGTATGATACATTATTTCCTATAAATCAAAAAATAGTTAATAAGTTTGCAAACACAATTAAACAACATAAATGTAGAAATGAGTATTTGATACAATGGTATAATCATTTTTTAATGCCAATTACACTACAGTCTTTATCAATAGAATTAGATGGAGATATATATTATATATTTGGTTACTATGACGATATGCATAAAATTAATCAGACTCCCTTCTCATTCACGAATTTAATTAGTAAATATGATGTATTACTGCTAGATAGCATAAATTTTGACAGAATGGCATTTTTACCATTAACATTACAACAGGAGTATGCACTTAGATATTTTTCAAAATCAAGATTTATTACTGAAAGAAGGAAATGTATTGAACTTTCACATTTTTCAGATAATATATTAACTGATTTACATAACCCGAATTTTACATTACAAGTGATTAGAAATTGCAGTAATATGTCAGTTGAATGGAATAAAGCATGTAATCTTATTAGGAATATAAGTAATTATTTCGATATATTCAAATCATCACATACAGAGTCTTATAATGTATCTCCTAGATGTAGAGTATTCACACAATATAAATTAAAAATAGCATCTAAATTAATTAAACCAAATTATGTAGCATCAAATCATAATTCCTTGGCTACTGAAGTACGCAATTGCAAATGGTGTTCAATTAATAATAATTCTATTGTATTGACTGATTTCAGAATTAAAAATGTTTATGATGATATATTTAATTTTATTAGGGCTTTAGTGAAATCAAATCTTTATGTAGGACATTGTTCTTCAGAAGAAAAGATATATGAATCTATTAAGGATATTTTAAACGTATGTAAAGAAAATGAATGGAACACGTTGGTAACGGAAATATTTAATCAATTAGATCCAATAAAGTTAAATGAGGATAGCTATGTTTTGTTAAATTATGAAATAAATTGGAATGTTATGAATGTATTAATTAATAGTATCGGTAAAGTACCAAGAATATTAACTTTAAGTGACGTTATTTCGATTTTACGTATAATAATATATGATTGGTTTGACATAAGGTTTATGAGAAATACTCCAATGACTACGTTCACAGTTAATAAATTGAAACAATTATATGAAAAGGATAGAACTGCAG-----AATATGATTCAGGTATATCCGATGTTGAATAATTTCAGATAAATTATGTTCGCCACCATGAGACTCTCTGCACTAGAGTAGCGCCTAGGCAGCATAAAATGTGACC-
>KC834698_RVA/Human-wt/AUS/V233/1999/G2P4_A2_IVa
---------TATGAAAAGTCTTGTGGAAGCCATGGCTACTTTTAAAGACGCTTGCTATCAATATAAAAAATTAAACAAATTAAATAATGCAGTTTTAAAGTTAGGAGCTAATGATGTTTGGAGACCTTCTACTCTAACAAAACGTAAAGGATGGTGCTTAGATTGTTGTCAACACACGGACTTGACTTACTGCCAAGGATGCTTAATATATCACGTTTGTGAATGGTGTAGTCAATATAGCAGATGCTTTCTTGATAATGATCCGCATTTACTAAGAATGCGAACTTTTAGAAATGAAATCACAAAGAGTGACTTAGAAAACTTAATTAATATGTATGATACATTATTTCCTATAAATCAAAAAATAGTTAATAAGTTTGCAAACACAATTAAACAACATAAATGTAGAAATGAGTATTTGATACAATGGTATAATCATTTTTTAATGCCAATTACACTACAGTCTTTATCAATAGAATTAGATGGAGATATATATTATATATTTGGTTACTATGATGATATGCATAAAATTAATCAGACTCCCTTCTCATTCACGAATTTAATTAGTAAATATGATGTATTACTGCTAGATAGCATAAATTTTGATAGAATGGCATTTTTACCATTAACATTACAGCAAGAGTATGCACTTAGATATTTTTCAAAATCAAGATTTATTACTGAAAGAAGGAAATGTATTGAACTTTCACACTTTTCAGATAATATATTAAATGATTTACATAACCCGAATTTTACATTACAAGTGATTAGAAATTGCAGTAATATGTCAGTTGAATGGAATAAAGCATGTAATCTTATTAGAAATATAAGTAATTATTTCGATATACTCAAATCGTCACATACTGAGTCTTATAATGTATCTCCTAGATGTAGAGTATTCACACAATATAAATTAAAAATAGCATCTAAATTAATTAAACCAAATTATGTAGCATCAAACCATAATTCCTTGGCTACTGAAGTACACAATTGCAAATGGTGTTCAATTAATAATAATTCTATTGTATGGACTGATTTCAGAATTAAAAATGTTTATAACGATATATTTAATTTTATTAGGGCTTTAGTGAAATCAAATCTTTACGTGGGACATTGTTCTTCAGAAGAAAAGATATATGAATCTATCAAGGATATTTTAAATGTATGTAAAGAAAACGAATGGAACATGTTGGTAACGGAAATATTCAATCAATTAGATCCAATAAAGCTAAATGAGGATAGCTATGTTTTGTTGAATTATGAAATAAATTGGAATGTTATGAACATATTAATTAATAGTATCGGTAAAGTACCAAAAATATTAACTTTGAGTGACGTTATTTCGATTTTACGTATAATAATATATGATTGGTTTGACATAAGGTTTATGAGAAATACTCCAATGACTACGTTCACAGTTAATAAATTGAAGCAGTTATATGAAAAGGATAGAACTGCAG-----AATATGATTCAGGTATATCCGATGTTGAATAATTTCAGAGAAATTATGTTCGCCACCATGAGACTCTCTGCACTAGAGTAGCGCCTAGGCAGCATAAAATG------
>EF554088_RVA/Human-wt/BEL/B1711/2002/G6P6_A2_IVa
GGCTTTTTTTATGAAAAGTCTTGTGGAAGCCATGGCTACTTTTAAAGACGCTTGCTATCAATATAAAAAATTAAACAAATTAAATAATACAGTTTTAAAGTTAGGAGCTAATGATGTTTGGAGACCTTCTACTCTAACAAAACGTAAAGGATGGTGTTTAGATTGTTGTCAGCACACGGACTTGACTTACTGCCAAGGATGCTTAATATATCACGTTTGTGAATGGTGTAGTCAATATAACAGATGTTTTCTTGATAATGATCCGCATTTACTAAGAATGCGAACTTTTAGAAATGAAATCACAAAGAGCGACTTAGAAAACTTAATTAATATGTATGATACATTATTTCCTATAAATCAAAAAATAGTTAACAAGTTTGCAAACATAATTAAACAACATAAATGTAGAAATGAGTATTTGACACAATGGTATAATCATTTCTTAATGCCAATTACACTACAGTCTTTATCAATAGAATTAGATGGAGATATATATTATATATTTGGTTACTATGACGATATGCATAAAATTAATCAGACTCCTTTCTCATTCACGAATTTAATTAGTAAGTATGATGTATTACTGCTAGATAGTATAAATTTTGACAGAATGGCATTTTTACCATTAACATTACAGCAAGAGTACGCACTTAGATATTTTTCAAAATCAAGATTTATTACTGAAAGAAGGAAATGTATTGAAATTTTACATTTTTCAGATAATATATTAAATGATTTACATAACCCGAATTTTACATTACAAGTGATTAGAAATTGCAGTAATATGTCAGTTGAATGGAATAAAGCATGTAATTTTATTAGAAATATAAGTGATTATTTCGATATACTCAAATCGTCACATACTAAGTCTTATAATGTATCTCCTAGATGTAGAGTATTCACACAATATAAATTAAAAATAGCATCTAAATTAATTAAACCAAATTATGTAGCATCAAATCATAATTCCTTGGCTACTGAAGTACACAATTGTAAATGGTGTTCAATTAATAGTAATTCTATTGTATGGACTGATTTCAGAATTAAAAATGTTTATAACGATATATTTAATTTTATTAGGGCTTTAGTGAAATCAAATCTTTATGTGGGACATTGTTCTTCAGAAGAAAAGATATATGAATCTATTAAGGATATTTTAAATGTATGTGAAGAAAACGAATGGAACATGTTGGTAACGGAAATATTCAATCAATTAGATCCAATAAAGTTAAATGAGGATAGCTATGTTTTGTTGAATTATGAAATAAATTGGAATGTTATGAATGTATTAATTAATAGTATCGGTAAAGTACCAAAAATATTAACTTTGAGTGACGTTATTTCAATTTTACGTATAATAATATATGATTGGTTTGACATAAGGTTTATGAGAAACACTCCAATGACTACGTTCACAGTTAATAAATTGAATCAATTATATGAAAAGAATGGGACTGCAG-----AATATGACTCAGGTATATCCGATGTTGAATAATTTCAGAGAAATTATGTTCGCCACCATGAGACTCTCTGCACTAGAGTAGCGCCTAGGCAGCATAAAATGTGACC-
>DQ146688_RVA/Human-wt/BGD/N26/2002/G12P6_A2_IVa
GGCTTTTTTTATGAAAAGTCTTGTGGAAGCCATGGCTACTTTTAAAGATGCTTGCTATCAATATAAAAAATTAAACAAATTAAATAATGCAGTTTTAAAGTTAGGAGCTAATGATGTTTGGAGACCTTCTACTCTAACAAAACGTAAAGGATGGTGCTTAGATTGTTGTCAACACACGGACTTGACTTACTGCCAAGGATGCTTAATATATCACGTTTGTGAATGGTGTAGTCAATATAGCAGATGCTTTCTTGATAATGATCCGCATTTACTAAGAATGCGAACTTTTAGAAATGAAATCACAAAGAGTGATTTAGAAAACTTAATCAATATGTATGATACATTATTTCCTATAAATCAAAAAATAGTTAATAAGTTTGCAAACACAATTAAGCAACATAAATGTAGAAATGAGTATTTGATACAATGGTATAATCATTTTTTAATGCCAATTACATTACAGTCTTTATCAATAGAATTAGATGGAGATATATATTATATATTTGGTTACTATGACGATATGCATAAAATTAATCAGACTCCCTTTTCGTTCACGAATTTAATTAGTAAATATGATGTATTACTGCTAGATAGCATAAATTTTGACAGAATGGCATTTTTACCACTAACATTACAGCAAGAGTATGCACTTAGATATTTTTCAAAATCAAGATTTATTACTGAAAGAAGGAAATGTATTGAACTTTCGCATTTTTCAGATAATATATTAAATGATTTACATAATCCAAATTTTACATTACAAGTAATTAGAAATTGCAGTAATATGTCAGTTGAATGGAATAACACATGTAATCTTATTAGAAATATAAGTAACTATTTCGATATACTCAAATCGTCACATACTGAGTCTTATAATGTATCTCCTAGATGTAGAGTATTCACACAATATAAATTAAAAATAGCATCTAAATTAATTAAACCAAATTATGTAGCATCAAATCATAATTCCTTGGCTACTGAAGTACACAATTGCAAATGGTGTTCAATTAATAATAATTCTATTGTATGGACTGATTTCAGAATTAAAAATGTTTATAACGATATATTTAATTTTATTAGGGCTTTAGTGAAATCAAATCTTTACGTGGGACATTGCTCTTCAGAAGAAAAGATATATGAATCTATTAAGGATATTTTAAATGTATGTAAAGAAAACGAATGGAACATGTTGGTAACGGAAATATTCAATCAATTAGATCCAATAAAGCTAAATGAGGATAGCTATGTTTTGTTGAATTATGAAATAAATTGGAATGTTATGAATGTATTAATTAATAGTATCGGTAAAGTACCAAAAATATTAACTTTGAGTGACGTTATTTCGATTTTACGTATAATAATATATGATTGGTTTGACATAAGGTTTATGAGAAATACTCCAATGACTACGTTCACAGTTAATAAATTGAAGCAATTATATGAAAAGGATAGAACTGTAG-----AATATGATTCAGATATATCTGATGTTGAATAATTTCAGAGAAATTATGTTCGCCACCATGAGACTCTCTGCACTAGAGTAGCGCCTAGGCAGCATAAAATGTGACC-
>DQ490540_VA/Human-wt/BGD/RV161/2000/G12P6_A2_IVa
GGCTTTTTTTATGAAAAGTCTTGTGGAAGCCATGGCTACTTTTAAAGACGCTTGCTATCAATATAAAAAATTAAACAAATTAAATAATGCAGTTTTAAAGTTAGGAGCTAATGATGTTTGGAGACCTTCTACTCTAACAAAACGTAAAGGATGGTGCTTAGATTGTTGTCAACACACGGACTTGACTTACTGCCAAGGATGCTTAATATATCACGTTTGTGAATGGTGTAGTCAATATAGCAGATGCTTTCTTGATAATGATCCGCATTTACTAAGAATGCGAACTTTTAGAAATGAAATCACAAAGAGTGATTTAGAAAACTTAATCAATATGTATGATACATTATTTCCTATAAATCAAAAAATAGTTAATAAGTTTGCAAACACAATTAAGCAACATAAATGTAGAAATGAGTATTTGATACAATGGTATAATCATTTTTTAATGCCAATTACATTACAGTCTTTATCAATAGAATTAGATGGAGATATATATTATATATTTGGTTACTATGACGATATGCATAAAATTAATCAGACTCCCTTTTCGTTCACGAATTTAATTAGTAAATATGATGTATTACTGCTAGATAGCATAAATTTTGACAGAATGGCATTTTTACCACTAACATTACAGCAAGAGTATGCACTTAGATATTTTTCAAAATCAAGATTTATTACTGAAAGAAGGAAATGTATTGAACTTTCACATTTTTCAGATAATATATTAAATGATTTACATAATCCAAATTTTACATTACAAGTGATTAGAAATTGCAGTAATATGTCAGTTGAATGGAATAACACATGTAATCTTATTAGAAATATAAGTAACTATTTCGATATACTCAAATCGTCACATACTGAGTCTTATAATGTATCTCCTAGATGTAGAGTATTCACACAATATAAATTAAAAATAGCATCTAAATTAATTAAACCAAATTATGTAGCATCAAATCATAATTCCTTGGCTACTGAAGTACACAATTGCAAATGGTGTTCAATTAATAATAATTCTATTGTATGGACTGATTTCAGAATTAAAAATGTTTATAACGATATATTTAATTTTATTAGGGCTTTAGTGAAATCAAATCTTTACGTGGGACATTGTTCTTCAGAAGAAAAGATATATGAATCTATTAAGGATATTTTAAATGTATGTAAAGAAAACGAATGGAACATGTTGGTAACGGAAATATTCAATCAATTAGATCCAATAAAGCTAAATGAGGATAGCTATGTTTTGTTGAATTATGAAATAAATTGGAATGTTATGAATGTATTAATTAATAGTATCGGTAAAGTACCAAAAATATTAACTTTGAGTGACGTTATTTCGATTTTACGTATAATAATATATGATTGGTTTGACATAAGGTTTATGAGAAATACTCCAATGACTACGTTCACAGTTAATAAATTGAAGCAATTATATGAAAAGGATAGAACTGCAG-----AATATGATTCAGATATATCTGATGTTGAATAATTTCAGAGAAATTATGTTCGCCACCATGAGACTCTCTGCACTAGAGTAGCGCCTAGGCAGCATAAAATGTGACC-
>DQ005108_RVA/Human-wt/COD/DRC88/2003/G8P8_A2_IVa
GGCTTTTTTTATGAAAAGTCTTGTGGAAGCCATGGCTACTTTTAAAGACGCTTGCTATCAATATAAAAAATTAAATAAATTAAATAATGCAGTTTTAAAGTTAGGAGCTAATGATGTTTGGAGACCTTCTACTCTAACAAAACGTAAAGGATGGTGCTTAGATTGTTGTCAACACACGGACTTGACTTACTGCCAAGGATGTTTAATATACCACGTTTGTGAATGGTGTAGTCAATATAGCAGATGCTTTCTTGATAATGATCCGCATTTACTAAGAATGCGAACTTTTAGAAATGAAATCACAAAGAGTGACTTAGAAAACTTAATTAATATGTATGATACATTATTTCCTATAAATCAAAAAATGGTTAATAAGTTTGCAAACACAATTAAACAGCATAAATGTAGAAATGAGTATTTGATACAATGGTATAATCATTTTTTAATGCCAATTACACTACAGTCTTTATCAATAGAATTAGATGGAGATATATATTATATATTTGGTTACTATGATGATATGCATAGAATTAATCAGACCCCCTTCTCATTCACGAATTTAATTAGTAAATATGATGTGTTACTACTAGATAGCATAAATTTTGACAGAATGGCATTTTTACCATTAACATTACAGCAAGAGTATGCACTTAGGTATTTTTCAAAATCAAGATTTATTACTGAAAGAAGGAAATGTATTGAACTTTCACATTTTTCAGATAATATATTAAATGATTTACATAACCCGAATTTTACATTACAAGTGATTAGAAATTGCAGTAATATGTCAGTTGAATGGAATAAAGCATGTAATCTTATTAGAAATATAAGCAATTATTTCGATATACTCAAATCGTCACATACTGAGTCTTATAATGTATCTCCTAGATGTAGAGTATTCACACAATATAAATTAAAAATAGCATCTAAATTAATTAAACCAAATTATGTAGCATCAAATCATAATTCCTTGGCTACTGAAGTACACAATTGCAAATGGTGTTCAATTAATAATAATTCCATTGTATGGACTGATTTCAGAGTTAAAAATGTTTATAACGATATATTTAATTTTATTAGAGCTTTAGTGAAATCAAATCTTTACGTGGGACATTGTTCTTCAGAAGAAAAGATATATGAATCTATTAAGGATATTTTAAATATATGTAAAGAAAACGAATGGAACATGTTGGTAACGGAAATATTCAATCAATTAGATCCAATAAAACTAAATGAGGATAGCTATGTTTTATTGAATTATGAAATAAATTGGAATGTTATGAATGTATTAATTAATAGTATCGGTAAAGTACCAAAAATATTAACTTTGAGTGACGTTATTTCAATTTTACGTATAATAATATATGATTGGTTTGACATAAGGTTTATGAGAAATACTCCAATGACTACGTTCACAGTTAATAAATTGAAGCAATTATATGGAAAGGATAAAACTGCAG-----AATATGATTCAGGTATATCCGATGTTGAATAATTTCAGAGAAATTATGTTCGCCACCATAAGACTCTCTGCACTAGAGTAGCGCCTAGGCAGCATAAAATGTGACC-
>KJ748482_RVA/Human-wt/GHA/GH019-08/2008/G8P6_A2_IVa
GGCTTTTTTTATGAAAAGTCTTGTGGAAGCCATGGCTACTTTTAAAGACGCTTGCTATCAATATAGAAAGTTAAACAAATTAAATAATGCAGTTTTAAAGTTAGGAGCTAATGATGTTTGGAGACCTTCTACTCTAACAAAACGTAAAGGATGGTGCTTAGATTGTTGTCAACATACGGACTTGACTTACTGCCAAGGATGCTTAATATATCACGTTTGTGAATGGTGTAGTCAATATAGCAGATGTTTTCTTGATAATGATCCACATTTACTAAGAATGCGAACTTTTAGAAATGAAATCACAAAGAGTGACTTAGAAAACTTAATTAATATGTATGGTACATTATTTCCTATAAATCAAAAAATAGTTAATAAGTTTGCAAACACAATTAAACAACATAAATGTAGAAATGAATATTTGATACAATGGTATAATCATTTTTTAATGCCAGTTACACTACAGTCTTTATCAATAGAATTAGATGGAGATATATATTATATATTTGGTTACTATGACGATATGCATAAAATTAATCAGACTCCCTTCTCATTCACGAATTTAATTAGTAAATATGATGTATTACTGCTAGATAGTATAAATTTTGACAGAATGGCATTTTTACCATTAACATTACAGCAAGAGTATGCACTTAGATATTTTTCAAAATCAAGATTTATTACTGAAAGAAGGAAATGTATTGAAATTTCACATTTTTCAGATAATATATTAAACGATTTACATAACCCGAATTTTACATTACAAGTGATTAGAAATTGCAGTAATATGTCAGTTGAATGGAACAAAGCATGTAATCTTATTAAAAATATAAGTAATTATTTCAATATACTCAAATCGTCACATACTAAGTCTTATAATGTATCTCCTAGATGTAGAGTATTCACACAATATAAATTAAATATAGCATCTAAATTAATTAAACCAAATTATGTAGCATCAAATCATAATTCCTTGGCTACTGAAGTACACAATTGCAAATGGTGTTCAATTAATAATAATTCTATTGTATGGACTGATTTCAGAATTAAAAATGTTTATAACGATATATTTAATTTTATTAGGGCTTTAGTGAAATCAAATCTTTACGTGGGACATTGTTCTTCAGAAGAAAAGATATATGAATCTATTAAGGATATCTTAAATGTATGTGAAGAAAACGAATGGAACATGTTGGTAACGGAAATATTCAATCAATTAGATCCAATAAAGTTAAATGAGGATAGCTATGTTTTGTTGAATTATGAAATAAATTGGAATGTTATGAATGTATTAATTAATAGTATTGGTAAAGTACCAAAAATATTAACCTTGAGTGACGTTATTTCGATTTTACGTATAATAATATATGATTGGTTTGACATAAGGTTTATGAGAAATACTCCAATGACTACGTTCACAGTTAATAAATTGAAGCAATTATATGAAAAAGATAGAACTGCAG-----AATATGATTCAGGTATATCCGATGTTGAATAATTTCAGAGAAATTATGTTCGCCACCATGAGACTCTCTGCACTAGAGTAGCGCCTAGGCAGCATAAAATGTGACC-
>LC105539_RVA/Human-wt/GHA/GHDC514/2008/G2P4_A2_IVa
-----------------------TGGAAGCCATGGCTACTTTTAAAGACGCTTGCTATCAATATAAAAAGTTAAACAAATTAAATAATGCAGTTTTAAAGTTAGGAGCTAATGATGTTTGGAGACCTTCTACTCTAACAAAACGTAAAGGATGGTGCTTAGATTGTTGTCAACATACGGACTTGACTTACTGCCAAGGATGCTTAATATATCACGTTTGTGAATGGTGTAGTCAATATACCAGATGTTTTCTTGATAATGATCCGCATTTACTACGAATGCTAACTTTTAGAAATGAAATCACAAAGAGTGACTTAAAAAACTTAATTAATATGTATGATACATTATTTCCTATAAATCAAAAAATAGTTAATAAGTTTGCTAACACAATTAAACAACATAAATGTAGAAATGAGTATTTGATACAATGGTATAATCATTTCTTAATGCCAGTTACACTACAGTCTTTATCAATAGAATTAGATGGAGATATATATTATATATTTGGTTACTATGACGATATGCATAAAATTAATCAGACTCCCTTCTCATTCACGAATTTAATTAATAAATATGATGTATTACTGCTAGATAGTATAAATTTTGACAGAATGGCATTTTTACCATTAACATTACAGCAAGAGTATGCACTTAGATATTTTTCAAAATCAAGATTCATTACTGAAAGAAGGAAATGTATTGAAATTTCACATTTTTCAGATAATATATTAAATGATTTACATAACCCGAATTTTACATTACAAGTGATTAGAAATTGCAGTAATATGTCAGTTGAATGGAATAAAGCATGTAATCTTATTAAAAATATAAGTAATTATTTCAATATACTCAAATCGTCACATACTGAGTCTTATAATGTATCTCCTAGATGTAGAGTATTCACACAATATAAATTAAAAATAGCATCTAAATTAATTAAACCAAATTATGTAGCATCAAATCATAATTCCTTGGCTACTGAAGTACACAATTGCAAATGGTGTTCAATTAATAATAATTCTATTGTATGGACTGATTTCAGAATTAAAAATGTTTATAACGATATATTTAATTTTATTAGGGCTTTAGTGAAATCAAATCTTTACGTGGGACATTGTTCTTCAGAAGAAAAGATATATGAATCTATTAAGGATATTTTAAATGTATGTGAAGAAAACGAATGGAACATGTTGGTAACGGAAATATTCAACCAATTAGATCCAATAAAGTTAAATGAGGATAGCTATGTTTTGTTGAATTATGAAATAAATTGGAATGTTATGAATGTATTAATTAATAGTATTGGTAAAGTACCAAAAATATTAACTTTGAGTGACGTTATTTCGATTTTACGTATAATAATATATGATTGGTTTGACATAAGGTTTATGAGAAATACTCCAATGACTACGTTCACAGTTAATAAATTGAAGCAATTATATGAAAAAGATAGAACTGCAG-----AATATGATTCAGGTATATCCGATGTTGAATAATTTCAGAGAAATTATGTTCGCCACCATGAGACTCTCTGCACTAGAGTAGCGCCTA--------------------
>LC105583_RVA/Human-wt/GHA/GHPML1989/2012/G2P4_A2_IVa
-----------------------TGGAAGCCATGGCTACTTTTAAAGACGCTTGTTATCAATATAAAAAATTAAACAAATTAAATAATGCAGTTTTAAAGTTAGGAGCTAATGATGTTTGGAGACCTTCTACTCTAACAAAACGTAAAGGATGGTGCTTAGATTGTTGTCAACATACGGACTTGACGTACTGCCAAGGATGCTTAATATATCATGTTTGTGAATGGTGTAGTCAATATAGCAGATGCTTTCTTGATAATGATCCGCATTTACTAAGAATGCGAACTTTTAGAAATGAAATCACAAAAAATGACTTAGAAAATTTAATTAATATGTATGATACATTATTTCCTATAAATCAAAAAATAGTCAATAAGTTTGCAAACACAATTAAACAACATAAATGTAGAAATGAGTATTTGATACAATGGTATAATCATTTTTTAATGCCAATTACACTACAGTCTTTATCAATAGAATTAGATGGAGATATATATTATATATTTGGTTACTATGATGATATGCATAAAATTAATCAGACTCCTTTCTCATTCACGAATTTAATTAGTAAATATGATGTATTACTGCTAGATAGCATAAATTTTGACAGAATGGCATTTTTACCATTAACATTACAGCAGGAGTATGCACTTAGATATTTTTCAAAATCAAGATTTATTACTGAAAGAAGGAAATGTATTGAACTTTCACATTTTTCAGATAATATATTAATTGATTTACATAACCCAAATTTTACATTACAAGTGATTAGAAATTGCAGTAATATGTCAGTTGAATGGAATAAAGCATGTAATCTTATTAGGAATATAAGTAATTATTTCGATATATTCAAATCGTCACATACTGAGTCTTATAATGTATCTCCTAGATGTAGAGTGTTCACACAATATAAATTAAAAATAGCATCTAAATTAATTAAACCAAATTATGTAGCATCAAATCATAATTCCCTGGCTACTGAAGTACGCAATTGCAAATGGTGTTCAATTAATAATAATTCTATTGTATTGACTGATTTCAGAATTAAAAATGTTTATAATGATATATTTAATTTTATTAGGGCTTTAGTGAAATCAAATCTTTATGTAGGACACTGTTCTTCAGAAGAAAAGATATATGAATCTATTAAGGATATTTTAAATGTATGTAAAGAAAATGAATGGAACATGTTGGTAACGGAAATATTCAATCAATTAGATCCAATAAAGTTGAATGAGGATAGCTATGTTTTGTTGAATTATGAAATAAATTGGAATGTTATGAATGTATTAATTAATAGTATCGGTAAAGTACCAAGAATATTAACTTTGAGTGACGTTATTTCGATTTTACGTATAATAATATATGATTGGTTTGACATAAGGTTTATGAGAAATACTCCAATGACTACGTTCACAGTTAATAAATTGAAACAATTATATGAAAAGGATAGAACTGCAG-----AATATGATTCAGGTATATCCGATGTTGAGTAATTTCAGAGAAATTATATTCGCCACCATGAGACTCTCTGCACTAGAGTAGCGCCTA--------------------
>KJ751619_RVA/Human-wt/GHA/MRC-DPRU1818/1999/G2P6_IVa
-----------------------------CCATGGCTACTTTTAAAGACGCTTGCTATCAATATAAAAAATTAAACAAATTAAATAATGCAGTTTTAAAGTTAGGAGCTAATGATGTTTGGAGACCTTCTACTCTAACAAAACGTAAAGGATGGTGTTTAGATTGTTGTCAGCACACGGACTTGACTTACTGCCAAGGATGCTTAATATATCACGTTTGTGAATGGTGTAGTCAATATAGCAGATGTTTTCTTGATAATGATCCGCATTTACTAAGAATGCGAACTTTTAGAAATGAAATCACAAAGAGCGACTTAGAAAACTTAATTAATATGTATGATACATTATTTCCTATAAATCAAAAAATAGTTAATAAGTTTGCAAACATAATTAAACAACATAAATGTAGAAATGAGTATTTGACACAATGGTATAATCATTTCTTAATGCCAATTACACTACAGTCTTTATCAATAGAATTAGATGGAGATATATATTATATATTTGGTTACTATGACGATATGCATAAAATTAATCAGACTCCTTTCTCATTCACGAATTTAATTAGTAAGTATGATGTATTACTGCTAGATAGTATAAATTTTGACAGAATGGCATTTTTACCATTAACATTACAGCAAGAGTACGCACTTAGATATTTTTCAAAATCAAGATTTATTACTGAAAGAAGGAAATGTATTGAAATTTTACATTTTTCAGATAATATATTAAATGATTTACATAACCCGAATTTTACATTACAAGTGATTAGAAATTGCAGTAATATGTCAGTTGAATGGAATAAAGCATGTAATTTTATTAGAAATATAAGTGATTATTTCGATATACTCAAATCGTCACATACTAAGTCTTATAATGTATCTCCTAGATGTAGAGTATTCACACAATATAAATTAAAAATAGCATCTAAATTAATTAAACCAAATTATGTAGCATCAAATCATAATTCCTTGGCTACTGAAGTACACAATTGTAAATGGTGTTCAATTAATAGTAATTCTATTGTATGGACTGATTTCAGAATTAAAAATGTTTATAACGATATATTTAATTTTATTAGGGCTTTAGTGAAATCAAATCTTTATGTGGGACATTGTTCTTCAGAAGAAAAGATATATGAATCTATTAAGGATATTTTAAATGTATGTGAAGAAAACGAATGGAACATGTTGGTAACGGAAATATTCAATCAATTAGATCCAATAAAGTTAAATGAGGATAGCTATGTTTTGTTGAATTATGAAATAAATTGGAATGTTATGAATGTATTAATTAATAGTATCGGTAAAGTACCAAAAATATTAACTTTGAGTGACGTTATTTCAATTTTACGTATAATAATATATGATTGGTTTGACATAAGGTTTATGAGAAATACTCCAATGACTACGTTCACAGTTAATAAATTGAATCAATTATATGAAAAGAATGGAACTGCAG-----AATATGACTCAGGTATATCCGATGTTGAATAATTTCAGAGAAATTATGTTCGCCACCATGAGACTCTCTGCACTAGAGTAGCGCCTAG-------------------
>LC026109_RVA/Human-wt/GHA/PML1965/2012/G6P6_A2_IVa
-----------------------TGGAAGCCATGGCTACTTTTAAAGACGCTTGCTATCAATATAAAAAGTTAAACAAATTAAATAATGCAGTTTTGAAGTTAGGAGCTAATGATGTTTGGAGACCTTCTACTCTAACAAAACGTAAAGGATGGTGCTTAGATTGTTGTCAACATACGGACTTGACTTACTGCCAAGGATGCTTAATATATCACGTTTGTGAATGGTGTAGTCAATATAGTAGATGTTTTCTTGATGATGATCCGCATTTATTAAGAATGCGAACTTTTAGAAATGAAATCACAAAGAGTGACTTAGAAAACTTGATTAATATGTATGATACATTATTTCCTATAAATCAAAAAATAGTTAATAAGTTTGCAAACACAATTAAACAACATAAATGTAGAAATGAGTATTTGATACAATGGTATAATCATTTTTTAATGCCAGTTACACTACAGTCTTTATCAATAGAATTAGATGGAGATATATACTATATATTTGGTTACTATGACGATATGCATAAAATTAATCAGACTCCCTTCTCATTCACAAATTTAATTAGTAAATATGATATATTACTGCTAGATAGTATAAATTTTGACAGAATGGCATTTTTACCATTAACATTGCAGCAAGAGTATGCACTTAGATATTTTTCAAAATCAAGATTCATTACTGAAAGAAGGAAATGTATTGAAATTTCACATTTTTCAGATAATATATTAAATAATTTACATAACCCGAATTTTACATTACAAGTGATTAGAAATTGCAGTAATATGTCAGTTGAATGGAATAAAGCATGTAATCTTATTAAAAATATAAGTAATTATTTCAATATACTCAAATCGTCACATACTGAGTCTTATGATGTATCTCCTAGATGTAGAGTATTCACACAATATAAATTAAAAATAGCATCTAAATTAATTAAACCAAATTATGTAGCATCAAATCATAATTCCTTGGCTACTGAAGTACACAATTGTAAATGGTGTTCAATTAATAATAATTCTATTGTATGGACTGATTTCAGAATTAAAAATGTTTATAACGATATATTTAATTTTATTAGGGCTTTAGTGAAATCAAATCTTTACGTGGGACATTGTTCTTCAGAAGAAAAGATATATGAATCTATTAAGGATATTTTAAATGTATGTGAAGAAAACGAATGGAACGTGCTAGTAACGGAAATATTCAACCAATTAGATCCAATAAAGTTAAAGGAGGATAGCTATGTTTTGTTGAATTATGAAATAAATTGGAATGTTATGAATGTATTAATTAATAGTATTGGTAAAGTACCAAAAATACTAACTTTGAGTGACGTTATTTCGATTTTACGTATAATAATATATGATTGGTTTGACATAAGGTTTATGAGAAATACTCCAATGACTACGTTCACAGTTAATAAATTGAAGCAATTATATGAAAAAGATAGAACTGCAG-----AATATGATTCAGGTATATCCGACGTTGAATAATTTCAGAGAAATTATGTTCGCCACCATGAGACTCTCTGCACTAGAGTAGCGCCTAC-------------------
>JX307617_RVA/Human-wt/IND/mcs72/2011/G8P4_A2_IVa
GGCTTTTTTAATGGAAAGTCTTGTGGAAGCCATGGCTACTTTTAAAGACGCTTGCTATCAATATAAAAAATTAAACAAATTAAATAATGCAGTTTTAAAGTTAGGAGCTAATGATGTTTGGAGACCTTCTACTCTAACAAAACGTAAAGGATGGTGCTTAGATTGTTGTCAACATACGGACTTGACGTACTGCCAAGGATGCTTAATATATCATGTTTGTGAATGGTGTAGTCAATATAGCAGATGCTTTCTTGATAATGATCCGCATTTACTAAGAATGCGAACTTTTAGAAATGAAATCACAAAGAGTGACTTAGAAAATTTAATTAATATGTATGATACATTATTTCCTATAAATCAAAAAATAGTCAATAAGTTTGCAAACACAATTAAACAACATAAATGTAGAAATGAGTATTTGATACAATGGTATAATCATTTTTTAATGCCAATTACACTACAGTCTTTATCAATAGAATTAGATGGAGATATATATTATATATTTGGTTACTATGATGATATGCATAAAATTAATCAGACTCCCTTCTCATTCACGAATTTAATTAGTAAATATGATGTATTACTGCTAGATAGCATAATTTTTGACAGAATGGCATTTTTACCATTAACATTACAGCAGGAGTATGCACTTAGATATTTTTCAAAATCAAGATTTATTACTGAAAGAAGGAAATGTATTGAACTTTCACATTTTTCAGATAATATATTAATTGATTTACATAACCCAAATTTTACATTACAAGTGATTAGAAATTGCAGTAATATGTCAGTTGAATGGAATAAAGCATGTAATCTTATTAGGAATATAAGTAATTATTTCGATATATTCAAATCGTCACATACTGAGTCTTACAATGTATCTCCTAGATGTAGAGTGTTTACACAATATAAATTAAAAATAGCATCTAAATTAATTAAACCAAATTATGTAGCATCAAATCATAATTCCCTGGCTACTGAAGTACGCAATTGCAAATGGTGTTCAATTAATAATAATTCTATTGTATTGACTGATTTCAGAATTAAAAATGTTTATAATGATATATTTAATTTTATTAGAGCTTTAGTGAAATCAAATCTTTATGTAGGACACTGTCCTTCAGAAGAAAAGATATATGATTCTATTAAGGATATTTTAAATGTTTGTAAGGAAAATGATTGGAACATGTTGTTAACGGAAATATTCAATCAATTAGATCCAATAAGGTTGAATGAGCAGAGCTATGTTTTTGTGAATTATGAAATAAAATGGAATGTTATGAGTTTATTAATTAATAGTATCGTAGAAGTACCAAGAATATTACCTTTGAGTGACATTATTTCGATTTTCCGTATAATAAAATATTTATGGGTTGACATAAGGTTGATGAGAAATACTCCAATGACTACGTTCACAGTTAATAAATTGAAACAATTATATGAAAAGGATAGAACTGCAG-----AATATGATTCAGGTATATCCGATGTTGAATAATTTCAGAGAAATTATGTTCGCCACCATGAGACTC-----------------------------------------
>MG181882_RVA/Human-wt/MWI/BID15I/2012/G2P6_A2_IVa
GGCTTTTTTTATGAAAAGTCTTGTGGAAGCCATGGCTACTTTTAAAGACGCTTGCTATCAATATAAAAAGTTAAACAAATTAAATAATGCAGTTTTAAAGTTAGGAGCTAATGATGTTTGGAGACCTTCTACTTTAACAAAACGTAAAGGATGGTGCTTAGATTGTTGTCAACATACAGACTTGACTTACTGCCAAGGATGCTTAATATATCACGTTTGTGAATGGTGTAGTCAATATAGCAGATGTTTTCTTGATAACGATCCGCATTTACTAAGAATGCGAACTTTTAGAAATGAAATCACAAAGAGTGACTTAGAAAACTTAATTAATATGTATGATACATTATTTCCTATAAATCAAAAAATAGTTAATAAGTTTGCAAACACAATTAAACAACATAAATGTAGAAATGAGTATTTGATACAATGGTATAATCATTTTTTAATGCCAGTTACACTACAGTCTTTATCAATAGAATTAGATGGAGATATATATTATATATTTGGTTACTATGACGATATGCATAAAATTAATCAGACTCCCTTCTCATTCACGAATTTAATTAGTAAATATGATGTATTACTGCTAGATAGTATAAATTTTGACAGAATGGCATTTTTACCATTAACATTACAGCAAGAATATGCACTTAGATATTTTTCAAAATCAAGATTCATTACTGAAAGAAGGAAATGTATTGAAATTTCACATTTTTCAGATAATATATTAAATGATTTACATAACCCGAATTTTACATTACAAGTAATTAGAAATTGCAGTAATATGTCAGTTGAATGGAATAAAGCATGTAATCTTATTAAAAATATAAGTAATTATTTCAATATACTCAAATCGTCACATACTGAGTATTATAATGTATCTCCTAGATGTAGAGTATTCACACAATATAAATTAAAAATAGCATCTAAATTAATTAAACCAAATTATGTAGCATCAAATCACAATTCCTTGGCTACTGAAGTACACAATTGCAAATGGTGTTCAATTAATAATAATTCTATTGTATGGACTGATTTCAGAATTAAAAATGTTTATAACGATATATTTAATTTTATTAGGGCTTTAGTGAAATCAAATCTTTACGTGGGACATTGTTCTTCAGAAGAAAAGATATATGAATCTATTAAAGATATTCTAAATGTATGTGAAGAAAACGAATGGAACATGTTGGTAACGGAAATATTCAACCAATTAGATCCAATAAAGTTAAATGAGGATAGTTATGTTTTGTTGAATTATGAAATAAATTGGAATGTTATGAATGTATTAATTAATAGCATTGGTAAAGTACCAAAAATATTAACTTTGAGTGACGTTATTTCGATTTTACGTATAATAATATATGATTGGTTTGACATAAGGTTTATGAGAAATACTCCAATGACTACGTTCACAGTTAATAAATTGAAGCAATTATATGAAAAAGATAGAACTGCAG-----AATATGATTCAGGTATATCCGATGTTGAATAATTTCAGAGAAATTATGTTCGCCACCATGAGACTCTCTGCACTAGAGTAGCGCCTAGGCAGCATAAAATGTGACC-
>MG181849_RVA/Human-wt/MWI/BID1AW/2012/G2P6_A2_IVa
GGCTTTTTTTATGAAAAGTCTTGTGGAAGCCATGGCTACTTTTAAAGACGCTTGCTATCAATATAAAAAGTTAAACAAATTAAATAATGCAGTTTTAAAGTTAGGAGCTAATGATGTTTGGAGACCTTCTACTTTAACAAAACGTAAAGGATGGTGCTTAGATTGTTGTCAACATACAGACTTGACTTACTGCCAAGGATGCTTAATATATCACGTTTGTGAATGGTGTAGTCAATATAGCAGATGTTTTCTTGATAACGATCCGCATTTACTAAGAATGCGAACTTTTAGAAATGAAATCACAAAGAGTGACTTAGAAAACTTAATTAATATGTATGATACATTATTTCCTATAAATCAAAAAATAGTTAATAAGTTTGCAAACACAATTAAACAACATAAATGTAGAAATGAGTATTTGATACAATGGTATAATCATTTTTTAATGCCAGTTACACTACAGTCTTTATCAATAGAATTAGATGGAGATATATATTATATATTTGGTTACTATGACGATATGCATAAAATTAATCAGACTCCCTTCTCATTCACGAATTTAATTAGTAAATATGATGTATTACTGCTAGATAGTATAAATTTTGACAGAATGGCATTTTTACCATTAACATTACAGCAAGAATATGCACTTAGATATTTTTCAAAATCAAGATTCATTACTGAAAGAAGGAAATGTATTGAAATTTCACATTTTTCAGATAATATATTAAATGATTTACATAACCCGAATTTTACATTACAAGTAATTAGAAATTGCAGTAATATGTCAGTTGAATGGAATAAAGCATGTAATCTTATTAAAAATATAAGTAATTATTTCAATATACTCAAATCGTCACATACTGAGTATTATAATGTATCTCCTAGATGTAGAGTATTCACACAATATAAATTAAAAATAGCATCTAAATTAATTAAACCAAATTATGTAGCATCAAATCACAATTCCTTGGCTACTGAAGTACACAATTGCAAATGGTGTTCAATTAATAATAATTCTATTGTATGGACTGATTTCAGAATTAAAAATGTTTATAACGATATATTTAATTTTATTAGGGCTTTAGTGAAATCAAATCTTTACGTGGGACATTGTTCTTCAGAAGAAAAGATATATGAATCTATTAAAGATATTCTAAATGTATGTGAAGAAAACGAATGGAACATGTTGGTAACGGAAATATTCAACCAATTAGATCCAATAAAGTTAGATGAGGATAGTTATGTTTTGTTGAATTATGAAATAAATTGGAATGTTATGAATGTATTAATTAATAGTATTGGTAAAGTACCAAAAATATTAACTTTGAGTGACGTTATTTCGATTTTACGTATAATAATATATGATTGGTTTGACATAAGGTTTATGAGAAATACTCCAATGACTACGTTCACAGTTAATAAATTGAAGCAATTATATGAAAAAGATAGAACTGCAG-----AATATGATTCAGGTATATCCGATGTTGAATAATTTCAGAGAAATTATGTTCGCCACCATGAGACTCTCTGCACTAGAGTAGCGCCTAGGCAGCATAAAATGTGACC-
>MG181926_RVA/Human-wt/MWI/BID1CT/2012/G2P4_A2_IVa
GGCTTTTTTTATGAAAAGTCTTGTGGAAGCCATGGCTACTTTTAAAGACGCTTGTTATCAATATAAAAAATTAAACAAATTAAATAATGCAGTTTTAAAGTTAGGAGCTAATGATGTTTGGAGACCTTCTACTCTAACAAAACGTAAAGGATGGTGCTTAGATTGTTGTCAACATACGGACTTGACTTACTGCCAAGGATGCTTAATATATCATGTTTGTGAATGGTGTAGTCAATATAGCAGATGCTTTCTTGATAATGATCCGCATTTACTAAGAATGCGAACTTTTAGAAATGAAATCACAAAGAGTGACTTAGAAAATTTAATTAATATGTATAATACATTATTTCCTATAAATCAAAAAATAGTTAATAAGTTTGCAAATACAATTAAACAACATAAATGTAGAAATGAGTATTTGATACAATGGTATAATCATTTTTTAATGCCAATTACACTACAGTCTTTATCAATAGAATTAGATGGAGATATATATTATATATTTGGTTACTATGACGATATGCATGAAATTAATCAGACTCCCTTCTCATTCACGAATTTAATTAGTAAATATGATGTATTACTGCTAGATAGCATAAATTTTGACAGAATGGCATTTTTACCATTAACATTACAGCAGGAGTATGCACTTAGATATTTTTCAAAATCAAGATTTATTACTGAAAGAAGGAAATGTATTGAACTTTCACATTTTTCAGACAATATATTAACTGATTTACATAACCCAAATTTTACATTACAAGTGATTAGAAATTGCAGTAATATGTCAGTTGAATGGAATAAAGCATGTAATCTTATTAGGAATATAAGTAATTATTTCGATATATTCAAATCGTCACATACTGAGTTTTATAATGTATCTCCTAGATGTAGAGTATTCACACAATATAAATTAAAAATAGCATCTAAATTAATTAAACCAAATTATGTAGCATCAAATCATAATTCCTTGGCTACTGAAGTACGCAATTGCAAATGGTGTTCAATTAATAATAATTCTATTGTATTGACTGATTTCAGAATTAAAAATGTTTATAATGATATATTAAATTTTATTAGGGCTTTAGTGAAATCAAATCTTTATGTAGGACACTGTTCTTCAGAAGAAAAGATATATGAATCTATTAAGGATATTTTAAATGTATGTAAAGAAAATGAATGGAACATGTTGGTAACGGAAATATTCAATCAATTAGATCCAATAAAGTTGAATGAGGATAGCTATGTTTTGTTGAATTATGAAATAAATTGGAATGTTATGAATGTATTAATTAATAGTATCGGTAAAGTACCAAGAATATTAACTTTGAGTGACGTTATTTCGATTTTACGTATAATAATATATGATTGGTTTGACATAAGGTTTATGAGAAATACTCCAATGACTACGTTCACAGTTAATAAATTGAAACAATTATATGAAAAGGATAGAACTGCAG-----AATATGATTCAGGTATATCCGATGTTGAATAATTTCAGAGAAATTATGTTCGCCACCATGAGACTCTCTGCACTAGAGTAGCGCCTAGGCAGCATAAAATGTGACC-
>AB975796_RVA/Human-wt/JPN/KN059/2012/G1P8_A2_IVa
-------------------------------------------------------TATCAATATAAAAAATTCAACAAATTAAATAATGTAGTTTTAAAGTTAGGAGCTAATGATGTTTGGAGACCTTCTACTCTAACAAAACGTAAAGGATGGTGCTTAGATTGTTGTCAACATACGGACTTGACTTACTGCCAAGGATGTTTAATATATCATGTGTGTGAATGGTGTAGTCAATATAGCAGATGCTTTCTTGATAATGATCCGCATTTACTAAGAATGCGAACTTTTAGAAATGAAATCACAAAGAGTGACTTAGAAAATTTAATTAATATGTATGATGCATTATTTCCTATAAATCAAAAAATAGTTAATAAGTTTGCAAACACAATTAAACAACATAAATGTAGAAATGAGTATTTGATACAATGGTATAATCATTTTTTAATGCCAATTACACTACAGTCTTTATCAATAGAATTAGATGGAGATATATATTATATATTTGGTTACTATGACGATATGCATAAAATTAATCAGACTCCCTTCTCATTCACGAATTTAATTAGTAAATATGATGTATTACTGCTAGATAGCATAAATTTTGACAGAATGGCATTTTTACCATTAACATTACAACAGGAGTATGCACTTAGATATTTTTCAAAATCAAGATTTATTACTGAAAGAAGGAAATGTATTGAACTTTCACATTTTTCAGATAATATATTAACTGATTTACATAACCCGAATTTTACACTACAAGTGATTAGAAATTGCAGTAATATGTCAGTTGAATGGAATAAAGCATGTAATCTTATTAGGAATATAAGTAATTATTTCGATATATTCAAATCATCACATACAGAGTCTTATAATGTATCTCCTAGATGTAGAGTATTCACACAATATAAATTAAAAATAGCATCTAAATTAATTAAACCAAATTATGTAGCATCAAATCATAATTCCTTGGCTACTGAAGTACGCAATTGCAAATGGTGTTCAATTAATAATAATTCTATTGTATTGACTGATTTCAGAATTAAAAATGTTTATGATGATATATTTAATTTTATTAGGGCTTTAGTGAAATCAAATCTTTATGTAGGACATTGTTCTTCAGAAGAAAAGATATATGAATCTGTTAAGGATATTTTAAACGTATGTAAAGAAAATGAATGGAACACGTTGGTAACGGAAATATTTAATCAATTAGATCCAATAAAGTTAAATGAGGATAGCTATGTTTTGTTGAATTATGAAATAAATTGGAATGTTATGAATGTATTGATTAATAGTATCGGTAAAGTACCAAGAATATTAACTTTAAGTGACGTTATTTCGACTTTACGTATAATAATATATGATTGGTTTGACATAAGGTTTATGAGAAATACTCCAATGACTACGTTCACAGTTAATAAATTGAAACAATTATATGAAAAGGATAGAACTGCAG-----AATATGATTCAGGTATATCCGATGTTGAATAA---------------------------------------------------------------------------
>LC066656_RVA/Human-wt/THA/SKT-109/2013/G1P8_A2_IVa
GGCTTTTTTTATGAAAAGTCTTGTGGAAGCCATGGCTACTTTTAAAGACGCTTGTTATCAATATAAAAAATTAAACAAATTAAATAATGTAGTTTTAAAGTTAGGAGCTAATGATGTTTGGAGACCTTCTACTCTAACAAAACGTAAAGGATGGTGCTTAGATTGTTGTCAACATACGGACTTGACTTACTGCCAAGGATGTTTAATATATCATGTGTGTGAATGGTGTAGTCAATATAGCAGATGCTTTCTTGATAATGATCCGCATTTACTAAGAATGCGAACTTTTAGAAATGAAATCACAAAGAGTGACTTAGAAAATTTAATTAATATGTATGATGCATTATTTCCTATAAATCAAAAAATAGTTAATAAGTTTGCAAACACAATTAAACAACATAAATGTAGAAATGAGTATTTGATACAATGGTATAATCATTTTTTAATGCCAATTACACTACAGTCTTTATCAATAGAATTAGATGGAGATGTATATTATATATTTGGTTACTATGACGATATGCATAAAATTAATCAGACTCCCTTCTCATTCACGAATTTAATTAGTAAATATGATGTATTACTGCTAGATAGCATAAATTTTGACAGAATGGCATTTTTACCATTAACATTACAACAGGAGTATGCACTTAGATATTTTTCAAAATCAAGATTTATTACTGAAAGAAGGAAATGTATTGAACTTTCACATTTTTCAGATAATATATTAACTGATTTACATAACCCGAATTTTACATTACAAGTGATTAGAAATTGCAGTAATATGTCAGTTGAATGGAATAAAGCATGTAATCTTATTAGGAATATAAGTAATTATTTCGATATATTCAAATCATCACATACAGAGTCTTATAATGTATCTCCTAGATGTAGAGTATTCACACAATATAAATTAAAAATAGCATCTAAATTAATTAAACCAAATTATGTAGCATCAAATCATAATTCCTTGGCTACTGAAGTACGCAATTGCAAATGGTGTTCAATTAATAATAATTCTATTGTATTGACTGATTTCAGAATTAAAAATGTTTATGATGATATATTTAATTTTATTAGGGCTTTAGTGAAATCAAATCTTTATGTAGGACATTGTTCTTCAGAAGAAAAGATATATGAATCTATTAAGGATATTTTAAACGTATGTAAAGAAAATGAATGGAACACGTTGGTAACGGAAATATTTAATCAATTAGATCCAATAAAGTTAAATGAGGATAGCTATGTTTTGTTGAATTATGAAATAAATTGGAATGTTATGAATGTATTAATTAATAGTATCGGTAAAGTACCAAGAATATTAACTTTAAGTGACGTTATTTCGATTTTACGTATAATAATATATGATTGGTTTGACATAAGGTTTATGAGAAATACTCCAATGACTACGTTCACAGTTAATAAATTGAAACAATTATATGAAAAGGATAGAACTGCAG-----AATATGATTCAGGTATATCCGATGTTGAATAATTTCAGATAAATTATGTTCGCCACCATGAGACTCTCTGCACTAGAGTAGCGCCTAGGCAGCATAAAATGTGACC-
>LC074737_RVA/Human-wt/VNM/RVN1149/2014/G8P8_A2_IVa
-------------------------GAAGCCATGGCTACTTTTAAAGACGCTTGTTATCAATATAAAAAATTAAACAAATTAAATAATGTAGTTTTAAAGTTAGGAGCTAATGATGTTTGGAGACCTTCTACTCTAACAAAACGTAAAGGATGGTGCTTAGATTGTTGTCAACATACGGACTTGACTTACTGCCAAGGATGTTTAATATATCATGTGTGTGAATGGTGTAGTCAATATAGCAGATGCTTTCTTGATAATGATCCGCATTTACTAAGAATGCGAACTTTTAGAAATGAAATCACAAAGAGTGACTTAGAAAATTTAATTAATATGTATGATGCATTATTTCCTATAAATCAAAAAATAGTTAATAAGTTTGCAAACACAATTAAACAACATAAATGTAGAAATGAGTATTTGATACAATGGTATAATCATTTTTTAATGCCAATTACACTACAGTCTTTAGCAATAGAATTAGATGGAGATGTATATTATATATTTGGTTACTATGACGATATGCATAAAATTAATCAGACTCCCTTCTCATTCACGAATTTAATTAGTAAATATGATGTATTACTGCTAGATAGCATAAATTTTAACAGAATGGCATTTTTACCATTAACATTACAACAGGAGTATGCACTTAGATATTTTTCAAAATCAAGATTTATTACTGAAAGAAGGAAATGTATTGAACTTTCACATTTTTCAGATAATATATTAACTGATTTACATAACCCGAATTTTACATTACAAGTGATTAGAAATTGCAGTAATATGTCAGTTGAATGGAATAAAGCATGTAATCTTATTAGGAATATAAGTAATTATTTCGATATATTCAAATCATCACATACAGAGTCTTATAATGTATCTCCTAGATGTAGAGTATTCACACAATATAAATTAAAAATAGCATCTAAATTAATTAAACCAAATTATGTAGCATCAAATCATAATTCCTTGGCTACTGAAGTACGCAATTGCAAATGGTGTTCAATTAATAATAATTCTATTGTATTGACTGATTTCAGAATTAAAAATGTTTATGATGATATATTTAATTTTATTAGGGCTTTAGTGAAATCAAATCTTTATGTAGGACATTGTTCTTCAGAAGAAAAGATATATGAATCTATTAAGGATATTTTAAACGTATGTAAAGAAAATGAATGGAACACGTTGGTAACGGAAATATTTAATCAATTAGATCCAATAAAGTTAAATGAGGATAGCTATGTTTTGTTGAATTATGAAATAAATTGGAATGTTATGAATGTATTAATTAATAGTATCGGTAAAGTACCAAGAATATTAACTTTAAGTGACGTTATTTCGATTTTACGTATAATAATATATGATTGGTTTGACATAAGATTTATGAGAAATACTCCAATGACTACGTTCACAGTTAATAAATTGAAACAATTATATGAAAAGGATAGAACTGCAG-----AATATGATTCAGGTATATCCGATGTTGAATAATTTCAGATAAATTATGTTCGCCACCATGAGACTCTCTG-------------------------------------
>KJ751851_RVA/Human-wt/ZAF/MRC-DPRU1845/1999/G2P6_IVa
-----------------------------CCATGGCTACTTTTAAAGACGCTTGCTATCAATATAAAAAATTAAACAAATTAAATAATGCAGTTTTAAAGTTAGGAGCTAATGATGTTTGGAGACCTTCTACTCTAACAAAACGTAAAGGATGGTGTTTAGATTGTTGTCAGCACACGGACTTAACTTACTGCCAAGGATGCTTAATATATCACGTTTGTGAATGGTGTAGTCAATATAGCAGATGTTTTCTTGATAATGATCCGCATTTACTAAGAATGCGAACTTTTAGAAATGAAATCACAAAGAGCGACTTAGAAAACTTAATTAATATGTATGATACATTATTTCCTATAAATCAAAAAATAGTTAATAAGTTTGCAAACATAATTAAACAACATAAATGTAGAAATGAGTATTTGACACAATGGTATAATCATTTCTTAATGCCAATTACACTACAGTCTTTATCAATAGAATTAGATGGAGATATATATTATATATTTGGTTACTATGACGATATGCATAAAATTAATCAGACTCCTTTCTCATTCACGAATTTAATTAGTAAGTATGATGTATTACTGCTAGATAGTATAAATTTTGACAGAATGGCATTTTTACCATTAACATTACAGCAAGAGTACGCACTTAGATATTTTTCAAAATCAAGATTTATTACTGAAAGAAGGAAATGTATTGAAATTTTACATTTTTCAGATAATATATTAAATGATTTACATAACCCGAATTTTACATTACAAGTGATTAGAAATTGCAGTAATATGTCAGTTGAATGGAATAAAGCATGTAATTTTATTAGAAATATAAGTGATTATTTCGATATACTCAAATCGTCACATACTAAGTCTTATAATGTATCTCCTAGATGTAGAGTATTCACACAATATAAATTAAAAATAGCATCTAAATTAATTAAACCAAATTATGTAGCATCAAATCATAATTCCTTGGCTACTGAAGTACACAATTGTAAATGGTGTTCAATTAATAGTAATTCTATTGTATGGACTGATTTCAGAATTAAAAATGTTTATAACGATATATTTAATTTTATTAGGGCTTTAGTGAAATCAAATCTTTATGTGGGACATTGTTCTTCAGAAGAAAAGATATATGAATCTATTAAGGATATTTTAAATGTATGTGAAGAAAACGAATGGAACATGTTGGTAACGGAAATATTCAATCAATTAGATCCAATAAAGTTAAATGAGGATAGCTATGTTTTGTTGAATTATGAAATAAATTGGAATGTTATGAATGTATTAATTAATAGTATCGGTAAAGTACCAAAAATATTAACTTTGAGTGACGTTATTTCAATTTTACGTATAATAATATATGATTGGTTTGACATAAGGTTTATGAGAAATACTCCAATGACTACGTTCACAGTTAATAAATTGAATCAATTATATGAAAAGAATGGAACTGCAG-----AATATGACTCAGGTATATCCGATGTTGAATAATTTCAGAGAAATTATGTTCGCCACCATGAGACTCTCTGCACTAGAGTAGCGCCTAG-------------------
>KJ753352_RVA/Human-wt/ZAF/MRC-DPRU618/2003/G2P4_A2_IVa
-----------------------------CCATGGCTACTTTTAAAGACGCTTGCTATCAATATAAAAAATTAAACAAATTAAATAATGCAGTTTTAAAGTTAGGAGCTAATGATGTTTGGAGACCTTCTACTCTAACAAAACGTAAAGGATGGTGTTTAGATTGTTGTCAGCACACGGACTTGACTTACTGCCAAGGATGCTTAATATATCACGTCTGTGAATGGTGTAGTCAATATAACAGATGTTTTCTTGATAATGACCCGCATTTACTAAGAATGCGAACTTTTAGAAATGAAATCACAAAGAGCGACTTAGAAAACTTAATTAATATGTATGATACATTATTTCCTATAAATCAAAAAATAGTTAATAAGTTTGCAAACATAATTAAACAACATAAATGTAGAAATGAGTATTTGACACAATGGTATAATCATTTCTTAATGCCAATTACACTACAGTCTTTATCAATAGAATTAGATGGAGATATATATTATATATTTGGTTACTATGACGATATGCATAAAATTAATCAGACTCCTTTCTCATTCACGAATTTAATTAGTAAGTATGATGTATTGCTGCTAGATAGTATAAATTTTGACAGAATGGCATTTTTACCATTAACATTACAGCAAGAGTACGCACTTAGATATTTTTCAAAATCAAGATTTATTACTGAAAGAAGGAAATGTATTGAAATTTTACATTTTTCAGATAATATATTAAATGATTTACATAACCCGAATTTTACATTACAAGTGATTAGAAATTGCAGTAATATGTCAGTTGAATGGAATAAAGCATGTACTTTTATTAGAAATATAAGTGATTATTTCGATATACTCAAATCGTCACATACTAAGTCTTATAATGTATCTCCTAGATGTAGAGTATTCACACAATATAAATTAAAAATAGCATCTAAATTAATTAAACCAAATTATGTAGCATCAAATCATAATTCCTTGGCTACTGAAGTACACAATTGTAAATGGTGTTCAATTAATAGTAATTCTATTGTATGGACTGATTTCAGAATTAAAAATGTTTATAACGATATATTTAATTTTATTAGGGCTTTAGTGAAATCAAATCTTTATGTGGGACATTGTTCTTCAGAAGAAAAGATATATGAATCTATTAAGGATATTTTAAATGTATGTGAAGAAAACGAATGGAACATGTTGGTAACGGAAATATTCAATCAATTAGATCCAATAAAGTTAAATGAGGATAGCTATGTTTTGTTGAATTATGAAATAAATTGGAATGTTATGAATGTATTAATTAATAGTATCGGTAAAGTACCAAAAATATTAACTTTGAGTGACGTTATTTCAATTTTACGTATAATAATATATGATTGGTTTGACATAAGGTTTATGAGAAATACTCCAATGACTACGTTCACAGTTAATAAATTGAATCAATTATATGAAAAGAATGGAACTGCAG-----AATATGACTCAGGTATATCCGATATTGAATAATTTCAGAGAAATTATATTCGCCACCATGAGACTCTCTGCACTAGAGTAGCGCCTAG-------------------
>EF672592_RVA/Human-tc/PHI/L26/1987/G12P4_A2_V
-------------------------------ATGGCTACTTTTAAAGATGCTTGCTATCAATATAAAAAATTAAACAAATTAAATAATGCAGTTTTAAAGTTAGGAGCTAATGATGTTTGGAGACCTTCTACTCTAACAAAATGTAAAGGATGGTGCTTAGATTGTTGTCAGTATACGGATTTGACTTACTGCCAAGGATGTCTAATATATCACGTTTGTGAATGGTGTAGTCAATATAGCAGATGTTTTCTTGATGATAATCCTCATTTACTAAGAATGCGGACTTTTAGAAATGAAATCACAAAGGATGACTTAGAGAACTTAATTAATATGTATAATACATTATTTCCTATAAATCAAAAAATAGTTCATAAGTTTGCAAATATAATTAAACAACATAAGTGTAGAAATGAGTATTTGACGCAACGGTATAATCATTTCTTAATGCCAATTACATTACAGTCTTTATCAATAGAATTAGATGGAGATATATACTATATATTTGGTTATTATGACGATATGCACAAAATTAATCAGACTCCTTTCTCATTCACTAATTTAATTAGTAAGTATGATATATTACTACTCGATAGTATAAATTTTGACAGAATGGCATTTTTACCATTAACATTACAACAAGAGTATGCACTTAGATATTTTTCAAAATCAAGATTTATTACTGAAAAAAGAAAATGTATTAAAATTTCACATTTTTCAGATAATATATTAGATAATTTACATGATCCGAATTTTACATTACAAGTGATTAGAAATTGCAGTAATATGTCAGTTGAATGGAATGAGGCGTGCAATCTTATTAGAAATATAAATGATTATTTCGATATACTAAAATCGTCACGCACTGAATTTTATGATATATCTCCTAGATGTAGAATGTTCACACAATATAAATTAAAAATAGCATCTAAATTAATTAAACCAAATTATGTAGCATCAAATCATAATTCCTTGGCTACTGAAGTACATAATTGTAAGTGGTGTTCAATTAATAATAATTCTATTGTATGGGATGATTTTAGAATTAAAAATGTTTATAATGATATATTTAATTTTATTAGAGCTTTAGTGAAATCAAATCTTTACGTGGGACATTGTTCTTCAGAAGAAAAGATATATGAATCTGTTAAAGATGTTTTGAATGTTTGTAAAGAAAATGAATGGAATATATTGGTAACAGAAATGTTCAATCAATTAGAACCAATAAAGTTAAATGATAATAATTATATTTTATTAAATTATGAAATAAATTGGAATGTTATGAATGTATTAATTAATAGTATCGGTAAAGTACCAAAAATATTAACTTTGAGTGACGTTATTTTAATTTTACGTATAATAATATATGATTGGTTTGATATAAGGTTTATGAGAAACACGCCAATGACTACGTTCACAGTTAACAAATTGAAACAATTATATGAAAAGGATAGACCTGCAG-----AACATGATTCAGGTGTGTCCGATGTTGAATAA---------------------------------------------------------------------------
>JX416214_RVA/Human-tc/SWE/1076/1983/G2P6_A2_V
GGCTTTTTTTATGAAAAGTCTTGTGGAAGCCATGGCTACTTTTAAAGACGCTTGCTATCAATATAAAAAATTAAACAAATTAAATAATGCAGTTTTAAAGTTAGGAGCTAATGATGTTTGGAGACCTTCTACTCTAGCAAAACGTAAAGGATGGTGCTTAGATTGTTGTCAACACACGGATTTGACTTACTGTCAAGGATGTCTAATATATCATGTTTGTGAATGGTGTAGTCAATATAGTAGATGTTTTCTTGATGATAATCCTCATTTACTAAGAATGCGGACTTTTAGAAATGAAATCACAAAGGATGACTTAAAAAACTTAATTAATATGTATAGTACATTATTTCCTATAAATCAAAAAATAGTTCATAAGTTTGCAAATATAATTAAACAACATAAATGTAGAAATGAGTATTTGACGCAATGGTACAATCATTTCTTGATGCCAATTACATTACAGTCTTTATCAATAGAATTAGATGGAGATATATATTATATATTTGGTTATTATGACGATATGCACAAAACTAATCAGACTCCTTTCTCATTCACTAATTTAATCAGTAAGTATGATATATTACTACTTGATAGTATAAATTTTGACAGAATGACATTTTTACCATTAACATTACAACAAGAGTATGCACTTAGATATTTTTCAAAATCAAGATTTATTACTGAAAGAAGAAAATGTATTGAAATTTCACATTTTTCAGATAATATATTAAATAATTTACATGATCCGAATTTTACACTACAAGTGATTAGAAATTGCAGTAATATGTCAGTTGAATGGAATGAAGCGTGCAATCTTATTAGAAATACAAGTGATTATTTCGACATACTAAAATCGTCACGCACTGAATTTTATAATATATCTACTAGATGTAGAATGTTCACACAATATAAATTAAAAATAGCATCTAAATTGATTAAACCAAATTATGTAGCATCAAATCATAATTCCTTGGCTACTGAAGTACATAATTGTAAGTGGTGTTCAATTAATAATAATTCTATTGTATGGGATGATTTTAGAATTAAAAATGTTTATAATGATATATTTAATTTTATTAGAGCTTTAGTGAAATCAAATCTTTACGTGGGACATTGTTCTTCAGAAGAAAAGATATATGAATCTGTTAAAGATATTTTAAATGTGTGTAAAGAAAACGAATGGAACATATTGGTAACGGAAATGTTCAATCAATTAGAACCAATAAAGTTAAATGATAATGATTATATTTTACTAAATTATGAAATAAATTGGAATGTTATGAATGTATTAATTAATAGTATCGGTAAAGTACCAAAAATATTAACTTTGAGTGACGTTATTTTAATTTTACGTATAATAATATATGATTGGTTTGATATAAGGTTTATGAGAAACACGCCAATGACTACGTTCACAGTTAACAAATTGAAGCAATTATATGAAAAGGATAGAACTGCAG-----AACATGATTCAGGTGTATCCGATATTGAATAATTTTAGAGAAATTATGTTCGCCACCATGAGACTCTCTGCACTAGAGTAGCGCCTAGGCAGCATAAAATGTGACC-
>JX406751_RVA/Human-tc/USA/Wa/1974/G1P8_outgroup
GGCTTTTTTTATGAAAAGTCTTGTGGAAGCCATGGCTACTTTTAAAGACGCTTGTTATTATTATAAAAGAATTAATAAATTGAATCATGCAGTCTTAAAATTAGGAGTTAATGATACATGGAGACCGTCACCTCCAACTAAGTATAAAGGATGGTGCTTGGATTGCTGTCAACATACTGATTTAACTTATTGTAGAGGTTGTACCATGTATCATGTTTGTCAATGGTGTAGTCAATATGGTAGATGCTTTCTTGATGATGAACCACATTTATTAAGGATGAGAACTTTTAAAAATGAAATAACAAAAGATGATTTGAAGAATTTAATTGATATGTATAGCACATTATTCCCTATGAATCAGAAAATAGTATGTAAATTCATTAATAATACGAAACAACACAAATGTAGAAATGAATGTATGACGCAGTGGTATAATCACTTACTAATGCCAATAACGTTACAATCTCTATCAATTGAATTAGACGGTGATGTTTATTACGTATTTGGGTATTATGATAATATGAATAGCGTTAATCAAACTCCATTTTCATTTACAAATTTAATAGATATGTATGATAAATTATTACTTGATGATGTAAATTTCGTTAGAATGTCATTCTTACCAACATCTTTACAACAAGAATATGCAATTAGATATTTTTCTAAATCAAGGTTTATTAGCGAACAGAGGAAATGCGTTAATGATTCACACTTTTCAATTAATGTATTAGAGAACTTACATAATCCAAGTTTCAAAGTACAGATTACACGTAACTGTAGTGAACTGCTTCTTGGCTGGAATGAAGCATGCAAGCTCGTTAAAAATGTCAGTGCTTATTTTGATATGCTGAAAACATCACGTATTGAATTTTATAGTGTTTCTACTAGATGTAGAATATTCACACAACATAAACTCAAAATGGCATCTAAGCTAATCAAACCAAATTATATAACCTCGAATCATAGAACATCAGCTACTGAAGTACACAATTGCAAGTGGTGTTCAGTTAATAATAGTTATACTGTATGGAATGATTTTAGAGTAAAGAAAATATATGATAATATTTTTAGTTTTCTACGAGCTTTAGTTAAGTCAAATGTTAATATCGGACATTGTTCATCACAGGAAAAGATATATGAATATGTTGAAGATGTTCTGAATGTGTGTGATAATGAAAAATGGAAAACGTCAATAATGAAAGTTTTTAATTGTCTAGAACCAGTAGAGCTTGATAATGTCAAGTATGTTTTATTTAACCATGAAATAAATTGGGATGTTATTAATGTATTGGTTCAGAGCATTGGTAAAGTACCACAAATATTAACTTTGAAAAATGTTATTACAATCATACAATCTATTATATATGAATGGTTTGATATAAGATACATGAGGAATACACCAATGGTTACATTTACAATTGATAAATTAAGACGATTGCATACAGAATTAAAGACTGCTGUTGRUAATATGATTCTGGTATATCTGATGTTGAATAGTAAAAGAAAGGTCACATTTGCCACTACAAGACTCCCTGTACTAGAGTAGCGCCTAGGCAGCATAGAATGTGAACC
