# Supplementary material for: Sub-genotype phylogeny of the non-G, non-P genes of genotype 2 Rotavirus A strains
Source: PLoS One. 2019 May 31;14(5):e0217422. doi: 10.1371/journal.pone.0217422 (PMC6544246; doi:10.1371/journal.pone.0217422)
Supplement: S1 File — (ZIP) [file pone.0217422.s002.zip › S1 File /REf_Seq_C2_final.txt]

>HQ650117_RVA/Human-tc/USA/DS-1/1976/G2P4_C2_I
GGCTATTAAAGGCTCAATGGCGTACAGGAAACGTGGAGCGCGCCGTGAGGCAAACTTA---AATA------ATAATGATCGAATGCAGGAG---AAAAATGATGAAAAGCAAG------------------ATTCAA---ATAAAA------TACAATTATCTGATAAGGTACTTTCGAAGAAAGAAGAAATTGTAACAGATAGTCATGAAGAAGTTAAAATTACTGATGAGGTGAAAAAATCAACAAAAGAAGAATCAAAGCAGTTGCTTGAAGTGTTAAAAACAAAGGAAGAACATCAGAAAGAGATACAGTATGAAATATTGCAGAAAACTATACCAACATTTGAACCTAAAGAAACAATATTGAAAAAACTAGAGGATATTAAACCAGAACTAGCGAAAAAACAGACTAAGCTATTTAGAATATTTGAACCGAAACAACTACCGATTTATAGAGCAAATGGAGAAAGAGAGTTGCGTAATAGATGGTGTTGGAAATTAAAAAAAGATACCTTACCAGATGGAGATTACGATGTGAGAGAATATTTTCTGAATCTGTATGATCAAGTGCTTACTGAGATGCCAGACTATCTATTATTAAAAGATATGGCAGTTGAAAATAAGAACTCCAGAGATGCAGGTAAGGTTGTTGATTCAGAAACGGCTAGCATATGCGACGCCATTTTTCAAGATGAAGAAACAGAAGGTGCTGTCAGAAGATTCATTGCAGAGATGAGACAGCGTGTGCAAGCTGATAGAAATGTCGTCAACTATCCATCAATATTGCATCCAATAGATTATGCATTTAATGAATACTTTTTGCAACATCAATTAGTTGAACCATTGAATAATGATATAATATTTAATTATATACCAGAAAGGATAAGAAATGATGTTAATTACATTCTCAATATGGATAGAAATCTACCATCAACTGCTAGATATATAAGACCTAACTTACTTCAAGATAGATTAAATTTACACGATAATTTTGAATCGCTATGGGATACAATAACCACATCAAATTATATCTTGGCAAGATCAATAGTACCAGATTT------AAAAGAACTAGTATCAACTGAAGCACAAATTCAGAAAATGTCGCAAGATTTGCAATTAGAAGCGTTAACAATTCAATCAGAAACACAGTTTCTAACGGGTATAAATTCACAAGCAGCCAACGATTGCTTTAAAACTTTAATTGCAGCAATGTTAAGTCAACGTACTATGTCATTGGACTTTGTAACTACTAATTATATGTCATTAATTTCAGGTATGTGGCTATTGACAGTCATACCAAATGATATGTTTATAAGGGAGTCGTTAGTAGCGTGCCAGCTAGCTATAGTAAATACAATAATCTATCCAGCATTTGGAATGCAACGCATGCATTATAGAAACGGGGATCCACAAACACCGTTTCAGATAGCAGAACAGCAAATTCAAAATTTCCAAGTTGCAAATTGGTTGCATTTTGTTAATAATAATCAATTTAGACAGGCAGTTATTGATGGTGTATTGAACCAGGTATTAAATGACAATATTAGAAGTGGTCATGTTATTAATCAACTAATGGAAGCTTTAATGCAGTTGTCGCGACAACAATTTCCAACCATGCCAGTTGATTATAAGAGGTCAATTCAACGTGGAATATTACTGTTATCTAACAGACTTGGTCAGTTAGTTGATTTAACTAGATTATTAGCTTACAATTACGAGACATTAATGGCATGTATTACAATGAACATGCAACATGTTCAAACTTTAACAACAGAAAAATTACAATTAACGTCAGTCACATCATTATGTATGCTTATTGGAAACGCGACTGTTATACCAAGTCCACAAACATTATTTCATTATTATAACGTTAATGTTAATTTTCATTCAAATTATAATGAGAGAATTAATGATGCAGTAGCTATAATAACTGCTGCTAATAGACTAAACCTATATCAGAAAAAAATGAAGGCAATTGTTGAGGATTTTTTAAAGAGATTATATATTTTTGATGTATCTAGAGTTCCGGACGACCAAATGTATAGATTAAGGGACAGATTACGCTTATTGCCAGTAGAAATCAGAAGATTGGATATCTTTAACCTAATATTAATGAATATGGATCAAATTGAACGTGCCTCAGATAAAATTGCTCAAGGTGTAATCATTGCTTATCGTGACATGCATCTTGAAAGAGATGAGATGTACGGATATGTAAATATAGCTAGAAATTTAGACGGATTCCAACAGATAAATTTAGAGGAGCTAATGAGATCAGGTGATTATGCGCAAATAACTAACATGCTTTTAAATAATCAACCGGTAGCATTGGTTGGAGCACTTCCATTTATTACTGATTCATCAGTCATATCACTAATAGCAAAACTTGACGCTACAGTGTTCGCTCAAATAGTCAAATTACGAAAAGTTGATACTTTAAAACCAATATTATACAAAATAAATTCAGATTCAAATGACTTTTATTTGGTAGCTAACTATGATTGGGTGCCAACTTCGACTACGAAAGTATACAAACAGGTCCCGCAACAATTTGATTTTAGAAATTCAATGCATATGTTAACTTCGAATCTCACTTTTACAGTTTATTCAGACCTTCTCGCATTCGTGTCAGCTGATACAGTAGAACCTATAAATGCGGTTGCGTTTGACAACATGCGCATCATGAACGAATTGTAGACGCCAACCCCACTGTGGAGATATG--ACC
>LC001958_RVA/Human-wt/JPN/83A001/1983/G2P4_C2_I
----------------------TACAGGAAACGTGGAGCGCGCCGTGAGGCAAACTTA---AATA------ATAATGATCGAATGCAGGAG---AAAAATGATGAAAAGCAAG------------------ATTCAA---ATAAAA------TACAATTATCTGATAAGGTACTTTCGAAGAAAGAAGAAATTGTAACAGATAGTCATGAAGAAGTTAAAATTACTGATGAGGTGAAAAAATCAACGAAAGAAGAATCAAAGCAGTTGCTTGAAGTGTTAAAAACAAAGGAAGAACATCAGAAAGAGATACAGTATGAAATATTGCAGAAAACTATACCAACATTTGAACCTAAAGAGACAGTATTGAAAAAACTGGAGGATATTAAACCAGAACTAGCGAAAAAACAGACTAAACTATTTAGAATATTTGAACCGAAGCAACTACCGATTTATAGAGCAAATGGAGAGAGAGAGTTGCGTAATAGATGGTATTGGAAATTAAAAAAAGATACCTTACCAGATGGAGATTATGATGTGAGAGAATATTTTCTGAATTTGTATGATCAAGTGCTTACTGAGATGCCGGACTATCTATTATTAAAAGATATGGCAGTCGAAAATAAGAACTCCAGAGATGCAGGTAAGGTTGTTGATTCAGAAACGGCTAGCATATGCGATGCCATTTTTCAAGATGAAGAAACGGAAGGTGCCGTCAGAAGATTCATTGCAGAGATGAGACAGCGTGTGCAAGCTGATAGAAATGTTGTCAATTATCCATCAATATTGCATCCAATAGATTATGCATTTAATGAATACTTTTTGCAACATCAATTAGTTGAACCATTGAATAATGATATAATATTTAATTATATACCAGAAAGGATAAGAAATGATGTTAATTACATTCTCAATATGGATAGAAATTTACCATCAACTGCCAGATATATAAGACCTAACTTACTTCAAGATAGATTGAATTTACACGATAATTTTGAATCGCTATGGGATACAATAACTACATCAAATTATATCTTGGCAAGATCAATAGTACCAGATTT------AAAAGAATTAGTATCAACTGAAGCACAAATTCAGAAAATGTCGCAAGATTTGCAATTAGAAGCGTTAACAATTCAGTCAGAAACACAATTTCTAACAGGTATAAATTCACAAGCAGCCAACGATTGCTTTAAAACTTTAATTGCAGCAATGTTAAGTCAACGTACTATGTCATTGGACTTTGTAACTACTAATTATATGTCATTAATTTCAGGTATGTGGCTATTGACAGTCATACCAAATGATATGTTCATAAGGGAGTCGTTAGTAGCGTGCCAGCTAGCTATAGTAAATACAATAATCTATCCAGCATTTGGAATGCAACGCATGCATTATAGAAACGGGGACCCACAAACACCGTTTCAGATAGCAGAACAGCAAATTCAAAATTTCCAAGTTGCAAATTGGTTGCATTTTGTTAATAATAATCAATTTAGACAGGCAGTTATTGATGGCGTATTGAACCAGGTATTAAATGACAATATTAGAAGTGGTCATGTTATTAATCAACTAATGGAAGCTTTAATGCAGTTATCGCGACAGCAATTTCCAACCATGCCAGTTGATTATAAGAGATCAATTCAACGTGGAATATTACTGTTATCTAACAGACTTGGTCAGTTGGTTGATTTAACTAGATTATTAGCTTACAATTACGAGACATTAATGGCATGTATTACAATGAACATGCAACATGTTCAAACTTTAACAACAGAAAAATTACAATTAACGTCAGTCACATCATTATGTATGCTTATTGGAAATGCGACTGTTATACCAAGTCCACAAACATTATTTCATTATTATAACGTTAATGTTAATTTTCATTCAAATTATAATGAGAGAATTAATGATGCAGTAGCTATAATAACTGCTGCTAATAGACTAAACCTATATCAGAAAAAAATGAAGGCAATTGTTGAGGATTTTTTAAAGAGATTATATATTTTTGATGTATCTAGAGTTCCGGACGACCAAATGTATAGATTAAGGGATAGATTACGTTTATTGCCAGTAGAAATCAGAAGATTGGATATCTTTAACCTAATATTAATGAATATGGATCAAATTGAACGTGCCTCAGATAAAATTGCTCAAGGTGTAATTATTGCCTATCGTGACATGCATCTTGAAAGAGATGAAATGTACGGATATGTAAATATAGCTAGAAATTTAGACGGATTCCAACAGATAAATTTAGAGGAGCTGATGAGATCAGGTGATTATGCGCAAATAACTAACATGCTTTTAAATAATCAACCTGTAGCATTGGTTGGAGCACTTCCATTTATTACTGATTCATCAGTCATATCACTAATAGCAAAACTTGACGCTACAGTGTTCGCTCAAATAGTCAAATTACGAAAAGTTGATACTTTAAAACCAATATTATACAAAATAAATTCAGATTCAAATGACTTTTATTTGGTAGCTAACTATGATTGGGTGCCAACTTCGACTACGAAAGTATACAAACAGGTCCCGCAACAATTTGATTTTAGAAATTCAATGCATATGTTAACTTCGAATCTCACTTTTACAGTTTATTCAGA-------------------------------------------------------------------------------------------------------------------
>KC443588_RVA/Human-wt/AUS/CK20001/1977/G2P4_C2_I
----------------ATGGCGTACAGGAAACGTGGAGCGCGCCGTGAGGCAAACTTA---AATA------ATAATGATCGAATGCAGGAG---AAAAATGATGAAAAGCAAG------------------ATTCAA---ATAAAA------TACAATTATCTGATAAGGTACTTTCGAAGAAAGAAGAAATTGTAACAGATAGTCATGAAGAAGTTAAAATTACTGATGAGGTGAAAAAATCAACGAAAGAAGAATCAAAGCAGTTGCTTGAAGTGTTAAAAACAAAGGAAGAACATCAGAAAGAGATACAGTATGAAATATTGCAGAAAACTATACCAACATTTGAACCTAAAGAGACAATATTGAAAAAACTAGAGGATATTAAACCAGAACTAGCGAAAAAACAGACTAAGCTATTTAGAATATTTGAACCGAAGCAATTACCGATTTATAGAGCAAATGGAGAGAGAGAGTTGCGTAATAGATGGTATTGGAAATTAAAAAAGGATACCTTACCAGATGGAGATTATGATGTAAGAGAATATTTTCTGAATTTGTATGATCAAGTGCTTACTGAGATGCCGGACTATCTATTATTAAAAGATATGGCAGTCGAAAATAAGAATTCCAGAGACGCAGGTAAGGTTGTTGATTCAGAAACGGCTAGCATATGCGACGCCATTTTTCAAGATGAAGAAACGGAAGGTGCCGTCAGAAGATTCATTGCAGAGATGAGACAGCGTGTGCAAGCTGATAGAAATGTTGTCAATTATCCATCAATATTACATCCAATAGATTATGCGTTTAATGAATACTTTTTGCAACATCAATTAGTTGAACCATTGAATAATGACATAATATTTAATTATATACCAGAAAGGATAAGAAATGATGTTAATTACATTCTCAATATGGATAGAAATTTACCATCAACTGCCAGATATATAAGACCTAACTTACTTCAAGATAGGTTGAATTTACACGATAATTTTGAATCGCTATGGGATACAATAACCACATCAAATTATATCTTGGCAAGATCAATAGTACCAGACTT------AAAAGAATTAGTATCAACTGAAGCACAAATTCAGAAAATGTCGCAAGATTTGCAATTAGAAGCGTTAACAATTCAGTCAGAAACACAGTTTCTAACAGGTATAAATTCACAAGCAGCTAACGATTGCTTTAAAACTTTAATTGCAGCAATGTTAAGTCAACGTACTATGTCATTGGACTTTGTAACTACTAATTATATGTCATTAATTTCAGGTATGTGGCTATTGACAGTTATACCAAATGATATGTTTATAAGGGAGTCGTTAGTAGCGTGCCAGCTAGCTATAGTAAATACAATAATCTATCCAGCGTTTGGAATGCAACGCATGCATTATAGAAACGGAGACCCACAAACACCGTTTCAGATAGCAGAACAGCAAATTCAAAATTTTCAAGTTGCAAATTGGTTGCATTTTGTTAACAATAATCAATTTAGACAGGCAGTTATTGATGGTGTATTGAACCAGGTATTAAATGACAATATTAGAAGTGGTCATGTTATTAATCAACTAATGGAAGCTTTAATGCAGTTGTCGCGACAACAATTTCCAACCATGCCAGTTGATTATAAGAGATCAATTCAACGTGGAATATTACTGTTATCTAACAGACTTGGTCAGTTAGTCGATTTAACTAGATTATTAGCTTACAATTACGAGACATTAATGGCATGTATTACAATGAACATGCAACATGTTCAAACTTTAACAACAGAAAAATTACAATTAACGTCAGTCACATCATTATGTATGCTTATTGGAAACGCGACTGTTATACCAAGTCCACAAACATTATTTCATTATTATAACGTTAATGTTAATTTTCATTCAAATTATAATGAGAGAATTAATGATGCAGTAGCTATAATAACTGCTGCTAATAGACTAAACTTATATCAGAAAAAAATGAAGGCAATTGTTGAGGATTTTTTAAAGAGATTATATATTTTTGATGTATCTAGAGTTCCGGACGACCAAATGTATAGATTAAGGGATAGATTACGCTTATTACCAGTGGAAATCAGAAGATTGGATATCTTTAACTTAATATTAATGAATATGGATCAAATTGAACGTGCCTCAGATAAAATTGCTCAAGGTGTAATCATTGCCTATCGTGACATGCATCTTGAAAGAGATGAGATGTACGGATATGTAAATATAGCTAGAAATTTAGACGGATTCCAACAGATAAATTTAGAGGAGCTGATGAGATCAGGTGATTATGCGCAAATAACTAACATGCTTTTAAATAATCAACCGGTAGCATTGGTTGGAGCACTTCCATTTATTACTGATTCATCAGTCATATCACTAATAGCAAAACTCGACGCTACAGTGTTCGCTCAAATAGTCAAATTACGAAAAGTTGATACTTTAAAACCAATATTGTACAAAATAAATTCAGATTCAAATGACTTTTATTTGGTAGCTAACTATGATTGGGTGCCAACTTCGACTACAAAAGTATACAAACAGGTCCCGCAACAATTTGATTTTAGAAATTCAATGCATATGTTAACTTCGAATCTCACTTTTACAGTTTATTCAGATCTTCTCGCATTCGTGTCAGCTGATACAGTAGAACCCATAAATGCGGTTGCATTTGACAACATGCGCATCATGAACGAGTTGTAAACGCCAACCC--------------------
>KC178774_RVA/Human-wt/ITA/PAI11/1996/G2P4_C2_II
GGCTATTAAAGGBTCAATGGCGTACAGGAAACGTGGAGCGCGCCGTGAGGCAAACTTAAATAATA------ATAATGATCGAATGCAGGAG---AAAAATGATGAAAAACAAG------------------ATTCAA---ATAAAA------TACAATTATCTGATAAGGTGCTTTCGAAGAAAGAAGAAGTTGTAACGGACAGTCATGAAGAAATTAAAATTACTGATGAGGTAAAAAAATCAACAAAAGAAGAATCAAAACAGTTGCTTGAAGTGTTAAAAACAAAGGAAGAACATCAGAAAGAAATACAGTACGAAATATTACAGAAAACTATACCAACATTCGAACCTAAAGAAACGATATTGAGAAAACTAGAGGACATTAGACCAGAACTGGCGAAAAAACAGACTAAGTTATTTAGAATATTTGAACCAAAACAATTACCAATCTATAGAGCAAATGGAGAGAGAGAGTTGCGTAACAGATGGTATTGGAAATTAAAAAAAGATACCTTGCCAGATGGAGACTATGATGTTAGAGAATATTTTCTGAATTTATATGATCAAGTACTTACTGAAATGCCGGACTATCTATTATTGAAAGATATGGCAGTCGAAAATAAGAACTCTAGAGATGCAGGTAAAGTTGTTGACTCAGAAACGGCTAGTATATGCGACGCCATATTTCAAGATGAAGAAACTGAAGGTGCCGTCAGAAGATTCATTGCAGAAATGAGACAGCGTGTGCAAGCTGATAGAAATGTCGTTAATTATCCATCAATATTGCATCCAATAGATTATGCATTTAATGAATACTTTTTACAACATCAATTAGTTGAACCATTGAATAATGATATAATATTTAATTATATACCAGAAAGGATAAGAAATGATGTCAATTACATTCTCAATATGGATAGAAATTTACCATCAACTGCCAGATATATAAGACCTAACTTGCTTCAAGATAGATTGAATTTGCACGATAATTTCGAATCGCTATGGGATACAATAACCACATCAAATTATATCTTGGCAAGATCGGTAGTACCAGATTT------AAAGGAATTAGTGTCAACAGAAGCACAAATTCAGAAAATGTCACAGGATTTGCAATTAGAAGCATTAACAATTCAGTCAGAAACACAGTTTTTAACAGGTATAAATTCACAAGCAGCCAACGATTGCTTTAAAACTTTAATTGCAGCAATGTTAAGTCAACGTACTATGTCATTGGACTTTGTAACTACTAATTATATGTCATTAATTTCAGGTATGTGGCTATTGACGGTCGTACCAAATGATATGTTCATAAGGGAATCGTTAGTCGCGTGTCAACTAGCTATAGTAAATACAATAATCTATCCAGCATTTGGAATGCAACGTATGCATTATAGAAACGGGGATCCACAAACACCGTTTCAGATAGCAGAACAGCAAATTCAAAATTTCCAAGTTGCGAATTGGTTACATTTTGTTAATAATAATCAATTCAGACAGGTAGTTATTGATGGTGTATTGAACCAAGTATTGAATGACAATATTAGAAATGGTCATGTTATTAATCAACTGATGGAAGCTTTAATGCAGTTGTCGCGACAACAATTTCCAACCATGCCAGTTGATTATAAGAGATCAATCCAACGTGGAATATTACTGTTATCTAATAGACTCGGTCAGTTAGTTGATTTAACTAGATTATTAGCTTACAATTACGAGACATTAATGGCATGCATCACAATGAACATGCAACATGTTCAAACCTTAACAACAGAAAAATTACAATTAACGTCAGTTACATCATTATGTATGCTTATTGGAAACGCGACTGTTATACCAAGTCCACAAACATTATTTCATTATTATAACGTTAACGTTAATTTTCATTCAAATTATAATGAGAGAATTAATGATGCAGTAGCTATAATAACTGCCGCTAATAGACTAAACCTATATCAGAAAAAAATGAAGGCAATTGTTGAGGATTTCTTAAAAAGATTATACATTTTTGATGTATCTAGAGTTCCGGATGACCAAATGTATAGATTAAGGGATAGATTACGTTTATTGCCAGTAGAAATCAGAAGATTGGACATCTTCAACCTAATATTAATGAATATGGATCAAATTGAACGTGCCTCAGATAAAATTGCTCAAGGTGTAATCATTGCCTATCGTGACATGCATCTTGAAAGAGATGAGATGTACGGATATGTAAATATAGCTAGAAGTTTAGACGGATTTCAACAGATAAATTTAGAGGAATTAATGAGATCAGGTGACTATGCACAAATAACTAATATGCTTTTGAATAATCAACCAGTAGCATTGGTTGGAGCACTTCCATTTATTACTGATTCATCAGTCATATCACTAATAGCAAAACTTGACGCTACAGTGTTCGCCCAGATAGTCAAATTACGAAAAGTTGATACTTTAAAACCAATATTATATAAAATAAATTCAGACTCAAATGATTTTTATTTGGTAGCTAACTATGATTGGGTGCCAACTTCGACGACAAAAGTATACAAACAGGTCCCGCAACAATTTGATTTTAGAAATTCAATGCACATGTTAACTTCGAATCTTACTTTTACGGTTTATTCAGATCTTCTCGCATTCGTGTCAGCTGACACAGTAGAACCTATAAATGCGGTTGCATTTGACAACATGCGCATCATGAACGAATTGTAGACGCCAACCCCACTGTGGAGATATG--ACC
>JF304927_RVA/Human-tc/KEN/AK26/1982/G2P4_C2_II
GGCTATTAAAGGCTCAATGGCGTACAGGAAACGTGGAGCGCGCCGTGAGGCAAACTTA---AATA------ATAATGATCGAATGCAGGAG---AAAAATGATGAAAAACAAG------------------ATTCAA---ATAAAA------TACAATTATCTGATAAGGTGCTTTCGAAGAAAGAAGAAGTTGTAACTGACAGTCATGAAGAAGTTAAAATTACTGATGAGGTAAAAAAATCAACAAAAGAAGAATCAAAACAGTTGCTTGAAGTGTTGAAAACAAAGGAAGAACATCAGAAAGAAATACAGTATGAAATATTACAGAAAACTATACCAACATTCGAACCTAAAGAAACGATATTGAAAAAACTAGAGGATATTAGACCAGAACTGGCGAAAAAACAGACTAAGTTATTTAGAATATTTGAACCGAAACAATTACCAATCTATAGAGCAAATGGAGAGAGAGAGTTGCGTAACAGATGGTATTGGAAACTAAAAAAAGATACTTTGCCAGATGGAGACTACGATGTTAGAGAATATTTTCTGAATTTATATGATCAAGTACTTACTGAAATGCCGGACTATCTATTATTAAAAGATATGGCAGTCGAAAATAAGAACTCTAGAGATGCAGGTAAAGTTGTTGACTCAGAAACGGCTAGTATATGCGACGCCATATTTCAAGATGAAGAAACGGAAGGTGCCGTCAGAAGATTCATTGCAGAAATGAGACAGCGTGTGCAAGCTGATAGAAATGTTGTTAATTATCCATCAATATTGCATCCAATAGATTATGCATTTAATGAATACTTTTTACAACATCAATTAGTTGAACCATTGAATAATGATATAATATTTAATTATATACCAGAAAGGATAAGAAATGATGTTAATTACATTCTCAACATGGATAGAAATTTACCATCAACTGCCAGATATATAAGACCTAACTTGCTTCAAGATAGATTGAATTTGCATGATAATTTTGAATCGCTGTGGGATACAATAACCACATCAAATTATATCTTGGCAAGATCGGTAGTACCAGATTT------AAAGGAATTAGTGTCAACAGAAGCACAAATTCAGAAAATGTCACAGGATTTGCAATTAGAAGCATTAACAATTCAGTCAGAAACACAGTTTTTAACAGGTATAAATTCACAAGCAGCCAATGATTGCTTTAAAACTTTAATTGCAGCAATGTTAAGTCAACGTACTATGTCATTGGACTTTGTAACTACTAATTATATGTCATTAATTTCAGGTATGTGGCTATTGACGGTCGTACCAAATGATATGTTTATAAGGGAATCGTTAGTCGCGTGTCAACTAGCTATAGTAAATACAATAATCTATCCAGCATTTGGAATGCAACGTATGCATTATAGAAACGGGGATCCACAAACACCGTTTCAGATAGCAGAACAGCAAATTCAAAATTTTCAAGTTGCAAATTGGTTACATTTTGTTAATAATAATCAATTTAGACAGGTAGTTATTGATGGTGTATTGAACCAAGTATTGAATGACAATATTAGAAATGGTCATGTTATTAATCAACTGATGGAAGCTTTAATGCAGTTGTCACGACAACAATTTCCAACCATGCCAGTTGATTATAAGAGATCAATCCAACGTGGAATATTACTATTGTCTAATAGACTCGGTCAGTTAGTTGATTTAACTAGATTATTAGCTTACAATTACGAGACATTAATGGCATGCATCACAATGAACATGCAACATGTTCAAACCTTAACAACAGAAAAATTACAATTAACGTCAGTTACATCATTATGTATGCTTATTGGAAATGCGACTGTTATACCAAGTCCACAAACATTATTTCATTATTATAACGTTAACGTTAATTTTCATTCAAATTATAATGAGAGAATTAATGATGCAGTAGCTATAATAACTGCCGCTAATAGACTAAACCTATATCAGAAAAAAATGAAGGCAATTGTTGAGGATTTCTTAAAAAGATTATACATTTTTGATGTATCTAGAGTTCCGGACGACCAAATGTATAGATTAAGGGATAGATTACGTTTATTGCCAGTAGAAATCAGAAGATTGGACATCTTCAACCTAATATTAATGAACATGGATCAAATTGAACGTGCCTCAGATAAAATTGCCCAGGGTGTAATCATTGCCTATCGCGACATGCATCTTGAAAGAGATGAGATGTACGGATATGTAAATATAGCTAGAAGTTTAGACGGATTCCAACAGATAAATTTAGAGGAATTAATGAGATCAGGTGACTATGCGCAAATAACTAATATGCTTTTAAATAATCAACCAGTAGCATTGGTTGGAGCACTTCCATTTATTACTGATTCATCAGTCATATCACTAATAGCAAAACTTGACGCTACAGTGTTCGCTCAAATAGTCAAATTACGAAAAGTTGATACTTTAAAACCAATATTATACAAAATAAATTCAGACTCAAATGATTTTTATTTAGTAGCTAACTATGATTGGGTGCCAACTTCGACTACAAAAGTATACAAACAGGTCCCGCAACAATTTGATTTTAGAAATTCAATGCATATGTTAACTTCGAATCTCACTTTTACGGTTTATTCAGATCTTCTTGCATTCGTATCAGCTGATACAGTAGAACCTATAAATGCGGTTGCATTTGACAACATGCGCATCATGAACGAATTGTAGACGCCAACCCCACTGTGGAGATATG--ACC
>DQ146694_RVA/Human-tc/PHL/L26/1987/G12P4_C2_II
GGCTATTAAAGGCTCAATGGCGTACAGGAAACGTGGAGCGCGCCGTGAGGCAAACTTA---AATA------ATGATGATCGAATGCAAGAG---AAAAATGATGAAAAACAAG------------------ATTCAA---ATAAAA------TACAATTATCTGATAAGGTACTTTCGAAGAAAGAAGAAGTCGTAACGGATAGTCATGAAGAAGTTAAAATTACTGATGAGGCAAAAAAATCAACGAAAGAAGAATCCAAACAGTTACTTGAAGTATTGAAAACAAAGGAAGAGCATCAGAAAGAAATACAGTATGAAATATTACAAAAAACTATACCAACATTCGAACCTAAAGAGACGATATTGCGAAAACTGGAGGATATTAAACCAGAACTGGCGAAAAAACAGACTAAGTTATTTAGAATATTTGAGCCAAAACAATTACCGATTTATAGAGCAAATGGGGAGAGAGAGTTGCGTAATAGATGGTATTGGAAATTAAAAAAAGATACCTTGCCAGATGGAGACTACGATGTGAGAGAATATTTTCTAAATTTATATGATCAAGTACTTACTGAAATGCCGGACTATCTATTATTAAAAGATATGGCAGTCGAAAATAAGAATTCTAGAGATGCAGGTAAAGTTGTCGACTCAGAAACGGCTAGTATATGCGACGCCATATTTCAAGATGAAGAAACGGAAGGTGCCGTCAGAAGATTTATTGCAGAAATGAGACAGCGTGTGCAAGCTGATAGAAATGTTGTTAATTATCCATCAATATTGCATCCAATAGATTATGCATTTAATGAATACTTTTTACAACACCAATTAGTTGAACCATTGAATAATGATATAATATTTAATTATATACCAGAAAGAATAAGAAATGATGTTAATTATATTCTCAATATGGATAGAAATCTACCATCAACTGCCAGATATATAAGACCTAACCTACTTCAAGATAGATTGAATTTGCATGATAATTTTGAATCGTTATGGGATACAATAACCACATCAAATTATATCTTGGCAAGATCGGTAGTGCCAGATTT------AAAGGAATTAGTGTCAACAGAAGCACAAATTCAGAAAATGTCACAGGATTTGCAATTAGAAGCATTAACAATTCAATCAGAAACACAGTTTCTAACAGGTATAAATTCACAAGCAGCCAATGATTGCTTTAAAACTTTAATTGCAGCAATGTTAAGTCAACGTACTATGTCATTAGACTTTGTAACTACTAATTATATGTCATTAATTTCAGGTATGTGGTTATTGACAGTCATACCAAATGATATGTTCATAAGGGAGTCATTAGTCGCATGTCAACTAGCTATAGTAAACACAATAATCTATCCAGCATTTGGAATGCAACGCATGCACTATAGAAACGGGGATCCACAAACACCATTTCACATAGCAGAACAGCAAATTCAAAATTTCCAAGTTGCAAATTGGTTACATTTTGTTAATAATAATCAATTTAGACAAGTGGTCATTGATGGTGTATTGAACCAAGTATTGAATGACAATATTAGAAATGGTCATGTTATTAATCAACTGATGGAAGCTCTAATGCAGTTGTCGCGACAACAATTTCCAACCATGCCAGTTGATTATAAGAGATCAATCCAACGTGGAATATTACTATTATCTAATAGACTCGGTCAGTTAGTTGATTTAACTAGATTATTAGCTTACAATTACGAGACATTAATGGCATGCATCACAATGAACATGCAACATGTTCAAACCTTAACAACAGAAAAATTACAATTAACGTCAGTTACATCATTATGTATGCTTATTGGAAATGCGACTGTTATACCAAGTCCACAAACATTATTTCATTATTATAACGTAAACGTTAATTTCCATTCAAATTATAATGAGAGAATTAATGATGCAGTAGCTATAATAACTGCCGCTAATAGACTAAATCTATATCAGAAAAAAATGAAGGCAATTGTTGAGGATTTCTTAAAAAGATTATATATTTTTGATGTATCTAGAGTTCCGGACGACCAAATGTATAGATTAAGGGACAGACTACGTTTATTGCCAGTAGAAATCAGAAGATTAGATATCTTCAATCTAATATTAATGAATATGGATCAAATTGAACGTGCCTCAGATAAAATTGCTCAAGGTGTAATTATTGCCTATCGTGATATGCATCTTGAAAGAGATGAGATGTATGGATATGTAAATATAGCTAGAAATTTAGACGGATTCCAACAGATAAATTTAGAGGAATTGATGAGATCAGGTGACTATGCGCAAATAACTAATATGCTTTTGAATAATCAACCAGTAGCATTGGTTGGAGCACTTCCATTTATTACTGATTCATCAGTCATATCACTAATAGCAAAACTTGACGCTACAGTTTTCGCTCAAATAGTCAAATTACGAAAGGTTGATACTTTAAAACCAATATTATACAAAATAAATTCAGACTCCAATGACTTTTATTTGGTAGCTAACTATGATTGGGTACCAACTTCAACTACAAAAGTATACAAACAGGTCCCGCAACAATTTGATTTTAGAAATTCAATGCATATGTTAACTTCGAATCTTACTTTTACGGTTTATTCAGATCTTCTCGCATTCGTGTCAGCTGATACAGTAGAACCTATAAATGCGGTTGCATTTGACAACATGCGCATCATGAACGAATTGTAGACGCCAACCCCACTGTGGAGATATG--ACC
>JF304916_RVA/Human-tc/KEN/D205/1989/G2P4_C2_II
GGCTATTAAAGGCTCAATGGCGTACAGGAAACGTGGAGCGCGCCGTGAGGCAAATTTAAATAATA------ATAATGATCGAATGCAGGAG---AAAAATGATGAAAAACAAG------------------ACTCAA---ATAGAA------TACAATTATCTGATAAAGTACTTTCAAAGAAAGAAGAAGTTATAACGGATAATCATGAAGAAGTTAAAATTACTGATGAGGTAAAAAAATCAACAAAAGAAGAATCAAAACAATTGCTTGAAGTATTGAAAACAAAGGAAGAACATCAGAAAGAAATACAGTATGAAATATTACAGAAAACTATACCAACATTCGAACCTAAAGAGACGATATTGAGAAAACTGGAGGATATTAAACCAGAACTGGCGAAAAAACAGACTAAGCTATTTAGAATATTTGAACCAAAACAATTACCTATCTACAGAGCAAATGGAGAGAGAGAGTTGCGTAATAGATGGTATTGGAAATTAAAAAAAGATACCTTGCCAGATGGAGACTACGATGTGAGAGAATATTTTTTAAATTTATATGATCAGGTACTTACTGAAATGCCGGACTACCTATTATTAAAAGATATGGCAGTCGAAAATAAGAACTCTAGAGATGCAGGTAAAGTTGTTGACTCAGAAACGGCTAGTATATGCGACGCCATATTTCAAGATGAAGAAACGGAAGGTGCCGTCAGAAGGTTCATTGCAGAAATGAGACAGCGTGTGCAGGCTGACAGAAGTGTTGTTAATTATCCATCAATATTGCATCCAATAGATTATGCATTTAATGAATACTTTTTACAACATCAATTAGTTGAACCATTGAATAATGACATAATATTTAATTATATACCAGAAAGGATAAGAAATGATGTCAATTACATTCTCAATATGGATAGAAATTTACCATCAACTGCCAGATATATAAGACCTAACTTACTTCAAGATAGATTGAATTTACACGATAATTTTGAATCACTATGGGATACGATAACTACATCAAATTATATCTTGGCAAGATCAGTAGTACCAGATTT------AAAGGAATTAGTGTCAACAGAAGCACAAATTCAGAAAATGTCACAGGATTTGCAACTAGAAGCATTAACAATTCAGTCAGAAACACAGTTTTTAACAGGTATAAATTCACAAGCAGCCAATGATTGCTTTAAAACTTTAATTGCAGCAATGTTAAGTCAACGTACTATGTCATTGGATTTTGTAACCACTAATTATATGTCATTAATTTCAGGTATGTGGCTATTGACGGTCGTACCAAATGATATGTTCATAAGAGAATCGTTAGTCGCTTGTCAACTAGCTATAGTAAATACAATAATCTATCCAGCGTTTGGAATGCAACGCATGCATTATAGAAACGGGGATCCACAAACACCATTTCAGATAGCAGAACAGCAAATTCAAAATTTCCAAGTTGCAAATTGGTTACATTTTGTTAATAATAATCAATTTAGGCAGGTAATTATTGATGGTGTATTAAATCAAGTATTGAATGACAATATTAGAAATGGTCATGTTATTAATCAACTGATGGAGGCTTTAATGCAGTTATCACGACAACAATTTCCAACCATGCCAGTCGATTATAAGAGATCAATCCAACGTGGAATATTATTGTTATCTAATAGACTTGGTCAACTAGTTGATTTAACTAGATTATTAGCTTACAATTACGAGACATTAATGGCATGCATCACAATGAATATGCAACATGTTCAAACCTTAACAACAGAAAAATTACAATTAACGTCAGTTACATCATTATGTATGCTTATTGGAAACGCGACTGTTATACCAAGTCCACAAACATTGTTTCATTATTATAACGTTAACGTTAATTTTCATTCAAATTATAATGAGAGAATTAATGATGCAGTAGCTATAATAACTGCCGCTAATAGACTAAACCTATATCAGAAAAAAATGAAGGCAATTGTTGAGGATTTCTTAAAAAGATTATATATTTTTGATGTATCTAGAGTTCCGGACGACCAGATGTATAGATTAAGGGATAGACTACGCTTATTGCCAGTAGAAATCAGAAGACTGGATATCTTCAATCTAATATTAATGAATATGGATCAAATTGAACGTGCCTCAGATAAAATTGCTCAAGGTGTAATCATTGCCTATCGTGACATGCATCTTGAAAGAGATGAGATGTACGGATATGTAAATATAGCTAGAAGTTTAGACGGATTCCAACAGATAAATTTAGAGGAATTGATGAGATCAGGTGACTATGCGCAAATAACTAATATGCTTTTGAATAATCAACCAGTAGCATTGGTTGGAGCACTTCCATTTATTACTGATTCATCAGTCATATCACTAATAGCAAAACTCGACGCTACAGTGTTCGCACAAATAGTCAAATTGCGAAAAGTTGATACTTTAAAACCAATATTATACAAAATAAATTCAGACTCAAATGACTTTTATTTGGTAGCTAACTATGATTGGGTGCCAACTTCGACTACAAAAGTATACAAACAGGTCCCGCAACAATTTGATTTTAGAAATTCAATGCATATGTTAACTTCAAATCTCACTTTTACGGTTTACTCAGATCTTCTAGCATTCGTGTCAGCTGATACAGTAGAACCTATAAATGCGGTTGCATTTGATAACATGCGCATCATGAACGAATTGTAGACGCCAACCCCACTGTGGAGATATG--ACC
>LC438391_RVA/Human-tc/JPN/80SR001/1980/G2P4_C2_III
----------GGCTCAATGGCGTACAGGAAACGTGGAGCGCGCCGTGAGGCAAACTTA---AATA------ATAATGATCGAATGCAGGAG---AAAAATGATGAAAAACAAG------------------ATTCAA---ATAAAA------TGCAATTGTCTGATAAGATACTTTCGAAGAAAGAAGAAGTTATAACGGATAGTCATGAGGAAGTTAAAATTACTGATGAGGTAAAAAAATCAACAAAAGAAGAATCAAAACAGTTGCTTGAAGTGTTGAAAACAAAGGAAGAACATCAAAAAGAAATACAGTATGAAATATTACAGAAAACTATACCAACATTCGAACCTAAAGAGACGATATTGAGAAAATTAGAGGATATTAAACCAGAACTAGCGAAAAAACAGACTAAACTATTTAGAATATTTGAACCGAAACAATTACCGATTTATAGAGCAAATGGAGAGAGAGAGTTGCGTAATAGATGGTATTGGAAATTAAAAAAAGATACCTTGCCAGACGGAGACTACGATGTGAGAGAATATTTTCTGAATTTGTATGATCAAGTGCTTACTGAAATGCCAGACTATCTATTATTAAAAGATATGGCAGTAGAAAATAAGAACTCTAGAGATGCAGGTAAGGTCGTTGACTCAGAAACGGCTAGCATATGCGACGCCATATTTCAAGATGAAGAAACGGAAGGTGCTATTAGAAGATTCATTGCAGAAATGAGACAACGTGTGCAAGCTGATAGAAATGTCGTCAATTATCCATCAATACTACATCCAATAGATTATGCATTTAATGAATACTTTTTACAACATCAATTGGTTGAACCATTGAATAATGATATAATATTTAATTATATACCAGAAAGGATAAGAAATGATGTTAATTACATTCTCAATATGGACAGAAATTTACCATCAACTGCCAGATATATAAGACCTAACTTACTTCAAGATAGATTGAATTTGCACGATAATTTCGAATCGATATGGGACACAATAACCACATCAAATTATATTTTGGCGAGATCGGTAGTACCAGATTT------AAAGGAATTAGTGTCAACAGAAGCACAAATTCAGAAAATGTCACAAGATTTGCAATTAGAAGCATTAACGATTCAGTCGGAAACACAATTTCTAACAGGTATAAATTCACAAGCAGCCAACGATTGCTTTAAAACTTTAATTGCAGCAATGTTAAGTCAACGTACTATGTCATTGGACTTTGTAACTACTAATTATATGTCATTGATTTCAGGTATGTGGCTATTGACGGTTGTACCAAATGATATGTTTATAAGGGAATCGTTAGTCGCGTGTCAACTAGCTATAGTAAATACAATAATCTATCCAGCATTTGGAATGCAACGAATGCATTATAGAAACGGAGATCCACAAACACCGTTTCAGATAGCAGAACAACAAATTCAAAATTTTCAAGTTGCAAATTGGTTGCATTTTGTTAATAATAATCAATTTAGACAGGCAGTTATTGATGGTGTATTGAACCAGGTATTGAATGACAATATTAGAAATGGTCATGTCATTAATCAACTGATGGAAGCTCTAATGCAGTTGTCGCGACAACAATTTCCAACCATGCCAGTTGATTATAAGAGATCAATCCAACGTGGAATATTACTGTTATCTAACAGGCTTGGTCAGTTAGTTGATTTAACTAGATTATTAGCTTACAATTACGAGACATTAATGGCATGCATCACAATGAACATGCAACATGTTCAAACCTTAACAACAGAAAAATTACAATTAACGTCAGTTACATCATTATGTATGCTTATTGGAAACGCGACTGTTATACCAAGTCCACAAACATTATTTCATTACTATAACGTTAACGTTAATTTTCATTCAAATTATAATGAGAGAATTAATGATGCAGTAGCTATAATAACTGCCGCTAATAGACTAAACCTATATCAGAAAAAAATGAAGGCTATTGTTGAAGATTTCTTAAAGAGATTATATATTTTTGATGTATCTAGAGTTCCGGATGACCAAATGTATAGATTAAGGGATAGATTACGCTTATTGCCAGTAGAAATCAGAAGATTAGATATCTTCAATCTAATATTAATGAACATGGATCAAATTGAACGTGCCTCAGATAAAATTGCTCAAGGTGTAATCATTGCTTATCGTGACATGCATCTTGAAAGAGATGAGATGTACGGATATGTAAATATAGCTAGAAATTTAGAAGGGTTCCAACAGATAAATTTAGAGGAGCTGATGAGATCAGGTGACTATGCGCAAATAACTAACATGCTTTTGAATAATCAACCAGTAGCATTGGTTGGAGCACTTCCATTTATTACTGATTCATCAGTCATATCACTAATAGCAAAACTTGACGCTACAGTGTTCGCTCAAATAGTCAAATTACGAAAAGTTGATACTTTAAAACCAATATTATACAAAATAAATTCAGACTCAAATGACTTTTATTTGGTAGCTAACTATGATTGGGTGCCAACTTCGACTACAAAAGTATATAAACAGATTCCGCAACAATTTGATTTTAGAAATTCAATGCATATGTTAACTTCGAATCTTACTTTTACGGTTTATTCAGATCTTCTCGCGTTCGTGTCAGCTGATACAGTAGAACCTATAAATGCAGTTGCATTTGACAATATGCGCATCATGAACGAATTATAGACGCCAACCCCACTGTGGAG----------
>AB733134_RVA/Human-tc/JPN/KUN/1980/G2P4_C2_III
---------------------------GAAACGTGGAGCGCGCCGTGAGGCAAACTTA---AATA------ATAATGATCGAATGCAGGAG---AAAAATGATGAAAAACAAG------------------ATTCAA---ATAAAA------TGCAATTGTCTGATAAGATACTTTCGAAGAAAGAAGAAGTTATAACGGATAGTCATGAGGAAGTTAAAATTACTGATGAGGTAAAAAAATCAACAAAAGAAGAATCAAAACAGTTGCTTGAAGTGTTGAAAACAAAGGAAGAACATCAAAAAGAAATACAGTATGAAATATTACAGAAAACTATACCAACATTCGAACCTAAAGAGACGATATTGAGAAAATTAGAGGATATTAAACCAGAACTAGCGAAAAAACAGACTAAACTATTTAGAATATTTGAACCGAAACAATTACCGATTTATAGAGCAAATGGAGAGAGAGAGTTGCGTAATAGATGGTATTGGAAATTAAAAAAAGATACCTTGCCAGACGGAGACTACGATGTGAGAGAATATTTTCTGAATTTGTATGATCAAGTGCTTACTGAAATGCCAGACTATCTATTATTAAAAGATATGGCAGTAGAAAATAAGAACTCTAGAGATGCAGGTAAGGTCGTTGACTCAGAAACGGCTAGCATATGCGACGCCATATTTCAAGATGAAGAAACGGAAGGTGCTATTAGAAGATTCATTGCAGAAATGAGACAACGTGTGCAAGCTGATAGAAATGTCGTCAATTATCCATCAATACTACATCCAATAGATTATGCATTTAATGAATACTTTTTACAACATCAATTGGTTGAACCATTGAATAATGATATAATATTTAATTATATACCAGAAAGGATAAGAAATGATGTTAATTACATTCTCAATATGGACAGAAATTTACCATCAACTGCCAGATATATAAGACCTAACTTACTTCAAGATAGATTGAATTTGCACGATAATTTCGAATCGATATGGGACACAATAACCACATCAAATTATATTTTGGCGAGATCGGTAGTACCAGATTT------AAAGGAATTAGTGTCAACAGAAGCACAAATTCAGAAAATGTCACAAGATTTGCAATTAGAAGCATTAACGATTCAGTCGGAAACACAATTTCTAACAGGTATAAATTCACAAGCAGCCAACGATTGCTTTAAAACTTTAATTGCAGCAATGTTAAGTCAACGTACTATGTCATTGGACTTTGTAACTACTAATTATATGTCATTGATTTCAGGTATGTGGCTATTGACGGTTGTACCAAATGATATGTTTATAAGGGAATCGTTAGTCGCGTGTCAACTAGCTATAGTAAATACAATAATCTATCCAGCATTTGGAATGCAACGAATGCATTATAGAAACGGAGATCCACAAACACCGTTTCAGATAGCAGAACAACAAATTCAAAATTTTCAAGTTGCAAATTGGTTGCATTTTGTTAATAATAATCAATTTAGACAGGCAGTTATTGATGGTGTATTGAACCAGGTATTGAATGACAATATTAGAAATGGTCATGTCATTAATCAACTGATGGAAGCTCTAATGCAGTTGTCGCGACAACAATTTCCAACCATGCCAGTTGATTATAAGAGATCAATCCAACGTGGAATATTACTGTTATCTAACAGGCTTGGTCAGTTAGTTGATTTAACTAGATTATTAGCTTACAATTACGAGACATTAATGGCATGCATCACAATGAACATGCAACATGTTCAAACCTTAACAACAGAAAAATTACAATTAACGTCAGTTACATCATTATGTATGCTTATTGGAAACGCGACTGTTATACCAAGTCCACAAACATTATTTCATTACTATAACGTTAACGTTAATTTTCATTCAAATTATAATGAGAGAATTAATGATGCAGTAGCTATAATAACTGCCGCTAATAGACTAAACCTATATCAGAAAAAAATGAAGGCTATTGTTGAAGATTTCTTAAAGAGATTATATATTTTTGATGTATCTAGAGTTCCGGATGACCAAATGTATAGATTAAGGGATAGATTACGCTTATTGCCAGTAGAAATCAGAAGATTAGATATCTTCAATCTAATATTAATGAACATGGATCAAATTGAACGTGCCTCAGATAAAATTGCTCAAGGTGTAATCATTGCTTATCGTGACATGCATCTTGAAAGAGATGAGATGTACGGATATGTAAATATAGCTAGAAATTTAGAAGGGTTCCAACAGATAAATTTAGAGGAGCTGATGAGATCAGGTGACTATGCGCAAATAACTAACATGCTTTTGAATAATCAACCAGTAGCATTGGTTGGAGCACTTCCATTTATTACTGATTCATCAGTCATATCACTAATAGCAAAACTTGACGCTACAGTGTTCGCTCAAATAGTCAAATTACGAAAAGTTGATACTTTAAAACCAATATTATACAAAATAAATTCAGACTCAAATGACTTTTATTTGGTAGCTAACTATGATTGGGTGCCAACTTCGACTACAAAAGTATATAAACAGATTCCGCAACAATTTGATTTTAGAAATTCAATGCATATGTTAACTTCGAATCTTACTTTTACGGTTTATTCAGATCTTCTCGCGTTCGTGTCAGCTGATACAGTAGAACCTATAAATGCAGTTGCATTTGACAATATGCGCATCATGAACGAATTATAGACG---------------------------
>AY787652_RVA/Human-tc/CHN/TB-Chen/1996/G2P4_C2_IVnon-a
GGCTATTAAAGGTTCAATGGCGTACAGGAAACGTGGAGCGCGCCGTGAGGCAAACTTA---AATA------ATAATGATCGAATGCAGGAG---AAAAATGATGAAAAACAAG------------------ATTCAA---ATAAAA------TACAATTATCTGATAAGGTACTTTCGAAGAAAGAAGAAGTTGTAACGGATAGTCATGAGGAAATTAAAATTACTGATGAGGTAAAAAAATCAACAAAAGAAGAATCAAAACAGTTGCTTGAAGTGTTGAAAACAAAGGAAGAACATCAGAAAGAAATACAGTATGAAATATTACAGAAAACTATACCAACATTCGAACCTAAAGAGACGATATTGAGAAAATTAGAGGATATTAAACCAGAACTAGCGAAAAAACAGACTAAGCTATTTAGAATATTTGAACCTAAACAATTACCGATTTATAGAGCAAATGGAGAGAGAGAATTGCGTAATAGATGGTATTGGAAATTAAAAAAAGATACCTTGCCAGACGGAGACTATGATGTGAGAGAATATTTTCTGAATTTGTATGATCAAGTGCTTACTGAAATGCCAGACTATTTATTATTAAAAGATATGGCAGTAGAAAATAAGAACTCTAGAGATGCAGGTAAGGTCGTTGACTCAGAAACGGCTAGCATATGCGACGCCATATTTCAAGATGAAGAAACGGAAGGTGCCGTTAGAAGATTCATTGCAGAAATGAGACAGCGTGTGCAAGCTGATAGAAATGTTGTCAATTATCCATCAATATTACATCCAATAGATTATGCATTTAATGAATACTTTTTACAACATCAATTGGTTGAACCATTGAATAATGATATAATATTTAATTATATACCAGAAAGGATAAGAAATGATGTTAACTATATTCTCAATATGGACAGAAATTTACCATCAACTGCCAGATATATAAGACCTAATTTACTTCAAGATAGATTGAATTTGCACGATAATTTTGAATCGCTATGGGATACAATAACTACATCAAATTATATTTTGGCGAGATCGGTAGTACCAAATTT------AAAGGAATTAGTGTCAACAGAAGCACAAATTCAGAAAATGTCACAAGATTTGCAATTAGAAGCATTAACAATTCAGTCAGAAACACAATTTCTAACAGGTATAAATTCACAAGCAGCCAACGATTGCTTTAAAACTTTAATTGCAGCAATGTTAAGCCAACGTACTATGTCATTGGACTTTGTAACTACCAATTATATGTCATTGATTTCAGGTATGTGGCTATTGACGGTTGTACCAAATGATATGTTTATAAGGGAATCGTTAGTCGCGTGCCAACTAGCTATAGTAAATACAATAATCTATCCAGCATTTGGAATGCAACGAATGCATTATAGAAACGGGGATCCACAAACACCGTTTCAGATAGCAGAACAGCAAATTCAAAATTTCCAAGTCGCAAATTGGTTACATTTTGTTAATAATAATCAATTTAGACAGGCAGTTATTGACGGTGTATTGAATCAGGTATTGAACGACAATATTAGAAATGGTCATGTTATTAATCAACTGATGGAAGCTCTAATGCAGCTGTCGCGACAACAATTTCCAACCATGCCAGTTGATTATAAGAGATCAATCCAACGTGGAATATTACTGTTATCTAACAGACTTGGTCAGTTAGTTGATTTAACTAGATTATTAGCTTACAATTACGAGACATTAATGGCATGCATCACAATGAACATGCAACATGTTCAAACCTTGACAACAGAAAAATTACAATTAACGTCAGTTACATCATTATGTATGCTTATTGGAAACGCGACTGTTATACCAAGTCCACAAACATTATTTCATTATTATAACGTTAACGTTAATTTTCATTCAAATTATAATGAGAGAATTAGTGATGCAGTAGCTATAATAACTGCTGCTAATAGACTAAACCTATATCAGAAAAAAATGAAGGCTATTGTTGAGGATTTCTTAAAAAGATTATACATTTTTGATGTATCTAGAGTTCCAGACGACCAAATGTATAGATTAAGGGATAGATTACGTTTATTGCCAGTAGAAATCAGAAGATTGGATATCTTCAATCTAATATTAATGAACATGGATCAAATTGAACGTGCTTCAGATAAAATTGCCCAAGGTGTAATCATTGCTTATCGTGACATGCATCTTGAAAGAGATGAGATGTACGGATATGTAAATATAGCTAGAAATTTAGAAGGATTCCAACAGATAAATTTAGAGGAGCTGATGAGATCAGGTGACTATGCGCAAATAACTAACATGCTTTTGAATAATCAACCAGTAGCATTGGTTGGAGCACTTCCATTTATTACTGATTCATCAGTTATATCACTAATAGCAAAACTTGACGCTACAGTGTTCGCTCAAATAGTCAAATTACGAAAAGTTGATACTTTAAAACCAATATTATACAAAATAAATTCAGACTCAAATGACTTTTATTTGGTAGCTAACTATGATTGGGCGCCAACTTCGACTACAAAAGTATACAAACAGGTTCCGCAACAATTTGATTTTAGAAATTCAATGCATATGTTAACTTCAAATCTTACTTTTACGGTTTATTCAGATCTTCTCGCGTTCGTGTCAGCTGATACAGTAGAACCTATAAATGCAGTTGCATTTGACAATATGCGCATCATGAACGAATTGTAGACGCCAACCCCACTGTGGAGATATG--ACC
>LC065021_RVA/Human-tc/JPN/AU109/1994/G8P4_C2_IVnon-a
---------------------------GAAACGTGGAGCGCGCCGTGAGGCAAACTTA---AATA------ATAATGATCGAATGCAGGAG---ACAAATGATGAAAAACAAG------------------ATTCAA---ATAAAA------TACAATTATCTGATAAGGTGCTTTCGAAGAAAGAAGAAGTTGTAACGGATAGTCATGAGGAAATTAAAATTACTGATGAGGTAAAAAAATCGACAAAAGAAGAATCAAAACAGTTGCTTGAAGTGTTGAAAACAAAGGAAGAACATCAGAAAGAAATACAGTATGAAATATTACAGAAAACTATACCAACATTCGAACCTAAAGAGACGATATTGAGAAAATTAGAAGATATTAAACCAGAACTAGCGAAAAAACAGACTAAGCTATTTAGAATATTTGAACCTAAACAATTACCGATTTATAGAGCAAATGGAGAGAGAGAATTGCGTAATAGATGGTATTGGAAATTAAAAAAAGATACTTTGCCAGACGGAGACTATGATGTGAGAGAATATTTTCTGAATTTGTATGATCAAGTGCTTACTGAAATGCCAGACTATTTATTATTAAAAGATATGGCAGTAGAAAATAAGAACTCTAGAGATGCAGGTAAGGTCGTTGACTCAGAAACGGCTAGCATATGCGACGCCATATTTCAAGATGAAGAAACGGAAGGTGCCGTTAGAAGATTCATTGCAGAAATGAGACAGCGTGTGCAAGCTGATAAAAATGTTGTCAATTATCCATCAATATTACATCCAATAGATTATGCATTTAATGAATACTTTTTACAACATCAATTGGTTGAACCATTGAATAATGATATAATATTTAATTATATACCAGAAAGGATAAGAAATGATGTTAATTATATTCTCAATATGGACAGAAATTTACCATCAACTGCCAGATATATAAGACCTAATTTACTTCAAGATAGATTGAATTTGCACGATAATTTTGAATCGCTATGGGATACAATAACTACATCAAATTATATTTTGGCGAGATCGGTGGTACCAGATTT------AAAGGAATTAGTGTCAACAGAAGCACAAATTCAGAAAATGTCACAAGATTTGCAATTAGAAGCATTAACAATTCAGTCAGAAACGCAATTTCTAACAGGTATAAATTCACAAGCAGCCAACGATTGCTTTAAAACTTTAATTGCAGCAATGTTAAGTCAACGTACTATGTCATTGGACTTTGTAACTACCAATTATATGTCATTGATTTCAGGTATGTGGCTATTGACGGTTGTACCAAATGATATGTTTATAAGGGAATCGTTAGTCGCGTGCCAACTAGCTATAGTAAATACAATAATCTATCCAGCGTTTGGAATGCAACGAATGCATTATAGAAACGGCGATCCACAAACGCCGTTTCAGATAGCAGAACAGCAAATTCAAAATTTCCAAGTCGCAAATTGGTTACATTTTGTTAATAATAATCAATTTAGACAGGCAGTTATTGACGGTGTATTGAATCAGGTATTGAACGACAATATTAGAAATGGTCATGTTATTAATCAACTGATGGAAGCTCTAATGCAGCTGTCGCGACAACAATTTCCAACCATGCCAGTTGATTATAAGAGATCAATCCAACGTGGAATATTACTGTTATCTAACAGACTTGGTCAGTTAGTTGATTTAACTAGATTATTAGCTTACAACTACGAGACATTAATGGCATGCATCACAATGAACATGCAACATGTTCAAACCTTGACAACAGAAAAATTACAATTAACGTCAGTTACATCATTATGTATGCTTATTGGAAACGCGACTGTTATACCAAGTCCACAAACATTATTTCATTATTATAACGTTAACGTTAATTTTCATTCAAATTATAATGAGAGAATTAATGATGCAGTAGCTATAATAACTGCTGCTAATAGACTAAATCTATATCAGAAAAAAATGAAGGCTATTGTTGAGGATTTCTTAAAAAGATTATACATTTTTGATGTATCTAGAGTTCCAGACGACCAAATGTATAGATTAAGGGATAGATTACGTTTATTACCAGTAGAAATCAGAAGATTGGATATCTTCAATCTAATATTAATGAATATGGATCAAATTGAACGTGCTTCAGATAAAATTGCTCAAGGTGTAATCATTGCTTATCGTGACATGCATCTTGAAAGAGATGAGATGTACGGATATGTAAATATAGCTAGAAATTTAGAAGGATTCCAACAGATAAATTTAGAGGAGCTGATGAGATCAGGTGACTATGCTCAAATAACTAACATGCTTTTGAATAATCAACCAGTAGCATTGGTTGGAGCACTTCCATTTATTACTGATTCATCAGTTATATCACTAATAGCAAAACTTGACGCTACAGTGTTCGCTCAAATAGTCAAATTACGAAAAGTTGATACTTTAAAACCAATATTATACAAAATAAATTCAGACTCAAATGACTTTTATTTGGTAGCTAACTATGATTGGGCGCCAACTTCGACTACAAAAGTATACAAACAGGTTCCGCAACAATTTGATTTTAGAAATTCAATGCATATGTTAACTTCAAATCTTACTTTTACGGTTTATTCAGATCTTCTCGCGTTCGTGTCAGCTGATACAGTAGAACCTATAAATGCAGTTGCATTTGACAATATGCGCATCATGAACGAATTGTAAACG---------------------------
>KC443785_RVA/Human-wt/AUS/CK20051/2010/G2P4_C2_IVa
----------------ATGGCGTACAGGAAACGTGGAGCGCGCCGTGAGGCGAACTTAAATAATA------ATAATGATCGAATGCAGGAG---AAAATTGATGAAAAACAAG------------------ATTCAA---ATAAAA------TACAATTATCTGATAAGGTACTTTCGAAGAAAGAAGAAGTTGTAACGGATAGTCATGAGGAAGTTAAAGTTACTGATGAGGTAAAAAAATCAACGAAAGAAGAATCAAAACAATTGCTTGAAGTGTTGAAAACAAAGGAAGAACATCAGAAAGAAATACAGTATGAAATCTTACAGAAAACTATACCAACATTCGAACCTAAAGAGACAATATTGAGAAAATTAGAGGATATTAAACCAGAACTAGCGAAAAAACAGACTAAGCTATTTAGAATATTTGAACCGAAACAATTACCGATTTATAGAGCAAATGGAGAGAGAGAATTGCGTAATAGATGGTATTGGAAATTAAAAAAAGATACGCTACCAGACGGAGATTATGATGTGAGAGAATATTTTCTGAATTTGTATGACCAAGTGCTTACTGAAATGCCAGATTATTTATTATTGAAAGATATGGCAGTAGAAAATAAGAACTCTAGGGATGCAGGTAAAGTCGTTGACTCAGAAACGGCTAGTATATGCGATGCCATATTTCAAGATGAAGAAACGGAAGGTGCTGTTAGAAGATTCATTGCAGAAATGAGACAGCGTGTGCAAGCTGATAGAAATGTTGTCAATTATCCATCAATATTACATCCAATAGATTATGCATTTAATGAATACTTTTTACAACATCAATTGGTTGAACCATTGAATAATGATATAATATTTAATTATATACCAGAAAGGATAAGAAATGATGTTAATTATATTCTCAATATGGATAGAAATTTACCATCAACTGCCAGATATATAAGACCTAATTTACTTCAAGATAGATTGAATTTGCATGATAATTTTGAATCACTATGGGATACAATAACTACATCAAATTATATTTTGGCGAGATCAGTAGTACCAGATTT------AAAGGAATTAGTATCAACGGAAGCACAAATCCAGAAAATGTCACAAGATTTACAATTAGAAGCATTAACAATTCAGTCAGAAACACAATTTCTAACAGGTATAAATTCACAAGCAGCCAACGATTGTTTTAAAACCTTAATTGCAGCAATGTTAAGTCAACGTACTATGTCATTAGATTTTGTAACTACTAATTATATGTCATTGATTTCAGGTATGTGGCTATTGACGGTCGTGCCAAATGATATGTTTATAAGGGAATCGTTAGTAGCGTGTCAACTAGCTATAGTAAATACAATAATTTATCCAGCATTTGGAATGCAACGAATGCATTATAGAAACGGGGATCCACAAACACCGTTTCAAATAGCAGAACAGCAAATTCAAAATTTCCAAGTCGCAAATTGGTTACATTTTGTTAATAATAATCAATTTAGACAAGCAGTTATTGATGGTGTGTTGAATCAGGTACTGAATGACAATATTAGAAATGGTCATGTTATTAATCAACTGATGGAAGCTCTAATGCAGCTGTCTCGACAACAATTTCCAACTATGCCAATTGATTATAAGAGATCAATTCAACGTGGAATATTACTGTTATCTAATAGACTTGGTCAGTTAGTTGATTTAACTAGATTATTAGCTTACAATTATGAGACATTAATGGCATGCATTACAATGAACATGCAACATGTTCAAACCTTAACAACAGAAAAATTACAATTAACGTCAGTTACATCATTATGTATGCTCATTGGAAATGCGACTGTTATACCAAGTCCACAAACATTATTTCATTATTATAACGTTAACGTTAATTTTCATTCAAATTACAATGAGAGAATTAACGATGCAGTAGCTATAATAACTGCTGCTAACAGACTGAATCTATATCAGAAAAAAATGAAGGCTATTGTTGAGGATTTCTTAAAAAGATTATATATTTTTGATGTATCTAGAGTTCCGGACGATCAAATGTATAGATTAAGGGATAGATTACGTTTATTGCCAGTAGAAATCAGAAGATTGGATATCTTCAATCTAATACTAATGAACATGGATCAAATTGAACGTGCCTCAGATAAAATTGCTCAAGGTGTAATCATTGCTTATCGTGACATGCATCTTGAAAGAGATGAGATGTACGGATATGTAAATATAGCTAGAAATTTAGAGGGATTTCAACAGATAAATTTAGAGGAACTAATGAGATCAGGTGACTATGCGCAAATAACTAACATGCTTTTGAATAATCAACCAGTAGCATTGGTTGGAGCACTTCCATTTATTACTGATTCATCAGTTATATCGCTAATAGCAAAACTTGACGCTACAGTGTTCGCTCAAATAGTTAAATTACGAAAAGTTGATACTTTAAAACCAATATTATACAAGATAAATTCAGACTCAAATGACTTTTATTTAGTAGCCAATTACGATTGGGTGCCAACTTCGACTACAAAAGTATACAAGCAGGTTCCGCAACAATTTGATTTTAGAAATTCAATGCATATGTTAACTTCGAATCTTACTTTTACGGTTTATTCTGATCTTCTCGCGTTCGTATCAGCTGACACAGTAGAACCTATAAATGCAGTTGCATTTGACAATATGCGCATCATGAACGAATTGTAGACGCCAACCC--------------------
>MG181668_RVA/Human-wt/MWI/BID2DE/2013/G1P8_C2_IVa
GGCTATTTAAGGCTCAATGGCGTACAGGAAACGTGGAGCGCGCCGTGAGGCGAACTTA---AATA------ATAATGATCGAATGCAGGAG---AAAATTGATGAAAAACAAG------------------ATTCAA---ATAAAA------TACAATTATCTGATAAGGTACTTTCGAAGAAAGAAGAAGTTGTAACGGATAGTCATGAGGAAGTTAAAGTTACTGATGAGGTAAAAAAATCAACGAAAGAAGAATCAAAACAATTGCTTGAAGTGTTGAAAACAAAGGAAGAACATCAGAAAGAAATACAGTATGAAATCTTACAGAAAACTATACCAACATTCGAACCTAAAGAGACAATATTGAGAAAATTAGAAGATATTAAACCAGAACTAGCGAAAAAACAGACTAAGCTATTTAGAATATTTGAACCGAAACAATTACCGATTTATAGAGCAAATGGAGAGAGAGAATTGCGTAATAGATGGTATTGGAAATTAAAAAAAGATACACTACCAGACGGAGATTATGATGTGAGAGAATATTTTCTGAATTTGTATGATCAAGTGCTTACTGAAATGCCAGATTATTTATTATTGAAAGATATGGCAGTAGAAAATAAGAACTCTAGGGATGCAGGTAAAGTCGTTGACTCAGAAACGGCTAGTATATGCGATGCCATATTTCAAGATGAAGAAACGGAAGGTGCTGTTAGAAGATTCATTGCAGAAATGAGACAGCGTGTGCAAGCTGATAGAAATGTTGTCAATTATCCATCAATATTACATCCAATAGATTATGCATTTAATGAATACTTTTTACAACATCAATTGGTTGAACCATTGAATAATGATATAATATTTAATTATATACCAGAAAGGATAAGAAATGATGTTAATTATATTCTCAATATGGATAGAAATTTACCATCAACTGCCAGATATATAAGACCTAATTTACTTCAAGATAGATTGAATTTGCATGATAATTTTGAATCACTATGGGATACAATAACTACATCAAATTATATTTTGGCAAGATCGGTAGTACCAGATTT------AAAGGAATTAGTGTCAACGGAAGCACAAATCCAGAAAATGTCACAAGATTTACAATTAGAAGCATTAACAATTCAGTCAGAAACACAATTTCTAACAGGTATAAATTCACAAGCAGCCAACGATTGTTTTAAAACCTTAATTGCAGCAATGTTAAGTCAACGTACTATGTCATTAGATTTTGTAACTACTAATTATATGTCATTGATTTCAGGTATGTGGCTATTGACGGTCGTGCCAAATGATATGTTTATAAGGGAATCGTTAGTAGCGTGTCAACTAGCTATAGTAAATACAATAATCTATCCAGCATTTGGAATGCAACGAATGCATTATAGAAACGGGGATCCACAAACGCCGTTTCAGATAGCAGAACAGCAAATTCAAAATTTTCAAGTCGCAAATTGGTTACATTTTGTTAATAATAATCAATTTAGACAGGCAGTTATTGATGGTGTGTTGAATCAGGTACTGAATGACAATATTAGAAATGGTCATGTTATTAATCAACTGATGGAAGCTCTAATGCAGCTGTCTCGACAACAATTTCCAACTATGCCAATTGATTATAAGAGATCAATTCAACGTGGAATATTACTGTTATCTAATAGACTTGGTCAGTTAGTTGACTTAACTAGATTATTAGCTTACAATTATGAGACATTAATGGCATGCATTACAATGAACATGCAACATGTTCAAACCTTAACAACAGAAAAATTACAATTAACGTCAGTTACATCATTATGTATGCTCATTGGAAATGCGACTGTTATACCAAGTCCACAAACATTATTTCATTATTATAACGTTAACGTTAATTTTCATTCAAATTACAATGAGAGAATTAATGATGCAGTAGCTATAATAACTGCTGCTAACAGACTGAATCTATATCAGAAAAAAATGAAGGCTATTGTTGAGGATTTCTTAAAAAGATTATATATTTTTGATGTATCTAGAGTTCCGGACGATCAAATGTATAGATTAAGGGATAGATTACGTTTATTGCCAGTAGAAATCAGAAGATTGGATATCTTCAATCTAATACTAATGAACATGGATCAAATTGAACGTGCCTCAGATAAAATTGCTCAAGGTGTAATCATTGCTTATCGTGACATGCATCTTGAAAGAGATGAGATGTACGGATATGTAAATATAGCTAGAAATTTAGAGGGATTTCAACAGATAAATTTAGAGGAACTAATGAGATCAGGTGACTATGCGCAAATAACTAACATGCTTTTGAATAATCAACCAGTAGCATTGGTTGGAGCACTTCCATTTACTACTGATTCATCAGTTATATCGCTTATAGCAAAACTTGACGCTACAGTGTTCGCTCAAATAGTTAAATTACGAAAAGTTGATACTTTAAAACCAATATTATACAAAATAAATTCAGACTCAAATGACTTTTATTTAGTAGCCAATTACGATTGGGTGCCAACTTCGACTACAAAAGTATACAAACAGGTTCCGCAACAATTTGATTTTAGAAATTCAATGCATATGTTAACTTCGAATCTTACTTTTACGGTTTATTCTGATCTTCTCGCGTTCGTATCAGCTGACACAGTAGAACCTATAAATGCAGTTGCATTTGACAATATGCGCATCATGAACGAATTGTAGACGCCAACCCCACTGTGGAGATATG--ACC
>KU059767_RVA/Human-wt/AUS/D388/2013/G3P8_C2_IVa
GGCTATTGAAGGTTCAATGGCGTACAGGAAACGTGGAGCGCGCCGTGAGGCGAACTTA---AATA------ATAATGATCGAATGCAGGAG---AAAATTGATGAAAAGCAAG------------------ATTCAA---ATAAAA------TACAATTATCTGATAAGGTACTTTCGAAGAAAGAAGAAGTTGTAACGGATAGTCATGAGGAAGTTAAAGTTACTGATGAAGTAAAAAAATCAACGAAAGAAGAATCAAAACAATTGCTCGAAGTGTTGAAAACAAAGGAAGAACATCAGAAAGAAATACAGTATGAAATATTACAGAAAACTATACCAACATTCGAACCTAAAGAGACGATATTGAAAAAATTAGAGGATATTAAACCAGAACTAGCGAAAAAACAGACTAAGCTATTTAGAATATTTGAACCGAAACAACTACCGATTTATAGAGCAAATGGAGAGAGAGAATTGCGTAATAGATGGTATTGGAAATTAAAAAAAGATACACTACCAGACGGAGACTATGATGTGAGAGAGTATTTTCTGAATTTGTATGATCAAGTGCTTACTGAAATGCCAGACTACTTATTATTGAAAGATATGGCAGTAGAAAATAAGAACTCTAGGGATGCAGGTAAAGTCGTTGACTCAGAAACGGCTAGTATATGCGATGCCATATTTCAAGATGAAGAAACGGAAGGTGCCGTTAGAAGATTCATTGCAGAAATGAGACAGCGTGTACAAGCTGACAGAAATGTTGTCAATTATCCATCAATATTACATCCAATAGATTATGCATTTAATGAATATTTTTTACAACATCAATTAGTTGAACCATTGAATAATGATATAATATTCAATTATATACCAGAAAGAATAAGAAATGATGTTAATTACATTCTCAATATGGACAGAAATTTACCATCAACTGCCAGATATATAAGACCTAATTTACTTCAAGATAGATTAAATTTGCACGATAATTTTGAATCACTATGGGATACAATAACTACATCAAATTATATTTTGGCGAGATCGGTAGTGCCAGATTT------AAAGGAATTAGTGTCAACGGAAGCACAAATTCAGAAAATGTCGCAAGATTTGCAATTAGAAGCATTAACAATTCAGTCAGAAACACAATTTCTAACAGGCATAAATTCACAAGCAGCTAACGATTGTTTTAAAACCTTAATTGCAGCAATGTTAAGTCAACGTACTATGTCATTAGATTTTGTAACTACTAATTATATGTCATTGATTTCAGGTATGTGGCTATTGACGGTCGTACCAAATGATATGTTTATAAGGGAATCGTTAGTCGCGTGTCAACTAGCTATAGTAAATACAATAATCTATCCAGCATTTGGAATGCAACGAATGCATTATAGAAACGGGGATCCACAAACACCGTTTCAGATAGCAGAACAGCAAATTCAAAATTTCCAAGTCGCAAATTGGTTACATTTTGTCAATAATAATCAATTTAGACAGGCAGTTATTGATGGTGTATTGAATCAGGTACTGAATGACAATATTAGAAATGGTCATGTTATTAATCAACTGATGGAAGCTCTAATGCAGCTGTCGCGACAACAATTTCCAACTATGCCAATTGATTATAAGAGATCAATTCAGCGTGGAATATTACTGTTATCTAACAGACTTGGTCAGTTAGTTGATTTAACTAGATTATTAGCTTACAATTATGAGACATTAATGGCATGCATTACAATGAACATGCAACATGTTCAAACCTTAACAACAGAAAAATTACAATTAACGTCAGTTACATCATTATGTATGCTTATTGGAAATGCAACCGTTATACCAAGTCCACAAACATTATTTCATTATTATAACGTTAACGTTAATTTTCATTCAAATTACAATGAGAGAATTAATGATGCAGTAGCTATAATAACCGCTGCTAATAGACTGAATCTATATCAGAAAAAAATGAAGGCTATTGTTGAGGATTTCTTAAAAAGATTATACATTTTTGATGTATCTAGAGTTCCGGACGACCAAATGTATAGATTAAGGGATAGATTACGCTTATTGCCAGTAGAAATCAGAAGATTGGATATCTTCAATCTAATACTAATGAATATGGATCAAATTGAACGTGCCTCAGATAAAATTGCTCAAGGTGTAATCATTGCTTATCGTGATATGCATCTTGAAAGGGATGAAATGTACGGATATGTAAATATAGCTAGAAATTTAGAGGGATTTCAACAGATAAATTTAGAAGAGCTGATGAGATCAGGTGACTATGCGCAAATAACTAACATGCTTTTGAATAATCAACCAGTAGCATTAGTTGGAGCACTTCCATTTATTACTGATTCATCAGTTATATCGCTAATAGCAAAACTTGACGCTACAGTATTCGCTCAAATAGTTAAATTACGAAAAGTTGATACTTTAAAACCAATATTATACAAGATAAATTCAGACTCAAATGACTTTTATTTAGTAGCCAATTACGATTGGGTACCAACTTCGACTACAAAAGTATACAAACAGGTTCCGCAACAATTTGATTTTAGAAATTCAATGCATATGTTAACATCGAATCTTACTTTTACGGTTTATTCAGATCTTCTCGCGTTCGTATCAGCTGATACAGTAGAACCTATAAATGCAGTTGCATTTGACAATATGCGCATCATGAACGAATTGTAGACGCCAACCCCACTGTGGAGATATG--ACC
>LC169864_RVA/Human-wt/THA/PCB-84/2013/G8P8_C2_IVa
GGCTATTAAAGGCTCAATGGCGTACAGGAAACGTGGAGCGCGCCGTGAGGCGAACTTA---AATA------ATAATGATCGAATGCAGGAG---AAAATTGATGAAAAGCAAG------------------ATTCAA---ATAAAA------TACAATTATCTGATAAGGTACTTTCGAAGAAAGAAGAAGTTGTAACGGATAGTCATGAGGAAGTTAAAGTTACTGATGAAGTAAAAAAATCAACGAAAGAAGAATCAAAACAATTGCTCGAAGTGTTGAAAACAAAGGAAGAACATCAGAAAGAAATACAGTATGAAATATTACAGAAAACTATACCAACATTCGAACCTAAAGAGACGATATTGAAAAAATTAGAGGATATTAAACCAGAACTAGCGAAAAAACAGACTAAGCTATTTAGAATATTTGAACCGAAACAACTACCGATTTATAGAGCAAATGGAGAGAGAGAATTGCGTAATAGATGGTATTGGAAATTAAAAAAAGATACACTACCAGACGGAGACTATGATGTGAGAGAGTATTTTCTGAATTTGTATGATCAAGTGCTTACTGAAATGCCAGACTACTTATTATTGAAAGATATGGCAGTAGAAAATAAGAACTCTAGGGATGCAGGTAAAGTCGTTGACTCAGAAACGGCTAGTATATGCGATGCCATATTTCAAGATGAAGAAACGGAAGGTGCCGTTAGAAGATTCATTGCAGAAATGAGACAGCGTGTACAAGCTGACAGAAATGTTGTCAATTATCCATCAATATTACATCCAATAGATTATGCATTTAATGAATATTTTTTACAACATCAATTAGTTGAACCATTGAATAATGATATAATATTCAATTATATACCAGAAAGAATAAGAAATGATGTTAATTACATTCTCAATATGGACAGAAATTTACCATCAACTGCCAGATATATAAGACCTAATTTACTTCAAGATAGATTAAATTTGCACGATAATTTTGAATCACTATGGGATACAATAACTACATCAAATTATATTTTGGCGAGATCGGTAGTGCCAGATTT------AAAGGAATTAGTGTCAACGGAAGCACAAATTCAGAAAATGTCGCAAGATTTGCAATTAGAAGCATTAACAATTCAGTCAGAAACACAATTTCTAACAGGCATAAATTCACAAGCAGCTAACGATTGTTTTAAAACCTTAATTGCAGCAATGTTAAGTCAACGTACTATGTCATTAGATTTTGTAACTACTAATTATATGTCATTGATTTCAGGTATGTGGCTATTGACGGTCGTGCCAAATGATATGTTTATAAGGGAATCGTTAGTCGCGTGTCAACTAGCTATAGTAAATACAATAATCTATCCGGCATTTGGAATGCAACGAATGCATTATAGAAACGGGGATCCACAAACACCGTTTCAGATAGCAGAACAGCAAATTCAAAATTTCCAAGTCGCAAATTGGTTACATTTTGTCAATAATAATCAATTTAGACAGGCAGTTATTGATGGTGTATTGAATCAGGTACTGAATGACAATATTAGAAATGGTCATGTTATTAATCAACTGATGGAAGCTCTAATGCAGCTGTCGCGACAACAATTTCCAACTATGCCAATTGATTATAAGAGATCAATTCAGCGTGGAATATTACTGTTATCTAACAGACTTGGTCAGTTAGTTGATTTAACTAGATTATTAGCTTACAATTATGAGACATTAATGGCATGCATTACAATGAACATGCAACATGTTCAAACCTTAACAACAGAAAAATTACAATTAACGTCAGTTACATCATTATGTATGCTTATTGGAAATGCAACTGTTATACCAAGTCCACAAACATTATTTCATTATTATAACGTCAACGTTAATTTTCATTCAAATTACAATGAGAGAATTAATGATGCAGTAGCTATAATAACCGCTGCTAATAGACTGAATCTATATCAGAAAAAAATGAAGGCTATTGTTGAGGATTTCTTAAAAAGATTATACATTTTTGATGTATCTAGAGTTCCGGACGACCAAATGTATAGATTAAGGGATAGATTACGCTTATTGCCAGTAGAAATCAGAAGATTGGATATCTTCAATCTAATACTAATGAATATGGATCAAATTGAACGTGCCTCAGATAAAATTGCTCAAGGTGTAATCATTGCTTATCGTGATATGCATCTTGAAAGGGATGAAATGTACGGATATGTAAATATAGCTAGAAATTTAGAGGGATTTCAACAGATAAATTTAGAAGAGCTGATGAGATCAGGTGACTATGCGCAAATAACTAACATGCTTTTGAATAATCAACCGGTAGCATTAGTTGGAGCACTTCCATTTATTACTGATTCATCAGTTATATCGCTAATAGCAAAACTTGACGCTACAGTATTCGCTCAAATAGTTAAATTACGAAAAGTTGATACTTTAAAACCAATATTATACAAGATAAATTCAGATTCAAATGACTTTTATTTAGTAGCCAATTACGATTGGGTACCAACTTCGACTACAAAAGTATACAAACAGGTTCCGCAACAATTTGATTTTAGAAATTCAATGCATATGTTAACATCGAATCTTACTTTTACGGTTTATTCAGATCTTCTCGCGTTCGTATCAGCTGACACAGTAGAACCTATAAATGCAGTTGCATTTGACAATATGCGCATCATGAACGAATTGTAGACGCCAACCCCACTGTGGAGATATG--ACC
>LC102998_RVA/Human-wt/JPN/UR14-10/2014/G8P8_C2_IVa
--------------------CGTACAGGAAACGTGGAGCGCGCCGTGAGGCGAACTTA---AATA------ATAATGATCGAATGCAGGAG---AAAATTGATGAAAAGCAAG------------------ATTCAA---ATAAAA------TACAATTATCTGATAAGGTACTTTCGAAGAAAGAAGAAGTTGTAACGGATAGTCATGAGGAAGTTAAAGTTACTGATGAAGTAAAAAAATCAACGAAAGAAGAATCAAAACAATTGCTCGAAGTGTTGAAAACAAAGGAAGAACATCAGAAAGAAATACAGTATGAAATATTACAGAAAACTATACCAACATTCGAACCTAAAGAGACGATATTGAAAAAATTAGAGGATATTAAACCAGAACTAGCGAAAAAACAGACTAAGCTATTTAGAATATTTGAACCGAAACAACTACCGATTTATAGAGCAAATGGAGAGAGAGAATTGCGTAATAGATGGTATTGGAAATTAAAAAAAGATACACTACCAGACGGAGACTATGATGTGAGAGAGTATTTTCTGAATTTGTATGATCAAGTGCTTACTGAAATGCCAGACTACTTATTATTGAAAGATATGGCAGTAGAAAATAAGAACTCTAGGGATGCAGGTAAAGTCGTTGACTCAGAAACGGCTAGTATATGCGATGCCATATTTCAAGATGAAGAAACGGAAGGTGCCGTTAGAAGATTCATTGCAGAAATGAGACAGCGTGTACAAGCTGACAGAAATGTTGTCAATTATCCATCAATATTACATCCAATAGATTATGCATTTAATGAATATTTTTTACAACATCAATTAGTTGAACCATTGAATAATGATATAATATTCAATTATATACCAGAAAGAATAAGAAATGATGTTAATTACATTCTCAATATGGACAGAAATTTACCATCAACTGCCAGATATATAAGACCTAATTTACTTCAAGATAGATTAAATTTGCACGATAATTTTGAATCACTATGGGATACAATAACTACATCAAATTATATTTTGGCGAGATCGGTAGTGCCAGATTT------AAAGGAATTAGTGTCAACGGAAGCACAAATTCAGAAAATGTCGCAAGATTTGCAATTAGAAGCATTAACAATTCAGTCAGAAACACAATTTCTAACAGGCATAAATTCACAAGCAGCTAACGATTGTTTTAAAACCTTAATTGCAGCAATGTTAAGTCAACGTACTATGTCATTAGATTTTGTAACTACTAATTATATGTCATTGATTTCAGGTATGTGGCTATTGACGGTCGTGCCAAATGATATGTTTATAAGGGAATCGTTAGTCGCGTGTCAACTAGCTATAGTAAATACAATAATCTATCCGGCATTTGGAATGCAACGAATGCATTATAGAAACGGGGATCCACAAACACCGTTTCAAATAGCAGAACAGCAAATTCAAAATTTCCAAGTCGCAAATTGGTTACATTTTGTCAATAATAATCAATTTAGACAGGCAGTTATTGATGGTGTATTGAATCAGGTACTGAATGACAATATTAGAAATGGTCATGTTATTAATCAACTGATGGAAGCTCTAATGCAGCTGTCGCGACAACAATTTCCAACTATGCCAATTGATTATAAGAGATCAATTCAGCGTGGAATATTACTGTTATCTAACAGACTTGGTCAGTTAGTTGATTTAACTAGATTATTAGCTTACAATTATGAGACATTAATGGCATGCATTACAATGAACATGCAACATGTTCAAACCTTAACAACAGAAAAATTACAATTAACGTCAGTTACATCATTATGTATGCTTATTGGAAATGCAACTGTTATACCAAGTCCACAAACATTATTTCATTATTATAACGTCAACGTTAATTTTCATTCAAATTACAATGAGAGAATTAATGATGCAGTAGCTATAATAACCGCTGCTAATAGACTGAATCTATATCAGAAAAAAATGAAGGCTATTGTTGAGGATTTCTTAAAAAGATTATACATTTTTGATGTATCTAGAGTTCCGGACGACCAAATGTATAGATTAAGGGATAGATTACGCTTATTGCCAGTAGAAATCAGAAGATTGGATATCTTCAATCTAATACTAATGAATATGGATCAAATTGAACGTGCCTCAGATAAAATTGCTCAAGGTGTAATCATTGCTTATCGTGATATGCATCTTGAAAGGGATGAAATGTACGGATATGTAAATATAGCTAGAAATTTAGAGGGATTTCAACAGATAAATTTAGAAGAGCTGATGAGATCAGGTGACTATGCGCAAATAACTAACATGCTTTTGAATAATCAACCGGTAGCATTAGTTGGAGCACTTCCATTTATTACTGATTCATCAGTTATATCGCTAATAGCAAAACTTGACGCTACAGTATTCGCTCAAATAGTTAAATTACGAAAAGTTGATACTTTAAAACCAATATTATACAAGATAAATTCAGATTCAAATGACTTTTATTTAGTAGCCAATTACGATTGGGTACCAACTTCGACTACAAAAGTATACAAACAGGTTCCGCAACAATTTGATTTTAGAAATTCAATGCATATGTTAACATCGAATCTTACTTTTACGGTTTATTCAGATCTTCTCGCGTTCGTATCAGCTGACACAGTAGAACCTATAAATGCAGTTGCATTTGATAATATGCGCATCA--------------------------------------------
>LC074735_RVA/Human-wt/VNM/RVN1149/2014/G8P8_C2_IVa
------------------GGCGTACAGGAAACGTGGAGCGCGCCGTGAGGCGAACTTA---AATA------ATAATGATCGAATGCAGGAG---AAAATTGATGAAAAGCAAG------------------ATTCAA---ATAAAA------TACAATTATCTGATAAGGTACTTTCGAAGAAAGAAGAAGTTGTAACGGATAGTCATGAGGAAGTTAAAGTTACTGATGAAGTAAAAAAATCAACGAAAGAAGAATCAAAACAATTGCTCGAAGTGTTGAAAACAAAGGAAGAACATCAGAAAGAAATACAGTATGAAATATTACAGAAAACTATACCAACATTCGAACCTAAAGAGACGATATTGAAAAAATTAGAGGATATTAAACCAGAACTAGCGAAAAAACAGACTAAGCTATTTAGAATATTTGAACCGAAACAACTACCGATTTATAGAGCAAATGGAGAGAGAGAATTGCGTAATAGATGGTATTGGAAATTAAAAAAAGATACACTACCAGACGGAGACTATGATGTGAGAGAGTATTTTCTGAATTTGTATGATCAAGTGCTTACTGAAATGCCAGACTACTTATTATTGAAAGATATGGCAGTAGAAAATAAGAACTCTAGGGATGCAGGTAAAGTCGTTGACTCAGAAACGGCTAGTATATGCGATGCCATATTTCAAGATGAAGAAACGGAAGGTGCCGTTAGAAGATTCATTGCAGAAATGAGACAGCGTGTACAAGCTGACAGAAATGTTGTCAATTATCCATCAATATTACATCCAATAGATTATGCATTTAATGAATATTTTTTACAACATCAATTAGTTGAACCATTGAATAATGATATAATATTCAATTATATACCAGAAAGAATAAGAAATGATGTTAATTACATTCTCAATATGGACAGAAATTTACCATCAACTGCCAGATATATAAGACCTAATTTACTTCAAGATAGATTAAATTTGCACGATAATTTTGAATCATTATGGGATACAATAACTACATCAAATTATATTTTGGCTAGATCGGTAGTGCCAGATTT------AAAGGAATTAGTGTCAACGGAAGCACAAATTCAGAAAATGTCGCAAGATTTGCAATTAGAAGCATTAACAATTCAGTCAGAAACACAATTTCTAACAGGCATAAATTCACAAGCAGCTAACGATTGTTTTAAAACCTTAATTGCAGCAATGTTAAGTCAACGTACTATGTCATTAGATTTTGTAACTACTAATTATATGTCATTGATTTCAGGTATGTGGCTATTGACGGTCGTGCCAAATGATATGTTTATAAGGGAATCGTTAGTCGCGTGTCAACTAGCTATAGTAAATACAATAATCTATCCGGCATTTGGAATGCAACGAATGCATTATAGAAACGGGGATCCACAAACACCGTTTCAAATAGCAGAACAGCAAATTCAAAATTTCCAAGTCGCAAATTGGTTACATTTTGTCAATAATAATCAATTTAGACAGGCAGTTATTGATGGTGTATTGAATCAGGTACTGAATGACAATATTAGAAATGGTCATGTTATTAATCAACTGATGGAAGCTCTAATGCAGCTGTCGCGACAACAATTTCCAACTATGCCAATTGATTATAAGAGATCAATTCAGCGTGGAATATTACTGTTATCTAACAGACTTGGTCAGTTAGTTGATTTAACTAGATTATTAGCTTACAATTATGAGACATTAATGGCATGCATTACAATGAACATGCAACATGTTCAAACCTTAACAACAGAAAAATTACAATTAACGTCAGTTACATCATTATGTATGCTTATTGGAAATGCAACTGTTATACCAAGTCCACAAACATTATTTCATTATTATAACGTCAACGTTAATTTTCATTCAAATTACAATGAGAGAATTAATGATGCAGTAGCTATAATAACCGCTGCTAATAGACTGAATCTATATCAGAAAAAAATGAAGGCTATTGTTGAGGATTTCTTAAAAAGATTATACATTTTTGATGTATCTAGAGTTCCGGACGACCAAATGTATAGATTAAGGGATAGATTACGCTTATTGCCAGTAGAAATCAGAAGATTGGATATCTTCAATCTAATACTAATGAATATGGATCAAATTGAACGTGCCTCAGATAAAATTGCTCAAGGTGTAATCATTGCTTATCGTGATATGCATCTTGAAAGGGATGAAATGTACGGATATGTAAATATAGCTAGAAATTTAGAGGGATTTCAACAGATAAATTTAGAAGAGCTAATGAGATCAGGTGACTATGCGCAAATAACTAACATGCTTTTGAATAATCAACCGGTAGCATTAGTTGGAGCACTTCCATTTATTACTGATTCATCAGTTATATCGCTAATAGCAAAACTTGACGCTACAGTATTCGCTCAAATAGTTAAATTACGAAAAGTTGATACTTTAAAACCAATATTATACAAGATAAATTCAGATTCAAATGACTTTTATTTAGTAGCCAATTACGATTGGGTACCAACTTCGACTACAAAAGTATACAAACAGGTTCCGCAACAATTTGATTTTAGAAATTCAATGCATATGTTAACATCGAATCTTACTTTTACGGTTTATTCAGATCTTCTCGCGTTCGTATCAGCTGACACAGTAGAACCTATAAATGCAGTTGCATTTGACAATATGCGCATCATGAACGAACTGTAAACGCCAA-----------------------
>KU550268_RVA/Human-wt/ESP/SS98242319/2015/G3P8_C2_IVa
GGCTATTAAAGGCTCAATGGCGTACAGGAAACGTGGAGCGCGCCGTGAGGCGAACTTA---AATA------ATAATGATCGAATGCAGGAG---AAAATTGATGAAAAGCAAG------------------ATTCAA---ATAAAA------TGCAATTATCTGATAAGGTACTTTCGAAGAAAGAAGAAGTTGTAACGGATAGTCATGAGGAAGTTAAAGTTACTGATGAAGTAAAAAAATCAACGAAAGAAGAATCAAAACAATTGCTCGAAGTGTTGAAAACAAAGGAAGAACATCAGAAAGAAATACAGTATGAAATATTACAGAAAACTATACCAACATTCGAACCCAAAGAGACGATATTGAAAAAATTAGAGGATATTAAACCAGAACTAGCGAAAAAACAGACTAAGCTATTTAGAATATTTGAACCGAAACAACTACCGATTTATAGAGCAAATGGAGAGAGAGAATTGCGTAATAGATGGTATTGGAAATTAAAAAAAGATACACTACCAGACGGAGACTATGATGTGAGAGAGTATTTTCTGAATTTGTATGATCAAGTGCTTACTGAAATGCCAGACTACTTATTATTGAAAGATATGGCAGTAGAAAATAAGAACTCTAGGGATGCAGGTAAAGTCGTTGACTCAGAAACGGCTAGTATATGCGATGCCATATTTCAAGATGAAGAAACGGAAGGTGCCGTTAGAAGATTCATTGCAGAAATGAGACAGCGTGTACAAGCTGACAGAAATGTTGTCAATTATCCATCAATATTACATCCAATAGATTATGCATTTAATGAATATTTTTTACAACATCAATTGGTTGAACCATTGAATAATGATATAATATTCAATTATATACCAGAAAGAATAAGAAATGATGTTAATTACATTCTCAATATGGACAGAAATTTACCATCAACTGCCAGATATATAAGACCTAATTTACTTCAAGATAGATTAAATTTGCACGATAATTTTGAATCACTATGGGATACAATAACTACATCAAATTATATTTTGGCGAGATCTGTAGTGCCAGATTT------AAAGGAATTAGTGTCAACGGAAGCACAAATTCAGAAAATGTCGCAAGATTTGCAATTAGAAGCATTAACAATTCAGTCAGAAACACAATTTCTAACAGGCATAAATTCACAAGCAGCTAACGATTGTTTTAAAACCTTAATTGCAGCAATGTTAAGTCAACGTACTATGTCATTAGATTTTGTAACTACTAATTATATGTCATTGATTTCAGGTATGTGGCTATTGACGGTCGTGCCAAATGATATGTTTATAAGGGAATCGTTAGTCGCGTGTCAACTAGCTATAGTAAATACAATAATCTATCCAGCATTTGGAATGCAACGAATGCATTATAGAAACGGGGATCCACAAACACCGTTTCAGATAGCAGAACAGCAAATTCAAAATTTCCAAGTCGCAAATTGGTTACATTTTGTCAATAATAATCAATTTAGACAGGCAGTTATTGATGGTGTATTGAATCAGGTACTGAATGACAATATTAGAAATGGTCATGTTATTAATCAACTGATGGAAGCTCTAATGCAGCTGTCGCGACAACAATTTCCAACTATGCCAATTGATTATAAGAGATCAATTCAGCGTGGAATATTACTGTTATCTAACAGACTTGGTCAGTTAGTTGATTTAACTAGATTATTAGCTTATAATTATGAGACATTAATGGCATGCATCACAATGAACATGCAACATGTTCAAACATTAACAACAGAAAAATTACAATTAACGTCAGTTACATCATTATGTATGCTTATTGGAAATGCAACCGTTATACCAAGTCCACAAACATTATTTCATTATTATAACGTTAACGTTAATTTTCATTCAAATTACAATGAGAGAATTAATGATGCAGTAGCTATAATAACCGCTGCTAATAGACTGAATCTATATCAGAAAAAAATGAAGGCTATTGTTGAGGATTTCTTAAAAAGATTATACATTTTTGATGTATCTAGAGTTCCGGACGACCAAATGTATAGATTAAGGGATAGATTACGCTTATTGCCAGTAGAAATCAGAAGATTGGATATCTTCAATCTGATACTAATGAATATGGATCAAATTGAACGTGCCTCAGATAAAATTGCTCAAGGTGTAATCATTGCTTATCGTGATATGCATCTTGAAAGGGATGAAATGTACGGATATGTAAATATAGCTAGAAATTTAGAGGGATTTCAACAGATAAATTTAGAAGAGCTGATGAGATCAGGTGACTATGCGCAAATAACTAACATGCTTTTGAATAATCAACCGGTAGCATTAGTTGGAGCACTTCCATTTATTACTGATTCATCAGTTATATCACTAATAGCAAAACTTGACGCTACAGTATTCGCTCAAATAGTCAAATTACGAAAAGTTGATACTTTAAAACCAATATTATACAAGATAAATTCAGACTCAAATGACTTTTATTTAGTAGCCAATTACGATTGGGTACCAACTTCGACTACAAAAGTATACAAACAGGTTCCGCAACAATTTGATTTTAGAAATTCAATGCATATGTTAACATCGAATCTTACTTTTACGGTTTATTCAGATCTTCTCGCGTTCGTATCAGCTGACACAGTAGAACCTATAAATGCAGTTGCATTTGACAATATGCGCATCATGAACGAATTGTAGACGCCAACCCCACTGTGGAGATATG--ACC
>DQ005113_RVA/Human-wt/COD/DRC88/2003/G8P8_C2_IVa
GGCTATTAAAGGCTCAATGGCGTACAGGAAACGTGGAGCGCGCCGTGAGGCGAACTTAAATAATA------ATAATGATCGAATGCAGGAA---AAAGTTGATGAAAAACAAG------------------ATTCAA---ATAAAA------TACAATTATCTGATAAGGTACTTTCGAAGAAAGAAGAAGTTGTAACGGACAGTCATGAGGAAGTTAAAGTTACTGATGAGGTAAAAAAATCAACGAAAGAAGAATCAAAACAATTACTTGAAGTGTTGAAAACAAAGGAAGAACATCAGAAAGAAATACAGTATGAAATATTACAGAAAACTATACCAACATTCGAACCTAAAGAAACGATATTGAGAAAATTAGAGGATATTAAACCAGAACTAGCGAAAAAACAGACTAAGCTATTTAGAATATTTGAACCGAAACAATTACCGATTTATAGAGCAAATGGAGAGAGAGAATTGCGTAATAGATGGTATTGGAAGTTAAAAAAAGATACACTACCAGACGGAGACTATGACCAGAGAGAGTATTTTCTGAATTTGTATGATCAAGTGCTTACTGAAATGCCAGACTACTTATTATTGAAAGATATGGCAGTAGAAAATAAGAACTCTAGGGATGCAGGTAAAGTCGTTGACTCGGAAACAGCTAGTATATGCGATGCCATATTTCAAGATGAAGAAACGGAAGGTGCCGTTAGAAGATTCATTGCAGAAATGAGACAGCGTGTGCAAGCTGATAGAAATGTTGTCAATTATCCATCAATATTACATCCAATAGATTATGCATTTAATGAGTACTTTTTACAACATCAATTGGTTGAACCATTGAATAATGATATAATATTTAATTATATACCGGAAAGGATAAGAAATGATGTTAATTATATTCTCAATATGGACAGAAATTTACCATCAACTGCCAGATATATAAGACCTAATCTACTTCAAGATAGATTAAATTTGCACGATAATTTTGAATCACTATGGGATACAATAACTACATCAAACTATATTTTGGCGAGATCGGTAGTACCAGATTT------AAAGGAATTAGTGTCAACGGAAGCACAAATTCAGAAAATGTCACAAGATTTGCAATTAGAAGCATTAACAATTCAGTCAGAAACACAATTTCTAACAGGTATAAATTCACAAGCAGCTAACGATTGTTTTAAAACCTTAATTGCAGCAATGTTAAGTCAACGTACTATGTCATTAGATTTTGTAACTACTAATTATATGTCATTGATTTCAGGTATGTGGCTATTGACGGTTGTACCAAATGATATGTTTATAAGGGAATCGTTAGTCGCGTGTCAACTAGCTATAGTAAATACAATAATCTATCCAGCATTTGGAATGCAACGAATGCACTATAGAAACGGAGATCCACAAACACCGTTTCAGATAGCAGAACAGCAAATTCAAAATTTCCAAGTCGCAAATTGGTTACATTTTGTTAATAATAATCAATTTAGACAGGCAGTTATTGATGGTGTATTGAATCAGGTACTGAATGATAATATTAGAAATGGTCATGTTATTAATCAACTGATGGAAGCTCTAATGCAGCTGTCGCGACAACAATTTCCAACCATGCCAATTGATTATAAGAGATCAATTCAACGTGGAATATTACTGTTATCTAACAGACTTGGTCAGTTAGTTGATTTAACTAGATTATTAGCTTACAATTATGAGACGTTAATGGCATGCATTACAATGAACATGCAACATGTTCAAACCTTAACAACAGAAAAATTACAATTAACGTCAGTTACATCATTATGTATGCTTATTGGAAATGCGACTGTTATACCAAGTCCACAAACATTATTTCATTATTATAATGTTAACGTCAATTTTCATTCAAATTACAATGAGAGAATTAATGATGCAGTAGCTATAATAACTGCAGCTAACAGACTGAATCTATATCAGAAAAAAATGAAGGCTATTGTTGAGGATTTCTTAAAAAGATTATACATTTTTGATGTATCTAGAGTTCCGGACGACCAAATGTATAGATTAAGGGATAGATTACGCTTATTACCAGTAGAAATCAGAAGATTGGATATCTTCAATCTAATACTAATGAACATGGATCAAATTGAACGTGCCTCAGATAAAATTGCTCAAGGCGTAATCATTGCTTATCGTGACATGCATCTTGAAAGAGATGAGATGTACGGATATGTAAATATAGCTAGAAATTTAGAGGGATTTCAACAGATAAATTTAGAGGAGCTGATGAGATCAGGTGACTATGCGCAAATAACTAACATGCTTTTGAATAATCAACCAGTAGCATTGGTTGGAGCACTTCCATTTATTACTGATTCATCAGTTATATCGCTAATAGCAAAACTTGACGCTACAGTGTTCGCTCAAATAGTTAAATTACGAAAAGTTGATACTTTAAAACCAATATTATACAAGATAAATTCAGACTCAAATGACTTTTATTTAGTAGCCAATTACGATTGGGTGCCAACTTCGACTACAAAAGTATACAAACAGGTTCCGCAACAATTTGATTTTAGAAATTCAATGCATATGTTAACTTCGAATCTTACTTTTACGGTTTATTCAGATCTTCTCGCGTTCGTATCAGCTGACACAGTAGAACCTATAAATGCAGTTGCATTTGACAATATGCGCATTATGAACGAATTGTAGACGCCAACCCCACTGTGGAGATATG--ACC
>EF554083_RVA/Human-wt/BEL/B1711/2002/G6P6_C2_IVa
GGCTATTAAAGGCTCAATGGCGTACAGGAAACGTGGAGCGCGCCGTGAGGCAAACTTA---AATA------ATAATGATCGAATGCAGGAG---AAAATTGATGAAAAACAAG------------------ATTCAA---ATAAAA------TACAATTATCTGATAAGGTACTTTCGAAGAAAGAAGAAGTTGTAACGGATAGTCATGAGGAAGTTAAAATTACTGATGAGGTAAAAAAATCAACGAAAGAAGAATCAAAACAGTTGCTTGAAGTGTTGAAAACAAAGGAAGAACATCAGAAAGAAATACAGTATGAAATATTACAGAAAACTATACCAACGTTCGAACCTAAAGAGACGATATTGAGAAAATTAGAGGATATTAAACCAGAACTAGCGAAAAAACAGACTAGGCTATTTAGAATATTTGAACCGAAACAATTACCGATTTATAGAGCAAATGGAGAGAGAGAATTACGTAATAGATGGTATTGGAAATTAAAAAAAGATACATTGCCAGACGGAGACTATGATGTGAGAGAATATTTTCTGAATTTGTATGATCAAGTGCTTACTGAAATGCCAGACTATTTATTATTAAAAGATATGGCAGTAGAAAATAAGAACTCTAGGGATGCAGGTAAAGTCGTTGACTCAGAAACGGCTAGTATATGCGATGCCATATTTCAAGATGAAGAAACGGAAGGTACTGTTAGAAGATTCATTGCAGAAATGAGACAGCGTGTGCAAGCTGATAGAAATGTTGTCAATTATCCATCGATATTACATCCAATAGATTATGCATTTAATGAGTATTTTTTACAACATCAATTAGTTGAACCATTGAATAATGATATAATATTTAATTATATACCAGAAAGGATAAGAAATGATGTTAATTATATTCTCAACATGGACAGAAATTTACCATCAACTGCCAGATATATAAGACCTAATTTACTTCAAGATAGATTGAACTTGCACGATAATTTTGAATCACTATGGGATACAATAACTACATCAAATTATATTTTGGCAAGATCGGTAGTACCAGATTT------AAAGGAATTAGTGTCAACTGAAGCACAAATTCAGAAAATGTCACAAGATTTGCAATTAGAAGCATTAACAATTCAGTCAGAAACACAATTTCTAACAGGTATAAATTCACAAGCAGCCAACGATTGTTTTAAAACCTTAATTGCAGCAATGTTAAGTCAACGTACTATGTCATTAGATTTTGTAACCACTAATTATATGTCATTGATTTCAGGTATGTGGCTATTGACGGTCGTGCCAAATGATATGTTTATAAGGGAATCGTTAGTCGCGTGTCAACTGGCTATAGTAAATACAATAATTTATCCAGCATTTGGAATGCAACGAATGCATTACAGAAACGGGGATCCACAAACACCGTTTCAGATAGCAGAACAGCAAATTCAAAATTTCCAAGTCGCAAATTGGTTACATTTTGTTAATAATAATCAATTTAGACAGGCAATTATTGATGGTGTATTAAATCAGGTACTGAACGACAATATTAGAAATGGTCATGTTATTAATCAACTGATGGAAGCTCTAATGCAGCTGTCACGACAACAATTTCCAACCATGCCAATTGATTATAAGAGATCAATTCAACGTGGAATATTACTGTTATCTAACAGACTTGGTCAGTTAGTTGATTTAACTAGATTACTAGCTTATAATTATGAGACATTAATGGCATGCATTACAATGAATATGCAACATGTTCAAACCTTAACGACAGAAAAATTACAATTAACGTCAGTTACATCATTATGTATGCTTATTGGAAATGCGACTGTTATACCAAGTCCACAAACATTATTTCATTATTATAATGTTAACGTTAATTTTCATTCAAATTATAATGAGAGAATTAATGATGCAGTAGCTATAATAACTGCTGCTAACAGACTGAATCTATATCAGAAAAAAATGAAAGCTATTGTTGAGGATTTCTTAAAAAGATTATACATTTTTGATGTATCTAGAGTTCCGGACGACCAAATGTATAGATTAAGGGATAGATTACGCTTATTACCAGTAGAAATCAGAAGATTGGATATCTTCAATCTAATACTAATGAACATGGATCAAATTGAACGTGCCTCAGATAAAATTGCTCAAGGTGTGATTATTGCTTATCGCGACATGCATCTTGAAAGAGATGAAATGTATGGATATGTAAATATAGCTAGAAATTTAGAGGGATTCCAACAGATAAATTTAGAGGAGCTGATGAGATCAGGTGACTATGCGCAAATAACTAACATGCTTTTGAATAATCAACCAGTAGCATTGGTTGGAGCACTTCCATTTATTACTGATTCATCAGTTATATCGTTAATAGCAAAACTTGACGCTACAGTTTTCGCTCAAATAGTTAAATTACGAAAAGTTGATACTTTAAAACCAATACTATACAAGATAAATTCAGACTCAAATGACTTTTATTTGGTAGCTAATTATGATTGGGTGCCAACTTCGACTACAAAAGTATACAAACAGGTTCCGCAACAATTTGATTTTAGAAATTCAATGCATATGTTAACTTCGAATCTTACTTTTACAGTTTATTCAGATCTTCTTGCGTTCGTATCAGCTGACACAGTAGAACCTATAAATGCAGTTGCATTTGACAATATGCGCATCATGAACGAATTGTAGACGCCAACCCCACTGTGGAGATATG--ACC
>KJ751625_RVA/Human-wt/GHA/MRC-DPRU1818/1999/G2P6_C2_IVa
----------------ATGGCGTACAGGAAACGTGGAGCGCGCCGTGAGGCAAACTTA---AATA------ATAATGATCGAATGCAGGAG---AAAATTGATGAAAAACAAG------------------ATTCAA---ATAAAA------TACAATTATCTGATAAGGTACTTTCGAAGAAAGAAGAAGTTGTAACGGATAGTCATGAGGAAGTTAAAATTACTGATGAGGTAAAAAAATCAACGAAAGAAGAATCAAAACAGTTGCTTGAAGTGTTGAAAACAAAGGAAGAACATCAGAAAGAAATACAGTATGAAATATTACAGAAAACTATACCAACGTTCGAACCTAAAGAGACGATATTGAGAAAATTAGAGGATATTAAACCAGAACTAGCGAAAAAACAGACTAAGCTATTTAGAATATTTGAACCGAAACAATTACCGATTTATAGAGCAAATGGAGAGAGAGAATTACGTAATAGATGGTATTGGAAATTAAAAAAAGATACATTGCCAGACGGAGACTATGATGTGAGAGAATATTTTCTGAATTTGTATGATCAAGTGCTTACTGAAATGCCAGACTATTTATTATTAAAAGATATGGCAGTAGAAAATAAGAACTCTAGGGATGCAGGTAAAGTCGTTGACTCAGAAACGGCTAGTATATGCGATGCCATATTTCAAGATGAAGAAACGGAAGGTGCTGTTAGAAGATTCATTGCAGAAATGAGACAGCGTGTGCAAGCTGATAGAAATGTTGTCAATTATCCATCGATATTACATCCAATAGATTATGCATTTAATGAGTATTTTTTACAACATCAATTGGTTGAACCATTGAATAATGATATAATATTTAATTATATACCAGAAAGGATAAGAAATGATGTTAATTATATTCTCAACATGGACAGAAATTTACCATCAACTGCCAGATATATAAGACCTAATTTACTTCAAGATAGATTGAACTTGCACGATAATTTTGAATCACTATGGGATACAATAACTACATCAAATTATATTTTGGCGAGATCGGTAGTACCAGATTT------AAAGGAATTAGTGTCAACTGAAGCACAAATTCAGAAAATGTCACAAGATTTGCAATTAGAAGCATTAACAATTCAGTCAGAAACACAATTTCTAACAGGTATAAATTCACAAGCAGCCAACGATTGTTTTAAAACCTTAATTGCAGCAATGTTAAGTCAACGTACTATGTCATTAGATTTTGTAACCACTAATTATATGTCATTGATTTCAGGTATGTGGCTATTGACGGTCGTGCCAAATGATATGTTTATAAGGGAATCGTTAGTCGCGTGTCAACTGGCTATAGTAAATACAATAATTTATCCAGCATTTGGAATGCAACGAATGCATTACAGAAACGGGGATCCACAAACACCGTTTCAGATAGCAGAACAGCAAATTCAAAATTTCCAAGTCGCAAATTGGTTACATTTTGTTAATAATAATCAATTTAGACAGGCAATTATTGATGGTGTATTAAATCAGGTACTGAACGACAATATTAGAAATGGTCATGTTATTAATCAACTGATGGAAGCTCTAATGCAGCTGTCACGACAACAATTTCCAACCATGCCAATTGATTATAAGAGATCAATTCAACGTGGAATATTACTGTTATCTAACAGACTTGGTCAGTTAGTTGATTTAACTAGATTACTAGCTTATAATTATGAGACATTAATGGCATGCATTACAATGAATATGCAACATGTTCAAACCTTAACGACAGAAAAATTACAATTAACGTCAGTTACATCATTATGTATGCTTATTGGAAATGCGACTGTTATACCAAGTCCACAAACATTATTTCATTATTATAATGTTAACGTTAATTTTCATTCAAATTATAATGAGAGAATTAATGATGCAGTAGCTATAATAACTGCTGCTAACAGACTGAATCTATATCAGAAAAAAATGAAAGCTATTGTTGAGGATTTCTTAAAAAGATTATACATTTTTGATGTATCTAGAGTTCCGGACGACCAAATGTATAGATTAAGGGATAGATTACGCTTATTACCAGTAGAAATCAGAAGATTGGATATCTTCAATCTAATACTAATGAACATGGATCAAATTGAACGTGCCTCAGATAAAATTGCTCAAGGTGTGATTATTGCTTATCGCGACATGCATCTTGAAAGAGATGAAATGTATGGATATGTAAATATAGCTAGAAATTTAGAGGGATTCCAACAGATAAATTTAGAGGAGCTGATGAGATCAGGTGACTATGCGCAAATAACTAACATGCTTTTGAATAATCAACCAGTAGCATTGGTTGGAGCACTTCCATTTATTACTGATTCATCAGTTATATCGTTAATAGCAAAACTTGACGCTACAGTGTTCGCTCAAATAGTTAAATTACGAAAAGTTGATACTTTAAAACCAATATTATACAAGATAAATTCAGACTCAAATGACTTTTATTTGGTAGCTAATTATGATTGGGTGCCAACTTCGACTACAAAAGTATACAAACAGGTTCCGCAACAATTTGATTTTAGAAATTCAATGCATATGTTAACTTCGAATCTTACTTTTACAGTTTATTCAGATCTTCTCGCGTTCGTATCAGCTGACACAGTAGAACCTATAAATGCAGTTGCATTTGACAATATGCGCATCATGAACGAATTGTAGACGCCAACCC--------------------
>KJ753358_RVA/Human-wt/ZAF/MRC-DPRU618/2003/G2P4_C2_IVa
----------------ATGGCGTACAGGAAACGTGGAGCGCGCCGTGAGGCAAACTTA---AATA------ATAATGATCGAATGCAGGAG---AAAATTGATGAAAAACAAG------------------ATTCAA---ATAAAA------TACAATTATCTGATAAGGTACTTTCGAAGAAAGAAGAAGTTGTAACGGATAGTCATGAGGAAGTTAAAATTACTGATGAGGTAAAAAAATCAACGAAAGAAGAATCAAAACAGTTGCTTGAAGTGTTGAAAACAAAGGAAGAACATCAGAAAGAAATACAGTATGAAATATTACAGAAAACTATACCAACATTCGAACCTAAAGAGACGATATTGAGAAAATTAGAGGATATTAAACCAGAACTAGCGAAAAAACAGACTAAGCTATTTAGAATATTTGAACCGAAACAATTACCGATTTATAGAGCAAATGGAGAGAGAGAATTACGTAATAGATGGTATTGGAAATTAAAAAAAGATACATTGCCAGACGGAGACTATGATGTGAGAGAATATTTTCTGAATTTGTATGATCAAGTGCTTACTGAAATGCCAGACTATTTATTATTAAAAGATATGGCAGTAGAAAATAAGAACTCTAGGGATGCAGGTAAAGTCGTCGACTCAGAAACGGCTAGTATATGCGATGCCATATTTCAAGATGAAGAAACGGAAGGTACTGTTAGAAGATTCATTGCAGAAATGAGACAGCGTGTGCAAGCTGATAGAAATGTTGTCAATTATCCATCGATATTACATCCAATAGATTATGCATTTAATGAGTATTTTTTACAACATCAATTGGTTGAACCATTGAATAATGATATAATATTTAATTATATACCAGAAAGAATAAGAAATGATGTTAATTATATTCTCAACATGGACAGAAATTTACCATCAACTGCCAGATATATAAGACCTAATTTACTTCAAGATAGATTGAACTTGCACGATAATTTTGAATCACTATGGGATACAATAACTACATCAAATTATATTTTGGCGAGATCGGTAGTACCAGATTT------AAAGGAATTAGTGTCAACTGAAGCACAAATTCAGAAAATGTCACAAGATTTGCAATTAGAAGCATTAACAATTCAGTCAGAAACACAATTTCTAACAGGTATAAATTCACAAGCAGCCAACGATTGTTTTAAAACCTTAATTGCAGCAATGTTAAGTCAACGTACTATGTCATTAGATTTTGTAACCACTAATTATATGTCATTGATTTCAGGTATGTGGCTATTGACGGTCGTGCCAAATGATATGTTTATAAGGGAATCGTTAGTCGCGTGTCAACTGGCTATAGTAAATACAATAATTTATCCAGCATTTGGAATGCAACGAATGCATTACAGAAACGGGGATCCACAAACACCGTTTCAGATAGCAGAACAGCAAATTCAAAATTTCCAAGTCGCAAATTGGTTACATTTTGTTAATAATAATCAATTTAGACAGGCAATTATTGATGGTGTATTAAATCAGGTACTGAACGACAATATTAGAAATGGTCATGTTATTAATCAACTGATGGAAGCTCTAATGCAGCTGTCACGACAACAATTTCCAACCATGCCAATTGATTATAAGAGATCAATTCAACGTGGAATATTACTGTTATCTAACAGACTTGGTCAGTTAGTTGATTTAACTAGATTACTAGCCTATAATTATGAGACATTAATGGCATGCATTACAATGAATATGCAACATGTTCAAACCTTAACGACAGAAAAATTACAATTAACGTCAGTTACATCATTATGTATGCTTATTGGAAATGCGACTGTTATACCAAGTCCACAAACATTATTTCATTATTATAATGTTAACGTTAATTTTCATTCAAATTATAATGAGAGAATTAATGATGCAGTAGCTATAATAACTGCTGCTAACAGACTGAATCTATATCAGAAAAAAATGAAAGCTATTGTTGAGGATTTCTTAAAAAGATTATATATTTTTGATGTATCTAGAGTTCCGGACGACCAAATGTATAGATTAAGGGATAGATTACGCTTATTACCAGTAGAAATCAGAAGATTGGATATCTTCAATCTAATATTAATGAACATGGATCAAATTGAACGTGCCTCAGATAAAATTGCTCAAGGTGTGATTATTGCTTATCGCGACATGCATCTTGAAAGAGATGAAATGTATGGATATGTAAATATAGCTAGAAATTTAGAGGGATTCCAACAGATAAATTTAGAGGAGCTGATGAGATCAGGTGACTATGCGCAAATAACTAACATGCTTTTGAATAATCAACCAGTAGCATTGGTTGGAGCACTTCCATTTATTACTGATTCATCAGTTATATCGTTAATAGCAAAACTTGACGCTACAGTGTTCGCTCAAATAGTTAAATTACGGAAAGTTGATACTTTAAAACCAATATTATACAAGATAAATTCAGACTCAAATGACTTTTATTTGGTAGCTAATTATGATTGGGTGCCAACTTCGACCACAAAAGTATACAAACAGGTTCCGCAACAATTTGATTTTAGAAATTCAATGCATATGTTAACTTCGAATCTTACTTTTACAGTTTATTCAGATCTTCTTGCGTTCGTATCAGCTGACACAGTAGAACCTATAAATGCAGTTGCATTTGACAATATGCGCATCATGAACGAATTGTAGACGCCAACCC--------------------
>HQ657139_RVA/Human-wt/MWI/1473/2001/G8P4_C2_IVa
GGCTATTAAAGGCTCAATGGCGTACAGGAAACGTGGAGCGCGCCGTGAGGCAAACTTA---AATG------ATAATGATCGAATGCAGGAG---AAAATTGATGAAAAACGAG------------------ATTCAA---ATAAAA------TACAATTATCTGATAAGGTACTTTCGAAGAAAGAAGAAGTTGTAACAGATAGTCATGAGGAAGTTAAAATTACTGATGAGGTAAAAAAATCAACGAAAGAAGAATCAAAACAGTTGCTTGAAGTGTTGAAAACAAAGGAAGAACATCAGAAAGAAATACAGTATGAAATATTACAGAAAACTATACCAACATTTGAACCTAAAGAGACGATATTGAAAAAATTAGAGGATATTAAACCAGAACTAGCGAAAAAACAGACTAAGCTATTTAGAATATTTGAACCAAAACAATTACCGATTTATAGAGCAAATGGAGAGAGAGAATTGCGTAATAGATGGTATTGGAAATTAAAAAAAGATACATTGCCAGATGGAGACTATGATGTGAGAGAATATTTTCTGAATTTGTATGATCAAGTGCTTACTGAAATGCCAGACTATTTATTATTAAAAGATATGGCAGTAGAAAATAAGAACTCTAGGGATGCAGGTAAAGTCGTTGACTCAGAAACGGCTATTATATGCGATGCCATATTTCAAGATGAAGAAACGGAAGGTGCTGTTAGAAGATTCATTGCAGAAATGAGACAGCGTGTGCAAGCTGATAGAAATGTTGTCAATTATCCATCAATATTACATCCAATAGATTATGCGTTTAATGAGTATTTTTTACAACATCAATTGGTTGAACCATTGAATAATGATATAATATTTAATTATATACCAGAAAGGATAAGAAATGATGTTAATTATATTCTCAACATGGACAGAAATTTACCATCAACTGCCAGATATATAAGACCTAATTTACTTCAAGATAGATTGAACTTGCACGATAATTTTGAATCACTATGGGATACAATAACTACATCAAATTATATTTTGGCGAGATCGGTAGTACCAGATTT------AAAGGAATTAGTGTCAACTGAAGCACAAATTCAGAAAATGTCACAAGATTTGCAATTAGAAGCATTAACAATTCAGTCAGAAACACAATTTCTAACAGGTATAAATTCACAAGCAGCCAACGATTGTTTTAAAACCTTAATTGCAGCAATGTTAAGTCAACGTACTATGTCATTAGATTTTGTAACTACTAATTATATGTCATTGATTTCAGGTATGTGGCTGTTGACGGTCGTGCCAAATGATATGTTTATAAGGGAATCGTTAGTCGCGTGTCAACTGGCTATAGTAAATACAATAATCTATCCAGCATTTGGAATGCAACGAATGCATTACAGAAACGGGGATCCACAAACACCGTTTCAGATAGCAGAACAGCAAATTCAAAATTTCCAAGTCGCAAATTGGTTACATTTTGTTAATAATAATCAATTTAGACAGGCAGTTATTGATGGTGTATTGAATCAGGTACTGAACGACAATATTAGAAATGGTCATGTTATTAATCAACTGATGGAAGCTCTAATGCAGCTGTCGCGACAACAATTTCCAACCATGCCAATTGATTATAAGAGATCAATTCAACGTGGAATATTACTGTTATCTAATAGACTTGGTCAGTTAGTTGATTTAACTAGATTATTAGCTTATAATTATGAGACATTAATGGCATGCATTACAATGAATATGCAACATGTTCAAACCTTAACAACAGAAAAATTACAATTAACGTCAGTTACATCATTATGTATGCTTATTGGAAATGCGACTGTTATACCAAATCCACAAACATTATTTCATTATTATAACGTTAACGTTAATTTTCATTCAAATTATAATGAGAGAATTAATGATGCAGTAGCTATAATAACTGCTGCTAACAGACTGAATCTATATCAGAAAAAAATGAAGGCTATTGTTGAGGATTTCTTAAAAAGATTATATATTTTTGATGTATCTAGAGTTCCGGACGACCAAATGTATAGATTAAGGGATAGATTACGCTTATTACCAGTAGAAATCAGAAGATTGGATATCTTCAATCTAATACTAATGAACATGGATCAAATTGAACGTGCCTCAGATAAAATTGCTCAAGGTGTAATTATTGCTTATCGCGACATGCATCTTGAAAGAGATGAAATGTATGGATATGTAAATATAGCTAGAAATTTAGAGGGATTCCAACAGATAAATTTAGAGGAGCTGATGAGATCAGGTGACTATGCGCAAATAACTAACATGCTTTTGAATAATCAACCAGTAGCATTGGTTGGAGCACTTCCATTTATTACTGATTCATCAGTTATATCGTTAATAGCAAAACTTGACGCTACAGTGTTCGCTCAAATAGTTAAATTACGAAAAGTTGATACTTTAAAACCAATATTATACAAGATAAATTCAGACTCAAATGACTTTTATTTGGTAGCTAATTATGATTGGGTGCCAACTTCGACTACAAAAGTATACAAACAGGTTCCGCAACAATTTGATTTTAGAAATTCAATGCATATGTTAACTTCGAATCTTACTTTTACGGTTTATTCAGATCTTCTCGCGTTCGTATCAGCTGACACAGTAGAACCTATAAATGCAGTTGCATTTGACAATATGCGCATCATGAACGAATTGTAGACGCCAACCCCACTGTGGAGATATG--ACC
>KJ752395_RVA/Human-wt/GMB/MRC-DPRU3180/2010/G2P6_C2_IVa
----------------ATGGCGTACAGGAAACGTGGAGCGCGCCGTGAGACAAACTTA---AATA------ATAATGATCGAATGCAGGAG---AAAATTGATGAAAAACAAG------------------ATTCAA---ATAAAA------CGCAATTATCTGATAAGGTACTTTCGAAGAAAGAAGAAGTTGTAACGGATAGTCATGAGGAAGTTAAAATTACTGATGAGGTAAAAAAATCAACGAAAGAAGAATCAAAACAGTTGCTTGAAGTGTTGAAAACAAAGGAAGAACATCAGAAAGAAATACAGTATGAAATATTACAGAAAACTATACCAACATTTGAACCTAAAGAGACGATATTGAGAAAACTAGAGGATATTAAACCAGAATTAGCGAAAAAACAGACTAAGCTATTTAGAATATTTGAACCAAAACAATTACCGATTTATAGAGCAAATGGAGAGAGAGAATTGCGTAATAGATGGTATTGGAAATTAAAAAAAGATACATTGCCAGACGGAGACTATGATGTAAGAGAATATTTTCTGAATTTGTATGATCAAGTGCTTACTGAAATGCCAGACTATTTATTATTAAAAGATATGGCAGTAGAAAATAAGAATTCTAGGGATGCAGGTAAAGTCGTTGACTCAGAGACGGCTAGTATATGCGATGCTATATTTCAAGATGAAGAAACGGAAGGTGCTGTTAGAAGATTCATTGCAGAAATGAGACAGCGTGTGCAAGCCGATAGAAATGTTGTCAATTATCCATCAATATTACATCCAATAGATTATGCATTTAATGAATATTTTTTACAACATCAATTGGTTGAACCATTGAATAATGATATAATATTTAATTACATACCAGAAAGGATAAGGAATGATGTTAATTATATTCTCAACATGGATAGAAATTTACCATCAACTGCCAGATATATAAGACCTAATTTACTTCAAGATAGATTGAACTTGCACGATAATTTTGAATCACTGTGGGATACAATAACTACATCAAATTATATTTTGGCGAGATCGGTAATACCAGATTT------AAAGGAATTGGTGTCAACTGAAGCACAAATTCAGAAAATGTCACAAGATTTACAATTAGAAGCATTAACAATTCAATCAGAAACACAATTTCTAACAGGTATAAATTCACAAGCAGCCAACGATTGTTTTAAAACCTTAATTGCAGCAATGTTAAGTCAACGTACTATGTCATTAGATTTTGTAACTACTAATTATATGTCATTGATTTCAGGTATGTGGCTATTGACGGTCGTACCAAATGACATGTTTATAAGGGAATCGTTAGTCGCGTGTCAACTGGCTATAGTAAATACAATAATCTATCCAGCATTTGGAATGCAGCGAATGCATTACAGAAACGGGGATCCACAAACACCGTTTCAGATAGCAGAACAGCAAATTCAAAATTTCCAAGTCGCAAATTGGTTACATTTTGTTAATAATAATCAATTTAGACAGGCAGTTATTGATGGTGTATTGAACCAGGTACTGAACGACAATATTAGAAATGGTCATGTTATTAATCAACTAATGGAAGCTTTAATGCAGCTGTCGCGACAACAATTTCCAACAATGCCAATTGATTATAAGAGATCAATTCAACGTGGAATATTACTGTTATCTAACAGACTTGGTCAATTAGTTGATTTAACTAGATTATTAGCTTATAATTATGAGACATTAATGGCATGCATTACAATGAATATGCAACATGTTCAAACTTTAACGACAGAAAAATTACAATTAACGTCAGTTACATCATTATGTATGCTTATTGGAAATGCAACTGTTATACCAAGTCCACAAACATTATTTCATTATTATAACGTTAACGTTAATTTTCATTCAAATTATAATGAGAGAATTAATGATGCAGTAGCTATAATAACTGCTGCTAACAGACTGAATCTATATCAGAAAAAAATGAAGGCTATTGTTGAAGATTTCTTAAAAAGATTATACATTTTTGATGTATCTAGAGTTCCGGACGACCAAATGTATAGATTAAGGGATAGATTACGTTTATTACCAGTAGAAATCAGAAGATTGGATATCTTCAATCTAATACTAATGAACATGGATCAAATTGAACGTGCCTCAGATAAAATTGCTCAAGGTGTAATTATTGCTTATCGCGATATGCATCTTGAAAGAGATGAAATGTATGGATATGTAAATATAGCTAGAAATTTAGAGGGATTCCAACAGATAAATTTAGAGGAGCTGATGAGATCAGGTGACTATGCGCAAATAACTAACATGCTTTTGAATAATCAACCAGTGGCATTGGTTGGAGCACTTCCATTTATTACTGATTCATCAGTTATATCGTTAATAGCAAAACTTGACGCTACAGTGTTCGCTCAAATAGTTAAATTACGAAAAGTTGATACTTTAAAACCAATATTATACAAGATAAATTCAGATTCAAATGACTTTTATTTGGTAGCTAATTATGATTGGGTGCCAACTTCGACTACAAAAGTATACAAACAGGTTCCGCAACAATTTGATTTTAGAAATTCAATGCATATGTTAACTTCGAATCTTACTTTTACGGTTTATTCAGATCTTCTCGCGTTCGTATCAGCTGACACAGTAGAACCTATAAATGCAGTTGCATTTGACAACATGCGCATCATGAACGAATTGTAGACGCCAACCC--------------------
>LC026107_RVA/Human-wt/GHA/PML1965/2012/G6P6_C2_IVa
---------------------------GAAACGTGGAGCGCGCCGTGAGGCAAACTTA---AATA------ATAATGATCGAATGCAGGAG---AAAATTGATGAAAAACAAG------------------ATTCAA---ATAAAA------CACAATTATCTGATAAGGTACTTTCTAAGAAAGAAGAAGTTGTAACGGATAGTTATGAGGAAGTTAAAATTACTGATGAGGTAAAAAAATCAACGAAAGAAGAATCAAAACAGTTGCTTGAAGTGTTGAAAACAAAGGAAGAACATCAGAAAGAAATACAGTATGAAATATTACAGAAAACTATACCAACATTTGAACCTAAAGAGACGATATTGAGAAAATTAGAGGATATTAAACCAGAATTAGCGAAAAAACAGACTAAGCTATTTAGAATATTTGAACCAAAACAATTACCGATTTATAGAGCAAATGGAGAGAGAGAATTGCGTAATAGATGGTATTGGAAATTAAAAAAAGATACATTGCCAGACGGAGACTATGATGTAAGAGAATATTTTCTGAATTTGTATGATCAAGTGCTTACTGAAATGCCAGACTATTTATTATTAAAGGATATGGCAGTAGAAAATAAGAACTCTAGGGATGCAGGTAAAGTCGTTGACTCAGAAACGGCTAGTATATGCGATGCTATATTTCAAGATGAAGAAACGGAAGGTGCTGTTAGAAGATTCATTGCAGAAATGAGACAGCGTGTGCAAGCCGATAGAAATGTTGTTAATTATCCATCAATATTACATCCAATAGATTATGCATTTAATGAATATTTTTTACAACATCAATTGGTTGAACCATTGAATAATGATATAATATTTAATTATATACCAGAAAGGATAAGGAATGATGTTAACTATATTCTCAACATGGACAGAAATTTACCATCAACTGCTAGATATATAAGACCTAATTTACTTCAAGATAGATTGAACTTGCACGATAATTTTGAATCACTGTGGGATACAATAACTACATCAAATTATATTTTGGCGAGATCGGTAGTACCAGATTT------AAAGGAATTGGTGTCAACTGAAGCACAAATTCAGAAAATGTCACAAGATTTACAATTAGAAGCATTAACAATTCAATCAGAAACACAATTTCTAACAGGTATAAATTCACAAGCAGCCAACGATTGCTTTAAAACCTTAATTGCAGCAATGTTAAGTCAACGTACTATGTCATTAGATTTTGTAACTACTAATTATATGTCATTGATTTCAGGTATGTGGTTATTGACGGTCGTGCCAAATGACATGTTTATAAGGGAATCGTTAGTCGCGTGCCAACTGGCTATAGTAAATACAATAGTCTATCCAGCATTTGGAATGCAGCGAATGCATTACAGAAACGGGGATCCACAAACACCGTTTCAGATAGCAGAACAGCAAATTCAAAATTTCCAAGTCGCAAATTGGTTACATTTTGTTAATAATAATCAATTTAGACAGGCAGTTATTGATGGTGTATTGAATCAGGTACTGAACGACAATATTAGAAATGGTCATATTATTAATCAACTAATGGAAGCTCTAATGCAGCTGTCGCGACAACAATTTCCAACAATGCCAATTGATTATAAGAGATCAATTCAACGTGGAATATTACTGTTATCTAACAGACTTGGTCAATTAGTTGATTTAACTAGATTATTAGCTTATAATTATGAGACGTTAATGGCATGCATTACAATGAATATGCAACATGTTCAAACCTTAACGACAGAAAAATTACAATTAACGTCAGTTACATCATTATGTATGCTTATTGGAAATACGACTGTTATACCAAGTCCACAAACATTATTTCATTATTATAACGTTAACGTTAATTTTCATTCAAATTATAACGAGAGAATTAATGATGCAGTAGCTATAATAACTGCTGCTAATAGGCTGAATCTATATCAGAAAAAGATGAAGGCTATTGTTGAAGATTTCTTAAAAAGATTATACATTTTTGATGTATCTAGAGTTCCGGACGACCAAATGTATAGATTAAGAGATAGATTACGTTTATTACCAGTAGAAATCAGAAGATTGGATATCTTCAATCTAATACTAATGAACATGGATCAAATTGAACGTGCCTCAGATAAAATTGCTCAAGGTGTAATTATTGCTTATCGCGACATGCATCTTGAAAGAGATGAAATGTATGGATATGTAAATATAGCTAGAAATTTAGAGGGATTCCAACAGATAAATTTAGAGGAGCTGATGAGATCAGGTGACTATGCACAAATAACTAACATGCTTTTGAATAATCAACCAGTAGCATTGGTTGGAGCACTTCCATTCATTACTGATTCATCAGTTATATCGTTAATAGCAAAACTTGACGCTACAGTGTTCGCTCAAATAGTTAAATTACGAAAAGTTGATACTTTAAAACCAATATTATACAAGATAAATTCAGACTCAAATGACTTTTATTTGGTAGCTAATTATGATTGGGTGCCAACTTCGACTACAAAAGTATACAAACAAGTTCCGCAACAATTTGACTTTAGAAATTCAATGCATATGTTAACTTCGAATCTTACTTTTACGGTTTATTCAGATCTTCTCGCGTTCGTATCAGCTGACACAGTAGAACCTATAAATGCGGTTGCATTTGACAACATGCGCATCATGAATGAATTGTAGACG---------------------------
>EU708891_RVA/Human-tc/ISR/Ro1845/1985/G3P3_C2_V
---------------AATGGCGTACAGAAAACGTGGAGCGCGCCGTGAGGCGAACTTA---GGTA------ATAATGATCGAATGCAGGAGGAAAAAGATAATGAAAAACAGG------------------ATTCAA---ATAAAA------TGCAATTGTCTGATAAGGTACTTTCGAAGAAAGAAGAAGTTGTAACGGATAGTCAAGAAGAAGTTAAAATTGCTGATGAGGTAAAAAAATCAACGAAAGAAGAATCAAAACAGCTGCTTGAAGTGCTAAAAACAAAAGAAGAACATCAGAAAGAAATACAGTATGAAATATTACAGAAAACTATACCAACATTTGAACCTAAAGAGACGATATTGAAAAAGCTAGAGGATATTAAACCAGAACAAGCGAAAAAACAGACCAAGCTATTTAGAATATTTGAACCAAGACAATTACCAATTTATAGAGCGAATGGAGAGAGAGAGTTACGTAATAGATGGTATTGGAAATTGAAAAAAGATACTCTGCCAGATGGAGACTACGACGTGAGAGAATATTTTCTAAATTTGTATGATCAAGTGCTCACTGAAATGCCAGACTATCTATTACTAAAAGATATGGCCGTCGAAAATAAAAATTCAAGAGATGCAGGTAAAGTCGTTGATTCAGAAACGGCTAGTATATGCGATGCAATATTTCAAGATGAAGAAACGGAAGGTGCAGTCAGAAGATTCATTGCAGAGATGAGACAACGTGTACAGGCTGATAGAAATGTTGTTAATTATCCATCAATATTGCATCCAATAGATTATGCATTTAATGAGTATTTTTTGCAACATCAGTTAGTTGAACCATTGAATAATGATATAATATTCAACTACATACCAGAAAGAATAAGAAATGATGTTAATTACATTCTTAATATGGATAGAAACTTACCATCAACTGCTAGATATATAAGACCTAATTTACTTCAAGATAGATTGAACTTGCATGATAATTTTGAGTCACTGTGGGATACAATAACTACATCAAATTACATCTTGGCAAGATCTGTAGTACCAGATTT------AAAGGAACTAGTATCAACAGAGGCACAAATTCAGAAAATGTCGCAAGATTTGCAATTAGAGGCATTGACAATTCAGTCAGAAACACAATTCTTAACAGGCATAAATTCACAAGCAGCTAACGATTGCTTTAAGACCTTAATCGCAGCCATGTTGAGTCAACGTACTATGTCACTGGACTTTGTAACCACCAATTATATGTCATTGATTTCAGGTATGTGGCTATTGACGGTTATACCAAATGATATGTTTATAAGGGAATCGTTAGTCGCATGTCAATTAGCTATAGTAAATACAATAATTTATCCAGCATTTGGAATGCAACGCATGCATTATAGGAACGGAGATCCGCAAACACCGTTTCAAATAGCGGAGCAACAAATTCAAAATTTCCAAGTGGCGAATTGGTTGCATTTTGTTAATAATAATCAGTTTAGACAGGTAGTTATTGATGGTGTATTAAACCAGGTGTTAAATGACAATATTAGAAATGGTCACGTTATTAACCAACTAATGGAAGCTTTAATGCAGTTGTCACGACAACAATTTCCAACCATGCCAGTTGATTATAAGAGATCAATCCAACGCGGAATATTGCTGTTATCTAATAGACTTGGTCAGTTAGTTGATTTAACCAGACTGTTAGCTTATAATTATGAGACACTGATGGCATGCATTACTATGAACATGCAACATGTTCAAACCTTGACAACAGAAAAGTTGCAGTTAACATCAGTCACCTCATTGTGTATGCTTATTGGAAACGCAACTGTCATACCAAGTCCACAAACATTATTTCATTATTATAATGTTAACGTTAATTTTCATTCAAATTATAATGAGAGAATTAATGACGCAGTAGCTATAATAACCGCCGCCAATAGATTGAATCTATATCAGAAAAAAATGAAGGCAATTGTTGAAGATTTTTTAAAGAGATTATATATTTTTGATGTATCTAGAGTTCCGGATGACCAAATGTATAGATTAAGGGATAGATTGCGTTTACTACCAGTAGAGATCAGAAGATTGGATATCTTCAATCTAATATTAATGAATATGGAGCAAATTGAACGCGCTTCAGATAAGATTGCTCAAGGTGTAATTATTGCCTACCGTGATATGCAGTTGGAAAGAGATGAGATGTACGGATATGTAAATATAGCTAGAAACTTGGATGGATTTCAACAGATAAACTTAGAGGAGCTAATGAGAACTGGTGACTATGCACAAATAACTAACATGCTTTTAAATAATCAACCAGTAGCATTAGTTGGAGCACTTCCATTCATTACAGATTCATCAGTCATATCACTGATAGCAAAACTTGACGCTACAGTGTTCGCTCAAATAGTTAAACTCCGAAAAGTTGATACTTTAAAACCAATATTGTATAAAATAAATTCAGATTCAAATGATTTTTACCTGGTAGCTAACTATGATTGGGTGCCAACTTCAACTACAAAAGTGTACAAACAAGTCCCACAGCAATTCGATTTTCGAAATTCAATGCATATGTTAACTTCGAACCTCACTTTTACAGTTTATTCAGATCTTCTTGCATTCGTATCAGCTGATACAGTAGAACCTATAAACGCAGTTGCATTTGATAACATGCGCATCATGAACGAATTGTAAACGCCAACC---------------------
>EU708957_RVA/Cat-tc/AUS/Cat2/1984/G3P9_C2_V
---------------AATGGCGTACAGAAAACGTGGAGCGCGCCGTGAGGCAAACTTA---GGTA------ATAATGATCGAATGCAGGAGGAAAAAGATAATGAAAAACAGG------------------ATTCAA---ATAAAA------TGCAATTGTCTGATAAGGTACTTTCGAAGAAAGAAGAAGTTGTAACGGATAGTCAAGAAGAAGTTAAAATTGCTGATGAGGTAAAAAAATCAACGAAAGAAGAATCAAAGCAGCTGCTTGAAGTGCTAAAAACAAAAGAAGAACATCAGAAAGAAATACAGTACGAAATATTACAAAAAACTATACCAACATTTGAACCTAAAGAGACGATATTGAAAAAGCTAGAGGATATTAAACCAGAACAAGCGAAAAAACAGACCAAGCTATTTAGAATATTTGAACCAAGACAATTACCAATTTATAGAGCGAATGGAGAGAGAGAGTTACGTAATAGATGGTATTGGAAATTGAAAAAAGATACTCTGCCAGATGGAGACTATGACGTGAGAGAATATTTTCTAAATTTGTATGATCAAGTACTCACTGAAATGCCAGACTATCTATTATTAAAAGATATGGCCGTCGAAAATAAAAATTCGAGAGATGCAGGTAAAGTTGTTGATTCAGAAACGGCTAGCATATGCGATGCAATATTTCAAGATGAAGAAACGGAAGGCGCAGTCAGAAGATTCATTGCAGAGATGAGACAACGTGTACAGGCTGATAGAAATGTTGTTAATTATCCATCAATATTGCATCCAATAGATTATGCATTTAATGAGTATTTTTTACAACATCAGTTAGTTGAACCATTGAATAATGATATAATATTTAACTACATACCAGAAAGAATAAGAAATGATGTTAATTACATTCTTAACATGGATAGAAACTTACCGTCAACTGCTAGATATATAAGACCTAATTTACTTCAAGATAGATTGAATTTGCATGATAATTTTGAGTCGCTGTGGGATACAATAACTACATCAAATTACATCTTGGCAAGATCTGTAGTACCAGATTT------AAAGGAACTAGTATCAACAGAGGCACAAATCCAGAAAATGTCGCAAGATTTGCAATTAGAGGCATTAACAATTCAGTCAGAAACACAATTCTTAACAGGTATAAATTCGCAAGCGGCTAACGATTGCTTTAAGACCTTAATCGCAGCTATGTTGAGTCAACGTACTATGTCACTGGACTTTGTAACTACCAATTATATGTCATTGATTTCAGGTATGTGGCTATTGACGGTTATACCAAATGATATGTTTATAAGGGAATCGTTAGTCGCATGTCAATTAGCTATAGTAAATACAATAATTTATCCAGCATTTGGAATGCAACGCATGCATTATAGAAACGGAGATCCGCAAACACCGTTTCAAATAGCGGAACAACAAATTCAGAATTTCCAAGTGGCGAATTGGTTGCATTTTGTTAATAATAATCAGTTTAGACAGGTAGTTATTGATGGTGTATTAAACCAGGTATTAAATGACAATATTAGAAATGGTCACGTTATTAATCAACTAATGGAAGCTTTAATGCAGTTGTCACGACAACAATTTCCAACCATGCCAGTTGATTATAAGAGATCAATCCAACGTGGAATATTGTTGTTATCTAATAGACTTGGTCAGTTAGTTGATTTAACCAGACTGTTAGCTTATAATTATGAGACACTGATGGCATGCATTACTATGAACATGCAACATGTTCAAACCTTGACAACAGAAAAGTTGCAGTTAACGTCAGTCACCTCATTGTGTATGCTCATTGGAAACGCAACTGTCATACCAAGTCCACAAACATTATTTCATTATTATAATGTTAACGTTAATTTTCATTCAAATTATAATGAGAGAATTAATGACGCAGTAGCTATAATAACCGCCGCCAATAGATTGAATCTATATCAGAAAAAAATGAAGGCAATTGTTGAAGATTTTTTAAAGAGATTATATATTTTTGATGTATCTAGAGTTCCGGATGACCAAATGTATAGATTAAGGGATAGATTGCGTTTATTACCAGTAGAGATCAGAAGATTGGATATTTTTAATCTAATATTAATGAATATGGAGCAAATTGAACGCGCTTCAGATAAGATTGCTCAAGGTGTAATTATTGCCTACCGTGATATGCAGTTGGAAAGAGATGAGATGTACGGATATGTAAATATAGCTAGAAACTTGGATGGATTTCAACAGATAAACTTAGAGGAGCTAATGAGAACTGGTGACTATGCACAAATAACTAACATGCTTTTAAATAATCAACCAGTAGCATTAGTTGGAGCACTTCCATTCATTACAGATTCATCAGTCATATCACTGATAGCAAAACTTGACGCTACAGTGTTCGCTCAAATAGTTAAACTCCGAAAAGTTGATACTTTGAAGCCAATATTGTATAAAATAAATTCAGACTCAAATGATTTTTACCTGGTAGCTAACTATGATTGGGTGCCAACTTCAACTACAAAAGTGTACAAACAAGTCCCACAGCAATTCGATTTTCGAAATTCGATGCATATGTTAACTTCGAACCTCACTTTCACAGTTTATTCAGATCTTCTTGCATTCGTATCAGCTGATACAGTAGAACCTATAAACGCAGTTGCATTTGATAACATGCGCATCATGAACGAATTGTAAACGCCAACC---------------------
>HQ661135_RVA/Dog-tc/ITA/RV198-95/1995/G3P3_C2_V
GGCTATTAAAGGCTCAATGGCGTACAGAAAACGTGGAGCGCGCCGTGAGGCAAACTTA---GGTA------ATAATGATCGAATGCAGGAGGAAAAAGATAATGAAAAACAGG------------------ATTCAA---ATAAAA------TGCAATTGTCTGACAAGGTACTTTCGAAGAAAGAAGAAGTTGTAACGGATAGTCAAGAAGAAGTTAAAATTGCTGATGAGATAAAAAAATCAACGAAAGAAGAATCAAAACAGCTGCTTGAAGTGCTAAAAACAAAAGAAGAACATCAGAAGGAAATACAGTATGAAATATTACAAAAAACTATACCAACATTTGAACCTAAAGAGACGATATTGAAAAAGCTAGAGGACATTAAACCAGAACAAGCGAAAAAACAGACCAAGCTATTTAGAATATTTGAACCAAGACAATTACCAATTTATAGAGCGAATGGAGAGAGAGAGTTACGTAATAGATGGTATTGGAAATTGAAAAAAGATACTCTGCCAGATGGAGACTATGACGTGAGAGAATATTTTCTAAATTTGTATGATCAAGTACTCACTGAAATGCCAGACTATCTATTATTAAAAGATATGGCTGTCGAAAATAAAAATTCAAGAGATGCAGGTAAAGTTGTTGATTCAGAAACGGCTAGCATATGCGATGCAATATTTCAAGATGAAGAAACGGAAGGTGCAGTCAGAAGATTCATTGCAGAGATGAGACAACGTGTACAGGCTGATAGAAATGTTGTTAATTATCCATCAATATTGCATCCAATAGATTATGCATTTAATGAGTATTTTTTACAACATCAGTTAGTTGAACCATTGAATAATGATATAATATTTAACTACATACCAGAAAGAATAAGAAATGATGTTAATTACATTCTTAATATGGATAGAAACTTACCATCAACTGCTAGATATATAAGACCTAATTTACTTCAAGATAGATTGAATTTGCATGATAATTTTGAGTCGCTGTGGGATACAATAACTACATCAAATTACATCTTGGCAAGATCTGTAGTACCAGATTT------AAAGGAACTAGTATCAACAGAGGCACAAATCCAGAAAATGTCGCAGGATTTGCAATTAGAGGCATTAACAATTCAGTCAGAAACACAATTCTTAACAGGTATAAATTCGCAAGCAGCTAACGATTGTTTTAAGACCTTAATCGCAGCTATGTTGAGTCAACGTACTATGTCACTGGACTTTGTAACCACCAATTATATGTCGTTGATTTCAGGTATGTGGCTATTGACGGTTATACCAAATGATATGTTTATAAGGGAATCGTTAGTCGCATGTCAATTAGCTATAGTAAATACAATAATTTATCCAGCATTTGGAATGCAACGCATGCATTATAGAAACGGAGATCCGCAAACACCGTTTCAAATAGCGGAACAACAAATTCAGAATTTCCAAGTGGCGAATTGGTTGCATTTTGTTAATAATAATCAGTTTAGACAGGTAGTTATTGATGGTGTATTAAACCAGGTGTTAAACGACAATATTAGAAATGGTCACGTTATTAATCAACTAATGGAAGCTTTAATGCAGTTGTCACGACAACAATTTCCAACCATGCCAGTTGATTATAAGAGATCAATCCAACGCGGAATATTGCTGTTATCTAATAGACTTGGTCAGTTAGTTGATTTAACTAGACTTTTAGCTTATAATTATGAGACACTGATGGCATGCATTACTATGAACATGCAACATGTTCAAACCTTGACAACAGAAAAGTTGCAGTTAACGTCAGTCACCTCATTGTGTATGCTTATTGGAAACGCAACTGTCATACCGAGTCCACAAACATTATTTCATTATTATAATGTTAACGTTAATTTTCATTCAAATTATAATGAGAGAATTAATGACGCAGTAGCTATAATAACCGCCGCCAATAGATTGAATCTATATCAGAAAAAAATGAAGACAATTGTTGAAGATTTTTTAAAGAGATTATATATTTTTGATGTATCTAGAGTTCCGGATGACCAAATGTATAGATTAAGGGATAGATTGCGTTTACTACCAGTAGAGATCAGAAGATTGGATATTTTCAATCTAATATTAATGAATATGGAGCAAATTGAACGCGCTTCAGATAAGATTGCTCAAGGTGTAATTATTGCTTACCGTGATATGCAGTTGGAAAGAGATGAGATGTACGGATATGTAAATATAGCTAGAAACTTGGATGGATTTCAACAGATAAACTTAGAGGAGCTAATGAGAACTGGTGACTATGCACAAATAACTAACATGCTTTTAAATAATCAACCAGTAGCATTAGTTGGAGCACTTCCATTCATTACAGATTCATCAGTCATATCACTGATAGCAAAACTTGACGCTACAGTGTTCGCTCAAATAGTTAAACTCCGAAAAGTTGATACTTTAAAACCAATATTGTATAAAATAAATTCAGATTCAAATGATTTTTACCTGGTAGCTAACTATGATTGGGTGCCAACTTCAACTACAAAAGTGTACAAACAAGTCCCACAGCAATTCGATTTTCGAAATTCAATGCATATGTTAACTTCGAACCTCACTTTCACAGTTTATTCAGATCTTCTTGCATTCGTATCAGCTGATACAGTAGAACCTATAAACGCAGTTGCATTTGATAACATGCGCATCATGAATGAATTGTAAACGCCAACCCCACTGTGGAGATATG--ACC
>AB792654_RVA/Cat-tc/JPN/FRV64/1989/G3P3_C2_V
------------------------------------------------GGCAAACTTA---GGTA------ATAATGATCGAATGCAGGAGGAAAAAGATAATGAAAAACAGG------------------ATTCAA---ATAAAA------TGCAATTGTCTGATAAGGTACTTTCGAAGAAAGAAGAAGTTGTGACGGATAGTCAAGAAGAAGTTAAAATTGCTGATGAGGTAAAAAAATCAACGAAAGAAGAATCAAAACAGCTGCTTGAAGTGCTAAAAACAAAAGAAGAACATCAGAAAGAAATACAGTATGAAATATTACAGAAAACTATACCAACATTTGAACCTAAAGAGACGATATTGAAAAAGCTAGAGGATATTAAACCAGAACAAGCGAAAAAACAGACCAAGCTATTTAGAATATTTGAACCAAGACAATTACCAATTTATAGAGCGAATGGAGAGAGAGAGTTACGTAATAGATGGTATTGGAAATTGAAAAAAGATACTCTGCCAGATGGAGACTATGACGTGAGAGAATATTTTCTAAATTTGTATGATCAAGTGCTCACTGAAATGCCAGACTATCTATTATTAAAAGATATGGCCGTCGAAAATAAAAATTCAAGAGATGCAGGTAAAGTTGTTGATTCAGAAACGGCTAGCATATGCGATGCAATATTTCAAGATGAAGAAACGGAAGGTGCAGTCAGAAGATTCATTGCAGAGATGAGACAACGTGTACAAGCTGATAGAAATGTTGTTAATTATCCATCAATATTGCATCCAATAGATTATGCATTTAATGAGTATTTTTTACAACATCAGTTAGTTGAACCATTGAATAATGATATAATATTTAACTACATACCAGAAAGAATAAGAAATGATGTTAATTACATTCTTAATATGGATAGAAACTTACCATCAACTGCTAGATATATAAGACCTAATTTACTTCAAGATAGATTGAATTTGCATGATAATTTTGAGTCACTGTGGGATACAATAACTACATCAAATTACATCTTGGCAAGATCTGTAGTACCAGATTT------AAAGGAACTAGTATCAACAGAGGCACAAATCCAGAAAATGTCGCAGGATTTGCAATTAGAGGCATTAACAATTCAGTCAGAAACACAATTCTTAACAGGCATAAATTCGCAAGCAGCTAACGATTGTTTTAAGACCTTAATCGCAGCTATGTTGAGTCAACGCACTATGTCACTGGACTTTGTAACTACCAATTACATGTCATTGATTTCAGGTATGTGGCTATTGACGGTTATACCAAATGATATGTTTATAAGGGAATCGTTAGTCGCATGTCAATTAGCTATAGTAAATACAATAATTTATCCAGCATTTGGAATGCAACGCATGCATTATAGAAACGGAGATCCGCAAACACCGTTTCAAATAGCGGAACAACAAATTCAGAATTTCCAAGTGGCGAATTGGTTGCATTTTGTTAATAATAATCAGTTTAGACAGGTAGTTATTGATGGTGTATTAAACCAGGTGTTAAATGACAATATTAGAAATGGTCATGTTATTAATCAACTAATGGAAGCTTTAATGCAGTTGTCACGACAACAATTTCCAACCATGCCAGTTGATTATAAGAGATCAATTCAACGCGGAATATTGCTATTATCTAATAGACTTGGTCAGCTAGTTGATTTAACCAGACTGTTAGCTTATAATTATGAGACACTGATGGCATGCATTACTATGAACATGCAACATGTTCAAACCTTGACAACAGAAAAGTTGCAGTTAACGTCAGTCACCTCATTGTGTATGCTTATTGGAAACGCAACTGTCATACCAAGTCCACAAACATTATTTCATTATTATAATGTTAACGTTAATTTTCATTCAAATTATAATGAGAGAATTAATGACGCAGTAGCTATAATAACCGCCGCCAATAGATTGAATCTATATCAGAAAAAAATGAAGGCAATTGTTGAAGATTTTTTAAAGAGATTATATATTTTTGATGTATCTAGAGTTCCGGATGACCAAATGTATAGATTAAGGGATAGATTGCGTTTACTACCAGTAGAGATCAGAAGATTGGATATCTTCAATCTAATATTAATGAATATGGAGCAAATTGAACGCGCTTCAGATAAGATTGCTCAAGGTGTAATTATTGCCTACCGTGATATGCAGTTGGAAAGAGATGAGATGTACGGATATGTAAATATAGCTAGAAACTTGGATGGATTTCAACAAATAAATTTAGAGGAGTTAATGAGAACTGGTGACTATGCACAAATAACTAACATGCTTTTAAATAATCAACCAGTAGCATTAGTTGGAGCACTTCCATTCATTACAGATTCATCAGTCATATCACTGATAGCAAAACTTGACGCTACAGTGTTCGCTCAAATAGTTAAACTCCGAAAAGTTGACACTTTAAAACCAATATTGTATAAAATAAATTCAGATTCAAATGATTTTTACCTGGTAGCTAACTATGATTGGGTGCCGACTTCAACTACAAAAGTGTACAAACAAGTCCCACAGCAATTCGATTTTCGAAATTCAATGCATATGTTAACTTCGAACCTCACTTTCACAGTTTATTCAGATCTTCTTGCATTCGTATCAGCTGATACAGTAGAACCTATAAACGCAGTTGCATTTGATAACATGCGCATCATGAACGAATTGTAAACGCCAACCCCACTGTGGAGATATG--ACA
>EU708902_RVA/Human-tc/USA/HCR3A/1984/G3P3_C2_V
---------------AATGGCGTACAGAAAACGTGGAGCGCGCCGTGAGGCAAACTTA---GGTA------ATAATGATCGAATGCAGGAGGAAAAAGATAATGAAAAACAGG------------------ATTCAA---ATAAAA------TGCAATTGTCTGATAAGGTACTTTCGAAGAAGGAAGAAGTTGTAACGGATAGTCAAGAAGAAGTTAAAATTGCTGATGAAGTAAAAAAATCAACGAAAGAAGAATCAAAACAGCTACTTGAAGTGCTAAAAACAAAAGAAGAACATCAGAAAGAAATACAGTATGAAATATTACAGAAAACTATACCAACATTTGAACCTAAGGAAACGATATTGAAAAAGCTAGAGGATATTAAACCAGAACAAGCGAAAAAACAGACCAAACTATTTAGAATATTTGAACCAAGACAATTACCAATTTATAGAGCAAATGGAGAGAGAGAGTTACGTAATAGATGGTATTGGAAATTGAAAAAAGATACTCTGCCAGATGGAGACTATGACGTGAGAGAATATTTTCTAAATTTGTATGATCAAGTGCTCACTGAAATGCCAGACTATCTATTATTAAAAGATATGGCTGTCGAAAATAAAAATTCAAGAGATGCGGGTAAAGTCGTTGATTCAGAAACGGCTAGCATATGCGATGCAATATTTCAAGATGAAGAAACGGAAGGTGCAGTCAGAAGATTTATTGCAGAGATGAGACAACGTGTACAGGCTGATAGAAATGTTGTTAATTATCCATCAATATTGCATCCAATAGATTATGCATTTAATGAGTATTTTTTACAACATCAGTTAGTTGAACCATTGAATAATGATATAATATTCAACTACATACCAGAAAGAATAAGAAATGATGTTAATTACATTCTTAATATGGATAGAAACTTACCATCAACTGCTAGATATATAAGACCTAATTTACTTCAAGATAGATTGAATTTGCATGATAATTTTGAGTCACTGTGGGATACAATAACTACATCAAATTACATCCTGGCAAGATCTGTAGTACCAGATTT------AAAGGAACTAGTATCAACAGAGGCACAAATCCAGAAAATGTCGCAGGATTTGCAATTAGAGGCATTAACAATTCAGTCAGAAACACAATTCTTAACAGGCATAAATTCGCAAGCAGCTAACGATTGCTTTAAGACCTTAATCGCAGCTATGTTGAGTCAACGTACTATGTCACTGGACTTTGTAACTACCAATTATATGTCATTGATTTCAGGTATGTGGCTATTGACGGTTATACCAAATGATATGTTTATAAGGGAATCGTTAGTCGCATGTCAATTAGCTATAGTAAATACAATAATTTATCCAGCATTTGGAATGCAACGCATGCATTATAGAAACGGAGATCCGCAAACACCGTTTCAAATAGCGGAACAACAAATTCAGAATTTTCAAGTGGCGAATTGGTTGCATTTTGTTAATAATAATCAATTTAGACAGGTAGTTATTGATGGTGTATTAAACCAGGTGCTGAATGACAATATTAGAAATGGTCACGTTATTAATCAACTAATGGAAGCTTTAATGCAGTTGTCACGACAACAATTTCCAACCATGCCAGTTGATTATAAAAGATCAATCCAACGCGGAATATTGCTGTTATCCAATAGGCTTGGTCAGTTAGTTGATTTAACCAGACTGTTAGCTTATAATTATGAGACACTGATGGCATGCATTACTATGAATATGCAACATGTTCAAACCTTGACAACAGAAAAGTTGCAGTTAACGTCAGTCACCTCATTGTGTATGCTTATTGGAAACGCAACTGTCATACCAAGTCCACAAACATTATTTCATTATTATAATGTTAACGTTAATTTTCATTCAAATTATAATGAGAGAATTAACGACGCAGTAGCTATAATAACCGCCGCCAATAGATTGAATCTATATCAGAAAAAAATGAAGGCAATTGTTGAAGATTTTTTAAAGAGATTATATATTTTTGATGTATCTAGAGTTCCAGATGACCAAATGTATAGATTAAGGGATAGATTGCGTTTACTACCAGTAGAGATTAGAAGATTGGATATCTTCAATCTAATATTAATGAATATGGAGCAAATTGAACGTGCTTCGGATAAGATTGCTCAAGGTGTAATTATTGCCTATCGTGATATGCAGTTGGAGAGAGATGAGATGTACGGATATGTAAATATAGCTAGAAACTTGGATGGATTTCAACAGATAAACTTAGAGGAGCTAATGAGAACTGGTGACTATGCACAAATAACTAACATGCTTTTAAATAATCAACCAGTAGCATTGGTTGGAGCACTTCCATTCGTTACAGATTCATCAGTCATATCACTGATAGCAAAACTTGACGCTACAGTGTTCGCTCAAATAGTTAAACTACGAAAAGTTGATACCTTAAAACCAATATTATATAAAATAAATTCAGATTCAAATGATTTCTACCTGGTAGCTAACTATGATTGGGTGCCAACTTCAACTACAAAAGTGTACAAACAAGTCCCACAGCAATTCGATTTTCGAAATTCAATGCATATGTTAACCTCGAATCTCACTTTCACAGTTTATTCAGATCTTCTTGCATTCGTATCAGCTGATACAGTAGAACCTATAAACGCAGTTGCATTTGATAACATGCGCATCATGAATGAATTGTAAACGCCAACC---------------------
>EU708946_RVA/Cat-tc/AUS/Cat97/1984/G3P3_C2_V
---------------AATGGCGTACAGAAAACGTGGAGCGCGCCGTGAGGCAAACTTA---GGTA------ATAATGATCGAATGCAAGAGGAAAAAGATAATGAAAAAAAGG------------------ATTCAA---ATAAAA------TGCAATTGTCTGATAAGGTACTTTCGAAGAAAGAAGAAGTTGTAACGGACAGTCAAGAGGAAGTTAAAATTGCTGATGAGGTAAAAAAATCAACAAAAGAAGAATCAAAACAGCTGCTTGAAGTGCTAAAAACAAAAGAAGAACATCAGAAAGAAGTACAGTATGAAATATTACAGAAAACTATACCAACATTTGAACCTAAAGAGACGGTATTGAAAAAGCTAGAAGATATTAAACCAGAACAAGCGAAAAAACAGACCAAGCTATTTAGAATATTTGAACCAAGACAATTACCAATTTATAGAGCGAATGGAGAGAGAGAGTTACGTAATAGATGGTATTGGAAATTGAAAAAAGATACCCTGCCAGATGGAGACTATGATGTGAGAGAATATTTTCTAAATTTGTATGATCAAGTGCTCACTGAAATGCCAGACTATCTATTATTAAAAGATATGGCCGTCGAAAATAAAAATTCAAGAGATGCTGGTAAAGTTGTTGATTCAGAAACAGCTAGCATATGCGATGCAATATTTCAAGATGAAGAAACGGAAGGTGCAGTCAGAAGATTCATTGCAGAGATGAGACAGCGTGTACAGGCTGATAGAAATGTTGTTAATTATCCATCAATATTGCATCCAATAGATTATGCATTTAATGAGTATTTTTTACAACATCAGTTAGTTGAACCATTGAATAATGATATAATATTTAACTACATACCAGAAAGAATAAGAAATGATGTTAATTACATTCTTAATATGGATATAAACTTACCATCAACTGCTAGATATATAAGACCTAATTTACTTCAAGATAGATTGAATTTGCATGATAATTTTGAGTCACTGTGGGATACAATAACTACATCAAATTACATCTTGGCAAGATCTGTAGTACCAGATTT------AAAGGAACTAGTATCAACAGAGGCACAAATCCAGAAAATGTCGCAGGATTTGCAATTAGAGGCATTAACAATTCAGTCAGAAACACAATTCTTAACAGGCATAAATTCGCAAGCAGCTAACGATTGCTTTAAGACCTTAATCGCAGCTATGTTGAGTCAACGTACTATGTCACTGGACTTTGTGACTACCAATTATATGTCATTGATTTCAGGTATGTGGCTGTTGACGGTTGTACCAAATGATATGTTTATAAGGGAATCATTAGTCGCATGCCAATTAGCTATAGTAAATACAATAATTTATCCAGCATTTGGAATGCAACGCATGCATTATAGAAACGGAGATCCACAAACACCGTTTCAAATAGCGGAACAACAAATTCAGAATTTCCAAGTGGCGAATTGGTTGCATTTTGTGAATAATAATCAATTTAGACAGGTAGTTATTGATGGTGTATTAAACCAGGTGTTGAATGACAATATTAGAAATGGTCACGTTATTAATCAACTAATGGAAGCTTTAATGCAGTTGTCACGACAACAATTTCCAACCATGCCAGTTGATTATAAGAGATCAATCCAACGCGGAATATTGCTGTTATCGAATAGACTTGGTCAGTTGGTTGATTTAACCAGACTGTTAGCTTATAATTATGAGACACTGATGGCATGCATTACTATGAACATGCAGCATGTTCAAACCTTGACAACAGAAAAGTTGCAGTTAACGTCAGTCACCTCATTGTGTATGCTTATTGGAAACGCAACTGTCATACCAAGTCCACAAACATTATTTCATTATTATAATGTTAACGTTAATTTTCATTCAAATTATAATGAGAGAATTAATGACGCAGTAGCTATAATAACCGCCGCCAATAGATTGAATCTATATCAGAAAAAAATGAAGGCAATTGTTGAAGATTTTTTAAAGAGATTATATATTTTTGATGTGTCTAGAGTTCCGGATGATCAAATGTATAGATTAAGAGATAGATTGCGTTTACTACCAGTAGAGATCAGAAGATTGGATATCTTCAATCTAATATTGATGAATATGGAGCAAATTGAACGTGCTTCAGATAAAATTGCTCAAGGTGTAATTATTGCCTATCGTGATATGCAGTTGGAAAGAGATGAGATGTACGGATATGTAAATATAGCTAGAAACTTGGATGGATTTCAACAGATAAATTTAGAGGAGCTAATGAGAACGGGTGACTATGCACAAATAACTAACATGCTTTTAAATAATCAACCAGTAGCATTGGTTGGAGCACTTCCATTCATTACAGATTCATCAGTCATATCACTGATAGCAAAACTTGACGCTACAGTGTTCGCTCAAATAGTTAAACTACGAAAAGTTGATACTTTAAAACCAATATTGTATAAAATAAATTCAGATTCAAATGATTTTTACCTGGTAGCTAACTATGATTGGGTGCCAACTTCAACTACAAAAGTGTACAAACAAGTCCCACAGCAATTCGATTTTCGAAATTCAATGCATATGTTAACTTCGAACCTCACTTTCACAGTTTATTCAGATCTTCTTGCATTCGTATCAGCTGATACAGTAGAACCTATAAACGCAGTTGCATTTGATAACATGCGCATCATGAACGAATTGTAAACGCCAACC---------------------
>HQ661124_RVA/Dog-tc/ITA/RV52-96/1996/G3P3_C2_V
GGCTATTAAAGGCTCAATGGCGTACAGAAAACGTGGAGCGCGCCGTGAGGCAAACTTA---GGTA------ACAATGATCGAATGCAGGAGGAAAAAGATAATGAAAAACAGG------------------ATTCAA---ATAAAA------TGCAATTGTCTGATAAGGTACTTTCAAAGAAAGAAGAAGTTGTAACAGATAGTCAAGAGGAAGTTAAAATTGCTGATGAGGTAAAAAGATCGACGAAAGAAGAATCAAAACAGCTACTTGAAGTGCTAAAAACAAAAGAAGAACATCAGAAAGAAATACAGTATGAAATATTACAGAAAACTATACCAACATTTGAACCTAAAGAGACGATATTGAAAAAGCTGGAGGATATTAAACCAGAACAAGCGAAAAAACAGACCAAGCTATTTAGAATATTTGAACCGAGACAATTACCAATTTATAGAGCGAATGGAGAGAGAGAGTTACGTAATAGATGGTATTGGAAATTGAAAAAAGATACTCTGCCGGATGGAGACTATGATGTGAGAGAATATTTTCTAAATTTGTATGATCAAGTGCTTACTGAAATGCCAGACTATCTATTATTAAAAGATATGGCCGTCGAAAATAAGAATTCAAGAGATGCAGGTAAAGTTGTTGATTCAGAAACAGCTAGCATATGCGATGCAATATTTCAAGACGAAGAAACGGAAGGTGCAATTAGAAGATTTATTGCAGAGATGAGACAACATGTACAGGCTGATAGAAATGTTGTTAATTATCCATCAATATTGCATCCAATAGATTATGCATTTAACGAGTATTTTTTACAACATCAGTTAGTTGAACCATTGAATAATGATATAATATTTAACTATATACCAGAAAGAATAAGAAATGATGTTAATTACATTCTTAATATGGATAGAAACTTACCATCAACTGCTAGATATATAAGACCTAATTTACTTCAAGATAGATTGAATTTGCATGATAATTTTGAGTCACTGTGGGATACAATAACTACATCGAATTACATCTTGGCAAGATCTGTAGTACCAGATTT------AAAGGAACTAGTATCAACAGAGGCACAAATCCAGAAAATGTCGCAGGATTTGCAATTAGAGGCATTAACAATTCAGTCAGAAACACAATTCTTAACAGGTATAAATTCGCAAGCAGCCAATGATTGCTTTAAGACCTTAATTGCAGCTATGTTGAGTCAACGTACTATGTCACTGGACTTTGTAACTACCAATTATATGTCACTGATTTCAGGTATGTGGCTGTTGACGGTTATACCAAATGATATGTTTATAAGGGAATCGTTAGTCGCATGTCAATTAGCTATAGTAAATACAATAATTTATCCAGCATTTGGAATGCAACGCATGCATTATAGAAACGGAGATCCGCAAACGCCGTTTCAAATAGCAGAACAACAAATTCAGAATTTCCAAGTGGCGAATTGGTTGCATTTTGTTAATAATAATCAGTTTAGACAGGTAGTTATTGATGGTGTATTAAATCAGGTGTTGAATGACAATATTAGAAATGGTCACGTTATTAATCAACTAATGGAAGCTTTAATGCAGTTGTCACGACAACAATTTCCAACCATGCCAGTTGATTATAAGAGATCAATCCAACGCGGAATATTACTGTTATCTAATAGACTTGGTCAGTTAGTTGATTTAACCAGACTGTTAGCTTATAATTATGAGACACTGATGGCATGCATTACTATGAACATGCAACATGTTCAAACCTTAACAACAGAAAAGTTGCAGTTAACATCAGTCACCTCATTGTGTATGCTTATTGGAAACGCAACTGTCATACCAAGTCCACAAACATTATTTCATTATTATAATGTTAACGTTAACTTTCATTCAAATTATAATGAGAGAATTAATGACACAGTAGCTATAATAACCGCTGCCAATAGATTGAATCTATATCAGAAAAAAATGAAAGCAATTGTTGAAGATTTTTTAAAGAGATTATATATTTTTGATGTATCTAGAGTTCCGGACGACCAAATGTATAGATTAAGGGATAGATTGCGTTTACTACCAGTAGAGATCAGAAGATTAGATATCTTCAATCTAATATTAATGAACATGGAGCAAATTGAACGTGCTTCAGATAAAATTGCTCAAGGTGTAATCATTGCCTATCGTGACATGCAGTTGGAAAGAGATGAGATGTACGGATATGTAAATATAGCTAGAAACTTGGGTGGATTTCAGCAGATAAACTTAGAGGAGTTAATGAGAACGGGTGACTATGCACAAATAACTAACATGCTTTTAAATAATCAACCAGTAGCATTGGTTGGAGCACTTCCATTCATTACAGATTCATCAGTCATATCACTAATAGCAAAACTTGACGCTACAGTGTTCGCTCAAATAGTTAAACTACGAAAAGTTGATACTTTAAGACCAATATTGTATAAAATAAATTCAGATTCAAATGATTTCTACCTGGTAGCTAACTATGATTGGGTGCCAACTTCAACTACAAAAGTGTACAAACAAGTCCCACAACAATTCGATTTTCGAAATTCAATGCATATGTTAACTTCGAACCTCACTTTCACAGTTTATTCGGATCTTCTTGCATTCGTATCAGCTGATACAGTAGAACCCATAAACGCGGTTGCATTTGATAACATGCGCATCATGAACGAATTGTAAACGCCAACCCCAATGTGGAGATATG--ACC
>EU708924_RVA/Dog-tc/USA/K9/1979/G3P3_C2_V
---------------AATGGCGTACAGAAAACGTGGAGCGCGCCGTGAGGCAAACTTA---GGTA------ATAATGATCGAATGCAAGAGGAAAAAGATAATGAAAAACAGG------------------ATTCAA---ATAAAA------TGCAATTGTCTGATAAGGTACTTTCGAAAAAAGAAGAAATTGTAACGGATAGTCAAGAGGAAGTTAAGATTGCTGATGAGGTAAAAAGATCAACGAAAGAAGAATCAAAACAGCTACTTGAAGTGCTAAAAACAAAAGAAGAACATCAAAAAGAAATACAGTATGAAATATTACAGAAAACCATACCAACATTTGAACCTAAAGAGACGATATTGAAAAAGCTAGAGGATATTAAACCAGAACAAGCGAAAAAACAGACCAAGCTATTTAGAATATTTGAACCAAGACAATTACCAATTTATAGAGCGAATGGAGAGAGAGAGTTACGTAATAGATGGTATTGGAAATTGAAAAAAGATACTTTGCCAGATGGAGACTACGATGTGAGAGAATATTTTCTAAATTTGTATGATCAAGTGCTCACTGAAATGCCAGACTATCTATTACTAAAAGATATGGCTGTTGAAAATAAGAATTCAAGAGATGCAGGTAAAGTTGTTGATTCAGAAACAGCTAGTATATGTGATGCAATATTTCAAGATGAAGAAACGGAAGGTGCAGTCAGAAGATTCATTGCAGAGATGAGACAACGTGTACAGGCTGATAGAAATGTTGTTAATTATCCATCAATATTGCATCCAATAGATTATGCATTTAATGAGTATTTTTTACAACATCAGTTAGTTGAACCATTGAACAATGATATAATATTTAATTACATACCAGAAAGAATAAGAAATGATGTTAATTACATTCTTAATATGGATAGAAATTTACCATCAACTGCTAGATATATAAGACCTAATTTACTTCAAGATAGATTGAATTTGCATGATAATTTTGAGTCACTGTGGGATACAATAACTACATCAAATTACATCTTGGCAAGATCTGTAGTACCAGATTT------AAAGGAACTAGTATCAACCGAGGCACAAATCCAGAAAATGTCGCAAGATTTGCAATTAGAGGCATTAACAATTCAGTCAGAAACGCAATTCTTAACAGGCATAAATTCGCAAGCGGCTAACGATTGCTTTAAGACTTTAATCGCAGCTATGTTAAGTCAACGTACTATGTCACTGGACTTTGTAACTACCAATTACATGTCATTGATTTCAGGTATGTGGCTGTTGACGGTTATACCAAATGATATGTTTATAAGGGAATCGCTAGTCGCATGTCAATTGGCTATAGTAAATACAATAATTTATCCAGCGTTTGGAATGCAACGTATGCATTATAGAAACGGAGATCCGCAAACGCCGTTTCAAATAGCGGAACAACAAATTCAGAATTTCCAAGTGGCGAATTGGTTGCATTTTGTTAATAATAATCAGTTTAGACAGGTAGTTATTGATGGTGTATTAAACCAGGTGTTGAATGACAATATTAGAAATGGTCATGTTATTAATCAACTAATGGAAGCTTTAATGCAGCTATCACGACAACAGTTTCCAACCATGCCAGTTGATTATAAGAGATCAATCCAACGCGGAATATTACTATTATCTAACAGACTTGGTCAGTTAGTTGATTTAACCAGACTGTTAGCTTATAATTATGAGACACTGATGGCATGCATTACTATGAACATGCAACATGTTCAGACCTTGACAACAGAAAAGTTGCAGTTAACGTCAGTCACCTCATTGTGTATGCTTATTGGAAACGCAACTGTTATACCAAGTCCACAAACATTATTTCATTATTATAATGTTAACGTTAATTTTCATTCAAATTACAATGAGAGAATTAATGACGCAGTAGCTATAATAACCGCTGCCAATAGATTGAATCTATATCAGAAAAAAATGAAGGCAATTGTTGAAGATTTTTTAAAGAGATTATATATTTTTGATGTATCTAGAGTTCCGGATGACCAAATGTATAGATTAAGGGATAGATTGCGTTTACTACCAGTAGAGATCAGAAGATTGGATATCTTTAATCTAATATTAATGAATATGGAGCAAATTGAACGTGCTTCAGATAAAATTGCTCAAGGTGTGATCATTGCCTATCGCGATATGCAGTTGGAAAGAGATGAGATGTACGGATACGTAAATATAGCTAGAAACTTGGATGGATTTCAACAGATAAACTTAGAGGAGCTAATGAGAACGGGTGACTATGCACAAATAACTAACATGCTTTTAAATAATCAACCAGTAGCATTAGTTGGAGCACTTCCATTCATTACAGATTCATCAGTCATATCACTGATAGCAAAACTTGACGCTACAGTGTTCGCCCAAATAGTTAAGCTACGAAAAGTTGATACTTTAAAACCAATATTGTATAAAATAAATTCAGATTCAAATGATTTTTACCTGGTAGCTAACTATGATTGGGTGCCAACTTCAACTACAAAAGTGTACAAACAAGTCCCACAGCAATTCGATTTTCGAAACTCAATGCATATGTTAACTTCGAATCTCACTTTCACAGTCTATTCAGATCTTCTTGCATTCGTATCAGCTGATACAGTAGAACCTATAAACGCGGTTGCATTTGATAACATGCGCATCATGAATGAATTGTAAACGCCAACC---------------------
>KJ748477_RVA/Human-wt/GHA/GH019-08/2008/G8P6_C2_VI
--CTATTAAAGGCTCAATGGCGTACAGAAGACGTGGAGCGCGCCGTGAGGCAAATATAAATAATA------ATAATGATCGAATGCAAGAA---AAGGATGATGAAAAGCAAG------------------ATAAAACTAATAAAA------CGCAATTATCTGATAAAGTACTTTCAAAGAAAGAGGATGTTATAACTGATAATCAAGAAGAGGTGAAAATTGCTGATGAGGTAAAGAAGTCGACAAAAGAGGAATCTAAACAATTACTTGAAGTGTTAAAAACAAAGGAAGAACATCAAAAGGAAATACAGTATGAAATTCTACAAAAAACAATACCAACATTTGAACCAAAAGAGTCAATATTGAAGAAGTTAGAAGATATTAAGCCAGAACAAGCAAAAAAACAAACTAAATTGTTCAGAATATTTGAACCAAAGCAGTTGCCAATATATAGAGCAAATGGTGAAAAGGAGCTGCGTAATAGATGGTATTGGAAATTGAAGAAAGACACTTTACCAGATGGAGATTATGATGTTAGAGAATACTTCCTTAATTTATATGACCAGGTGCTTACTGAAATGCCAGATTATCTATTATTGAAAGATATGGCAGTTGAAAATAAAAATTCAAGAGATGCAGGGAAAGTCGTAGATTCTGAAACGGCAAGCATTTGTGACGCTATATTTCAAGATGAGGAAACAGAGGGTGCAGTGAGAAGGTTCATTGCAGAAATGAGGCAGCGTGTACAAGCTGACAGAAATGTCGTTAATTATCCATCAATATTACATCCAATAGATTATGCTTTTAATGAGTATTTTTTACAGCACCAATTGGTTGAACCATTAAATAACGACATAATATTTAACTATATTCCAGAGAGAATAAGAAATGATGTTAATTACATACTTAACATGGATAGAAACTTACCGTCAACAGCTAGATACATAAGACCAAATTTATTACAGGACAGACTAAATTTGCATGACAACTTCGAGTCTTTATGGGATACGATAACGACTTCAAATTACATACTAGCACGATCAGTAGTGCCAGATTT------AAAAGAGCTAGTTTCAACAGAAGCGCAGATTCAAAAAATGTCACAAGATTTGCAGTTAGAAGCGCTAACAATACAGTCAGAGACACAATTTCTGACGGGTATAAACTCACAGGCAGCTAATGATTGCTTTAAGACTTTGATTGCGGCAATGCTGAGTCAACGAACTATGTCGCTTGATTTTGTAACTACTAATTACATGTCATTAATTTCGGGTATGTGGCTATTAACTGTCGTTCCAAATGACATGTTTATAAGAGAATCTCTAGTTGCATGCCAGCTAGCAATAGTAAACACAATAATATACCCAGCGTTTGGAATGCAACGAATGCATTATAGAAATGGAGATCCACAAACACCATTTCAAATAGCGGAACAACAGATACAGAACTTTCAAGTGGCAAATTGGCTACACTTTGTTAACAACAACCAGTTTAGACAAGTTGTTATTGATGGTGTACTGAATCAGGTACTGAACGACAATATTAGAAATGGTCATGTCATTAATCAATTAATGGAAGCTTTAATGCAATTATCACGACAACAATTTCCAACGATGCCAGTTGATTATAAAAGGTCAATTCAACGTGGAATATTGTTATTATCTAATAGGCTTGGTCAATTAGTTGATTTAACTAGATTGTTAGCTTACAATTATGAAACGTTGATGGCATGCATTACAATGAATATGCAGCACGTTCAAACACTGACAACAGAGAAGCTACAGCTAACTTCAGTTACATCATTGTGTATGCTTATTGGAAATGCAACCGTTATACCAAGTCCGCAAACATTGTTTCACTATTATAATGTTAATGTAAATTTTCATTCAAATTATAATGAAAGAATTAATGATGCCGTAGCTATAATAACTGCAGCTAATAGATTAAATTTATACCAAAAGAAAATGAAGGCAATCGTTGAGGACTTTTTGAAGAGATTACATATCTTTGATGTAGCTAGAGTTCCAGATGATCAAATGTATAGACTGAGGGATAGATTACGACTGCTGCCGGTGGAAGTTAGGCGATTAGATATTTTCAACTTAATACTGATGAATATGGATCAAATAGAACGTGCCTCAGATAAAATTGCACAGGGTGTGATTATTGCATACCGCGATATGCAGTTGGAAAGGGATGAGATGTATGGTTATGTGAATATAGCTAGAAATCTGGACGGATTTCAGCAAATAAATTTAGAAGAATTAATGAGAACAGGTGATTATGCACAAATAACTAATATGCTTTTAAATAATCAGCCAGTTGCGTTAGTTGGAGCTCTTCCCTTTATTACAGATTCGTCAGTTATATCACTAATAGCAAAACTTGATGCCACAGTTTTTGCCCAAATAGTTAAATTACGCAAGGTTGACACTTTAAAACCAATATTGTATAAAATAAATTCAGATTCAAATGATTTTTACTTAGTCGCAAACTATGATTGGGTACCAACTTCAACAACGAAAGTATATAAACAAGTTCCACAGCAATTTGACTTCAGAAATTCAATGCACATGTTAACGTCAAATCTCACTTTCACTGTTTATTCAGATTTACTTGCGTTCGTATCAGCTGATACAGTAGAACCCATAAATGCAGTTGCATTTGACAATATGCGCATCATGAACGAACTGTAAACGCCAACCCCACTGTGGAGATATG--ACC
>KP882630_RVA/Human-wt/GHA/Ghan-113/2008/G8P6_C2_VI
----------------------------AGACGTGGAGCGCGCCGTGAGGCAAATATAAATAATA------ATAATGATCGAATGCAAGAA---AAGGATGATGAAAAGCAAG------------------ATAAAACTAATAAAA------CGCAATTATCTGATAAAGTACTTTCAAAGAAAGAGGATGTTATAACTGATAATCAAGAAGAGGTGAAAATTGCTGATGAGGTAAAGAAGTCGACAAAAGAGGAATCTAAACAATTACTTGAAGTGTTAAAAACAAAGGAAGAACATCAAAAGGAAATACAGTATGAAATTCTACAAAAAACAATACCAACATTTGAACCAAAAGAGTCAATATTGAAGAAGTTAGAAGATATTAAGCCAGAACAAGCAAAAAAACAAACTAAATTGTTCAGAATATTTGAACCAAAGCAGTTGCCAATATATAGAGCAAATGGTGAAAAGGAGCTGCGTAATAGATGGTATTGGAAATTGAAGAAAGACACTTTACCAGATGGAGATTATGATGTTAGAGAATACTTCCTTAATTTATATGACCAGGTGCTTACTGAAATGCCAGATTATCTATTATTGAAAGATATGGCAGTTGAAAATAAAAATTCAAGAGATGCAGGGAAAGTCGTAGATTCTGAAACGGCAAGCATTTGTGACGCTATATTTCAAGATGAGGAAACAGAGGGTGCAGTGAGAAGGTTCATTGCAGAAATGAGGCAGCGTGTACAAGCTGACAGAAATGTCGTTAATTATCCATCAATATTACATCCAATAGATTATGCTTTTAATGAGTATTTTTTACAGCACCAATTGGTTGAACCATTAAATAACGACATAATATTTAACTATATTCCAGAGAGAATAAGAAATGATGTTAATTACATACTTAATATGGATAGAAACTTACCGTCAACAGCTAGATACATAAGACCAAATTTATTACAGGACAGACTAAATTTGCATGACAACTTCGAGTCTTTATGGGATACGATAACGACTTCAAATTACATACTAGCACGATCAGTAGTGCCAGATTT------AAAAGAGCTAGTTTCAACAGAAGCGCAGATTCAAAAAATGTCACAAGATTTGCAGTTAGAAGCGCTAACAATACAGTCAGAGACACAATTTCTGACGGGTATAAACTCACAGGCAGCTAATGATTGCTTTAAGACTTTGATTGCGGCAATGCTGAGTCAACGAACTATGTCGCTTGATTTTGTAACTACTAATTACATGTCATTAATTTCGGGTATGTGGCTATTAACTGTCGTTCCAAATGACATGTTTATAAGAGAATCTCTAGTTGCATGCCAGCTAGCAATAGTAAACACAATAATATACCCAGCGTTTGGAATGCAACGAATGCATTATAGAAATGGAGATCCACAAACACCATTTCAAATAGCGGAACAACAGATACAGAACTTTCAAGTGGCAAATTGGCTACACTTTGTTAACAACAACCAGTTTAGACAAGTTGCTATTGATGGTGTACTAAATCAAGTACTAAATGACAACATTAGAAATGGACACGTCATTAATCAATTAATGGAAGCTTTAATGCAATTATCACGACAACAATTTCCAACGATGCCAGTTGATTATAAAAGGTCAATTCAACGTGGAATATTGTTATTATCTAATAGGCTTGGTCAATTAGTTGATTTAACTAGATTGTTAGCTTACAATTATGAAACGTTGATGGCATGCATTACAATGAATATGCAGCACGTTCAAACACTGACAACAGAGAAGCTACAGCTAACTTCAGTTACATCATTGTGTATGCTTATTGGAAATGCAACCGTTATACCAAGTCCGCAAACATTGTTTCACTATTATAATGTTAATGTAAATTTTCATTCAAATTATAATGAAAGAATTAATGATGCCGTAGCTATAATAACTGCAGCTAATAGATTAAATTTATACCAAAAGAAAATGAAGGCAATCGTTGAGGACTTTTTGAAGAGATTGCATATCTTTGATGTAGCTAGAGTTCCAGATGATCAAATGTATAGACTGAGGGATAGATTACGACTGCTGCCGGTGGAAGTTAGGCGATTAGATATTTTCAACTTAATACTGATGAATATGGATCAAATAGAACGTGCCTCAGATAAAATTGCACAGGGTGTGATTATTGCATACCGCGATATGCAGTTGGAAAGGGATGAGATGTATGGTTATGTGAATATAGCTAGAAATCTGGACGGATTTCAGCAAATAAATTTAGAAGAATTAATGAGAACAGGTGATTATGCACAAATAACTAATATGCTTTTAAATAATCAGCCAGTTGCGTTAGTTGGAGCTCTTCCCTTTATTACAGATTCGTCAGTTATATCACTAATAGCAAAACTTGATGCCACAGTTTTTGCCCAAATAGTTAAATTACGCAAGGTTGACACTTTAAAACCAATATTGTATAAAATAAATTCAGATTCAAATGATTTTTACTTAGTCGCAAACTATGATTGGGTACCAACTTCAACAACGAAAGTATATAAACAAGTTCCACAGCAATTTGACTTCAGAAATTCAATGCACATGTTAACGTCAAATCTCACTTTCACTGTTTATTCAGATTTACTTGCGTTCGTATCAGCTGATACAGTAGAACCCATAAATGCAGTTGCATTTGACAATATGCGCATCATGAACGAACTGTAA------------------------------
>KP882685_RVA/Human-wt/GHA/Ghan-149/2008/G8P6_C2_VI
----------------------------AGACGTGGAGCGCGCCGTGAGGCAAATATAAATAATA------ATAATGATCGAATGCAAGAA---AAGGATGATGAAAAGCAAG------------------ATAAAACTAATAAAA------CGCAATTATCTGATAAAGTACTTTCAAAGAAAGAGGATGTTATAACTGATAATCAAGAAGAGGTGAAAATTGCTGATGAGGTAAAGAAGTCGACAAAAGAGGAATCTAAACAATTACTTGAAGTGTTAAAAACAAAGGAAGAACATCAAAAGGAAATACAGTATGAAATTCTACAAAAAACAATACCAACATTTGAACCAAAAGAGTCAATATTGAAGAAGTTAGAAGATATTAAGCCAGAACAAGCAAAAAAACAAACTAAATTGTTCAGAATATTTGAACCAAAGCAGTTGCCAATATATAGAGCAAATGGTGAAAAGGAGCTGCGTAATAGATGGTATTGGAAATTGAAGAAAGACACTTTACCAGATGGAGATTATGATGTTAGAGAATACTTCCTTAATTTATATGACCAGGTGCTTACTGAAATGCCAGATTATCTATTATTGAAAGATATGGCAGTTGAAAATAAAAATTCAAGAGATGCAGGGAAAGTCGTAGATTCTGAAACGGCAAGCATTTGTGACGCTATATTTCAAGATGAGGAAACAGAGGGTGCAGTGAGAAGGTTCATTGCAGAAATGAGGCAGCGTGTACAAGCTGACAGAAATGTCGTTAATTATCCATCAATATTACATCCAATAGATTATGCTTTTAATGAGTATTTTTTACAGCACCAATTGGTTGAACCATTAAATAACGACATAATATTTAACTATATTCCAGAGAGAATAAGAAATGATGTTAATTACATACTTAATATGGATAGAAACTTACCGTCAACAGCTAGATACATAAGACCAAATTTATTACAGGACAGACTAAATTTGCATGACAACTTCGAGTCTTTATGGGATACGATAACGACTTCAAATTACATACTAGCACGATCAGTAGTGCCAGATTT------AAAAGAGCTAGTTTCAACAGAAGCGCAGATTCAAAAAATGTCACAAGATTTGCAGTTAGAAGCGCTAACAATACAGTCAGAGACACAATTTCTGACGGGTATAAACTCACAGGCAGCTAATGATTGCTTTAAGACTTTGATTGCGGCAATGCTGAGTCAACGAACTATGTCGCTTGATTTTGTAACTACTAATTACATGTCATTAATTTCGGGTATGTGGCTATTAACTGTCGTTCCAAATGACATGTTTATAAGAGAATCTCTAGTTGCATGCCAGCTAGCAATAGTAAACACAATAATATACCCAGCGTTTGGAATGCAACGAATGCATTATAGAAATGGAGATCCACAAACACCATTTCAAATAGCGGAACAACAGATACAGAACTTTCAAGTGGCAAATTGGCTACACTTTGTTAACAACAACCAGTTTAGACAAGTTGTTATTGATGGTGTACTAAATCAAGTACTAAATGACAACATTAGAAATGGACACGTCATTAATCAATTAATGGAAGCTTTAATGCAATTATCACGACAACAATTTCCAACGATGCCAGTTGATTATAAAAGGTCAATTCAACGTGGAATATTGTTATTATCTAATAGGCTTGGTCAATTAGTTGATTTAACTAGATTGTTAGCTTACAATTATGAAACGTTGATGGCATGCATTACAATGAATATGCAGCACGTTCAAACACTGACAACAGAGAAGCTACAGCTAACTTCAGTTACATCATTGTGTATGCTTATTGGAAATGCAACCGTTATACCAAGTCCGCAAACATTGTTTCACTATTATAATGTTAATGTAAATTTTCATTCAAATTATAATGAAAGAATTAATGATGCCGTAGCTATAATAACTGCAGCTAATAGATTAAATTTATACCAAAAGAAAATGAAGGCAATCGTTGAGGACTTTTTGAAGAGATTGCATATCTTTGATGTAGCTAGAGTTCCAGATGATCAAATGTATAGACTGAGGGATAGATTACGACTGCTGCCGGTGGAAGTTAGGCGATTAGATATTTTCAACTTAATACTGATGAATATGGATCAAATAGAACGTGCCTCAGATAAAATTGCACAGGGTGTGATTATTGCATACCGCGATATGCAGTTGGAAAGGGATGAGATGTATGGTTATGTGAATATAGCTAGAAATCTGGACGGATTTCAGCAAATAAATTTAGAAGAATTAATGAGAACAGGTGATTATGCACAAATAACTAATATGCTTTTAAATAATCAGCCAGTTGCGTTAGTTGGAGCTCTTCCCTTTATTACAGATTCGTCAGTTATATCACTAATAGCAAAACTTGATGCCACAGTTTTTGCCCAAATAGTTAAATTACGCAAGGTTGACACTTTAAAACCAATATTGTATAAAATAAATTCAGATTCAAATGATTTTTACTTAGTCGCAAACTATGATTGGGTACCAACTTCAACAACGAAAGTATATAAACAAGTTCCACAGCAATTTGACTTCAGAAATTCAATGCACATGTTAACGTCAAATCTCACTTTCACTGTTTATTCAGATTTACTTGCGTTCGTATCAGCTGATACAGTAGAACCCATAAATGCAGTTGCATTTGACAATATGCGCATCATGAACGAACTGTAA------------------------------
>KP198629_RVA/Human-wt/ITA/PR457/2009/G10P14_C2_VI
----------------ATGGCGTACAGAAAACGTGGAGCGCGCCGTGAGGCGAATATAAATAATA------ATAATGATCGAATGCAAGAA---AAGGATGATGAAAAGCAAG------------------ATAAAACTAATAAAA------CGCAATTATCTGATAAAGTACTTTCAAAGAAAGAGGATGTTATAACTGATAATCAAGAAGAGGTGAAAATTACTGATGAGGTAAAGAAATCGACAAAAGAGGAATCTAAACAATTACTTGAAGTGTTAAAAACAAAGGAAGAACATCAAAAGGAAATACAGTATGAAATTCTACAAAAAACAATACCAACATTTGAACCAAAAGAGTCAATATTGAAGAAGTTAGAAGATATTAAGCCAGAACGAGCAAAAAAACAAACCAAATTGTTCAGAATATTTGAACCAAGACAGCTGCCAATATATAGAGCAAATGGTGAAAAGGAACTACGTAATAGATGGTATTGGAAATTGAAAAAAGACACTTTACCAGATGGAGATTATGATGTTAGGGAATACTTCCTTAATCTATATGATCAGGTACTTACTGAAATGCCAGATTATCTGTTACTGAAAGATATGGCAGTTGAAAATAAAAATTCAAGGGATGCAGGAAAAGTTGTAGATTCTGAAACGGCAAGTATTTGTGACGCTATATTTCAAGATGAAGAAACAGAAGGTGCAGTGAGGAGATTCATTGCAGAGATGAGGCAGCGTGTACAAGCTGACAGAAATGTCGTCAATTATCCATCAATATTACATCCAATAGATCACGCTTTTAATGAATATTTTTTACAGCATCAATTAGTTGAGCCATTAAATAATGACATAATCTTTAACTATATTCCAGAGAGAATAAGAAATGATGTTAATTACATACTTAATATGGATAGAAACTTGCCGTCAACAGCTAGATACATAAGACCAAATTTATTACAGGACAGACTGAATTTGCATGACAATTTCGAGTCTTTATGGGATACGATAACAACTTCAAATTACATACTAGCACGATCAGTAGTGCCAGATTT------GAAAGAGCTGGTCTCAACAGAAGCGCAGATTCAAAAAATGTCACAAGATCTACAGCTAGAAGCACTAACAATACAGTCAGAGACACAATTTCTGACGGGCATAAACTCGCAGGCAGCTAATGATTGCTTTAAGACTTTAATTGCGGCAATGCTGAGTCAGCGAACTATATCGCTTGATTTTGTAACTACCAATTACATGTCATTAATTTCGGGTATGTGGTTATTGACTGTCGTTCCAAATGACATGTTTATAAGAGAATCATTAGTTGCATGCCAGCTAGCAATAGTAAACACAATAATATATCCAGCGTTTGGAATGCAACGAATGCATTATAGAAATGGGGATCCACAAACACCATTTCAAATAGCGGAACAGCAGATACAGAACTTTCAAGTGGCAAATTGGCTACATTTTGTTAACAACAATCAGTTTAGACAAGTTGTTATTGATGGCGTATTAAATCAAGTACTAAATGACAACATTAGAAATGGACACGTCATTAATCAATTAATGGAAGCTTTGATGCAATTATCACGACAGCAATTTCCAACGATGCCAGTTGATTATAAAAGGTCAATCCAACGTGGAATATTGTTACTATCTAATAGGCTTGGTCAATTAGTTGATTTAACTAGATTGCTATCTTATAATTATGAAACATTGATGGCATGCATTACGATGAATATGCAGCATGTCCAAACACTGACAACAGAGAAACTACAGCTAACTTCAGTTACATCATTGTGCATGCTTATTGGAAATGCAACCGTCATACCGAGTCCGCAAACGTTATTTCACTATTATAATGTTAATGTAAATTTTCATTCAAATTATAATGAAAGAATTAATGATGCCGTAGCTATAATAACTGCAGCTAATAGATTAAATTTATACCAAAAGAAAATGAAGGCAATCGTTGAGGACTTTTTAAAGAGATTGTATATCTTTGATGTAGCTAGAGTTCCAGATGATCAAATGTATAGACTAAGGGATAGATTACGACTGTTACCGGTAGAAGTCAGGCGATTAGATATTTTCAATTTAATACTGATGAACATGGATCAAATAGAACGTGCCTCAGATAAAATTGCACAAGGTGTAATTATTGCATACCGCGATATGCAGTTGGAAAGGGATGAGATGTATGGTTATGTAAATATAGCTAGAAATCTGGACGGATTCCAGCAAATAAATTTAGAAGAATTAATGAGAACAGGTGATTATGCACAAATAACTAATATGCTCTTAAATAATCAGCCAGTTGCGTTAGTTGGAGCTCTTCCCTTTATTACAGATTCATCAGTCATATCACTAATAGCAAAACTTGACGCCACAGTTTTTGCCCAAATAGTTAAATTACGCAAGGTTGACACTTTAAAGCCAATATTATATAAAATAAATTCAGATTCAAATGATTTCTACTTAGTCGCAAATTATGATTGGGTACCAACTTCAACAACGAAAGTATATAAACAAGTTCCACAGCAATTTGACTTCAGAAATTCGATGCATATGTTGACATCAAATCTCACTTTCACTGTTTATTCAGATTTGCTTGCGTTCGTATCAGCTGATACAGTAGAACCAATAAATGCAGTTGCATTTGACAATATGCGCATCATGAACGAACTGTA-------------------------------
>FN665689_RVA/Human-wt/HUN/BP1062/2004/G8P14_C2_VII
GGCTATTAAAGGCTCAATGGCGTACAGAAAACGTGGAGCGCGCCGTGAGGCAAATGTA---AACA------ACAATGATCGAATGCAAGAA---AAGGATGATGAGAAGCGAG------------------ATAAAAACGATAAAA------TGCAATTATCTGAAAAGGTACTTTCAAAGAAAGAAGAAATTATAACTGATAACCAAGAAGAGATCAAAATTGCTGATGAGGTAAAGAAATCAACGAAAGAAGAATCTAAACAATTACTTGAAGTGTTGAAAACAAAAGAAGAGCACCAAAAAGAAATACAATATGAGATTCTACAGAAGACAATACCAACGTTCGAACCAAAAGAGTCAATACTAAAGAAACTAGAGGACATTAAACCAGAACAGGCAAAGAAACAAACAAAGTTATTCAGAATATTTGAACCAAAACAATTACCAATATATAGGGTGAATGGTGAAAAAGAATTACGCAACAGATGGTATTGGAAGCTAAAGAAGGATACTTTACCAGATGGAGATTATGATGTTAGGGAGTACTTCCTTAACTTATATGATCAAGTTCTTACTGAAATGCCAGATTATTTATTGTTGAAAGATATGGCAGTTGAAAATAAGAATTCAAGAGATGCAGGAAAAGTCGTAGATTCTGAAACAGCGAGCATCTGTGACGCTATATTTCAAGATGAGGAAACAGAAGGTGCAGTGAGAAGGTTCATCGCAGAGATGAGACAACGTGTGCAAGCTGATAGAAATGTTGTTAATTATCCATCAATATTGCATCCAATAGATTATGCTTTCAATGAATACTTCCTACAACACCAGCTGGTCGAACCATTGAATAATGATATAATATTCAATTATATTCCAGAGAGAATAAGGAATGACGTTAATTACGTACTTAACATGGATAGAAATTTGCCATCAACAGCCAGATACATAAGACCAAATTTACTACAGGATAGATTGAATTTACATGATAATTTTGAATCTTTATGGGATACAATAACGACCTCAAACTATATACTAGCAAGGTCAGTAGTACCAGATTT------AAAAGAACTAGTTTCAACAGAAGCACAGATTCAGAAAATGTCACAAGATTTGCAATTGGAAGCATTAACAATTCAGTCAGAAACGCAATTCTTGACGGGCATAAATTCACAAGCAGCCAACGATTGCTTTAAGACTTTGATTGCAGCAATGTTGAGTCAACGAACCATGTCACTTGATTTTGTGACTACTAACTACATGTCACTAATCTCAGGCATGTGGTTATTAACTGTTGTTCCGAACGATATGTTCATAAGAGAATCTTTAGTTGCATGTCAATTAGCAATAGTGAACACAATAATATATCCAGCATTCGGGATGCAACGAATGCATTATAGAAACGGGGACCCACAGACACCATTTCAAATAGCGGAACAACAAATACAAAACTTTCAAGTAGCGAATTGGCTACATTTTGTTAATAATAATCAATTCAGACAAGTTGTTATTGATGGTGTGCTAAATCAAGTATTGAATGATAATATTAGAAATGGGCATGTAATTAATCAATTGATGGAAGCTTTAATGCAACTGTCACGACAACAATTCCCAACAATGCCAGTTGATTATAAGAGGTCGATTCAGCGTGGAATACTGTTGCTATCTAATAGACTTGGACAATTAGTTGACCTAACTAGACTGCTGGCTTATAACTATGAGACATTAATGGCATGCATCACGATGAACATGCAACACGTCCAAACCTTAACGACAGAAAAGTTACAGTTAACTTCAGTTACATCATTGTGCATGCTTATTGGAAATGCAACCGTTATACCAAGTCCACAAACACTGTTCCATTATTATAACGTTAATGTGAATTTCCATTCAAATTATAACGAAAGAATTAATGATGCGGTAGCTATAATAACTGCAGCTAATAGATTAAACTTGTATCAAAAGAAAATGAAAGCAATTGTTGAAGACTTTTTAAAGAGGTTATACATTTTTGACGTAGCTAGAGTTCCAGATGACCAAATGTATAGATTAAGAGATAGATTGCGACTATTGCCAGTAGAAGTAAGACGATTGGACATTTTTAATTTGATACTAATGAATATGGATCAAATAGAACGTGCTTCAGACAAAATTGCACAAGGCGTCATTATTGCGTACCGTGATATGCAGTTGGAGAGGGATGAAATGTATGGTTATGTGAATATAGCTAGAAATCTAGATGGATTCCAGCAGATAAACTTAGAAGAATTGATGAGAACAGGTGATTACGCGCAAATAACTAACATGCTTTTGAATAATCAACCAGTAGCATTAGTTGGAGCTCTTCCATTCATTACAGATTCATCAGTTATATCACTAATAGCGAAGCTTGATGCGACAGTTTTTGCTCAGATAGTCAAGCTGCGCAAAGTTGATACCTTAAAACCAATATTATATAAAATAAATTCAGATTCAAATGACTTCTACTTAGTTGCTAATTATGATTGGGTGCCAACTTCAACGACGAAAGTGTATAAACAAGTTCCACAGCAATTTGATTTTAGGAACTCAATGCATATGCTGACGTCGAATCTTACTTTCACTGTTTATTCGGACTTACTTGCATTCGTGTCAGCTGATACAGTAGAACCTATAAATGCAGTTGCGTTTGATAACATGCGCATCATGAACGAACTGTAAACGCCAACCCCACTGTGGAGATATG--ACC
>GU384191_RVA/Cow-xx/CHN/DQ-75/2008/G10P11_C2_VII
GGCTATTAAAGGTTCAATGGCGTACAGAAAACGTGGAGCGCGCCGTGAGGCAAATGTG---AATA------ACAATGATCGAATGCAAGAG---AAGGATGATGAAAAGCGAG------------------ATAAAAACGATAAAA------TGCAATTGTCTGAAAAGGTACTTTCAAAGAAAGAAGAAATTATAACCGATAACCAAGAAGAAATCAAGATTGCTGATGAGGTAAAGAAATCAACGAAAGAAGAATCTAAACAATTACTTGAAGTGTTGAAAACAAAAGAAGAGCATCAAAAAGAAGTACAATATGAAATTTTACAGAAGACAATACCAACGTTCGAACCAAAAGAGTCAATACTGAAGAAACTAGAGGACATTAAACCGGAACAGGCAAAAAAGCAAACAAAGTTATTTAGAATATTTGAACCAAAACAGCTACCAATATATAGGGCGAACGGTGAAAAAGAATTACGTAACAGATGGTATTGGAAGCTGAAGAAAGATACTTTACCAGATGGAGACTATGATGTTAGGGAGTACTTCCTTAATTTATATGATCAGGTTCTTACCGAAATGCCGGATTATTTACTGTTAAAGGATATGGCAGTTGAAAATAAGAATTCAAGGGATGCAGGAAAAGTCGTAGATTCTGAAACAGCGAGCATCTGTGACGCTATATTTCAAGATGAGGAAACAGAAGGTGCAGTGAGAAGGTTCATCGCAGAGATGAGACAGCGTGTTCAAGCTGATAGAAATGTTGTTAATTATCCATCAATATTGCATCCAATAGATTATGCTTTTAACGAATATTTCCTACAACATCAGCTAGTTGAACCATTAAATAATGACATAATATTCAATTATATTCCAGAGAGAATAAGGAATGATGTTAATTACATACTTAACATGGATAGAAATTTGCCATCGACAGCCAGGTACATAAGACCAAATTTACTGCAGGATAGATTGAATTTGCATGACAATTTTGAATCTCTATGGGATACAATAACGACTTCAAACTATATACTAGCGAGGTCAGTAGTACCAGATTT------AAAAGAACTGGTTTCAACAGAAGCGCAGATTCAAAAAATGTCACAAGATTTACAACTGGAAGCATTAACAATTCAGTCAGAAACGCAATTCTTAACGGGCATAAATTCACAAGCAGCTAACGATTGCTTTAAGACTTTGATTGCAGCAATGTTGAGTCAGCGAACCATGTCACTTGATTTTGTGACTACTAATTACATGTCACTAATCTCAGGCATGTGGTTATTGACCGTTGTTCCGAACGATATGTTCATAAGAGAATCTTTAGTTGCATGCCAATTAGCAATAGTGAACACAATAATATACCCAGCATTTGGGATGCAACGAATGCATTATAGAAACGGAGACCCACAGACACCATTTCAAATAGCGGAACAACAAATACAAAACTTTCAAGTAGCGAATTGGCTACACTTTGTTAATAATAATCAATTCAGACAAGTTGTTATTGATGGTGTACTAAATCAAGTGCTAAATGATAATATTAGAAATGGGCACGTAATTAATCAATTGATGGAAGCTTTAATGCAATTGTCGCGACAACAGTTTCCAACAATGCCAGTTGACTACAAAAGGTCGATTCAGCGTGGAATACTGTTGTTATCTAACAGACTTGGACAATTAGTTGACTTAACTAGGCTGTTGGCTTATAATTATGAGACATTAATGGCATGCATCACGATGAATATGCAACACGTTCAAACCTTAACGACAGAAAAGTTACAGTTAACTTCAGTTACATCATTATGCATGCTCATTGGAAATGCAACTGTTATACCAAGTCCACAAACACTGTTCCATTATTACAACGTTAATGTGAATTTCCATTCGAATTATAACGAAAGAATTAATGATGCGGTAGCTATAATAACTGCAGCTAATAGATTAAATTTGTATCAAAAGAAAATGAAAGCAATCGTTGAGGACTTTTTAAAGAGATTACACATCTTTGACGTAGCTAGAGTTCCAGACGACCAAATGTATAGATTAAGAGATAGATTGCGACTATTGCCGGTGGAAGTAAGGCGATTGGACATTTTCAATCTAATACTAATGAATATGGATCAAATAGAACGTGCTTCGGACAAAATTGCACAAGGTGTCATTATTGCGTATCGTGACATGCAATTGGAGAGGGATGAAATGTACGGTTATGTGAATATAGCCAGAAATTTAGATGGATTCCAGCAGATAAATCTAGAGGAATTGATGAGAACAGGCGATTACGCGCAAATAACTAACATGCTCTTAAATAACCAACCAGTAGCGTTAGTTGGAGCTCTTCCATTCATTACGGATTCATCAGTCATATCACTAATAGCGAAGCTTGATGCGACAGTTTTTGCTCAGATAGTTAAGTTACGCAAAGTTGATACTTTAAAACCAATATTGTATAAAATAAATTCAGATTCAAATGACTTCTACTTAGTTGCTAACTACGATTGGATACCAACTTCAACGACGAAAGTATATAAACAAGTTCCACAACAATTTGATTTTAGGAATTCGATGCACATGCTGACGTCGAATCTTACTTTCACTGTTTACTCGGACTTGCTTGCATTCGTGTCAGCCGATACAGTAGAACCTATAAATGCAGTTGCGTTTGACAATATGCGCATCATGAACGAACTGTAAACGCCAACCCCACTGTGGAGATATG--ACC
>JQ013503_RVA/Lamb-tc/CHN/LLR/1985/G10P12_C2_VIII
GGCTATTAAAGGTTCAATGGCGTACAGAAAACGTGGAGCGCGCCGTGAGGCGAATGTA---AATA------ATAATGATCGAATGCAAGAG---AAGGATGATGAAAAGCAAG------------------ATAAAAGCAATAAAA------AGCAACTATCTGATAAGGTACTTTCGAAGAAAGAAGAAATTATAACTGATAATCAAGAAGAGATTAAAATTGCTGATGAAGTAAAGAAATCAACGAAAGAGGAATCTAAACAATTACTTGAAGTGTTGAAAACGAAGGAAGAGCACCAAAAAGAAATACAATATGAAATTCTACAGAAGACGATACCAACATTTGAACCAAAAGAGTCAATACTAAAAAAATTAGAGAACATTAAACCAGAACAAGCGAAAAAGCAAACAAAATTATTTAGAATATTTGAACCAAGACAGCTACCAATATATAGAGCGAATGGTGAAAAAGAATTACGCAATAGATGGTATTGGAAATTAAAGAAAGACACTCTACCAGATGGAGATTATGATGTTAGAGAATACTTTCTCAATTTATATGATCAGGTACTCACTGAAATGCCAGATTATTTATTACTAAAGGATATGGCAGTTGAAAATAAAAATTCAAGGGATGCAGGGAAAGTTGTAGATTCTGAAACGGCGAGTATTTGTGATGCTATATTTCAAGATGAGGAAACAGAAGGTGCAGTGAGGAGATTTATTGCAGAGATGAGGCAACGAGTACAAGCTGATAGAAATGTTGTTAATTATCCATCAATATTACATCCAATAGATTACGCTTTTAATGAGTATTTCCTGCAGCACCAATTGGTTGAACCATTGAATAATGACATAATATTCAACTACATTCCAGAAAGGATAAGGAATGATGTTAATTACATACTTAACATGGATAGAAATTTACCATCAACAGCTAGATACATAAGACCAAATTTACTACAGGATAGGCTGAATTTGCACGACAATTTTGAATCTTTGTGGGATACAATAACGACTTCAAACTATATACTAGCACGGTCAGTAGTACCGGATCT------AAAAGAACTAGTCTCAACAGAAGCGCAGATTCAAAAAATGTCGCAAGATTTACAATTGGAGGCATTAACAATTCAATCAGAGACGCAATTTCTGACTGGCATAAATTCACAAGCAGCTAATGATTGCTTTAAGACTTTGATTGCAGCAATGTTAAGTCAACGAACTATGTCGCTTGATTTTGTAACTACTAACTACATGTCATTAATCTCAGGCATGTGGCTGCTGACTGTTGTTCCAAACGATATGTTCATAAGAGAATCCTTAGTTGCATGTCAATTAGCGATAGTAAACACAATAATATATCCAGCATTTGGAATGCAACGAATGCATTATAGAAATGGAGATCCACAGACACCATTTCAAATAGCAGAACAACAGATACAAAACTTCCAAGTAGCGAATTGGCTACACTTTGTTAATAACAATCAGTTCAGACAAGTTGTTATTGATGGCGTACTAAATCAAGTATTAAATGATAATATTAGAAATGGGCATGTCATTAATCAATTGATGGAAGCTCTAATGCAATTATCACGACAGCAGTTTCCAACAATGCCAGTTGACTACAAAAGGTCGATTCAGCGTGGAATATTGTTGTTATCTAATAGGCTTGGCCAATTAGTTGATTTAACCAGGTTGTTAGCTTACAATTATGAGACGTTAATGGCATGTATTACGATGAACATGCAACACGTTCAGACTCTAACAACAGAAAAGTTGCAATTAACTTCAGTTACATCATTATGTATGCTTATTGGAAATGCGACTGTCATACCAAGTCCACAAACGCTATTCCATTATTACAATGTTAATGTTAATTTTCACTCAAATTATAACGAAAGAATTAATGACGCGGTAGCTATAATAACTGCAGCTAATAGATTAAATTTGTATCAAAAGAAAATGAAAGCAATTGTTGAGGATTTTTTAAAGAGATTACACATTTTTGATGTAGCGAGAGTTCCAGATGATCAAATGTATAGATTAAGAGATAGATTACGACTATTGCCAGTAGAAGTTAGGCGATTAGACATTTTTAATTTAATATTGATGAATATGGATCAAATAGAACGTGCTTCAGATAAAATTGCACAAGGTGTCATTATTGCGTATCGTGATATGCAATTAGAGAGGGACGAAATGTATGGCTATGTAAATATAGCTAGGAACCTAGATGGGTTCCAGCAGATAAATTTAGAAGAATTGATGAGAACAGGTGATTATGCGCAAATAACTAATATGCTTTTAAATAATCAACCAGTGGCGTTAGTTGGAGCTCTTCCATTTATCACGGATTCGTCAGTTATATCACTGATAGCGAAGCTTGATGCCACAGTTTTTGCTCAGATAGTTAAATTACGCAAAGTTGATACTTTAAAACCAATATTATACAAAATAAATTCAGATTCAAATGACTTTTACTTAGTTGCTAACTATGATTGGGTACCAACTTCAACAACAAAAGTGTATAAGCAAGTTCCACAGCAATTTGATTTCAGGAATTCGATGCATATGTTGACATCAAATCTCACTTTTACTGTCTATTCGGACTTACTTGCATTCGTGTCAGCTGATACTGTAGAACCTATAAATGCAGTTGCGTTTGATAATATGCGCATCATGAACGAACTGTAAACGCCAACCCCACTGTGGAGATATG--ACC
>HQ834198_RVA/Lamb-tc/CHN/CC0812-1/2008/G5P10_C2_VIII
GGCTATTAAAGGTTCAATGGCGTACAGAAAACGTGGAGCGCGCCGTGAGGCGAATGTA---AATA------ATAATGATCGAATGCAAGAG---AAGGATGATGAAAAGCAAG------------------ATAAAAGCAATAAAA------AGCAACTATCTGATAAGGTACTTTCGAAGAAAGAAGAAATTATAACTGATAATCAAGAAGAGATTAAAATTGCTGATGAAGTAAAGAAATCAACGAAAGAGGAATCTAAACAATTACTTGAAGTGTTGAAAACGAAGGAAGAGCACCAAAAAGAAATACAATATGAAATTCTACAGAAGACGATACCAACATTTGAACCAAAAGAGTCAATACTAAAAAAATTAGAGAACATTAAACCAGAACAAGCGAAAAAGCAAACAAAATTATTTAGAATATTTGAACCAAGACAGCTACCAATATATAGAGCGAATGGTGAAAAAGAATTACGCAATAGATGGTATTGGAAATTAAAGAAAGACACTCTACCAGATGGAGATTATGATGTTAGAGAATACTTTCTCAATTTATATGATCAGGTACTCACTGAAATGCCAGATTATTTATTACTAAAGGATATGGCAGTTGAAAATAAAAATTCAAGGGATGCAGGGAAAGTTGTAGATTCTGAAACGGCGAGTATTTGTGATGCTATATTTCAAGATGAGGAAACAGAAGGTGCAGTGAGGAGATTTATTGCAGAGATGAGGCAACGAGTACAAGCTGATAGAAATGTTGTTAATTATCCATCAATATTACATCCAATAGATTACGCTTTTAATGAGTATTTCCTGCAGCACCAATTGGTTGAACCATTGAATAATGACATAATATTCAACTACATTCCAGAAAGGATAAGGAATGATGTTAATTACATACTTAACATGGATAGAAATTTACCATCAACAGCTAGATACATAAGACCAAATTTACTACAGGATAGGCTGAATTTGCACGACAATTTTGAATCTTTGTGGGATACAATAACGACTTCAAACTATATACTAGCACGGTCAGTAGTACCGGATCT------AAAAGAACTAGTCTCAACAGAAGCGCAGATTCAAAAAATGTCGCAAGATTTACAATTGGAGGCATTAACAATTCAATCAGAGACGCAATTTCTGACTGGCATAAATTCACAAGCAGCTAATGATTGCTTTAAGACTTTGATTGCAGCAATGTTAAGTCAACGAACTATGTCGCTTGATTTTGTAACTACTAACTACATGTCATTAATCTCAGGCATGTGGCTGCTGACTGTTGTTCCAAACGATATGTTCATAAGAGAATCCTTAGTTGCATGTCAATTAGCGATAGTAAACACAATAATATATCCAGCATTTGGAATGCAACGAATGCATTATAGAAATGGAGATCCACAGACACCATTTCAAATAGCAGAACAACAGATACAAAACTTCCAAGTAGCGAATTGGCTACACTTTGTTAATAACAATCAGTTCAGACAAGTTGTTATTGATGGCGTACTAAATCAAGTATTAAATGATAATATTAGAAATGGGCATGTCATTAATCAATTGATGGAAGCTCTAATGCAATTATCACGACAGCAGTTTCCAACAATGCCAGTTGACTACAAAAGGTCGATTCAGCGTGGAATATTGTTGTTATCTAATAGGCTTGGCCAATTAGTTGATTTAACCAGGTTGTTAGCTTACAATTATGAGACGTTAATGGCATGTATTACGATGAACATGCAACACGTTCAGACTCTAACAACAGAAAAGTTGCAATTAACTTCAGTTACATCATTATGTATGCTTATTGGAAATGCGACTGTCATACCAAGTCCACAAACGCTATTCCATTATTACAATGTTAATGTTAATTTTCACTCAAATTATAACGAAAGAATTAATGACGCGGTAGCTATAATAACTGCAGCTAATAGATTAAATTTGTATCAAAAGAAAATGAAAGCAATTGTTGAGGATTTTTTAAAGAGATTACACATTTTTGATGTAGCGAGAGTTCCAGATGATCAAATGTATAGATTAAGAGATAGATTACGACTATTGCCAGTAGAAGTTAGGCGATTAGACATTTTTAATTTAATATTGATGAATATGGATCAAATAGAACGTGCTTCAGATAAAATTACACAAGGTGTCATTATTGCGTATCGTGATATGCAATTAGAGAGGGACGAAATGTATGGCTATGTAAATATAGCTAGGGACCTAGATGGGTTCCAGCAGATAAATTTAGAAGAATTGATGAGAACAGGTGATTATGCGCAAATAACTAATATGCTTTTAAATAATCAACCAGTGGCGTTAGTTGGAGCTCTTCCATTTATCACGGATTCGTCAGTTATATCACTGATAGCGAAGCTTGATGCCACAGTTTTTGCTCAGATAGTTAAATTACGCAAAGTTGATACTTTAAAACCAATATTATACAAAATAAATTCAGATTCAAATGACTTTTACTTAGTTGCTAACTATGATTGGGTACCAACTTCAACAACAAAAGTGTATAAGCAAGTTCCACAGCAATTTGATTTCAGGAATTCGATGCATATGTTGACATCAAATCTCACTTTTACTGTCTATTCGGACTTACTTGCATTCGTGTCAGCTGATACTGTAGAACCTATAAATGCAGTTGCGTTTGATAATATGCGCATCATGAACGAACTGTAAACGCCAACCCCATTGTGGAGATATG--AC-
>JQ004971_RVA/Goat-wt/CHN/XL/2010/G10P15_C2_VIII
GGCTATTAAAGGCTCAATGGCGTACAGAAAACGTGGAGCGCGCCGTGAGGCGAATGTA---AATA------ATAATGATCGAATGCAAGAG---AAGGATGATGAAAAGCAAG------------------ATAAAAGCAATAAAA------AGCAACTATCTGATAAGGTACTTTCGAAGAAAGAAGAAATTATAACTGATAATCAAGAAGAGATTAAAATTGCTGATGAAGTAAAGAAATCAACGAAAGAGGAATCTAAACAATTACTTGAAGTGTTGAAAACGAAGGAAGAGCACCAAAAAGAAATACAATATGAAATTCTACAGAAGACGATACCAACATTTGAACCAAAAGAGTCAATACTAAAAAAATTAGAGAACATTAAACCAGAACAAGCGAAAAAGCAAACAAAATTATTTAGAATATTTGAACCAAGACAGCTACCAATATATAGAGCGAATGGTGAAAAAGAATTACGCAATAGATGGTATTGGAAATTAAAGAAAGACACTCTACCAGATGGAGATTACGATGTTAGAGAATACTTTCTCAATTTATATGATCAGGTACTCACTGAAATGCCAGATTATTTATTACTAAAGGATATGGCAGTTGAAAATAAAAATTCAAGGGATGCAGGGAAAGTTGTAGATTCTGAAACGGCGAGTATTTGTGATGCTATATTTCAAGATGAGGAAACAGAAGGTGCAGTGAGGAGATTTATTGCAGAGATGAGGCAACGAGTACAAGCTGATAGAAATGTTGTTAATTATCCATCAATATTACATCCAATAGATTACGCTTTTAATGAGTATTTCCTGCAGCACCAATTGGTTGAACCATTGAATAATGACATAATATTCAACTACATTCCAGAAAGGATAAGGAATGATGTTAATTACATACTTAACATGGATAGAAATTTACCATCAACAGCTAGATACATAAGACCAAATTTACTACAGGATAGGCTGAATTTGCACGACAATTTTGAATCTTTGTGGGATACAATAACGACTTCAAACTATATACTAGCACGGTCAGTAGTACCGGATCT------AAAAGAACTAGTCTCAACAGAAGCGCAGATTCAAAAAATGTCGCAAGATTTACAATTGGAGGCATTAACAATTCAATCAGAGACGCAATTTCTGACTGGCATAAATTCACAAGCAGCTAATGATTGCTTTAAGACTTTGATTGCAGCAATGTTAAGTCAACGAACTATGTCGCTTGATTTTGTAACTACTAACTACATGTCATTAATCTCAGGCATGTGGCTGCTGACTGTTATTCCAAACGATATGTTCATAAGAGAATCCTTAGTTGCATGTCAATTAGCGATAGTAAACACAATAATATATCCAGCATTTGGAATGCAACGAATGCATTATAGAAATGGAGATCCACAGACACCATTTCAAATAGCAGAACAACAGATACAAAACTTCCAAGTAGCGAATTGGCTACACTTTGTTAATAACAATCAGTTCAGACAAGTTGTTATTGATGGCGTACTAAATCAAGTATTAAATGATAATATTAGAAATGGGCATGTCATTAATCAATTGATGGAAGCTCTAATGCAATTATCACGACAGCAGTTTCCAACAATGCCAGTTGACTACAAAAGGTCGATTCAGCGTGGAATATTGTTGTTATCTAATAGGCTTGGCCAATTAGTTGATTTAACCAGGTTGTTAGCTTACAATTATGAGACGTTAATGGCATGTATTACGATGAACATGCAACACGTTCAGACTCTAACAACAGAAAAGTTGCAATTAACTTCAGTTACATCATTATGTATGCTTATTGGAAATGCGACTGTCATACCAAGTCCACAAACGCTATTCCATTATTACAATGTTAATGTTAATTTTCACTCAAATTATAACGAAAGAATTAATGACGCGGTAGCTATAATAACTGCAGCTAATAGATTAAATTTGTATCAAAAGAAAATGAAAGCAATTGTTGAGGATTTTTTAAAGAGATTACACATTTTTGATGTAGCGAGAGTTCCAGATGATCAAATGTATAGATTAAGAGATAGATTGCGACTATTGCCAGTAGAAGTTAGGCGATTAGACATTTTTAATTTAATATTGATGAATATGGATCAAATAGAACGTGCTTCAGATAAAATTGCACAAGGTGTCATTATTGCGTATCGTGATATGCAATTAGAGAGGGACGAAATGTATGGCTATGTAAATATAGCTAGGAACCTAGATGGGTTCCAGCAGATAAATTTAGAAGAATTGATGAGAACAGGTGATTATGCGCAAATAACTAATATGCTTTTAAATAATCAACCAGTGGCGTTAGTTGGAGCTCTTCCATTTATCACGGATTCGTCAGTTATATCACTGATAGCGAAGCTTGATGCCACAGTTTTTGCTCAGATAGTTAAATTACGCAAAGTTGATACTTTAAAACCAATATTATACAAAATAAATTCAGATTCAAATGACTTTTACTTAGTTGCTAACTATGATTGGGTACCAACTTCAACAACAAAAGTGTATAAGCAAGTTCCACAGCAATTTGATTTCAGGAATTCGATGCATATGTTGACATCAAATCTCACTTTTACTGTCTATTCGGACTTACTTGCATTCGTGTCAGCTGATACTGTAGAACCTATAAATGCAGTTGCGTTTGATAATATGCGCATCATGAACGAACTGTAAACGCCAACCCCACTGTGGAGATATG--ACC
>FJ031025_RVA/Lamb-tc/CHN/Lamb-NT/G10P15_C2_VIII
GGCTATTAAAGGTTCAATGGCGTACAGAAAACGTGGAGCGCGCCGTGAGGCGAATGTA---AATA------ATAATGATCGAATGCAAGAG---AAGGATGATGAAAAGCAAG------------------ATAAAAGCAATAAAA------AGCAACTATCTGATAAGGTACTTTCGAAGAAAGAAGAAATTATAACTGATAATCAAGAAGAGATTAAAATTGCTGATGAAGTAAAGAAATCAACGAAAGAGGAATCTAAACAATTACTTGAAGTGTTGAAAACGAAGGAAGAGCACCAAAAAGAAATACAATATGAAATTCTACAGAAGACGATACCAACATTTGAACCAAAAGAGTCAATACTAAAAAAATTAGAGAACATTAAACCAGAACAAGCGAAAAAGCAAACAAAATTATTTAGAATATTTGAACCAAGACAGCTACCAATATATAGAGCGAATGGTGAAAAAGAATTACGCAATAGATGGTATTGGAAATTAAAGAAAGACACTCTACCAGATGGAGATTATGATGTTAGAGAATACTTTCTCAATTTATATGATCAGGTACTCACTGAAATGCCAGATTATTTATTACTAAAGGATATGGCAGTTGAAAATAAAAATTCAAGGGATGCAGGGAAAGTTGTAGATTCTGAAACGGCGAGTATTTGTGATGCTATATTTCAAGATGAGGAAACAGAAGGTGCAGTGAGGAGATTTATTGCAGAGATGAGGCAACGAGTACAAGCTGATAGAAATGTTGTTAATTATCCATCAATATTACATCCAATAGATTACGCTTTTAATGAGTATTTCCTGCAGCACCAATTGGTTGAACCATTGAATAATGACATAATATTCAACTACATTCCAGAAAGGATAAGGAATGATGTTAATTACATACTTAACATGGATAGAAATTTACCATCAACAGCTAGATACATAAGACCAAATTTACTACAGGATAGGCTGAATTTGCACGACAATTTTGAATCTTTGTGGGATACAATAACGACTTCAAACTATATACTAGCACGGTCAGTAGTACCGGATCT------AAAAGAACTAGTCTCAACAGAAGCGCAGATTCAAAAAATGTCGCAAGATTTACAATTGGAGGCATTAACAATTCAATCAGAGACGCAATTTCTGACTGGCATAAATTCACAAGCAGCTAATGATTGCTTTAAGACTTTGATTGCAGCAATGTTAAGTCAACGAACCATGTCGCTTGATTTTGTAACTACTAACTACATGTCATTAATCTCAGGCATGTGGCTGCTGACTGTTATTCCAAACGATATGTTCATAAGAGAATCCTTAGTTGCATGTCAATTAGCGATAGTAAACACAATAATATATCCAGCATTTGGAATGCAACGAATGCATTATAGAAATGGAGATCCACAGACACCATTTCAAATAGCAGAACAACAGATACAAAACTTCCAAGTAGCGAATTGGCTACACTTTGTTAATAACAATCAGTTCAGACAAGTTGTTATTGATGGCGTACTAAATCAAGTATTAAATGATAATATTAGAAATGGGCATGTCATTAATCAATTGATGGAAGCTCTAATGCAATTATCACGACAGCAGTTTCCAACAATGCCAGTTGACTACAAAAGGTCGATTCAGCGTGGAATATTGTCGTTATCTATTAGGCTTGGCCAATTAGTTGATTTAACCAGGTTGTTAGCTTACAATTATGAGACGTTAATGGCATGTATTACGATGAACATGCAACACGTTCAGACTCTAACAACAGAAAAGTTGCAATTAACTTCAGTTACATCATTATGTATGCTTATTGGAAATGCGACTGTCATACCAAGTCCACAAACGCTATTCTATTATTACAATGTTAATGTTAATTTTCACTCAAATTATAACGAAAGAATTAATGACGCGGTAGCTATAATAACTGCAGCTAATAGATTAAATTTGTATCAAAAGAAAATGAAAGCAATTGTTGAGGATTTTTTAAAGAGATTACACATTTTTGATGTAGCGAGAGTTCCAGATGATCAAATGTATAGATTAAGAGATAGATTACGACTATTGCCAGTAGAAGTTAGGCGATTAGACATTTTTAATTTAATATTGATGAATATGGATCAAATAGAACGTGCTTCAGATAAAATTGCACAAGGTGTCATTATTGCGTATCGTGATATGCAATTAGAGAGGGACGAAATGTATGGCTATGTAAATATAGCTAGGAACCTAGATGGGTTCCAGCAGATAAATTTAGAAGAATTGATGAGAACAGGTGATTATGCGCAAATAACTAATATGCTTTTAAATAATCAACCAGTGGCGTTAGTTGGAGCTCTTCCATTTATCACGGATTCGTCAGTTATATCACTGATAGCGAAGCTTGATGCCACAGTTTTTGCTCAGATAGTTAAATTACGCAAAGTTGATACTTTAAAACCAATATTATACAAAATAAATTCAGATTCAAATGACTTTTACTTAGTTGCTAACTATGATTGGGTACCAACTTCAACAACAAAAGTGTATAAGCAAGTTCCACAGCAATTTGATTTCAGGAATTCGATGCATATGTTGACATCAAATCTCACTTTTACTGTCTATTCGGACTTACTTGCATTCGTGTCAGCTGATACTGTAGAACCTATAAATGCAGTTGCGTTTGATAATATGCGCATCATGAGCGAATTGTAGACGCCAACTCCACTGTGGAGATATG--ACC
>GU827407_RVA/Cat-wt/ITA/BA222/2005/G3P9_C2_IX
GGCTATTAAAGGCTCAATGGCGTACAGAAAACGTGGAGCGCGCCGTGAGGCGAATATA---AATAATAATGATAATGACCGAATGCAAGAG---AAGGACGATGAGAAGCAAG------------------ATCAAAACAATAAAA------TACAATTATCTGATAAAGTCCTTTCGAAGAAAGAAGAAGTTATAACTGACAACCAAGAAGAAGTTAAAATTGCTGATGAAGTGAAGAAATCGACGAAAGAGGAATCTAAACAATTACTTGAAGTGTTGAAAACAAAAGAAGAGCACCAAAAAGAAATACAATATGAAATTTTGCAAAAAACGATACCAACATTTGAACCAAAAGAGTCAATACTGAAGAAATTAGAAGATATTAAACCGGAACAAGCAAAGAAGCAAACTAAACTATTTAGAATATTTGAACCGAGACAGTTACCAATTTATAGGGCGAATGGTGAAAAAGAATTACGTAACAGATGGTATTGGAAGTTGAAGAAAGATACTTTACCAGATGGAGATTATGACGTTAGAGAATACTTTTTAAATTTGTATGATCAAGTTCTCACAGAAATGCCAGATTATTTACTATTAAAAGATATGGCGGTTGAAAATAAAAATTCAAGAGATGCTGGTAAAGTTGTCGATTCTGAAACGGCAAGTATCTGCGATGCTATATTTCAAGATGAAGAAACAGAAGGTGCAGTGAGAAGATTTATTGCGGAGATGAGACAGCGTGTACAAGCTGACAGAAACGTTGTTAATTATCCATCAATACTGCATCCAATAGATTATGCTTTCAATGAATATTTTTTACAACACCAATTGGTTGAGCCATTAAATAATGACATAATATTTAATTACATCCCTGAAAGGATAAGGAATGATGTTAATTATATACTTAATATGGATAGAAATCTGCCATCGACAGCTAGATATATAAGACCTAATCTACTACAAGACAGACTGAATTTGCATGATAATTTTGAATCATTATGGGATACGATAACAACTTCAAATTACATTTTGGCAAGATCAGTAGTACCAGATTT------AAAGGAATTAGTTTCAACTGAGGCGCAAATTCAAAAGATGTCGCAGGATTTGCAACTAGAAGCGTTAACAATACAGTCAGAAACGCAGTTTTTAACAGGCATAAACTCACAAGCAGCAAATGACTGTTTCAAAACTATTATTGCAGCAATGTTAAGTCAGCGCACCATGTCACTTGATTTCGTGACTACAAACTATATGTCATTAATTTCAGGTATGTGGTTACTGACTGTGGTACCAAATGACATGTTTATAAGGGAATCGTTAGTTGCATCTCAACTGGCCATAGTGAATACAATAGTATATCCAGCGTTTGGAATGCAACGAATGCATTACAGAAACGGGGATCCACAGACACCATTTCAGATAGCAGAACAGCAGATACAAAATTTTCAGGTAGCGAATTGGCTACATTTTGTTAATAACAACCAATTTAGACAAGTAGTCATTGATGGTGTGTTAAATCAGGTGCTGAACGACAATATTAGAAATGGACATGTTATTAATCAATTGATGGAAGCTTTAATGCAACTATCACGACAACAGTTTCCAACAATGCCTGTTGATTATAAGAGATCAATTCAGCGTGGAATATTATTGCTATCAAACAGACTTGGTCAATTAGTTGATTTAACTAGACTATTAGCTTACAACTATGAAACGTTAATGGCATGTGTTACGATGAATATGCAACACGTTCAGACTTTAACGACGGAGAAATTACAGCTGACTTCAGTCACATCGTTGTGCATGCTCATCGGGAATGCAACCGTTATACCCAGTCCGCAGACATTATTTCACTATTATAATGTTAATGTTAATTTTCACTCAAATTATAATGAGAGAATCAATGATGCAGTAGCTATAATAACTGCAGCTAATAGACTAAATCTATATCAGAAAAAGATGAAGGCAATAGTTGAAGATTTCTTAAAAAGGTTGCATATTTTCGATGTAGCTAGAGTTCCAGATGATCAAATGTATAGGTTAAGGGATAGACTACGATTATTGCCAGTAGAAGTAAGACGACTGGATATTTTTAATTTGATATTGATGAACATGGATCAGATAGAACGTGCCTCAGATAAAATTGCACAAGGTGTCATTATTGCATACCGCGACATGCAATTAGAAAGAGATGAAATGTATGGCTACGTGAATATAGCCAGAAATTTAGATGGGTTTCAGCAAATAAATCTAGAAGAATTAATGAGAACAGGTGATTATGCACAAATAACTAACATGCTTTTGAATAATCAACCAGTGGCGCTGGTTGGAGCTCTTCCATTTATTACAGATTCGTCAGTCATATCGCTAATAGCAAAGCTTGATGCTACAGTTTTTGCACAAATAGTTAAATTACGGAAAGTTGATACTTTAAAACCAATATTGTATAAAATAAATTCAGATTCAAATGACTTCTATCTGGTTGCCAACTACGATTGGGTGCCTACTTCAACCACAAAAGTATATAAGCAAGTTCCACAGCAGTTTGATTTCAGGAATTCGATGCATATGTTAACATCAAATCTTACTTTCACTGTCTACTCTGATCTGCTTGCATTCGTATCGGCTGATACTGTAGAACCTATAAATGCAGTTGCGTTTGACAATATGCGCATCATGAACGAGTTGTAGACGCCAACCCCACTGTGGAGATATG--ACC
>EF554105_RVA/Human-wt/HUN/Hun5/1997/G6P14_C2_IX
GGCTATTAAAGGCTCAATGGCGTACAGGAAACGTGGAGCGCGCCGTGAGGCGAACATA---AACA------ATAATGACCGAATGCAAGAG---AAAGATGATGAGAAACAAG------------------ATCAAAACAATAAAA------TGCAATTATCTGATAAAGTACTGTCGAAGAAAGAAGAGGTTATAACTGATAATCAAGAAGAAGTTAAAATTGCTGATGAAGTGAAGAAATCGACGAAAGAAGAATCTAAGCAATTACTTGAAGTGTTAAAAACGAAAGAAGAGCATCAGAAAGAAATACAATATGAAATTTTGCAAAAAACGATACCGACATTTGAACCAAAAGAATCAATATTGAAGAAATTAGAAGATATTAAACCAGAGCAAGCAAAGAAGCAGACCAAATTATTTAGAATATTTGAACCGAGGCAGCTACCTATTTATAGGGCAAATGGTGAAAAAGAATTACGTAACAGATGGTATTGGAAATTGAAGAAAGATACTTTACCAGATGGAGATTATGACGTTAGAGAGTATTTCTTAAATTTATATGATCAAGTTCTCACTGAAATGCCGGATTATTTACTATTAAAAGATATGGCAGTTGAAAATAAAAATTCAAGAGACGCTGGTAAAGTTGTTGATTCTGAAACGGCAAGCATCTGCGATGCTATATTTCAAGATGAGGAAACAGAAGGTGCAGTGAGAAGATTTATTGCAGAGATGAGACAGCGCGTACAAGCTGACAGAAATGTTGTTAATTACCCATCAATATTGCATCCAATAGATTATGCTTTCAACGAATATTTTTTACAACACCAACTAGTTGAACCACTAAATAATGATATAATATTTAATTACATCCCCGAAAGGATAAGGAATGACGTTAATTACATACTTAATATGGACAGAAATTTGCCATCAACGGCTAGATATATAAGACCTAATCTATTACAAGACAGATTGAATTTACATGACAATTTTGAATCCTTATGGGACACGATAACAACTTCAAACTATATTTTAGCAAGATCTGTGGTGCCTGATTT------GAAGGAATTAGTTTCAACCGAAGCGCAAATTCAAAAGATGTCACAAGATTTGCAACTAGAAGCATTAACAATACAGTCAGAAACGCAGTTTTTAACAGGCATAAATTCACAAGCAGCAAATGATTGTTTCAAAACTTTGATTGCAGCAATGTTAAGTCAGAGAACTATGTCGCTTGATTTCGTAACTACCAATTATATGTCATTAATTTCAGGCATGTGGTTGCTAACTGTGGTACCGAACGACATGTTCATAAGGGAATCATTAGTTGCATGTCAGCTGGCTATAGTGAATACAATAGTATATCCAGCATTTGGAATGCAGCGAATGCATTACAGAAACGGGGATCCACAGACACCATTTCAGATAGCAGAACAGCAAATACAAAATTTTCAAGTAGCGAATTGGCTGCATTTCGTTAATAATAACCAATTTAGGCAAGTAGTCATTGATGGTGTATTAAATCAAGTGCTGAATGACAATATAAGAAATGGACATGTCATTAATCAATTGATGGAAGCTTTGATGCAACTATCACGACAACAGTTCCCAACAATGCCCGTTGATTATAAAAGGTCAATTCAGCGTGGAATATTGTTGCTATCAAACAGACTTGGTCAATTAGTTGATTTAACTAGACTGTTAGCTTACAATTATGAAACGCTAATGGCATGTATTACGATGAATATGCAGCATGTTCAGACTCTAACGACGGAAAAATTGCAATTGACTTCAGTCACATCGTTGTGTATGCTTATTGGAAATGCAACCGTCATACCCAGTCCACAAACGTTATTCCACTATTATAATGTTAATGTTAACTTTCACTCGAATTATAATGAAAGAATCAATGATGCAGTGGCTATAATAACTGCAGCTAATAGACTAAATTTATATCAGAAAAAGATGAAGGCAATAGTTGAAGATTTCCTAAAAAGACTACATATTTTTGATGTAGCTAGAGTACCAGATGACCAAGTGTATAGATTGCGAGATAGGCTAAGACTATTGCCAGTAGAGGTGAGACGATTGGACATTTTTAATTTAATACTGATGAACATGGATCAGATAGAACGTGCTTCAGATAAAATTGCGCAGGGTGTTATTATTGCATACCGCGATATGCAATTAGAAAGAGATGAAATGTATGGTTACGTGAACATAGCCAGAAATTTAGATGGATTTCAGCAAATAAATTTAGAAGAATTAATGAGGACAGGTGATTATGCACAGATAACTAATATGCTTTTGAATAATCAACCAGTAGCACTAGTTGGAGCTCTTCCATTTATTACGGATTCGTCAGTCATATCGTTAATAGCAAAGCTTGATGCCACAGTTTTCGCCCAAATAGTTAAATTACGAAAAGTCGATACTTTAAAACCAATATTGTATAAAATAAACTCAGATTCAAATGACTTTTACCTAGTTGCCAATTATGATTGGGTACCTACTTCAACCACAAAAGTATATAAGCAAGTTCCACAGCAATTCGATTTCAGAAACTCGATGCATATGCTAACATCAAATCTTACTTTCACTGTCTACTCAGATCTGCTTGCATTCGTATCAGCTGATACAGTAGAACCTATAAATGCAGTTGCATTTGATAACATGCGCATCATGAACGAGTTGTAAACGCCAACCCCACTGTGGAGATATG--ACC
>AB748578_RVA/Cow-tc/JPN/BRV105/1983/G6P1_C2_X
-------------------------------------------------GCGAATATA---AATA------ATAATGACCGAATGCAAGAG---AAAGATGACGAGAAACAAG------------------ATCAAAACAATAGAA------TGCAATTGTCTGATAAAGTACTTTCAAAGAAAGAGGAAGTCGTAACCGACAGTCAAGAAGAAATTAAAATTGCTGATGAAGTGAAGAAATCGACGAAAGAAGAATCTAAACAATTGCTTGAAGTTTTGAAAACAAAAGAAGAGCACCAAAAAGAGATACAATATGAAATTTTGCAAAAAACGATACCAACATTTGAACCAAAAGAGTCAATATTGAAAAAATTGGAGGATATCAAACCGGAACAAGCGAAGAAGCAGACTAAGCTATTTAGAATATTTGAACCGAGACAGCTACCAATTTATAGAGCGAATGGTGAAAAAGAGTTGCGTAACAGATGGTATTGGAAGCTGAAGAAAGATACTTTACCAGATGGAGATTATGATGTTAGAGAATACTTTCTAAATTTGTATGATCAGGTTCTTACTGAAATGCCAGATTATTTACTATTAAAAGATATGGCAGTTGAAAATAAAAATTCGAGAGATGCCGGTAAAGTTGTTGATTCTGAAACAGCAAGTATCTGTGATGCTATATTTCAAGATGAGGAAACAGAAGGTGCAGTGAGACGATTCATTGCGGAGATGAGACAGCGCGTACAAGCTGACAGAAACGTTGTCAATTACCCATCAATATTGCATCCAATAGATTACGCTTTCAATGAGTATTTTTTACAACACCAATTAGTTGAACCATTGAATAATGATATAATATTCAATTACATTCCTGAAAGGATAAGGAATGACGTTAACTATATACTTAATATGGACAGAAATCTGCCATCAACAGCTAGATATATAAGACCTAATTTACTACAAGACAGACTGAATTTGCATGACAATTTTGAATCCTTGTGGGATACAATAACAACTTCAAACTATATTCTGGCAAGATCGGTAGTACCAGATTT------AAAGGAATTAGTTTCAACCGAAGCGCAAATTCAAAAAATGTCACAAGACTTGCAACTAGAAGCATTAACAATACAGTCAGAAACGCAGTTTTTAACAGGTATAAACTCACAAGCAGCAAATGACTGTTTCAAAACTCTGATTGCAGCAATGTTAAGTCAACGAACCATGTCGCTTGATTTCGTGACTACAAATTATATGTCATTAATTTCAGGCATGTGGTTACTAACTGTAGTGCCAAATGACATGTTCATAAGGGAATCATTGGTTGCATGTCAACTGGCTATAGTGAATACAATAATATATCCAGCGTTCGGAATGCAACGAATGCATTATAGAAACGGAGACCCACAAACACCATTTCAGATAGCAGAACAACAAATACAAAATTTTCAAGTAGCGAATTGGCTGCATTTTGTCAATAACAATCAATTTAGACAAGTAGTTATTGATGGTGTATTGAATCAGGTGCTGAATGACAATATTAGAAATGGACATGTCATTAATCAATTGATGGAAGCTTTAATGCAACTATCACGACAACAGTTTCCAACAATGCCTGTTGATTATAAGAGGTCAATCCAGCGTGGAATATTATTGCTATCAAATAGGCTTGGTCAATTAGTTGATTTAACTAGGTTATTAGCTTACAACTACGAAACACTAATGGCATGTGTTACGATGAATATGCAACATGTTCAGACTTTGACAACAGAAAAATTACAGTTAACTTCAGTCACATCGTTGTGTATGCTTATTGGAAATGCAACCGTTATACCCAGCCCGCAGACATTGTTTCACTATTATAATGTTAATGTTAATTTTCATTCAAATTATAATGAAAGAATTAATGATGCAGTGGCCATAATAACTGCAGCTAATAGACTAAATTTATATCAGAAAAAGATGAAGGCAATAGTTGAAGATTTTTTAAAAAGATTACATATTTTCGATGTAGCTAGAGTTCCAGATGATCAAATGTATAGATTAAGGGATAGACTACGACTATTGCCAGTAGAAGTAAGACGATTGGATATTTTTAATTTGATACTGATGAACATGGATCAGATAGAACGCGCATCAGATAAAATTGCGCAAGGTGTTATTATTGCGTACCGCGATATGCAATTGGAAAGAGACGAAATGTATGGCTACGTGAATATAGCTAGAAATTTAGATGGGTTCCAGCAAATAAACCTAGAAGAATTGATGAGAACAGGCGATTATGCACAAATAACTAACATGCTCTTGAATAATCAACCAGTAGCGCTAGTTGGAGCTCTTCCATTTGTTACAGACTCGTCAGTCATATCGTTGATAGCGAAGCTTGACGCTACAGTTTTTGCCCAAATAGTTAAATTACGGAAAGTTGATACCTTGAAACCAATATTGTATAAAATAAATTCAGATTCGAATGACTTTTACCTAGTTGCCAACTATGATTGGGTGCCTACTTCAACCACAAAAGTATATAAGCAAGTTCCACAGCAATTTGATTTCAGAAATTCGATGCATATGTTAACATCAAATCTTACTTTCACTGTTTACTCAGATCTGCTTGCATTCGTATCGGCCGATACAGTAGAACCTATAAATGCAG--------------------------------------------------------------------
>AB748581_RVA/Human-tc/ISR/Ro8059/1995/G6P1_C2_X
-------------------------------------------------GCGAATATA---AATA------ATAATGACCGAATGCAAGAG---AAAGATGACGAGAAACAAG------------------ATCAAAACAATAGAA------TGCAATTGTCTGATAAAGTACTTTCAAAGAAAGAGGAAGTCGTAACCGACAGTCAAGAAGAAATTAAAATTGCTGATGAAGTGAAGAAATCGACGAAAGAAGAATCTAAACAATTGCTTGAAGTTTTGAAAACAAAAGAAGAGCACCAAAAAGAGATACAATATGAAATTTTGCAAAAAACGATACCAACATTTGAACCAAAAGAGTCAATATTGAAAAAATTGGAGGATATCAAACCGGAACAAGCGAAGAAGCAGACTAAGCTATTTAGAATATTTGAACCGAGACAGCTACCAATTTATAGAGCGAATGGTGAAAAAGAGTTGCGTAACAGATGGTATTGGAAGCTGAAGAAAGATACTTTACCAGATGGAGATTATGATGTTAGAGAATACTTTCTAAATTTGTATGATCAGGTTCTTACTGAAATGCCAGATTATTTACTATTAAAAGATATGGCAGCTGAAAATAAAAATTCGAGAGATGCCGGTAAAGTTGTTGATTCTGAAACAGCAAGTATCTGTGATGCTATATTTCAAGATGAGGAAACAGAAGGTGCAGTGAGACGATTCATTGCGGAGATGAGACAGCGCGTACAAGCTGACAGAAACGTTGTCAATTACCCATCAATATTGCATCCAATAGATTACGCTTTCAATGAGTATTTTTTACAACACCAATTAGTTGAACCATTGAATAATGATATAATATTCAATTACATTCCTGAAAGGATAAGGAATGACGTTAACTATATACTTAATATGGACAGAAATCTGCCATCAACAGCTAGATATATAAGACCTAATTTACTACAAGACAGACTGAATTTGCATGACAATTTTGAATCCTTGTGGGATACAATAACAACTTCAAACTATATTCTGGCAAGATCGGTAGTACCAGATTT------AAAGGAATTAGTTTCAACCGAAGCGCAAATTCAAAAAATGTCACAAGACTTGCAACTAGAAGCATTAACAATACAGTCAGAAACGCAGTTTTTAACAGGTATAAACTCACAAGCAGCAAATGACTGTTTCAAAACTCTGATTGCAGCAATGTTAAGTCAACGAACCATGTCGCTTGATTTCGTGACTACAAATTATATGTCATTAATTTCAGGCATGTGGTTACTAACTGTAGTGCCAAATGACATGTTCATAAGGGAATCATTGGTTGCATGTCAACTGGCTATAGTGAATACAATAATATATCCAGCGTTCGGAATGCAACGAATGCATTATAGAAACGGAGACCCACAAACACCTTTTCAGATAGCAGAACAACAAATACAAAATTTTCAAGTAGCGAATTGGCTGCATTTTGTCAATAACAATCAATTTAGACAAGTAGTTATTGATGGTGTATTGAATCAGGTGCTGAATGACAATATTAGAAATGGACATGTCATTAATCAATTGATGGAAGCTTTAATGCAACTATCACGACAACAGTTTCCAACAATGCCTGTTGATTATAAGAGGTCAATCCAGCGTGGAATATTATTGCTATCAAATAGGCTTGGTCAATTAGTTGATTTAACTAGGTTATTAGCTTACAACTACGAAACACTAATGGCATGTGTTACGATGAATATGCAACATGTTCAGACTTTGACAACAGAAAAATTACAGTTAACTTCAGTCACATCGTTGTGTATGCTTATTGGAAATGCAACCGTTATACCCAGCCCGCAGACATTGTTTCACTATTATAATGTTAATGTTAATTTTCATTCAAATTATAATGAAAGAATTAATGATGCAGTGGCCATAATAACTGCAGCTAATAGACTAAATTTATATCAGAAAAAGATGAAGGCAATAGTTGAAGATTTTTTAAAAAGATTACATATTTTCGATGTAGCTAGAGTTCCAGATGATCAAATGTATAGATTAAGGGATAGACTACGACTATTGCCAGTAGAAGTAAGACGATTGGATATTTTTAATTTGATACTGATGAACATGGATCAGATAGAACGCGCATCAGATAAAATTGCGCAAGGTGTTATTATTGCGTACCGCGATATGCAATTGGAAAGAGACGAAATGTATGGCTACGTGAATATAGCTAGAAATTTAGATGGGTTCCAGCAAATAAACCTAGAAGAATTGATGAGAACAGGCGATTATGCACAAATAACTAACATGCTCTTGAATAATCAACCAGTAGCGCTAGTTGGAGCTCTTCCATTTGTTACAGACTCGTCAGTCATATCGTTGATAGCGAAGCTTGACGCTACAGTTTTTGCCCAAATAGTTAAATTACGGAAAGTTGATACCTTGAAACCAATATTGTATAAAATAAATTCAGATTCGAATGACTTTTACCTAGTTGCCAACTATGATTGGGTGCCTACTTCAACCACAAAAGTATATAAGCAAGTTCCACAGCAATTTGATTTCAGAAATTCGATGCATATGTTAACATCAAATCTTACTTTCACTGTTTACTCAGATCTGCTTGCATTCGTATCGGCCGATACAGTAGAACCTATAAATGCAG--------------------------------------------------------------------
>DQ870494_/RVA/Cow-tc/USA/NCDV/1967/G6P61_C2_X
GGCTATTAAAGGCTCAATGGCGTACAGGAAACGTGGAGCGCGCCGTGAGGCGAATATA---AATA------ATAATGACCGAATGCAAGAG---AAAGATGACGAGAAACAAG------------------ATCAAAACAATAGAA------TACAATTGTCTGATAAAGTACTTTCAAAGAAAGAGGAAGTCGTAACCGACAGTCAAGAAGAAATTAAAATTGCTGATGAAGTGAAGAAATCGACGAAAGAAGAATCTAAACAATTGCTTGAAGTTTTGAAAACAAAAGAAGAGCACCAAAAAGAGATACAATATGAAATTTTGCAAAAAACGATACCAACATTTGAACCAAAAGAGTCAATATTGAAAAAATTGGAGGATATCAAACCGGAACAAGCGAAGAAGCAGACTAAGCTATTTAGAATATTTGAACCGAGACAGCTACCAATTTATAGAGCGAATGGTGAAAAAGAGTTGCGTAACAGATGGTATTGGAAGCTGAAGAAAGATACTTTACCAGATGGAGATTATGATGTTAGAGAATACTTTCTAAATTTGTATGATCAGGTTCTTACTGAAATGCCAGATTATTTACTATTAAAAGATATGGCAGTTGAAAATAAAAATTCGAGAGATGCCGGTAAAGTTGTTGATTCTGAAACAGCAAGTATCTGTGATGCTATATTTCAAGATGAGGAAACAGAAGGTGCAGTGAGACGATTCATTGCGGAGATGAGACAGCGCGTACAAGCTGACAGAAACGTTGTCAATTACCCATCAATATTGCATCCAATAGATTACGCTTTCAATGAGTATTTTTTACAACACCAATTAGTTGAACCATTGAATAATGATATAATATTCAATTACATTCCTGAAAGGATAAGGAATGACGTTAACTATATACTTAATATGGACAGAAATCTGCCATCAACAGCTAGATATATAAGACCTAATTTACTACAAGACAGACTGAATTTGCATGACAATTTTGAATCCTTGTGGGATACAATAACAACTTCAAACTATATTCTGGCAAGATCGGTAGTACCAGATTT------AAAGGAATTAGTTTCAACCGAAGCGCAAATTCAAAAAATGTCACAAGACTTGCAACTAGAAGCATTAACAATACAGTCAGAAACGCAGTTTTTAACAGGTATAAACTCACAAGCAGCAAATGACTGTTTCAAAACTCTGATTGCAGCAATGTTAAGTCAACGAACCATGTCGCTTGATTTCGTGACTACAAATTATATGTCATTAATTTCAGGCATGTGGTTACTAACTGTAGTGCCAAATGACATGTTCATAAGGGAATCATTGGTTGCATGTCAACTGGCTATAGTGAATACAATAATATATCCAGCGTTCGGAATGCAACGAATGCATTATAGAAACGGAGACCCACAAACACCATTTCAGATAGCAGAACAACAAATACAAAATTTTCAAGTAGCGAATTGGCTGCATTTTGTCAATAACAATCAATTTAGACAAGTAGTTATTGATGGTGTATTGAATCAGGTGCTGAATGACAATATTAGAAATGGACATGTCATTAATCAATTGATGGAAGCTTTAATGCAACTATCACGACAACAGTTTCCAACAATGCCTGTTGATTATAAGAGGTCAATCCAGCGTGGAATATTATTGCTATCAAATAGGCTTGGTCAATTAGTTGATTTAACTAGGTTATTAGCTTACAACTACGAAACACTAATGGCATGTGTTACGATGAATATGCAACATGTTCAGACTTTGACAACAGAAAAATTACAGTTAACTTCAGTCACGTCGTTGTGTATGCTTATTGGAAATGCAACCGTTATACCCAGACCGCAGACATTGTTTCACTATTATAATGTTAATGTTAATTTTCATTCAAATTATAATGAAAGAATTAATGATGCAGTGGCCATAATAACTGCAGCTAATAGACTAAATTTATATCAGAAAAAGATGAAGGCAATAGTTGAAGATTTTTTAAAAAGATTACATATTTTCGATGTAGCTAGAGTTCCAGATGATCAAATGTATAGATTAAGGGATAGACTACGACTATTGCCAGTAGAAGTAAGACGATTGGATATTTTTAATTTGATACTGATGAACATGGATCAGATAGAACGCGCATCAGATAAAATTGCGCAAGGTGTTATTATTGCGTACCGCGATATGCAATTGGAAAGAGACGAAATGTATGGCTACGTGAATATAGCTAGAAATTTAGATGGGTTCCAGCAAATAAACCTAGAAGAATTGATGAGAACAGGCGATTATGCACAAATAACTAACATGCTCTTGAATAATCAACCAGTAGCGCTAGTTGGAGCTCTTCCATTTGTTACAGACTCGTCAGTCATATCGTTGATAGCGAAGCTTGACGCTACAGTTTTTGCCCAAATAGTTAAATTACGGAAAGTTGATACCTTGAAACCAATATTGTATAAAATAAATTCAGATTCGAATGACTTTTATCTAGTTGCCAACTATGATTGGGTGCCTACTTCAACCACAAAAGTATATAAGCAAGTTCCACAGCAATTTGATTTCAGAAATTCGATGCATATGTTAACATCAAATCTTACTTTCACTGTTTACTCAGATCTGCTTGCATTCGTATCGGCCGATACAGTAGAACCTATAAATGCAGTTGCATTTGATAATATGCGCATCATGAACGAGTTGTAAACGCCAACCCCACTGTGGAGATATG--ACC
>KC815659_RVA/Horse-tc/JPN/OH-4/1982/G6P5_C2_X
GGCTATTAAAGGCTCAATGGCGTACAGGAAACGTGGAGCGCGCCGTGAGGCGAATATA---ACTA------ATAATGACCGAATGCAAGAG---AAAGATGATGAGAAACAGG------------------ATCAAAACAATAGAA------TGCAATTGTCTGACAAAGTACTTTCAAAGAAAGAGGAAGTCGTAACCGACAGTCAAGAGGAAATTAAAATTGCTGATGAAGTGAAGAAATCAACGAAAGAAGAATCTAAACAATTGCTTGAAGTTTTGAAAACAAAAGAAGAGCACCAAAAAGAAATACAATATGAAATTTTACAAAAAACGATACCAACATTTGAACCAAAAGAGTCAATATTGAAGAAATTGGAAGATATCAGACCAGAACAAGCGAAGAAGCAGACTAAGCTATTTAGAATATTTGAACCGAGACAGCTGCCAATTTATAGAGCGAATGGCGAAAAAGAGCTGCGTAACAGATGGTATTGGAAGTTGAAGAAAGATACTTTACCAGATGGAGATTATGACGTTAGAGAGTATTTTCTAAATTTGTATGATCAGGTCCTTACTGAAATGCCAGATTATTTACTATTAAAAGATATGGCAGTTGAAAATAAAAATTCAAGAGATGCTGGCAAAGTTGTCGATTCTGAAACGGCAAGTATCTGTGATGCTATATTTCAAGATGAGGAAACAGAGGGTGCAGTGAGAAGATTCATTGCGGAGATGAGACAGCGCGTACAAGCTGACAGAAACGTTGTCAATTACCCATCAATATTGCATCCAATAGATTACGCTTTCAATGAGTATTTTTTACAACACCAATTAGTTGAACCATTGAATAATGATATAATATTCAATTACATTCCTGAAAGGATAAGGAATGATGTTAACTATATACTTAATATGGACAGAAATTTGCCATCCACAGCTAGATATATAAGACCTAATTTACTACAAGACAGACTGAATTTGCATGATAATTTTGAATCCTTGTGGGATACGATAACGACTTCAAATTATATTCTGGCAAGATCGGTAGTACCAGATTT------AAAGGAATTAGTTTCAACCGAAGCGCAAATTCAAAAAATGTCACAAGACTTACAACTAGAAGCATTAACGATACAGTCAGAAACGCAGTTTTTAACAGGTATAAACTCACAAGCAGCAAATGACTGTTTCAAAACTCTGATCGCAGCAATGTTAAGTCAACGAACCATGTCGCTTGATTTCGTGACTACAAATTATATGTCATTAATTTCAGGTATGTGGTTGCTAACTGTAGTGCCAAATGACATGTTCATAAGGGAATCATTAGTTGCATGTCAACTGGCTATAGTGAATACAATAATATATCCAGCGTTCGGAATGCAACGAATGCATTATAGAAACGGAGATCCACAGACACCATTTCAGATAGCAGAACAGCAGATACAGAATTTTCAGGTAGCGAATTGGCTGCATTTTGTCAATAACAATCAATTTAGACAAGTAGTTATTGATGGTGTATTGAATCAGGTGCTGAATGACAATATTAGAAATGGACATGTTATTAATCAATTGATGGAAGCTTTGATGCAACTATCACGACAGCAGTTTCCAACAATGCCTGTTGATTATAAGAGGTCAATCCAGCGCGGAATATTATTGCTATCAAATAGGCTTGGTCAATTAGTTGATTTAACTAGGTTATTAGCTTACAACTACGAAACACTAATGGCATGCGTTACGATGAATATGCAGCATGTTCAGACTCTGACAACGGAAAAATTACAGTTAACTTCAGTCACGTCGTTGTGTATGCTTATTGGAAATGCAACCGTTATACCCAGCCCGCAGACATTATTTCACTATTATAATGTTAATGTTAATTTTCATTCAAATTATAATGAAAGAATTAATGATGCAGTGGCCATAATAACTGCAGCTAATAGACTAAATTTATATCAAAAAAAGATGAAGGCAATAGTTGAAGATTTTTTAAAAAGATTACATATTTTTGATGTGGCTAGAGTTCCAGATGATCAAATGTATAGATTAAGGGATAGACTACGACTATTGCCAGTGGAAGTAAGACGATTAGATATTTTTAATTTGATACTGATGAACATGGATCAGATAGAACGCGCCTCAGACAAAATTGCGCAGGGTGTTATTATTGCATACCGCGATATGCAATTGGAAAGAGACGAAATGTATGGCTACGTGAATATAGCTAGGAATTTAGATGGGTTCCAGCAAATAAACCTAGAAGAATTGATGAGAACGGGCGATTATGCACAAATAACTAACATGCTCTTAAATAATCAACCAGTAGCGCTAGTTGGAGCTCTTCCATTTGTTACAGACTCGTCAGTCATATCGTTGATAGCGAAGCTTGACGCTACAGTTTTTGCCCAGATAGTTAAATTACGGAAAGTTGATACCTTGAAACCAATATTATATAAAATAAATTCAGATTCGAATGACTTTTATCTAGTTGCCAACTATGATTGGGTGCCTACTTCAACCACAAAAGTATATAAACAAGTTCCACAGCAATTTGATTTCAGAAATTCGATGCATATGTTAACATCAAATCTTACTTTCACTGTTTACTCAGATCTACTTGCATTCGTATCGGCCGATACAGTAGAACCTATAAATGCAGTTGCATTTGATAACATGCGCATCATGAACGAGTTGTAAACGCCAACCCCACTGTG-------------
>KJ940162_RVA/dog-wt/GER/88977/2013/G8P1_C2_X
GGCTATTAAAGGTTCAATGGCGTACAGGAAACGTGGAGCGCGCCGTGAGGCGAATATA---AATA------ATAATGACCGAATGCAAGAG---AAGGATGACGAGAAACAAG------------------ATCAAAATAATAAAA------TGCAATTGTCTGACAAAGTACTTTCAAAGAAAGAGGAAGTCGTAACTGACAGTCAAGAAGAAATTAAAATTGCTGATGAAGTGAAGAAATCGACGAAAGAAGAATCTAAACAGTTGCTTGAAGTTTTGAAAACGAAAGAAGAGCACCAAAAAGAGATACAATATGAAATTTTACAAAAAACGATACCCACATTTGAACCAAAAGAGTCGATATTGAAGAAATTGGAAGATATTAAGCCGGAACAAGCGAAGAAGCAGACTAAACTATTTAGAATATTTGAACCAAGACAGCTGCCAATTTATAGAGCAAATGGTGAAAAGGAGTTGCGTAACAGATGGTATTGGAAGCTGAAGAAAGATACTTTACCAGATGGAGATTATGATGTTAGAGAGTATTTTCTAAATTTGTACGATCAGGTTCTCACCGAAATGCCAGATTATTTACTGTTAAAAGATATGGCAGTTGAAAATAAAAATTCAAGAGATGCTGGTAAAGTTGTTGATTCTGAAACGGCAAGTATCTGTGATGCTATATTTCAAGATGAGGAAACAGAAGGTGCAGTAAGACGATTCATTGCGGAGATGAGGCAACGCGTACAAGCTGATAGAAACGTTGTCAATTACCCATCAATATTGCATCCAATAGATTACGCTTTCAATGAGTATTTTTTGCAACACCAATTAGTTGAACCATTGAATAATGATATAATATTCAATTACATTCCTGAAAGGATAAGGAACGACGTTAACTATATACTTAATATGGACAGAAATCTGCCATCAACAGCTAGATATATAAGACCTAATTTACTGCAAGATAGACTGAATTTACATGACAATTTTGAATCCTTGTGGGATACAATAACAACTTCAAACTATATTCTGGCAAGATCGGTGGTACCAGATTT------AAAGGAATTAGTTTCAACCGAAGCGCAAATTCAAAAAATGTCACAAGACTTACAACTAGAAGCGTTGACAATACAGTCAGAAACGCAGTTTTTAACAGGTATAAATTCACAAGCAGCAAATGATTGTTTCAAAACTCTGATTGCAGCAATGTTAAGTCAACGAACCATGTCGCTTGATTTCGTAACTACAAATTATATGTCACTAATTTCAGGTATGTGGTTATTGACTGTAGTGCCAAATGACATGTTTATAAGGGAATCATTAGTTGCATGTCAACTGGCTATAGTGAATACAATAATATATCCAGCGTTCGGAATGCAACGAATGCATTATAGAAATGGAGATCCACAGACACCATTTCAGATAGCAGAACAGCAGATACAAAATTTTCAGGTAGCGAATTGGTTGCATTTTGTCAATAATAATCAATTCAGACAAGTAGTTATTGATGGTGTATTGAATCAGGTGCTGAATGACAATATTAGGAATGGACATGTCATTAATCAATTGATGGAAGCTTTAATGCAACTATCACGACAACAGTTTCCAACAATGCCTGTTGACTATAAGAGGTCAATCCAGCGTGGAATATTATTGTTATCAAATAGGCTTGGTCAATTAGTTGATTTAACTAGGTTATTAGCTTATAATTACGAAACACTAATGGCATGTATTACGATGAATATGCAACACGTTCAGACTTTGACAACAGAAAAATTACAGTTAACTTCAGTCACGTCGTTGTGTATGCTCATTGGAAATGCAACCGTTATACCAAGTCCGCAGACGTTGTTTCACTATTATAATGTTAATGTTAATTTTCATTCAAATTATAATGAAAGAATTAATGATGCAGTGGCCATAATAACTGCAGCCAATAGATTAAATTTATATCAGAAAAAGATGAAGGCAATAGTTGAAGATTTTTTAAAAAGGTTACATATTTTCGATGTAGCTAGAGTTCCAGATGATCAAATGTATAGATTAAGGGACAGACTACGACTATTGCCAGTAGAAGTAAGGCGATTGGATATTTTTAATTTGATATTAATGAACATGGATCAGATAGAACGCGCATCAGATAAAATTGCGCAAGGTGTTATTATTGCATACCGCGATATGCAATTGGAAAGAGACGAAATGTATGGCTACGTGAATATAGCTAGAAATTTAGATGGGTTCCAGCAGATAAACCTAGAAGAATTGATGAGAACAGGTGATTATGCACAAATAACTAACATGCTCTTGAATAATCAACCAGTAGCGCTAGTTGGAGCTCTCCCATTTATTACAGACTCGTCAGTCATATCGTTGATAGCGAAGCTTGACGCTACAGTTTTTGCCCAAATAGTTAAATTAAGGAAAGTTGATACCTTGAAGCCAATATTGTATAAAATAAATTCAGATTCGAATGACTTTTATCTAGTCGCCAACTATGATTGGGTGCCTACTTCAACTACAAAAGTATATAAGCNAGTTCCACAGCAATTTGATTTTAGAAATTCGATGCATATGCTAACATCAAATCTTACTTTTACTGTTTATTCAGATCTGCTTGCATTCGTATCGGCTGATACAGTAGAACCTATAAATGCAGTTGCATTTGATAATATGCGCATCATGAACGAGTTGTAAACGCCAACCCCACTGTGGAGATATG--ACC
>AB573071_RVA/Human-tc/JPN/Dai-10/2008/G24P33_C2_X
----------------ATGGCGTACAGGAAACGTGGAGCGCGCCGTGAGGCGAATATA---AATA------GTAATGATCGAATGCAAGAA---AAAGACAACGAGAAACAGG------------------ATCAAAATAATAGAA------TGCAATTGTCTGACAAAGTGCTTTCAAAGAAAGAGGAAGTCGTAACTGACAGTCAAGAGAAAATTGAAATTGCTGATGAATTGAAGAAATCGGCGAAAGAAGAATCTAAACAATTGCTTGAAGTTTTGAAAACAAAAGAAGAACACCAAAAAGAAATACAATATGAAATTCTACAAAAAACGATACCAACGTTCGAACCAAAAGAGTCAATATTGAAGAAACTAGAAGATATCAAACCGGAACAAGCGAAAAAGCAGACTAAGCTATTTAGAATATTTGAACCGAGACAGCTGCCAATTTATAGAGCGAATGGTGAAAAAGAGTTGCGTAACAGATGGTATTGGAAGTTGAAGAAGGATACTTTACCAGATGGAGATTATGACGTTAGAGAGTATTTTCTAAATTTATATGACCAGGTTCTTGCTGAAATGCCAGATTATTTACTATTAAAAGATATGGCAGTTGAAAACAAAAATTCAAGAGATGCCGGCAAAGTTGTCGATTCTGAAACAGCAAGTATCTGTGACGCTATATTTCAAGATGAGGAAACTGAAGGCGCAGTGAGAAGATTCATTGCGGAGATGAGACAGCGCGTACAAGCTGACAGAAATATTGTTAATTACCCATCAATATTACATCCAATAGATTACGCTTTCAATGAGTATTTTTTACAACACCAATTAGTTGAACCATTGAATAATGATATAATATTCAATTACATTCCTGAAAGGATAAGGAATGATGTTAATTATATACTTAATATGGACAGAAACCTGCCATCAACAGCTAGATATATAAGACCTAATTTACTACAAGACAGACTGAATTTGCATGACAATTTTGAATCCTTGTGGGATACGATAACAACCTCAAACTATATTCTGGCAAGATCGGTAGTACCAGATTT------AAAGGAATTAGTTTCAACCGAAGCGCAAATTCAAAAAATGTCACAAGACTTACAACTAGAAGCATTAACGATACAGTCAGAAACGCAATTTTTAACAGGTATAAATTCACAAGCAGCAAATGACTGTTTTAAAACTCTAATTGCAGTGATGTTAAGTCAACGAACCATGTCGCTTGATTTCGTGACTACAAATTATATGTCATTAATTTCAGGTATGTGGCTACTAACTGTAGTGCCAAATGACATGTTTATAAGGGAATCATTAGTTGCATGCCAACTGGCTATAGTGAATACGATAATATATCCAGCGTTCGGAATGCAACGGATGCATTATAGAAACGGAGATCCACAGACACCATTTCAGATAGCAGAACAGCAGATACAAAATTTTCAGGTAGCGAATTGGCTGCATTTTGTCAATAACAATCAATTTAGACAAGTGGTTATTGATGGTGTATTGAATCAGGTGTTGAATGACAATATTAGAAATGGACATGTCATTAATCAATTGATGGAAGCTTTAATGCAACTATCACGACAACAGTTTCCAACAATGCCTGTTGATTATAAGAGGTCAATCCAGCGTGGAATATTATTGCTATCAAACAGGCTTGGTCAATTAGTTGATCTAACTAGATTATTGGCTTACAACTACGAAACATTAATGGCATGTGTTACGATGAACATGCAACATGTTCAGACTTTAACAACAGAAAAATTACAGTTAACTTCAGTTACGTCATTATGCATGCTTATTGGAAATGCAACCGTTATACCCAGCCCACAGACATTGTTTCACTATTACAATGTCAATGTTAATTTTCATTCAAATTATAATGAAAGAATTAATGATGCAGTGGCCATAATAACTGCAGCTAATAGATTAAATTTATATCAGAAAAAGATGAAGGCAATAGTTGAAGATTTTTTAAAAAGATTACATATTTTCGATGTAGCTAGAGTTCCAGATGATCAAATGTATAGATTAAGGGATAGACTACGACTATTGCCAGTAGAAGTAAGACGATTAGATATTTTTAATTTGATACTGATGAACATGGATCAGATAGAACGCGCCTCAGACAAAATTGCACAGGGTGTTATTATTGCATACCGCGATATGCAATTGGAAAGAGACGAAATGTATGGCTACGTGAATATAGCTAGGAATTTAGATGGGTTTCAGCAAATAAACCTAGAAGAATTGATGAGAACGGGCGATTATGCACAAATAACTAATATGCTATTAAACAATCAACCAGTGGCATTAGTTGGAGCTCTTCCCTTTGTTACAGACTCGTCAGTCATATCATTGATAGCGAAGCTTGATGCTACAGTTTTTGCCCAAATAGTTAAGTTACGGAAAGTTGACACCTTGAAACCAATATTGTATAAAATAAATTCGGATTCGAATGATTTTTATCTAGTTGCCAACTATGATTGGGTGCCTACTTCAACCACAAAAGTATATAAACAAGTTCCACAGCAATTTGATTTCAGAAATTCAATGCATATGTTAACTTCAAATCTCACTTTCACTGTTTACTCAGATCTGCTTGCATTCGTATCGGCCGATACAGTAGAACCTATAAATGCAGTTGCATTTGATAATATGCGCATCATGAACGAGTTGTAA------------------------------
>JF421976_RVA/Human-xx/JPN/KF17/2010/GxPX_C2_XI
GGCTATTAAAGGCTCAATGGCGTACAGGAAACGTGGAGCGCGCCGTGAGGCAAATGTG---AATA------GTAATGATCGAATGCAAGAG---AAAGATGATGAAAAGCAAG------------------ATCAGAACAATAAAA------TGCAACTATCAGACAAAGTACTTTCAAAGAAGGAAGAAGTCATAACTGACAATCAAGAGGAGGTTAAAATTGCTGATGAAGTGAAAAAATCAACGAAAGAGGAATCTAAGCAGTTACTTGAAGTGCTGAAAACAAAAGAAGAGCACCAAAAGGAAATACAGTATGAGATTTTACAAAAAACGATACCAACATTTGAACCGAAAGAGTCAATACTGAAGAAATTAGAAGATATTAAGCCAGAGCAAGCAAAAAAGCAGACCAAATTATTTAGAATATTTGAACCAAGACAACTACCTATTTATAGGGCGAATGGTGAAAAAGAATTGCGTAACAGATGGTATTGGAAGCTGAAGAAAGACACTCTACCAGATGGAGATTATGATGTTAGAGAGTACTTCCTTAATTTATATGACCAGGTACTTACTGAAATGCCAGATTACTTACTACTAAAAGATATGGCGGTTGAAAACAAAAATTCAAGAGATGCTGGTAAAGTAGTTGATTCTGAAACGGCAAGTATTTGTGACGCCATATTTCAAGATGAAGAAACGGAGGGTGCAGTAAGAAGATTCATTGCAGAAATGAGACAGCGCGTACAAGCTGATAGAAACGTTGTTAATTATCCATCAATATTACATCCAATTGATTATGCTTTCAATGAATATTTCTTACAACACCAATTAGTTGAACCACTGAATAATGATATAATATTCAACTACATTCCTGAGAGGATAAGGAATGACGTTAACTATATACTTAATATGGATAGAAATTTGCCATCAACAGCTAGATATATAAGGCCTAACCTACTACAAGACAGACTGAACTTACACGATAATTTTGAGTCTTTGTGGGATACAATAACGACTTCAAATTATATTTTGGCAAGATCAGTAGTACCAGATTT------GAAGGAACTAGTTTCAACCGAAGCACAAATTCAAAAGATGTCACAAGACTTGCAATTAGAAGCGTTGACAATACAGTCAGAGACACAGTTCTTAACAGGTATAAATTCACAAGCAGCTAACGACTGTTTCAAAACTCTGATTGCAGCAATGTTGAGTCAGCGAACTATGTCGCTCGACTTTGTAACTACTAACTACATGTCATTAATCTCAGGTATGTGGTTACTAACTGTAGTGCCGAACGATATGTTTATAAGGGAGTCGTTAGTTGCATGTCAACTAGCCATAGTGAATACGATAGTGTATCCAGCATTTGGAATGCAACGAATGCATTATAGAAACGGGGACCCGCAGACACCGTTTCAGATAGCAGAACAGCAGATACAAAATTTTCAGGTAGCGAATTGGCTACATTTTGTTAATAACAACCAATTTAGACAAGTAGTCATTGATGGTGTATTGAACCAGGTGCTGAATGATAACATCAGGAATGGACATGTTATTAATCAACTAATGGAAGCCTTAATGCAGCTGTCACGACAACAGTTTCCAACAATGCCCGTTGATTACAAGAGGTCAATTCAGCGTGGAATATTGTTGCTATCAAATAGGCTTGGTCAACTAGTTGATTTAACTAGATTGCTAGCTTACAATTATGAGACACTAATGGCATGCATTACGATGAACATGCGGCATGTTCAAACTTTAACAACGGAGAAATTACAGTTAACTTCAGTTACATCATTGTGTATGCTTATTGGAAATGCAACTGTTATACCCAGTCCGCAGACGTTATTCCATTATTATAACGTTAATGTTAACTTTCACTCAAATTACAATGAAAGGATCAATGATGCAGTAGCCATTATAACTGCGGCTAATAGATTGAACTTATACCAGAAAAAGATGAAGGCAATAGTTGAAGATTTTCTAAAAAGATTACATATTTTCGACGTGGCTAGAGTTCCAGATGATCAAATGTATCGGCTAAGGGACAGACTACGATTGTTGCCGGTAGAAGTAAGACGATTAGATATTTTTAATTTAATACTGATGAACATGGATCAGATAGAACGTGCCTCAGATAAAATTGCACAGGGTGTTATCATTGCATATCGTGACATGCAATTAGAAAGAGATGAAATGTATGGTTATGTGAATATAGCTAGAAATCTAGATGGATTCCAGCAAATAAACCTGGAAGAACTAATGAGAACGGGCGATTATGCGCAAATAACTAACATGCTTTTAAATAATCAACCAGTAGCACTAGTTGGGGCTCTTCCATTTGTTACAGATTCGTCAGTAATATCACTGATAGCAAAACTTGATGCCACAGTTTTCGCCCAAATCGTTAAATTAAGGAAAGTTGACACTCTAAAACCAATATTGTATAAGATAAATTCAGACTCGAATGATTTTTACTTAGTTGCTAATTATGACTGGGTGCCCACTTCAACCACGAAAGTATACAAACAAGTTCCACAGCAATTTGATTTTAGAAACTCAATGCACATGTTAACATCAAATCTCACTTTCACTGTTTACTCAGACTTACTTGCATTCGTATCGGCTGATACGGTAGAACCTATAAATGCAGTTGCGTTTGATAATATGCGCATCATGAACGAGTTGTAAACGCCAACCCCACTGTGGAGATATG--ACC
>EF583018_RVA/Human-tc/GBR/A64/1987/G10P14_C2_XI
----------------ATGGCGTACAGGAAACGTGGAGCGCGCCGTGAGGCAAATGTA---AATA------ATAATGATCGAATGCAAGAG---AAGGACGATGAAAAGCAAG------------------ATCAGAACAGTAAAA------TGCAACTATCAGACAAAGTACTTTCAAAGAAAGAAGAAGTTATAACTGACAATCAGGAAGAGGTTAAAATTGCTGATGAAGTGAAGAAATCAACGAAAGAAGAATCTAAGCAGTTACTTGAAGTGCTGAAAACAAAAGAAGAGCATCAAAAAGAAATACAGTATGAGATTTTACAAAAAACGATACCAACATTTGAACCAAAAGAGTCAATACTGAAGAAACTAGAAGATATTAAACCGGAGCAAGCGAAGAAGCAAACCAAATTATTTAGAATATTTGAACCAAGACAGCTGCCTATTTATAGGGCAAATGGTGAAAAAGAATTGCGTAACAGATGGTATTGGAAGTTAAAGAAAGACACTCTACCAGATGGAGATTATGATGTTAGGGAGTACTTCCTCAATTTGTATGACCAAGTACTTACTGAAATGCCAGATTATTTACTATTAAAAGATATGGCAGTTGAAAACAAAAATTCAAGAGATGCTGGCAAAGTTGTTGATTCTGAAACAGCAAGTATTTGTGATGCCATATTTCAAGATGAAGAAACGGAAGGTGCAGTAAGAAGATTCATTGCAGAAATGAGACAGCGCGTACAAGCTGATAGAAACGTTGTTAATTATCCATCAATATTGCATCCAATAGATTATGCTTTCAATGAATATTTCTTACAACACCAGTTAGTTGAACCACTAAATAATGATATAATATTCAACTACATTCCTGAAAGGATAAGGAATGACGTTAACTATATACTTAATATGGATAGAAATTTGCCATCAACAGCTAGATATATAAGACCTAATCTACTGCAGGATAGATTAAATCTGCATGACAATTTTGAGTCTTTGTGGGATACGATAACGACTTCAAACTATATTCTGGCAAGATCAGTAGTACCAGATTT------AAAGGAACTAGTCTCAACTGAAGCACAAATTCAAAAGATGTCACAAGACTTGCAATTAGAAGCGTTGACAATACAGTCAGAGACACAGTTCTTAACAGGTATAAATTCACAAGCAGCTAATGATTGCTTCAAAACTCTGATTGCAGCGATGTTGAGTCAGCGAACTATGTCGTTAGACTTTGTGACTACCAACTACATGTCGCTAATTTCAGGTATGTGGTTACTAACTGTAGTGCCAAACGATATGTTCATAAGAGAATCATTAGTTGCATGCCAACTAGCTATAGTGAATACGATAGTGTATCCAGCGTTTGGAATGCAACGAATGCATTATAGAAACGGGGACCCTCAGACACCATTTCAGATAGCAGAACAGCAAATACAAAACTTTCAGGTAGCAAACTGGCTACATTTTGTTAATAACAACCAATTTAGACAAGTGGTCATTGATGGTGTATTGAATCAGGTACTGAATGATAACATCAGGAACGGACATGTCATTAATCAACTAATGGAAGCCTTAATGCAGCTGTCACGACAGCAGTTTCCAACAATGCCCGTTGATTATAAGAGATCAATTCAGCGTGGAATATTGTTGCTATCAAACAGGCTTGGTCAACTAGTCGATTTAACTAGATTACTAGCTTATAATTATGAGACACTAATGGCATGTATTACGATGAACATGCAACATGTTCAAACTTTAACAACAGAAAAGCTACAATTAACTTCAGTTACATCACTATGTATGCTCATTGGAAATGCAACTGTTATACCCAGTCCACAGACGTTATTTCACTATTATAATGTTAATGTTAACTTTCACTCGAATTACAATGAAAGAATCAATGATGCAGTAGCTATTATAACTGCGGCTAATAGATTGAACTTATACCAGAAAAAGATGAAATCAATAGTTGAAGATTTCCTAAAAAGATTACACATTTTCGACGTGGCTAGAGTTCCAGATGATCAAATGTATAGGCTAAGGGACAGGTTGCGATTGCTGCCAGTAGAAGTAAGACGCCTAGATATTTTCAATTTAATACTAATGAACATGGATCAGATAGAGCGTGCCTCAGACAAAATTGCACAGGGTGTTATTATTGCATATCGTGACATGCAATTAGAAAGAGATGAAATGTATGGTTATGTGAATATAGCTAGAAATCTAGATGGGTTCCAGCAAATAAACCTGGAAGAACTAATGAGAACAGGCGACTATGCGCAAATAACTAATATGCTTTTAAATAATCAACCAGTAGCACTAGTTGGGGCTCTTCCATTTATTACAGATTCATCAGTAATATCACTAATAGCAAAGCTTGATGCTACAGTTTTCGCTCAAATAGTTAAATTAAGGAAAGTTGACACTCTAAAACCAATATTGTATAAAATAAATTCAGATTCGAATGATTTTTACCTGGTTGCTAATTATGACTGGGTGCCTACTTCAACAACGAAAGTATACAAGCAAGTTCCACAGCAATTTGACTTTAGAAATTCAATGCATATGTTAACATCAAATCTTACTTTCACTGTTTATTCAGACTTACTTGCATTCGTATCGGCTGATACGGTAGAACCTATAAATGCAGTTGCGTTTGATAATATGCGCATCATGAACGAGTTGTAA------------------------------
>EF583014_RVA/Human-tc/IND/69M/1980/G8P410_C2_XI
----------------ATGGCGTACAGGAAACGTGGAGCGCGCCGTGAGGCGAATGTA---AATA------ATAATAATCGAATGCAAGAG---AAAGATAATGAAAAGCAAG------------------ATCAGAATAATAAAA------TACAACTATCAGACAAAGTACTTTCAAAGAAAGAAGAAGTTATAACTGACAATCAAGAAGAGATTAAGATTGCTGATGAAGTGAAGAAATCAACGAAAGAAGAATCTAAGCAGTTACTTGAAGTGCTGAAAACAAAAGAAGAGCACCAAAAAGAAATACAGTATGAGATTTTACAAAAAACGATACCAACATTTGAACCAAAAGAGTCAATCTTGAAGAAACTAGAAGATATTAAACCGGAGCAAGCGAAGAAGCAGACCAAATTATTTAGAATATTTGAACCAAGACAGCTACCTATTTATAGGGCGAATGGTGAAAAAGAATTGCGTAACAGATGGTATTGGAAGTTGAAGAAAGACACTCTACCAGATGGAGATTATGATGTTAGGGAGTACTTCCTCAATTTGTATGACCAGGTACTTACTGAAATGCCAGATTATTTACTGTTAAAAGATATGGCGGTTGAAAACAAAAATTCAAGAGATGCTGGCAAAGTTGTCGATTCTGAAACAGCAAGTATTTGTGATGCTATATTTCAAGATGAAGAAACGGAAGGTGCAGTAAGAAGGTTCATTGCAGAAATGAGACAGCGTGTACAAGCTGATAGAAACGTTGTTAATTATCCATCAATATTGCATCCAATAGATTATGCTTTTAATGAATATTTCTTACAACACCAATTAGTTGAACCACTGAATAATGATATAATATTCAACTACATTCCTGAGAGGATAAGGAATGACGTTAACTATATACTTAATATGGATAGAAATTTGCCATCAACAGCTAGATATATAAGACCTAATCTACTGCAGGATAGATTAAATTTACATGACAACTTTGAGTCTTTGTGGGATACGATAACGACTTCAAACTATATTCTGGCAAGATCAGTAGTACCAGATTT------AAAGGAACTAGTCTCAACCGAAGCACAAATTCAAAAGATGTCACAAGACTTGCAATTAGAAGCGTTGACAATACAGTCAGAGACACAGTTTTTAACGGGTATAAATTCACAGGCAGCTAATGATTGTTTCAAAACTCTGATTGCAGCGATGTTGAGTCAGCGAACTATGTCACTAGACTTTGTGACTACCAACTACATGTCGCTAATTTCAGGTATGTGGTTACTAACTGTAGTGCCAAACGATATGTTTATAAGAGAGTCATTAGTTGCATGCCAACTAGCCATAGTGAATACGATAGTGTATCCAGCGTTTGGAATGCAGCGAATGCATTATAGAAACGGGGATCCTCAGACACCATTTCAGATAGCAGAACAGCAAACACAAAACTTTCAGGTAGCAAACTGGCTGCATTTTGTTAATAATAACCAATTTAGGCAAGTGGTCATTGATGGTGTATTGAATCAGGTACTGAATGATAACATTAGAAACGGACATGTCATTAATCAACTAATGGAAGCCTTGATGCAGCTGTCACGACAGCAGTTTCCAACAATGCCCGTTGATTATAAGAGGTCAATTCAGCGTGGAATATTGTTGCTATCAAATAGGCTTGGTCAACTAGTCGATTTAACTAGGTTACTAGCTTATAATTATGAGACACTAATGGCATGTATTACGATGAACATGCAACATGTTCAAACTTTAACAACAGAAAAACTACAATTAACTTCAGTTACATCACTATGTATGCTTATTGGAAATGCAACTGTTATACCCAGTCCACAGACGTTGTTTCACTATTATAATGTTAATGTTAACTTTCACTCAAATTACAATGAAAGAATCAATGATGCAGTAGCTATTATAACTGCAGCCAATAGATTGAACTTATACCAGAAGAAGATGAAGGCAATAGTTGAAGATTTCCTGAAAAGATTACATATTTTCGACGTGGCTAGAGTTCCAGATGATCAAATGTATAGACTACGGGACAGGCTGCGATTGCTGCCAGTAGAAGTAAGACGATTAGATATTTTCAATTTAATACTAATGAACATGGATCAGATAGAACGTGCTTCAGACAAAATTGCACAAGGTGTCATTATTGCATATCGTGACATGCAATTAGAAAGAGATGAAATGTATGGTTATGTGAATATAGCTAGAAATCTAGATGGGTTCCAGCAAATAAACCTGGAAGAACTAATGAGAACAGGCGACTATGCGCAAATAACTAATATGCTTTTAAATAATCAACCAGTAGCACTAGTTGGGGCTCTTCCATTTATTACAGATTCATCAGTAATATCACTAATAGCAAAGCTTGATGCTACAGTTTTCGCCCAAATAGTTAAATTAAGGAAAGTTGACACTCTAAAACCAATATTGTATAAAATAAATTCAGACTCGAATGATTTTTACCTGGTTGCTAATTATGACTGGGTGCCTACTTCAACAACGAAAGTCTACAAGCAAGTTCCACAGCAATTTGATTTTAGAAGTTCAATGCATATGTTAACATCAAATCTTACTTTCACTGTTTATTCAGACTTACTTGCATTCGTATCGGCTGATACGGTAGAACCTATAAATGCAGTTGCGTTTGATAATATGCGCATCATGAACGAGTTGTAA------------------------------
>EF554149_RVA/Sheep-tc/ESP/OVR762/2002/G8P14_C2_XI
GGCTATTAAAGGCTCAATGGCGTACAGGAAACGTGGAGCGCGCCGTGAGGCGAACATA---AATA------ATAATGATCGAATGCAAGAA---AAGGATGATGAGAAAAAAG------------------ATCAAAATAGTAAAG------CACAACTATCAGACAAAGTACTTTCAAAAAAAGAAGAAATTATAACTGATAATCAGGAAGAGGTTAAAATTGCTGACGAAGTGAAAAAATCAACAAAGGAAGAATCTAAGCAGTTGCTTGAGGTGTTGAAAACGAAAGAAGAGCACCAAAAAGAAATACAGTATGAAATTTTACAAAAAACGATACCAACATTTGAACCAAAAGAGTCAATATTGAAGAAACTAGAAGATATTAAACCGGAACAAGCAAAGAAGCAGACTAAATTGTTTAGAATATTTGAACCAAGACAGCTACCTATTTATAGGGCAAATGGTGAAAAAGAACTGCGTAATAGATGGTATTGGAAATTGAAAAAAGACACTTTACCAGATGGAGATTATGATGTTAGGGAATATTTTCTCAATCTGTATGATCAGGTTCTCACTGAAATGCCGGATTACTTATTATTGAAAGATATGGCAGTTGAAAATAAAAATTCAAGAGATGCTGGCAAAGTTGTTGATTCTGAAACGGCGAGTATTTGTGATGCCATATTTCAAGATGAAGAAACAGAAGGTGCGGTGAGAAGATTCATTGCGGAAATGAGGCAACGCGTACAGGCTGACAGAAACGTTGTCAATTATCCATCAATATTACATCCAATAGACTATGCTTTCAATGAATATTTCCTACAACACCAGTTAGTTGAACCACTAAATAATGATATAATATTCAACTACATCCCTGAGAGGATAAGAAATGACGTTAACTATATACTTAATATGGATAGAAATTTGCCATCAACAGCTAGATATATAAGACCTAACCTCCTACAGGATAGACTAAATTTACATGATAATTTCGAATCTTTGTGGGACACAATAACAACCTCAAACTACATTCTGGCAAGATCAGTAGTACCAGATTT------AAAGGAATTAGTCTCAACTGAAGCGCAGATTCAAAAAATGTCACAAGATTTACAGCTAGAAGCGTTGACAATACAATCAGAGACGCAGTTTTTGACAGGTATAAACTCACAAGCAGCTAATGACTGTTTCAAAACTATGATCGCAGCAATGCTAAGTCAGCGAACTATGTCGCTTGATTTCGTGACCACAAACTACATGTCATTGATCTCAGGTATGTGGCTACTAACTGTAGTGCCAAACGATATGTTTATAAGAGAATCATTAGTTGCATGTCAATTAGCCATAGTGAATACGATAATATATCCAGCGTTTGGAATGCAACGAATGCATTATAGAAATGGGGATCCACAGACACCATTCCAAATAGCAGAACAACAAATACAAAATTTTCAGGTAGCGAATTGGCTGCATTTTGTTAATAACAACCAATTTAGACAAGTAGTTATTGATGGTGTGTTAAATCAGGTGCTAAACGATAACATTAGGAATGGGCATGTTATTAATCAATTAATGGAGGCTTTAATGCAGTTGTCACGACAACAGTTTCCAACAATGCCCGTCGATTATAAAAGGTCAATTCAGCGCGGAATATTGTTATTGTCAAATAGGCTTGGTCAACTAGTTGATTTGACTAGGTTATTAGCTTACAATTATGAGACACTAATGGCATGCATTACGATGAATATGCAGCATGTTCAAACTTTAACGACGGAGAAATTACAGTTGACTTCAGTTACATCGCTATGCATGCTCATTGGAAATGCAACTGTTATACCTAGTCCACAAACGTTGTTTCATTATTACAATGTTAATGTTAACTTTCACTCAAATTACAATGAAAGAATAAATGACGCAGTAGCTATCATAACTGCAGCTAATAGACTAAATTTATATCAGAAAAAGATGAAGGCAATAGTTGAAGATTTTTTGAAGAGATTACACATTTTCGACGTGGCTAGAGTTCCAGATGATCAAATGTATAGACTAAGAGATAGATTGCGGTTATTGCCAGTGGAAGTAAGACGACTAGACATTTTCAATTTAATACTGATGAACATGGATCAAATAGAACGTGCATCAGATAAAATCGCACAAGGTGTTATTATTGCATACCGTGACATGCAATTAGAAAGAGATGAAATGTATGGTTATGTGAACATAGCTAGAAATCTGGATGGGTTTCAGCAGATAAATTTAGAAGAATTAATGAGAACAGGTGACTATGCGCAAATAACTAATATGCTTTTGAATAATCAACCAGTAGCGCTGGTTGGAGCTCTTCCATTTATTACCGATTCATCAGTCATATCATTAATAGCAAAGCTTGACGCCACAGTTTTTGCCCAAATAGTTAAATTAAGGAAAGTCGACACTTTAAAACCGATACTGTATAAAATAAATTCAGATTCAAACGATTTTTATCTGGTTGCTAATTATGACTGGGTGCCTACTTCAACCACAAAAGTATATAAACAAGTTCCACAGCAATTTGATTTCAGAAATTCAATGCATATGTTGACATCAAATCTTACATTCACTGTTTACTCAGATCTACTTGCATTCGTATCGGCTGATACAGTAGAACCTATAAATGCAGTTGCGTTTGACAACATGCGCATCATGAACGAACTGTAAACGCCAACCCCATTGTGGAGATATG--ACC
>EF583042_RVA/Human-tc/USA/Se584/1998/G6P9_C2_XII
----------------ATGGCGTACAGGAAACGTGGAGCGCGCCGTGAGGCAAATATA---AATA------ATAATGATCGAATGCAAGAG---AAGGATGATGAGAAACAAG------------------ATCAAAACAATAAGA------TGCAACTATCTGATAAAGTGCTTTCAAAGAAAGAAGAAGTTATAACTGACAATCAAGAGGAGATTAAAATTGCTGATGAAGTGAAGAAATCAACGAAAGAAGAATCCAAGCAACTGCTTGAAGTGCTGAAAACAAAGGAAGAACACCAGAAGGAGATACAGTATGAAATTTTACAAAAAACGATACCAACGTTTGAACCAAAGGAGTCAATACTGAAGAAATTGGAGGATATTAAACCGGAGCAAGCAAAGAAGCAAACTAAATTATTTAGAATATTTGAACCAAGACAGCTACCAATTTATAGAACGAATGGTGAAAAAGAGTTACGTAACAGATGGTATTGGAAGTTAAAGAAGGATACCTTACCAGATGGAGATTATGATGTTAGGGAATATTTCCTTAATTTGTATGATCAGGTTCTTACTGAAATGCCGGATTACTTACTATTAAAAGATATGGCTGTTGAAAACAAAAATTCAAGAGATGCCGGCAAAGTTGTTGATTCTGAAACGGCAAATATCTGTGATGCTATATTTCAAGATGAGGAAACAGAAGGTGCGGTAAGAAGATTCATTGCGGAAATGAGACAGCGTGTGCAAGCTGACAGAAACGTCGTTAATTATCCATCAATATTGCATCCAATAGATTACGCCTTTAATGAATATTTTTTACAACATCAGTTAGTCGAACCATTGAATAATGATATAATATTTAACTATATTCCTGAGAGGATAAGAAATGACGTTAACTATATACTCAATATGGATAGAAATTTGCCATCAACAGCCAGATATATAAGACCAAATCTACTACAAGACAGGCTGAATTTACACGACAATTTTGAATCTTTGTGGGATACGATAACAACTTCAAACTATATTTTAGCAAGATCAGTAGTGCCAGATTT------AAAGGAATTAGTTTCAACTGAAGCGCAAATTCAAAAGATGTCACAGGATCTGCAACTGGAAGCATTAACAATACAGTCAGAAACACAGTTTTTAACAGGTATAAATTCACAAGCAGCTAATGACTGTTTTAAAACCCTAATTGCATCAATGTTGAGTCAACGAACCATGTCGCTTGATTTCGTAACTACTAACTATATGTCATTAATTTCAGGTATGTGGTTGCTAACTGTAGTGCCAAATGATATGTTTATAAGGGAATCATTAGTTGCATGTCAATTAGCTATAGTGAACACAATAGTGTACCCAGCGTTTGGAATGCAACGAATGCACTATAGAAATGGAGACCCACAGACACCATTCCAGATAGCGGAACAGCAAATACAAAACTTTCAGGTAGCAAATTGGCTACATTTCGTTAACAACAACCAGTTTAGACAAGTAGTTATTGATGGCGTATTGAATCAGGTACTGAATGACAATATTCGGAATGGACATGTCATTAACCAATTAATGGAGGCTCTAATGCAGCTATCACGACAACAATTTCCAACAATGCCTGTTGATTATAAGAGGTCAATCCAGCGTGGAATATTGTTGCTATCAAACAGACTTGGTCAACTAGTTGACTTAACTAGGTTATTAGCTTACAATTATGAAACGCTAATGGCATGTATTACAATGAACATGCAACATGTCCAAACTCTGACAACGGAAAAATTACAGTTAACTTCAGTTACATCGTTGTGCATGCTTATTGGGAATGCAACCGTTATACCCAGTCCGCAAACGTTGTTTCACTATTATAATGTCAACGTTAACTTTCATTCAAATTACAATGAAAGAATTAATGATGCAGTAGCTATTATAACTGCAGCTAATAGATTAAATTTGTACCAGAAAAAAATGAAAGCAATAGTTGAAGATTTTCTAAAAAGATTACACATTTTTGATGTAGCTAGAGTTCCAGACGATCAAATGTATAGATTGAGAGATAGATTACGATTACTACCAGTGGAGGTAAGACGATTGGATATCTTTAATTTGATACTAATGAATATGGATCAGATTGAACGTGCCTCAGATAAAATTGCACAGGGTGTTATTATCGCATATCGTGATATGCAATTAGAAAGGGATGAAATGTATGGTTATGTGAATATAGCTAGAAATCTAGATGGGTTCCAGCAAATAAATCTAGAAGAATTGATGAGAACAGGTGATTATGCACAAATAACTAACATGCTTCTAAATAATCAACCAGTGGCGTTAGTTGGAGCTCTTCCATTTATCACAGATTCATCAGTCATATCGCTAATAGCAAAGCTTGATGCTACAGTTTTTGCCCAAATAGTTAAATTACGGAAAGTTGACACTTTAAAACCAATATTGTATAAAATAAATTCAGACTCAAATGACTTTTACTTAGTTGCTAATTACGATTGGGTGCCTACTTCAACAACAAAAGTATATAAACAAGTTCCACAGCAATTTGATTTCAGAAATTCGATGCATATGTTGACGTCAAATCTTACTTTTACTGTTTACTCAGATCTGCTTGCATTCGTATCGGCTGATACAGTAGAACCTATAAATGCAGTTGCGTTTGATAACATGCGCATCATGAACGAGTTATAA------------------------------
>JF693038_RVA/Cow-tc/ZAF/O_Agent/1965/G8P1_C2_XII
----------------ATGGCGTACAGGAAACGTGGAGCGCGCCGTGAGGCGAATATA---AATA------ATAATGACCGAATGCAAGAG---AAGGATGATGAGAAACAAG------------------ATCAAAATAATAAAA------TGCAACTATCTGATAAAGTGCTTTCAAAGAAAGAAGAAGTTATAACTGACAATCAAGAGGAGATTAAGATTGCTGATGAAGTGAAGAAATCAACGAAAGAAGAATCCAAACAACTGCTTGAAGTGTTGAAAACGAAAGAAGAGCACCAGAAAGAGATACAGTATGAAATTTTACAAAAAACGATACCAACGTTTGAACCAAAAGAGTCAATACTGAAAAAATTAGAAGATATTAAACCAGAGCAAGCGAAGAAGCAGACTAAATTATTTAGAATATTTGAACCAAGACAGCTGCCTATTTATAGAGCGAATGGTGAAAAAGAATTACGTAACAGATGGTATTGGAAGTTGAAGAAGGATACCTTACCAGATGGAGATTATGATGTTAGGGAATATTTCCTTAATTTATATGATCAGGTTCTTACTGAAATGCCGGATTACTTACTATTAAAAGATATGGCAGTTGAAAACAAAAATTCAAGAGATGCCGGCAAAGTTGTCGATTCTGAAACAGCAAGCATATGTGATGCTATATTTCAAGATGAAGAAACAGAAGGTGCGGTGAGGAGATTTATTGCGGAAATGAGACAGCGCGTGCAAGCTGACAGGAACGTTGTTAATTATCCATCAATATTGCATCCAATAGATTACGCCTTCAATGAATATTTTTTACAACATCAGTTGGTCGAACCATTGAATAATGATATAATATTTAACTATATTCCTGAAAGGATAAGAAATGACGTTAATTATATACTCAATATGGACAGAAATTTGCCATCAACAGCTAGATATATAAGGCCTAATCTACTACAAGACAGACTGAATTTACATGACAATTTCGAATCTTTATGGGATACGATAACAACTTCGAACTATATTTTAGCAAGATCAGTAGTACCAAATTT------AAAGGAGTTAGTTTCAACTGAAGCGCAAATTCAAAAGATGTCACAGGATTTGCAACTGGAAGCATTGACAATACAGTCGGAAACGCAGTTTTTAACAGGTATAAATTCACAAGCGGCTAATGATTGTTTTAAAACCATAATTGCATCAATGTTGAGTCAACGAACTATGTCGCTTGATTTCGTAACTACCAACTATATGTCATTGATTTCAGGTATGTGGTTACTAACTGTAGTACCAAATGATATGTTTATAAGGGAATCATTAGTTGCATGTCAGCTGGCCATAGTGAACACAATAGTGTATCCAGCGTTTGGAATGCAACGAATGCACTATAGAAATGGGGACCCACAGACACCATTTCAAATAGCAGAGCAGCAAATACAAAACTTTCAGGTAGCGAATTGGCTACATTTTGTTAACAACAACCAGTTTAGACAAGTAGTTATTGACGGTGTATTAAATCAGGTACTGAATGACAATATTCGGAATGGACATGTCATTAATCAATTAATGGAAGCTCTAATGCAACTATCGCGACAACAATTTCCAACAATGCCTGTTGATTATAAAAGGTCAATCCAACGTGGAATATTGTTGCTATCAAACAGACTTGGTCAGCTAGTTGATTTAACTAGGTTGTTAGCTTACAATTATGAAACGTTAATGGCATGTATTACAATGAACATGCAACATGTCCAAACTCTGACAACGGAAAAATTACAGTTAACTTCAGTTACATCGTTGTGCATGCTTATTGGGAATGCAACTGTTATACCCAGTCCACAGACGTTGTTTCACTATTATAATGTTAATGTTAACTTTCATTCAAATTACAATGAAAGAATTAATGATGCAGTAGCTATTATAACTGCAGCTAACAGGTTAAATTTGTACCAGAAAAAGATGAAAGCGATAGTTGAAGATTTCCTAAAAAGATTACATATTTTCGATGTGGCTAGAGTTCCAGATGATCAAATGTACAGATTGAGGGATAGACTACGGCTACTACCAGTAGAAATGAGACGATTAGATATTTTTAATTTGATACTAATGAACATGGATCAGATTGAACGTGCCTCAGATAAGATTGCACAGGGTGTTATTATCGCATATCGTGATATGCAATTAGAAAGGGATGAAATGTATGGTTATGTGAATATAGCCAGAAATCTAGATGGGTTCCAGCAAATAAATCTAGAAGAATTGATGAGAACAGGTGATTATGCGCAAATAACCAATATGCTTTTAAATAATCAACCAGTGGCGTTAGTTGGAGCTCTTCCATTTATTACAGATTCATCAGTCATATCACTGATAGCAAAACTTGATGCTACAGTTTTTGCCCAAATAGTTAAATTACGGAAAGTTGACACTTTAAAACCAATATTGTACAAAATAAATTCAGACTCAAATGATTTTTACCTAGTTGCTAACTATGACTGGGTGCCTACTTCAACAACAAAAGTATATAAACAAGTTCCACAGCAATTTGATTTTAGAAATTCGATGCATATGTTGACATCAAATCTTACTTTTACTGTTTACTCAGATCTACTTGCATTCGTATCGGCTGATACAGTAGAACCTATAAATGCAGTTGCGTTTGATAACATGCGCATCATGAACGAGTTGTAA------------------------------
>FJ422132_RVA/Rhesus-tc/USA/PTRV/1990/G8P1_C2_XII
GGCTATTAAAGGCTCAATGGCGTACAGGAAACGTGGAGCGCGCCGTGAGGCGAACATA---AATA------GTAATGACCGAATGCAAGAA---AAGGATGATGAAAAACAAG------------------ATCAAAACAATAAAA------TGCAACTATCTGATAAAGTGCTTTCAAAGAAAGAGGAAGTTATAACTGACAATCAAGAGGAGATTAAGATCGCTGATGAAGTGAAAAAATCGACGAAAGAAGAGTCCAAACAACTGCTTGAAGTGTTGAAAACGAAAGAAGAGCACCAGAAAGAGATACAGTATGAAATTTTACAAAAAACGATACCAACATTTGAACCAAAAGAGTCAATACTGAAAAAATTAGAAGATATTAAACCAGAGCAGGCGAAGAAGCAGACTAAATTATTTAGAATATTTGAACCAAGACAGCTGCCTATTTATAGAGCTAATGGTGAAAAAGAATTACGTAACAGATGGTATTGGAAGTTGAAGAAGGATACCTTACCAGATGGAGATTACGATGTTAGGGAATATTTCCTTAATTTATATGATCAGGTTCTTACTGAAATGCCGGATTACTTACTATTAAAAGATATGGCAGTTGAAAACAAAAATTCAAGAGACGCCGGCAAAGTCGTTGATTCTGAAACAGCAAGTATCTGTGATGCTATATTCCAAGATGAAGAAACGGAAGGTGCGGTGAGAAGATTTATTGCAGAAATGAGACAGCGCGTGCAAGCTGACAGGAACGTTGTTAATTATCCATCAATATTGCATCCAATAGATTACGCCTTCAATGAATATTTTCTGCAACATCAGTTGGTCGAACCATTGAATAATGATATAATATTTAACTATATCCCTGAGAGGATAAGAAATGACGTTAATTATATACTAAATATGGATAGAAATTTGCCATCAACGGCTAGATATATAAGACCTAATCTACTACAAGACAGACTAAATTTACATGACAACTTCGAATCTTTATGGGATACGATAACAACTTCGAATTATATTTTAGCAAGATCAGTAGTGCCAGATTT------AAAGGAGTTAGTTTCAACTGAAGCGCAAATTCAAAAGATGTCGCAGGATTTGCAATTGGAAGCATTGACAATACAATCGGAAACGCAGTTTTTAACAGGTATAAATTCACAAGCAGCTAATGATTGTTTTAAAACCATAATTGCATCAATGTTGAGTCAACGAACTATGTCGCTTGATTTCGTAACTACCAACTATATGTCATTGATTTCGGGTATGTGGTTGCTAACTGTAGTACCAAATGATATGTTTATAAGGGAATCATTAGTTGCATGTCAACTAGCTATAGTGAACACGATAGTGTACCCAGCATTTGGAATGCAACGAATGCACTACAGAAATGGGGACCCACAGACACCATTTCAGATAGCAGAACAGCAGATACAAAATTTTCAGGTGGCAAATTGGCTACATTTTGTTAACAACAATCAGTTTAGGCAAGTAGTTATTGATGGTGTATTGAATCAGGTACTGAATGACAATATTCGGAATGGACATGTTATCAATCAATTAATGGAGGCTCTAATGCAACTATCGCGACAACAATTTCCAACAATGCCTGTTGATTATAAAAGGTCAATCCAACGTGGAATATTGTTGTTATCAAACAGACTTGGTCAGCTAGTTGATTTAACTAGGTTGTTGGCTTACAATTATGAAACACTAATGGCATGCATTACAATGAACATGCAACATGTCCAAACTCTGACAACGGAAAAATTACAGTTAACTTCAGTTACATCGTTGTGCATGCTCATTGGGAATGCAACTGTTATACCTAGTCCACAGACGTTATTCCACTATTATAATGTTAATGTTAACTTTCATTCAAATTACAATGAAAGAATTAATGACGCAGTGGCTATTATAACTGCAGCTAACAGGTTAAATTTGTACCAGAAAAAGATGAAAGCAATAGTTGAAGATTTCCTAAAAAGATTACATATTTTCGATGTGGCTAGAGTTCCAGATGATCAAATGTATAGATTGAGGGATAGACTACGGCTACTACCAGTAGAAGTGAGACGATTAGATATTTTTAATTTGATACTAATGAACATGGATCAAATTGAACGTGCCTCAGATAAGATTGCACAGGGTGTTATTATCGCATATCGTGATATGCAATTGGAAAGAGACGAAATGTATGGTTATGTGAATATAGCCAGAAATCTAGATGGGTTCCAGCAAATAAATCTAGAAGAATTGATGAGAACGGGTGATTATGCGCAAATAACCAATATGCTTTTAAATAATCAACCAGTGGCGTTAGTTGGAGCTCTTCCATTTATTACAGATTCATCAGTCATATCACTGATAGCAAAACTTGATGCTACAGTTTTTGCCCAAATAGTTAAATTACGGAAAGTTGACACTTTAAAACCAATATTGTACAAAATAAATTCAGACTCAAATGATTTTTACCTAGTTGCTAACTATGACTGGGTGCCTACTTCAACAACAAAAGTATATAAACAAGTTCCACAGCGATTTGATTTCAGAAATTCAATGCATATGCTAACATCAAATCTTACTTTTACTGTTTACTCAGATCTGCTTGCATTCGTATCGGCTGATACAGTAGAACCTATAAATGCAGTCGCGTTTGACAACATGCGCATCATGAACGAGTTGTAAACGCCAACCCCACTGTGGAGATATG--ACC
>JX271002_RVA/Human-wt/TUN/17237/2008/G6P9_C2_XII
GGCTATTAAAGGCTCAATGGCGTACAGAAAACGTGGAGCGCGCCGTGAGGCGAATATA---AATA------ATAATGATCGAATGCAAGAG---AAGGATGATGAGAAACAAG------------------ATCAAAATAATAAAA------TACAACTATCTGATAAAGTGCTTTCAAAAAAAGAAGAAGTTGTAACTGACAATCAAGAAGAGATTAAAATTGCTGATGAAGTGAAAAAATCAACGAAAGAAGAGTCTAAACAACTACTTGAAGTGCTAAAAACGAAAGAAGAGCATCAGAAAGAGATACAGTATGAAATTTTACAAAAAACGATACCAACTTTTGAACCAAAAGAGTCAATATTGAAGAAATTAGAAGATATTAAACCAGAGCAAGCGAAAAAGCAGACTAAATTATTTAGAATATTTGAACCAAGGCAGCTGCCTATTTATAGAGCGAATGGTGAGAAAGAGTTACGTAATAGATGGTATTGGAAGCTAAAAAAGGATACCTTCCCAGACGGAGATTATGACGTTAGGGAATATTTCCTTAATTTATATGATCAGGTTCTTACTGAAATGCCTGATTACTTACTATTAAAAGATATGGCAGTTGAAAACAAAAATTCAAGAGATGCCGGCAAAGTTGTCGACTCTGAAACAGCGAGTATCTGTGATGCTATATTTCAAGATGAAGAAACAGAGGGTGCGGTGAGAAGATTCATTGCGGAAATGAGACAGCGTGTACAAGCTGATAGGAACGTTGTTAATTACCCATCAATATTGCATCCAATAGATTACGCCTTTAATGAATATTTTTTACAACATCAGCTAGTCGAACCGTTGAATAACGATATAATATTCAACTATATCCCTGAGAGAATAAGGAATGACGTTAACTATATACTTAATATGGATAGAAATTTGCCATCAACAGCTAGATATATAAGGCCTAATCTACTACAAGACAGACTGAATTTACATGATAACTTTGAATCTTTATGGGACACAATAACAACTTCAAACTATATTTTAGCGAGATCAGTTGTACCAGATTT------AAAAGAGTTAGTTTCAACTGAAGCACAAATTCAGAAGATGTCACAGGATTTGCAGCTGGAAGCGTTGACAATACAGTCAGAAACACAGTTTTTAACAGGTATAAATTCACAAGCAGCTAATGACTGTTTTAAGACTTTGATTGCATCAATGCTGAGTCAACGAACTATGTCGCTTGATTTCGTGACTACCAACTATATGTCATTAATTTCAGGTATGTGGTTATTAACTGTAGTGCCAAATGACATGTTTATAAGGGAATCATTAGTTGCATGTCAGTTAGCTATAGTAAATACAATAGTGTATCCAGCATTTGGAATGCAACGAATGCACTATAGAAACGGTGATCCACAGACACCATTTCAGATAGCAGAACAACAAATACAAAACTTTCAGGTAGCGAACTGGCTACATTTTGTTAACAACAACCAGTTTAGACAAGTAGTTATTGATGGTGTATTGAATCAGGTACTAAATGACAATATTCGGAATGGACATGTCATTAATCAATTAATGGAGGCTCTAATGCAACTATCGCGACAACAATTTCCAACAATGCCTGTTGATTATAAGAGGTCAATCCAGCGTGGAATATTGTTGCTATCAAACAGACTTGGTCAACTAGTTGATTTAACCAGATTGTTAGCTTACAACTATGAAACGCTAATGGCATGTATTACAATGAACATGCAACATGTCCAGACTCTGACAACAGAAAAATTACACTTAACTTCAGTTACATCGTTATGCATGCTTATTGGAAATGCGACCGTTATACCCAGTCCACAGACGTTGTTTCACTATTATAATGTTAATGTTAACTTTCATTCAAATTACAATGAAAGAATTAATGATGCAGTAGCTATTATAACTGCAGCCAACAGATTAAATTTATACCAGAAAAAGATGAAAGCAATAGTTGAAGATTTCCTAAAAAGATTACACATTTTCGATGTGGCAAGAGTTCCAGACGATCAAATGTATAGATTGAGGGATAGACTACGACTACTACCAGTAGAAGTAAGACGACTAGATATTTTTAATTTGATACTAATGAACATGGATCAGATTGAACGTGCATCAGATAAAATTGCACAGGGTGTTATTATCGCATATCGTGATATGCAATTGGAAAGGGATGAAATGTATGGTTATGTGAATATAGCCAGAAATCTAGATGGGTTTCAGCAAATAAATCTAGAAGAATTGATGCGAACAGGTGATTATGCGCAAATAACTAATATGCTTTTAAACAATCAACCAGTGGCGTTAGTTGGAGCTCTTCCATTTATTACAGATTCATCAGTTATATCGCTAATAGCAAAGCTTGATGCTACAGTTTTTGCCCAAATAGTTAAACTACGGAAAGTTGATACCTTAAAACCAATATTGTATAAAATAAATTCAGACTCAAATGACTTTTATCTCGTAGCTAACTATGATTGGGTGCCCACTTCAACAACAAAAGTATATAAACAAGTTCCACAGCAATTTGATTTCAGAAATTCGATGCATATGTTGACATCAAATCTTACTTTTACTGTTTACTCAGATTTGCTTGCATTCGTATCGGCTGATACAGTAGAACCTATAAATGCAGTTGCGTTTGATAACATGCGCATCATGAACGAATTGTAAACGCCAACCCCACTGTGGAGATATG--ACC
>KC815670_RVA/Horse-tc/JPN/HH-22/1989/G3P12_C2_XIII
GGCTATTAAAGGCTCAATGGCGTACAGGAAACGTGGAGCGCGCCGTGAGGTAAATGTC---AATA------ATAATGATCGAATGCAAGAG---AAGGATGACGAAAAACAAG------------------ATCAAAACAATAAAA------TGCAGTTATCTGATAAAGTACTTTCAAAGAAAGAAGAAATTATAACTGATAGCCAAGAAAAGATTGAAATTGTTGACGAAGTAAAAAAATCAACGAAGGAAGAATCCAAACAATTACTTGAAGTGTTAAAAACGAAAGAAGAGCACCAGAAAGAGATACAATATGAAATTTTACAAAAAACAATACCAACATTTGAACCAAAAGGGTCAATATTAAAGAAATTAGAGGATATTAAACCGGAACAAGCGAAGAAACAAACCAAATTATTCAGAATATTTGAACCAAGACAATTACCTATATATAGGGCAAATGGTGAAAAAGAACTACGTAATAGATGGTATTGGAAACTAAAGAAAGACACCTTACCAGATGGAGATTACGACGTCAGAGAATATTTTCTTGATTTATATGATCAAGTTCTTACTGAGATGCCAGATTACTTATTATTGAAAGACATGGCAGTTGAAAATAAGAATTCAAGGGACGCAGGCAAGGTTGTCGACTCTGAAACGGCGAGTATTTGTGATGCTATATTTCAAGATGAAGAAACGGAAGGTGCAGTGAGAAGATTTATCGCGGAAATGAGACAACATGTACAAGCTGATAGAAATGTCGTCAACTATCCGTCAATACTACATCCAATAGATTATGCTTTTAATGAATACTTTTTACAACACCAATTAGTAGAACCATTAAATAATGATATAATATTTAATTACATTCCAGAAAGGATAAGGAACGATGTTAATTACATACTTAATATGGATAGAAATTTACCATCAACAGCTAGATACATAAGACCCAATTTATTACAAGATAGACTTAATTTACATGACAATTTTGAATCTTTGTGGGACACAATAACAACTTCAAATTATATTTTGGCAAGATCAGTAGTACCTGATTT------AAAGGAATTAGTTTCGACAGAAGCGCAAATCCAAAAGATGTCGCAAGATCTGCAATTAGAAGCATTGACAATTCAATCAGAAACGCAGTTCTTGACAGGTATAAATTCGCAGGCAGCTAATGATTGCTTCAAAACTTTGATTGCTGCAATGTTAAGTCAACGAACTATGTCACTTGATTTTGTGACTACTAATTATATGTCATTAATTTCAGGTATGTGGCTGCTAACTGTCACACCGAATGATATGTTTATAAGGGAATCATTAGTTGCATGTCAGTTAGCTATAGTGAATACAATAGTGTATCCAGCGTTCGGAATGCAACGAATGCATTATAGAAATGGAGATCCGCAAACACCATTTCAGATAGCAGAACAGCAAATACAAAATTTTCAAGTAGCAAATTGGCTACATTTTGTTAACAACAATCAATTTAGACAAGTAGTCATTGACGGTGTATTGAATCAAGTGTTGAATGATAATATCAGGAATGGACATGTCATTAACCAATTGATGGAGGCTCTGATGCAACTATCACGACAGCAGTTTCCAACAATGCCTGTTGACTATAAGAGATCAATTCAGCGTGGAATATTATTACTATCAAATAGACTTGGTCAATTAGTTGACTTAACTAGATTATTAGCTTACAAATATGAAACACTAATGGCATGTGTTACAATGAACATGCAACATGTTCAAACTTTAACAACAGAAAAATTGCAGCTGACTTCAGTTACATCATTATGCATGCTAATTGGAAATGCAACTATTATACCCAGTCCACAAACGCTGTTTCATTATTATAACGTTAATGTTAACTTCCACTCAAATTACAATGAGAGAATTAATGATGCAGTAGCTATAATAACTGCAGCTAATAGGCTGAACTTATATCAGAAAAAAATGAAAACAATTGTTGAGGATTTTCTAAAAAGATTATACATTTTTGATGTAGCTAGAGTTCCAGATGACCAACTGTATAGATTGAGAGACAGACTACGATTACTGCCGGTGGAAGTAAGGCGATTAGACATTTTTAATTTGATACTAATGAACATGGACCAAATAGAACGTGCTTCAGATAAAATTGCACAAGGCGTTATTATTGCGTACCGTGATATGCAGTTGGAAAGGGATGAAATGTATGGTTATGTGAATATAGCTAGAAATCTAGATGGATTCCAGCAGATAAATCTAGAAGAATTGATGAGAACGGGTGATTATGCACAAATAACTAATATGCTTTTAAATAATCAACCAGTAGCGTTAGTTGGAGCTCTTCCATTTACTACGGATTCGTCAGTCATATCGCTAATAGCGAAACTCGACGCTACGGTTTTTGCTCAAATAGTTAAGCTACGAAAAGTTGACACTTTAAAGCCAATATTGTATAAAATAAATTCAGATTCAAATGATTTTTACTTAGTTGCTAATTATGATTGGGTACCAACTTCAACCACAAAAGTATATAAGCAAATTCCACAACAATTTGATTTCAGAAATTCGATGCATATGTTGACATCAAATCTTACGTTCACTGTTTATTCAGATTTGCTTGCGTTCGTATCAGCCGATACAGTGGAACCTATAAATGCAGTTGCGTTTGATAACATGCGCATCATGAACGAGCTATAAACGCCAAC----------------------
>KM454482_RVA/Horse-tc/USA/FI-14/1981/G3P12_C2_XIII
GGCTA-TAAAGGCTCAATGGCGTACAGGAAACGTGGAGCGCGCCGTGAGGTAAATGTC---AATA------ATAATGATCGAATGCAAGAG---AAGGATGACGAAAAACAAG------------------ATCAAAACAATAAAA------TGCAGTTATCTGATAAAGTACTTTCAAAGAAAGAAGAAATTATAACTGATAGCCAAGAAAAGATTGAAATTGTTGACGAAGTAAAAAAATCAACGAAGGAAGAATCCAAACAATTACTTGAAGTGTTAAAAACGAAAGAAGAGCACCAGAAAGAGATACAATATGAAATTTTACAAAAAACAATACCAACATTTGAACCAAAAGGGTCAATATTAAAGAAATTAGAGGATATTAAACCGGAACAAGCGAAGAAACAAACCAAATTATTCAGAATATTTGAACCAAGACAATTACCTATATATAGGCCAAATGGTGAAAAAGAACTACGTAATAGATGGTATTGGAAACTAAAGAAAGACACCTTACCGGATGGAGATTACGACGTCAGAGAATATTTTCTTAATTTATATGATCAAGTTCTTACTGAGATGCCAGATTACTTATTATTGAAAGACATGGCAGTTGAAAATAAGAATTCAAGGGACGCAGGCAAGGTTGTCGACTCTGAAACGGCAAGTATTTGTGATGCTATATTTCAAGATGAAGAAACGGAAGGTGCAGTGAGAAGATTTATCGCGGAAATGAGACAGCATGTACAAGCTGATAGAAATGTCGTCAACTATCCGTCAATACTACATCCAATAGATTATGCTTTTAATGAATACTTTTTACAACACCAATTAGTAGAACCATTAAATAATGATATAATATTTAATTACATTCCAGAAAGGATAAGGAACGATGTTAATTACATACTTAATATGGATAGAAATTTACCATCAACAGCTAGATACATAAGACCCAATTTATTACAAGATAGACTTAATTTACATGACAATTTTGAATCTTTGTGGGACACAATAACAACTTCAAATTATATTTTGGCAAGATCAGTAGTACCTGATTT------AAAGGAATTAGTTTCGACAGAAGCGCAAATCCAAAAGATGTCGCAAGATCTGCAATTAGAAGCATTGACAATTCAATCAGAAACGCAGTTTTTGACTGGTATAAATTCGCAGGCAGCTAATGATTGCTTCAAAACTTTGATTGCTGCAATGTTAAGTCAACGAACTATGTCACTTGATTTTGTGACTACTAACTATATGTCATTAATTTCAGGTATGTGGCTGCTAACTGTCACACCGAATGATATGTTTATAAGGGAGTCATTAGTTGCATGTCAGTTAGCTATAGTGAATACAATAGTGTATCCAGCGTTTGGAATGCAACGAATGCATTATAGAAATGAAGATCCGCAAACACCATTTCAGATAGCAGAACAGCAAATACAAAATTTTCAAGTAGCAAATTGGCTACATTTTGTTAACAACAATCAATTTAGACAAGTAGTCATTGACGGTGTATTGAATCAAGTATTGAATGATAATATCAGGAATGGACATGTCATTAACCAATTGATGGAGGCTCTGATGCAATTATCACGACAGCAGTTTCCAACAATGCCTGTTGACTATAAGAGATCAATTCAGCGTGGAATCTTATTACTATCAAATAGACTTGGTCAATTAGTTGACTTAACTAGACTATTAGCTTACAACTATGAAACACTAATGGCATGTGTTACAATGAACATGCAACATGTTCAAACTTTAACAACAGAAAAATTACAGCTGACTTCAGTTACATCATTATGCATGCTAATTGGAAATGCAACTGTTATACCCAGTCCACAAACGCTGTTTCATTATTATAACGTTAATGTTAACTTCCACTCAAATTACAATGAGAGAATTAATGACGCAGTAGCTATAATAACTGCAGCTAATAGGCTGAACTTATATCAGAAAAAAATGAAAACAATTGTTGAGGATTTTCTAAAAAGATTATACATTTTCGGTGTAGCTAGAGTTCCAGATGACCAACTGTATAGATTGAGAGACAGACTACGATTACTGCCGGTGGAAGTAAGGCGATTAGACATTTTTAATTTGATACTAATGAACATGGACCAAATAGAACGTGCTTCAGATAAAATTGCACAAGGCGTTATTATTGCGTACCGTGATATGCAGTTGGAAAGGGATGAAATGTATGGTTATGTGAATATAGCTAGAAATCTAGATGGATTTCAGCAGATAAATCTAGAAGAATTGATGAGAACGGGTGATTATGCACAAATAACTAATATGCTTTTAAATAATCAACCAGTAGCGTTAGTTGGAGCTCTTCCATTTACTACGGATTCGTCAGTCATATCGCTAATAGCGAAACTCGACGCTACGGTTTTTGCTCAAATAGTTAAGCTACGAAAAGTTGACACTTTAAAGCCAATATTGTATAAAATAAATTCAGATTCAAATGATTTTTACTTAGTTGCTAATTATGATTGGGTACCAACTTCAACCACAAAAGTATATAAGCAAATTCCACAACAATTTGATTTCAGAAATTCGATGCATATGCTGACATCAAATCTTACGTTCACTGTTTATTCAGATTTGCTTGCGTTCGTATCAGCCGATACAGTGGAACCTATAAATGCAGTTGCGTTTGATAACATGCGCATCATGAACGAGCTATAAACGCCAACCCCACTGTGGAGATATG--ACC
>KM454493_RVA/Horse-tc/UK/H2/1976/G3P12_C2_XIII
GGCTATTAAAGGTTCAATGGCGTACAGGAAACGTGGAGCGCGCCGTGAGGTAAATGTC---AATA------ATAATGATCGAATGCAAGAG---AAGGATGACGAAAAACAAG------------------ATCAAAACAATAAAA------TGCAGTTATCTGATAAAGTACTTTCAAAGAAAGAAGAAATTATAACTGATAGCCAAGAAAAGATTGAAATTGTTGACGAAGTAAAAAAATCAACGAAGGAAGAATCCAAACAATTACTTGAAGTGTTAAAAAAAAAAAAAAAGCACCAGAAAGAGATACAATATGAAATTTTACAAAAAACAATACCAACATTTGAACCAAAAGGGTCAATATTAAAGAAATTAGAGGATATTAAACCGGAACAAGCGAAGAAACAAACCAAATTATTCAGAATATTTGAACCAAGACAATCACCTATATATAGGCCAAATGGTGAAAAAGAACTACGTAATAGATGGTATTGGAAACCAAAGAAAGACACCTTACCGGATGGAGATTACGACGTCAGAGAATATTTTCTTAATTTATATGATCAAGTTCTTACTGAGATGCCAGATTACTTATTATTGAAAGACATGGCAGTTGAAAATAAGAATTCAAGGGACGCAGGCAAGGTTGTCGACTTTGAAACGGCAAGTATTTGTGATGCTATATTTCAAGATGAAGAAACGGAAGGTGCAGTGAGAAGATTTATCGCGGAAATGAGACAGCATGTACAAGCTGATAGAAATGTCGTCAACTATCCGTCAATACTACATCCAATAGATTATGCTTTTAATGAACACTTTTTACAACACCAATTAGTAGAACCATTAAACAATGATATAATATTTAACCACATTCCAGAAAGGATAAGGAACGATGTTAATTACATACTCAATATGGATAGAAATTTACCATCAACAGCTAGATACATAAGACCCAATTTATTACAAGATAGACCCAATTTACATGACAATTCTGAATCTTTGTGGGACACAATAACAACTTCAAATTATATTTTGGCAAGATCAGTAGTACCTGATTT------AAAGGAATTAGTTTCGACAGAAGCGCAAATCCAAAAGATGTCGCAAGATCTGCAATTAGAAGCATTGACAATTCAATCAGAAACGCAGTTTTTGACAGGTATAAATTCGCAGGCAGCTAATGATTGCTTCAAAACTTTGATTGCTGCAATGTTAAGTCAACGAACTATGTCACTTGATTTTGTGACTACTAACTATATGTCATTAATTTCAGGTATGTGGCTGCTAACTGTCACACCGAATGATATGTTTATAAGGGAGTCATTAGTTGCATGTCAGTTAGCTATAGTGAATACAATAGTGTATCCAGCGTTTGGAATGCAACGAATGCATTATAGAAATGGAGATCCGCAAACACCATTTCAGATAGCAGAACAGCAAATACAAAATTTTCAAGTAGCAAATTGGCTACATTTTGTTAACAACAATCAATTTAGACAAGTAGTCATTGACGGTGTATTGAATCAAGTATTGAATGATAATATCAGGAATGGACATGTCATTAACCAATTGATGGAGGCTCTGATGCAATTATCACGACAGCAGTTTCCAACAATGCCTGTTGACTATAAGAGATCAATTCAGCGTGGAATCTTATTACTATCAAATAGACTTGGTCAATTAGTTGACTTAACTAGACTATTAGCTTACAACTATGAAACACTAATGGCATGTGTTACAATGAACATGCAACATGTTCAAACTTTAACAACAGAAAAATTACAGCTGACTTCAGTTACATCATTATGCATGCTAATTGGAAATGCAACTGTTATACCCAGTCCACAAACGCTGTTTCATTATTATAACGTTAATGTTAACTTCCACTCAAATTACAATGAGAGAATTAATGATGCAGTAGCTATAATAACTGCAGCTAATAGGCTGAACTTATATCAGAAAAAAATGAAAACAATTGTTGAGGATTTTCTAAAAAGATTATACATTTTCGATGTAGCTAGAGTTCCAGATGACCAACTGTATAGATTGAGAGACAGACTACGATTACTGCCGGTGGAAGTAAGGCGATTAGACATTTTTAATTTGATACTAATGAACATGGACCAAATAGAACGTGCTTCAGATAAAATTGCACAAGGCGTTATTATTGCGTACCGTGATATGCAGTTGGAAAGGGATGAAATGTATGGTTATGTGAATATGGCTAGAAATCTAGATGGATTCCAGCAGATAAATCTAGAAGAATTGATGAGAACGGGTGATTATGCACAAATAACTAATATGCTTTTAAATAATCAACCAGTAGCGTTAGTTGGAGCTCTTCCATTTACTACGGATTCGTCAGTCATATCGCTAATAGCGAAACTCGACGCTACGGTTTTTGCTCAAATAGTTAAGCTACGAAAAGTTGACACTTTAAAGCCAATATTGTATAAAATAAATTCAGATTCAAATGATTTTTACTTAGTTGCTAATTATGATTGGGTACCAACTTCAACCACAAAAGTATATAAGCAAATTCCACAACAATTTGATTTCAGAAATTCGATGCATATGTTGACATCAAATCTTACGTTCACTGTTTATTCAGATTTGCTTGCGTTCGTATCAGCCGATACAGTGGAACCTATAAATGCAGTTGCGTTTGATAACATGCGCATCATGAACGAGCTATAAACGCCAACCCCATTGTGGAGATATG--ACC
>KF636257_RVA/cow-xx/ZAF/MRC-DPRU1604/2007/G6P1_C2_XIV
----------------ATGGCGTACAGAAAACGTGGAGCGCGCCGTGAGGCGAACATA---AGTA------GTAATGATCGGATGCAAGAA---AAGGATGATGGAAAACAAG------------------ATTCAAATAATAAGA------TGCAATTGTCAGATAAAGTACTTTCAAAGAAAGAAGAAGTTGTAACTGATAGTCAAGAGGAGATTAAAATTGCTGATGAAGTGAAAAAATCGACAAAAGAGGAATCAAAGCAATTACTTGAAGTATTAAAAACGAAGGAAGAGCATCAGAAAGAGGTACAGTATGAAATACTACAGAAAACGATACCAACATTTGAACCCAAGGAGTCAATATTGAAAAAATTAGAAGATATTAAACCAGAACAAGCAAAAAAACAAACTAAACTATTCAGAATATTCGAACCAAGACAACTACCAATTTACAGAGCGAATGGTGAAAAAGAACTACGCAATAGATGGTACTGGAAACTGAAAAAAGACACTTTACCAGATGGAGACTATGACGTGAGAGAGTATTTTCTCAATTTGTATGACCAAGTGCTAACTGAAATGCCAGATTATTTGTTATTGAAAGATATGGCAGTAGAGAATAAGAACTCAAGAGACGCGGGTAAGGTCGTTGATTCAGAAACAGCTAGTATATGTGATGCAATATTTCAAGATGAGGAAACAGAAGGCGTAGTAAGGAGATTTATCGCAGAGATGAGACAACGTGTGCAAGCTGATAGAAATGTTGTTAACTATCCATCAATATTGCATCCAATAGACTACGCCTTCAATGAGTACTTTCTACAACACCAACTAGTCGAACCATTGAATAACGATATAATATTCAACTATATCCCAGAAAGAATAAGAAATGACGTCAACTACATACTTAATATGGATAGGAACTTGCCATCGACTGCCAGATATATAAGACCAAATTTACTCCAAGACAGGCTAAATTTACATGATAATTTCGAATCACTATGGGATACAATAACAACTTCAAATTACATTTTGGCAAGATCGGTGGTACCAGACCT------AAAAGAACTAGTTTCAACAGAGGCACAGATACAGAAAATGTCACAAGATCTGCAATTAGAAGCGCTAACGATTCAATCAGAAACACAGTTTCTTACAGGTATAAATTCGCAAGCAGCTAATGACTGTTTTAAAACTTTGATTGCAGCAATGTTAAGTCAACGCACTATGTCATTAGACTTTGTGACTACCAATTATATGTCATTGATTTCAGGAATGTGGTTGTTGACTGTTATGCCAAACGATATGTTCATAAGAGAATCGCTAGTCGCATGTCAGTTAGCCATAGTGAATACAATAGTGTATCCAGCGTTTGGAATGCAGCGGATGCATTACAGGAACGGAGATCCACAAACACCATTCCAAATAGCAGAACAACAGATACAGAATTTTCAAGTGGCAAATTGGCTGCACTTCGTTAATAATAATCAATTTAGACAGGTAGTAATCGATGGAGTACTGAATCAGGTACTGAATGATAATATCAGAAATGGACATGTCATTAATCAATTGATGGAGGCCTTAATGCAATTGTCGCGACAACAATTTCCAACAATGCCAGTTGACTATAAGAGATCAATCCAGCGTGGAATACTGCTGCTGTCTAATAGACTTGGTCAATTAGTTGACTTGACCAGACTGCTAGCCTACAATTACGAAACATTAATGGCATGTATCACAATGAACATGCAGCATGTTCAAACTCTAACGACGGAAAAGCTACAGTTAACTTCAGTTACATCACTATGCATGCTCATTGGGAACGCAACCGTCATACCAAGTCCACAAACATTATTTCATTATTATAACGTTAACGTTAACTTTCATTCAAATTATAATGAGAGAATTAACGATGCAGTGGCTATAATAACTGCGGCCAATAGATTAAATTTGTATCAGAAAAAGATGAAGGCAATTGTTGAAGATTTCTTAAAAAGACTACACATATTTGACGTAGCTAGAGTACCAGACGACCAGATGTATAGATTGAGAGACAGACTGCGATTGTTACCAGTGGAAGTCAGAAGGCTAGATATATTTAATTTAATACTAATGAATATGGAGCAAATAGAGCGTGCCTCAGACAAAATTGCTCAAGGGGTAATCATTGCATATCGTGACATGCAGTTGGAGAGAGATGAAATGTACGGTTACGTAAATATAGCTAGAAATTTAGACGGATTTCAACAAATAAATTTAGAAGAATTGATGAGAACAGGTGACTATGCACAAATAACTAACATGCTTCTGAATAATCAGCCAGTAGCATTAGTTGGAGCACTTCCATTCATTACAGACTCATCAGTCATATCATTAATAGCAAAGCTTGACGCTACGGTTTTCGCCCAAATAGTTAAGCTGAGAAAAGTTGATACTTTAAGACCGATACTATATAAAATAAACTCTGACTCAAACGATTTTTACTTGGTCGCTAACTATGATTGGGTACCAACTTCGACTACAAAAGTGTATAAACAGGTACCACAGCAATTTGATTTCAGAAATTCAATGCACATGCTGACTTCGAATCTTACTTTCACAGTTTATTCAGATTTACTTGCATTCGTGTCAGCTGATACAGTAGAACCAATAAATGCGGTCGCATTCGATAACATGCGCATCATGAACGAACTGTAAACGCCAACCC--------------------
>EF554127_RVA/Human-tc/ITA/PA169/1988/G6P14_C2_XIV
GGCTATTAAAGGCTCAATGGCGTACAGAAAACGTGGAGCGCGCCGTGAGGCGAATATA---AGTA------ATAATGATCGAATGCAAGAA---AAGGATGATGAAAAACAAG------------------ATTCAAATAATAAGA------TGCAATTGTCAGATAAAGTACTTTCAAAGAAAGAAGAAGTTGTAACTGATAGTCAAGAGGAGATTAAAATTGCTGATGAAGTGAAAAAATCGACAAAAGAGGAATCAAAGCAATTACTTGAAGTATTAAAAACAAAGGAAGAACATCAGAAAGAGGTACAGTATGAAATACTACAGAAAACGATACCAACATTTGAACCAAAAGAGTCAATATTGAAAAAATTGGAAGATATTAAACCAGAACAAGCAAAAAAACAAACTAAACTGTTCAGAATATTCGAACCAAGACAACTACCAATTTACAGAGCAAACGGTGAAAAAGAACTGCGCAATAGATGGTACTGGAAACTGAAAAAAGACACTTTACCAGATGGAGACTATGATGTGAGAGAGTATTTTCTCAATTTGTATGATCAAGTGCTAACTGAAATGCCAGATTATTTGCTATTGAAAGATATGGCAGTAGAGAACAAGAACTCAAGAGACGCAGGTAAGGTCGTTGATTCAGAAACAGCTAGTATATGTGATGCAATATTTCAAGATGAGGAAACAGAAGGTGCAGTAAGGAGATTTATCGCAGAGATGAGACAACGTGTGCAAGCTGATAGAAATGTTGTTAACTATCCATCAATATTGCATCCAATAGACTACGCCTTCAATGAGTACTTTCTACAACACCAATTAGTCGAACCATTGAATAACGATATAATATTCAACTATATCCCAGAAAGAATAAGAAATGACGTTAATTACATACTTAATATGGATAGGAACTTGCCATCGACTGCTAGATATATAAGACCAAATTTACTCCAAGACAGGCTGAATTTACATGATAATTTCGAATCACTATGGGATACAATAACAACTTCAAATTATATTTTGGCAAGATCGGTGGTACCAGACTT------AAAAGAACTAGTTTCAACAGAGGCACAGATACAGAAGATGTCACAAGATTTGCAATTAGAAGCGCTAACGATTCAATCAGAAACACAATTTCTTACAGGTATAAATTCGCAAGCAGCTAATGACTGTTTTAAAATTTTGATTGCAGCAATGTTAAGTCAACGCACTATGTCATTAGACTTTGTGACTACCAATTATATGTCATTGATTTCGGGAATGTGGTTGTTGACTGTTGTGCCAAACGATATGTTCATAAGAGAATCACTAGTCGCATGTCAGCTAGCCATAGTGAATACAATAGTGTATCCAGCGTTTGGAATGCAGCGGATGCATTACAGGAATGGAGACCCACAGACACCATTTCAAATAGCAGAACAACAGATACAGAATTTTCAAGTGGCAAATTGGCTGCACTTCGTTAATAATAATCAATTTAGACAGGTAGTTATCGATGGAGTACTGAACCAGGTGCTTAATGATAATATCAGAAATGGACATGTCATTAATCAATTGATGGAGGCTTTAATGCAATTGTCGCGGCAACAATTTCCAACAATGCCAGTTGACTATAAGAGATCAATCCAGCGCGGAATACTACTGTTATCTAATAGACTTGGTCAACTGGTTGACTTGACCAGACTGTTAGCCTACAATTACGAAACACTAATGGCATGTATCACAATGAACATGCAGCATGTTCAAACTCTAACGACGGAAAAGCTACAGTTAACTTCAGTCACATCACTGTGCATGCTCATTGGGAACGCAACCGTCATACCAAGTCCGCAAACATTATTTCATTATTATAATGTTAACGTTAACTTTCATTCAAATTACAATGAGAGAATTAACGATGCAGTAGCTATAATAACTGCGGCCAATAGGTTAAATTTGTATCAGAAAAAGATGAAGGCAATTGTTGAAGATTTCTTAAAAAGACTACACATATTTGACGTAGCTAGAGTCCCAGATGACCAGATGTATAGATTGAGAGACAGATTACGATTGTTACCAGTGGAAGTCAGAAGACTAGACATATTTAATTTAATACTAATGAATATGGAGCAAATAGAGCGTGCCTCAGACAAAATTGCTCAAGGAGTGATCATTGCATATCGTGACATGCAGTTGGAGAGAGATGAAATGTACGGTTATGTAAATATAGCTAGAAATTTAGACGGATTTCAACAAATAAATTTAGAAGAATTGATGAGAACAGGTGATTATGCGCAAATAACTAACATGCTTCTGAATAATCAGCCAGTAGCATTAGTTGGAGCACTTCCATTCATTACAGACTCATCAGTCATATCATTAATAGCGAAGCTTGACGCTACGGTTTTCGCCCAAATAGTTAAGCTGAGAAAAGTTGATACTTTAAGACCAATACTATATAAAATAAATTCTGACTCAAACGATTTTTACTTGGTCGCTAACTATGATTGGGTACCAACTTCGACTACAAAAGTGTATAAACAGGTACCACAGCAATTTGATTTCAGAAATTCAATGCATATGTTAACTTCGAATCTTACTTTCACAGTTTATTCAGATTTACTTGCATTCGTGTCAGCTGATACAGTAGAACCAATAAATGCGGTCGCATTCGATAACATGCGCATCATGAACGAACTGTAAACGCCAACCCCACTGTGGAGATTTG--ACC
>GU937878_RVA/goat-tc/BGD/GO34/1999/G6P1_Distinct
GGCTATTAAAGGCTCAATGGCGTACAGAAAACGTGGAGCGCGCCGTGAGGCGGATGTAAATAGTA------ATAATGATCGAATGCAAGAG---AAAGATGATGATAAACAAG------------------ATAGAAACAATAAAA------TACAATTATCTGATAAGGTGCTATCAAAGAAAGAAGAAACCATAACTGACAACCAAGAAGAAGTTAAAATTGATGATGAAGTGAAGAAGTCAACGAAAGAGGAATCTAAGCAGTTGCTTGAAGTGTTGAAAACGAAAGAGGAACATCAAAAAGAAATACAATATGAAATCTTACAAAAAACGATACCAACATTTGAACCGAAAGAGTCAATATTAAAGAAACTAGAAGATATCAAACCAGAACAAGCAAAAAAACAAACTAAACTATTTAGAATATTTGAACCGAGACAGTTACCAATATATAGAGCAAATGGCGAAAAGGAATTGCGCAATAGATGGTATTGGAAATTGAAGAAAGATACTTTACCAGATGGAGATTACGATGTCAGAGAATATTTTCTTAATCTATATGACCAAGTTCTCACTGAAATGCCGGATTATTTATTGTTGAAAGATATGGCAGTTGAGAATAAGAATTCAAGAGATGCGGGAAAAGTTGTAGATTCTGAGACAGCAAGTATTTGTGATGCTATATTTCAAGATGAGGAAACGGAAGGTGCAGTGAGAAGATTCATTGCAGAAATGAGACAGCGTGTACAAGCTGATAGAAATGTTGTTAATTATCCATCAATATTGCACCCAATAGATTATGCATTTAATGAGTATTTTTTACAACACCAGTTAGTTGAACCATTAAATAATGACATAATATTTAACTACATTCCAGAGAGGATAAGAAATGACGTTAATTACATACTTAATATGGACAGAAACTTACCATCAACAGCTAGATATATAAGACCAAATTTACTACAAGACAGGTTAAATTTACATGATAATTTTGAATCTCTGTGGGATACGATAACGACTTCAAACTATATACTAGCACGATCAGTAGTACCAGACTT------GAAAGAATTAGTTTCGACAGAAGCGCAAATTCAAAAAATGTCACAAGATCTACAATTAGAAGCGTTGACGATTCAATCAGAGACGCAGTTTCTGACGGGCATAAATTCCCAAGCGGCTAATGACTGTTTCAAGACTCTAATTGCAGCGATGCTAAGTCAACGAACAATGTCACTTGATTTTGTAACAACAAATTACATGTCATTAATTTCTGGTATGTGGTTGTTAACCGTTGTTCCAAATGACATGTTCATAAGGGAATCTTTAGTCGCATGTCAACTAGCAATAGTAAACACAATAATATATCCAGCGTTTGGAATGCAGCGTATGCACTATAGAAACGGTGATCCACAAACACCATTTCCAATAGCAGAACAACAGATACAAAACTTTCAAGTGGCAAATTGGTTGCACTTCGTTAACAACAATCAATTTAGACAAGTTGTTATTGATGGTGTACTAAATCAAGTGTTAAATGATAATATTAGAAATGGACACGTTATTAATCAATTAATGGAAGCTTTAATGCAATTATCACGACAACAATTTCCAACGATGCCAGTTGATTATAAGAGATCAATTCAGCGTGGAATATTGCTGTTGTCCAACAGACTTGGCCAATTAGTTGATCTAACTAGATTACTAGCTTATAATTATGAGACATTAATGGCATGCATTACAATGAATATGCAACACGTTCAAACTCTGACGACAGAAAAACTACAACTAACTTCAGTTACATCATTGTGTATGCTTATTGGAAATGCAACTGTCATACCAAGTCCACAAACGCTGTTCCATTATTATAACGTTAATGTTAATTTTCATTCAAATTATAATGAGAGAATTAATGATGCTGTAGCTATAATAACTGCAGCTAATAGATTGAATTTGTATCAAAAGAAGATGAAAGCAATTGTTGAGGATTTTTTAAAGAGACTACACATTTTTGATGTGGCTAGAGTCCCAGATGACCAAATGTACAGATTAAGAGATAGATTGCGATTACTACCAGTAGAAGTTAGGCGATTAGACATTTTTAATTTAATACTAATGAATATGGATCAAATAGAACGTGCTTCAGATAAAATTGCGCAGGGTGTTATCATCGCATATCGTGATATGCAGTTAGAGAGAGATGAAATGTATGGTTATGTAAATATAGCTAGAAACCTAGATGGATTTCAGCAGATAAATCTAGAAGAATTAATGAGAACAGGTGATTACGCGCAAATAACTAATATGCTTTTAAATAATCAACCAGTAGCGCTAGTTGGAGCTCTTCCATTTATTACAGATTCGTCAGTTATATCATTAATAGCAAAGCTTGACGCCACAGTTTTTGCTCAAATAGTTAAATTACGTAAAGTTGACACTTTGAAGCCAATATTGTATAAAATAAATTCAGATTCAAATGACTTTTACTTAGTCGCAAACTATGATTGGGTGCCAACTTCAACGACAAAAGTGTATAAGCAAGTTCCGCAGCAATTTGATTTTAGAAACTCAATGCACATGCTGACGTCAAATCTTACTTTTACTGTTTATTCAGATTTACTTGCATTCGTATCGGCTGATACGGTAGAACCTATAAATGCAGTTGCATTTGATAATATGCGCATCATGAACGAACTGTAAGCGCCAACCCCACTGTGGAGATATGGAACC
>RVA/Human-tc/USA/Wa/1974/G1P8_C1_outgroup
GGCTATTAAAGGCTCAATGGCGTACAGGAAGCGCGGAGCTAAACGTGA---AAACTTACCACAAC------AAAATGAACGTCTGCAAGAA---AAAGAAATTGAAAAAGATGTGGATGTAACTATGGAGAATAAAAATAACAATAGAAAGCAGCAATTATCTGATAAAGTACTATCACAAAAAGAGGAAATAATAACTGATGCACAAGATGATATTAAAATAGCTGGTGAGATTAAAAAATCATCAAAAGAAGAGTCAAAACAGTTGCTCGAAATATTAAAAACGAAAGAAGACCATCAGAAAGAAATACAGTATGAAATTCTACAAAAAACGATACCGACTTTTGAATCAAAAGAATCAATTTTGAAAAAATTAGAAGATATAAGACCGGAGCAAGCTAAGAAGCAAATGAAATTGTTTAGAATATTTGAACCAAAACAATTACCAATCTATCGAGCAAATGGTGAGAAAGAATTGAGAAATAGATGGTATTGGAAATTGAAAAAGGATACGCTGCCAGATGGAGATTATGATGTACGAGAATATTTCTTAAATTTATATGATCAGATCCTGATAGAAATGCCAGATTATTTGCTACTGAAAGATATGGCTGTAGAAAATAAAAACTCTAGAGATGCTGGTAAAGTTGTAGATTCTGAAACGGCAAATATTTGTGATGCTATATTTCAAGATGAAGAGACAGAGGGAGTTGTCAGAAGATTCATTGCAGATATGAGACAACAGGTTCAGGCTGATAGAAATATTGTCAATTATCCATCAATTTTACATCCAATTGATCACGCATTTAATGAATATTTTCTAAATCATCAATTAGTCGAACCACTAAATAATGAAATCATTTTTAATTATATACCAGAAAGAATAAGGAATGATGTTAACTATATTTTGAATATGGATATGAATTTGCCATCAACAGCAAGATATATTAGACCAAATTTATTGCAAGATAGACTAAATTTACATGATAATTTTGAATCATTATGGGACACAATAACTACATCAAATTATATACTAGCCAGATCAGTTGTGCCTGATTTGAAGGAAAAAGAATTAGTTTCAACTGAAGCTCAGATACAGAAAATGTCTCAAGATTTGCAACTTGAAGCTTTAACGATACAATCTGAAACGCAGTTTCTTGCTGGCATAAATTCACAAGCAGCAAATGATTGTTTTAAAACATTGATAGCAGCTATGTTAAGCCAGCGTACAATGTCATTAGATTTTGTAACCACGAATTATATGTCACTTATATCTGGTATGTGGCTATTGACCGTTATACCAAATGATATGTTTCTTCGTGAATCATTAGTCGCATGCGAATTGGCCATAATAAATACTATAGTTTATCCAGCATTTGGAATGCAAAGAATGCATTATAGAAATGGTGATCCCCAGACTCCGTTTCAAATAGCAGAACAGCAAATACAAAATTTTCAAGTAGCTAATTGGTTACATTTTATTAATAATAATAGATTTAGGCAAGTTGTTATTGATGGAGTGTTAAATCAAACACTTAACGATAATATTAGGAATGGACAAGTTATTAATCAGTTAATGGAAGCATTAATGCAGCTATCTAGACAACAATTTCCGACTATGCCAGTTGATTATAAAAGATCAATCCAAAGAGGAATATTACTATTATCTAACAGATTAGGTCAGTTAGTTGATTTAACAAGATTAGTATCATATAATTATGAAACTCTAATGGCTTGTGTAACTATGAATATGCAACATGTTCAAACTCTCACTACCGAAAAATTACAATTAACTTCTGTCACATCTTTATGTATGTTAATTGGAAATACTACAGTAATTCCAAGTCCACAAACATTATTTCACTATTATAACATAAATGTAAATTTTCATTCAAATTATAACGAACGAATTAACGACGCAGTGGCTATCATTACGGCTGCTAATAGACTAAACTTATATCAGAAAAAAATGAAATCAATAGTTGAGGATTTTTTGAAAAGATTGCAAATTTTTGATGTACCACGAGTACCAGATGACCAAATGTACAGGTTGAGAGATAGACTTAGGTTATTACCAGTTGAAAGACGAAGACTTGATATATTTAATTTAATATTAATGAATATGGAGCAGATCGAACGAGCTTCAGATAAAATTGCTCAAGGAGTAATAATTGCTTATAGAGATATGCAACTAGAAAGAGATGAGATGTATGGATATGTCAACATTGCTAGAAATCTCGATGGATATCAACAAATTAACCTAGAGGAGTTGATGAGAACTGGAGACTATGGGCAAATTACTAATATGTTATTAAACAATCAGCCTGTAGCTTTAGTAGGGGCATTACCATTTGTGACGGATTCTTCAGTTATATCACTCATTGCAAAATTAGATGCTACAGTTTTTGCTCAAATAGTTAAACTTAGAAAAGTGGACACTTTAAAACCAATATTGTATAAGATAAATTCTGATTCTAATGATTTCTACTTAGTTGCAAATTATGATTGGATACCAACTTCAACCACAAAAGTCTATAAACAAGTACCACAACCTTTTGATTTCAGAGCGTCAATGCATATGTTAACGTCTAATTTGACTTTTACAGTTTATTCTGATTTATTATCTTTCGTTTCTGCAGACACGGTTGAACCCATTAACGCAGTTGCTTTTGACAATATGCGCATTATGAACGAACTGTAAACGCCAACCCCACTGTGGAGATATG--ACC
