# Supplementary material for: Sub-genotype phylogeny of the non-G, non-P genes of genotype 2 Rotavirus A strains
Source: PLoS One. 2019 May 31;14(5):e0217422. doi: 10.1371/journal.pone.0217422 (PMC6544246; doi:10.1371/journal.pone.0217422)
Supplement: S1 File — (ZIP) [file pone.0217422.s002.zip › S1 File /Ref_Seq_E2_final.txt]

>HQ650125 RVA/Human-tc/USA/DS-1/1976/G2P4E2_I_(DS-1_cluster)
GGCTTTTAAAAGTTCTGTTCCGAGAGAGCGCGTGCGGAAAGATGGAAAAGCTTACCGACCTCAATTACACATTGAGTGTAATCACTTTAATGAATAATACATTACACACAATACTAGAGGATCCAGGAATGGCGTATTTTCCTTATATTGCATCTGTCCTGACAGTTTTATTCGCATTACACAAAGCGTCAATTCCAACAATGAAAATAGCATTGAAGACGTCAAAATGTTCATATAAAGTAGTAAAGTATTGTATTGTAACGATCTTTAATACATTACTAAAACTAGCAGGTTACAAAGAACAAATTACTACTAAAGATGAAATAGAAAAGCAAATGGACAGAGTTGTTAAAGAAATGAGACGTCAATTAGAGATGATTGATAAACTAACTACGCGTGAAATTGAGCAAGTTGAATTACTTAAACGTATCTACGATAAATTGATGGTGCGATCGACTGACGAGATAGATATGACAAAAGAAATTAATCAAAAGAACGTGAGAACGCTAGAAGAGTGGGAGAATGGAAAAAATCCTTATGAACCAAAAGAAGTGACTGCAGCAATGTGAGAGGTTGAGCTGCCGTCGACTGTCTTCGGAAGCGGCGGAGTTCTTTACAGTAAGCTCCATCAGACCTGATGGCTGGCTAAGAAGCCATAGTCAGCCATATCGCGTGTGGCTTAAGCCTTAATCCCGTTTAACCAATCCGGTCAGCACCGGACGTTAATGGAAGGAACGGTCTTAATATGACC-
>LC002034_RVA/Human-wt/JPN/83A001/1983/G2P4E2_I(DS-1_cluster)
-----------------------------------------------AAGCTTACCGACCTCAATTACACATTGAGTGTAATCACTTTAATGAATAATACATTACACACAATACTAGAGGATCCAGGAATGGCGTATTTTCCTTATATTGCATCTGTCCTGACAGTTTTATTCACATTACACAAAGCATCAATTCCAACAATGAAAATAGCATTGAAGACGTCAAAATGTTCATATAAAGTAGTAAAGTATTGTATTGTAACGATCTTTAATACATTATTAAAACTAGCAGGTTACAAAGAACAAATTACTACTAAAGATGAAATAGAAAAGCAAATGGACAGAGTTGTTAAAGAAATGAGACGTCAATTAGAGATGATTGATAAACTAACTACGCGTGAAATTGAGCAAGTTGAATTACTTAAACGTATCTACGATAAATTAATGGTGCGATCGACTGACGAGATAGATATGACAAAAGAAATTAATCAAAAGAACGTGAGAACGCTAGAAGAGTGGGAGAATGGAAAAAATCCTTATGAACCAAAAGAAGTGACTGCAGCAATGTGAGAGGTTGAGCTGCCGTCGACTGTCTTCGGAAGCGGCGGAGTTCTTTACAGTAAGCTCCATCGGACCTGATGGCTGGCTAAGAAGCCATAGTCAGCCATATCGCGTGTGGCTTAAGCCTTAATCCC----------------------------------------------------------
>KC443585_RVA/Human-wt/AUS/CK20001/1977/G2P4E2_I(DS-1_cluster)
-----------------------------GCGTGCGGAAAGATGGAAAAGCTTACCGACCTCAATTACACATTGAGTGTAATCACTTTAATGAATAATACATTACACACAATACTAGAGGATCCAGGAATGGCGTATTTTCCCTATATTGCATCTGTCCTGATAGTTTTATTCACATTACACAAAGCGTCAATTCCAACAATGAAAATAGCATTGAAGACGTCAAAATGTTCATATAAAGTAGTAAAGTATTGTATTGTAACGATCTTTAATACATTATTAACACTAGCAGGTTACAAAGAACAAATTACTACTAAAGATGAAATAGAAAAGCAAATGGACAGAGTTGTTAAAGAAATGAGACGTCAATTAGAAATGATTGATAAACTAACTACACGTGAAATTGAGCAAGTTGAATTACTTAAACGTATCTACGATAAATTGATGGTGCGATCGACTGGCGAGATAGATATGACAAAAGAAATTAATCAAAAGAATGTGAGAACGCTAGAAGAGTGGGAGAATGGAAAAAATCCTTATGAACCAAAAGAAGTGACTGCAGCGATGTGAGAGGTTGAGCTGCCGTCGACTGTCTTCGGAAGCGGCGGAGTTCTTTACAGTAAGCTCCATCAGACCTGATGGCTGGCTAAGAAGCCATAGTCAGCCATATCGCGTGTGGCTTAAGCCTTAATCCCGTTTAACCAATCCGGTCAGCACCGGACGTTAATGGAA---------------------
>DQ525190_RVA/Human-wt/BRA/HST369/BR/1999/1999/G2P4E2_II
-----------------------------------GGAAAGATGGAAAAGCTTACCGACCTCAACTACACATTGAGTGTAATCACTTTAATGAATAGTACATTACATACAATACTAGAGGATCCAGGAATGGCGTATTTTCCTTATATTGCATCTGTCCTGACAGTTTTGTTCACATTGCACAAAGCGTCAATTCCAACAATGAAAATAGCATTGAAGACGTCAAAATGTTCGTATAAAGTAGTAAAGTATTGCATCGTAACGATTCTTAATACATTATTAAAATTAGCAGGTTACAAAGAACAAATTACTACTAAAGATGAAATAGAAAAACAAATGGACAGAGTTGTTAAAGAAATGAGACGTCAATTAGAGATGATTGATAAACTAACTACACGTGAAATTGAACAAGTTGAATTACTTAAACGCATTTACGATAAATTGATGATACGATCGATTGGCGAGATAGATATGACAAAAGAAATTAATCAAAAGAATGTGAAAACGCTAGAAGAGTGGGAGAGTGGAAAAAATCCTTATGAACCAAAAGAAGTGACTGCAGCAATGTAAGAGGTTGAGCTGCCGTCGACTGTCTTCGGAAGCGGCGGAGTTCTTTACAGTAAGCTCCATCAGACCTGATGGTTGGCTAAGAAGCCATAGTCAGCCATATCGCGTGTGGCTC-AGCCTTAATCCCGTTTAACCAATCCGGTCAGCACCGGACGTTA---------------------------
>KC178746_RVA/Human-xx/ITA/PAI11/1996/G2P4_E2_II
GGCTTTTAAAAGTTCTGTTCCGAGAGAGCGCGTGCGGAAAGATGGAAAAGCTTACCGACCTCAACTATACATTGAGTGTAATCACTTTAATGAATAGTACATTACACACAATACTAGAGGATCCAGGAATGGCGTATTTTCCTTATATTGCATCTGTCCTGACAGTTTTGTTCACATTGCACAAAGCGTCAATTCCAACAATGAAGATAGCATTGAAGACGTCAAAATGTTCGTATAAAGTAGTAAAGTATTGCATCGTAACGATTCTTAATACATTATTAAAATTAGCAGGTTACAAAGAACAAATTACTACTAAAGATGAAATAGAAAAACAAATGGACAGAGTTGTTAAAGAAATGAGACGTCAATTAGAGATGATTGATAAATTAACTACACGTGAAATTGAGCAAGTTGAATTACTTAAACGCATCTACGATAAATTGATAATGCGATCGATTGGCGAGATAGACATGACAAAAGAAATCAATCAAAAGAATGTGAGAACGCTAGAAGAGTGGGAGAGTGGAAAAAATCCTTATGAACCAAAAGAAGTGACTGCAGCAATGTAAGAGGTTGAGCTGCCGTCGACTGTCTTCGGAAGCGGCGGAGTTCTTTACAGTAAGCTCCATCAGACCTGATGGTTGGCTAAGAAGCCATAGTCAGCCATATCGCGTGTGACTCAAGTCTTAATCCCGTTTAACCAATCCGGTCAGCACCGGACGTTAATGGAAGGAACGGTCTTAATGTGACC-
>AB762778_RVA/Human-tc/JPN/AU605/1986/G2P4_E2_IV
----------------------------------CGGAAAGATGGAAAAGTTTACCGACCTCAACTACACATTGAGTGTAATCACTTTAATGAATAGCACATTACACACAATACTAGAGGATCCAGGAATGGCGTATTTTCCTTATATTGCATCTGCCCTGACAGTTTTGTTTACATTACACAAAGCGTCAATTCCAACAATGAAAATAGCATTGAAGACGTCAAAATGTTCGTATAAAGTAGTAAAGTATTGTATTGTAACGATCCTTAATACATTATTAAAGTTAGCAGGTTACAAAGAACAGATTACTACTAAAGATGAAATAGAAAAACAAATGGACAGAGTCGTTAAAGAAATGAGACGTCAATTAGAGATGATTGATAAACTAACTACACGTGAAATTGAGCAAGTTGAATTACTTAAACGTATCTACGATAAATTAATAGTGCGATCGACTGGTGAGATAGATATGACAAAAGAAATTAATCAAAAGAACGTAAGAACGCTAGAAGAGTGGGAGAGCGGAAAAAATCCTTATGAACCAAAAGAAGTGACTGCAGCGATGTAAGAGGTTGAGCTGCCGTCGACTGTCTTCGGAAGCGGCGGAGTTCTTTACAGTAAACTCCATTGGACCTGATGGTTGGCTAAGAAGCCATAGTCAGCCATATCGCGTGTGGCTCAAGCCTTAATCCC----------------------------------------------------------
>AY787650_RVA/Human-tc/CHN/TB-Chen/1996/G2P4_E2_IV
GGCTTTTAAAAGTTCTGTTCCGAGAGAGCGCGTGCGGAAAGATGGAAAAGTTTACCGACCTCAACTACACATTGAGTGTAATCACTTTAATGAATAGCACATTACACACAATACTAGAGGATCCAGGAATGGCGTATTTTCCTTATATTGCATCTGTCCTAACAGTTTTGTTTACATTACACAAAGCGTCAATTCCAACAATGAAAATAGCATTGAAAACGTCAAAATGTTCATATAAAGTAGTAAAGTATTGTATTGTAACGATCCTTAATACATTATTAAAGTTAGCAGGTTACAGAGAACAGATTACTACTAAAGATGAAATAGAAAAACAAATGGACAGAGTCGTTAAAGAAATGAGACGTCAATTAGAGATGATTGATAAACTAACTACGCGTGAAATTGAGCAAGTTGAATTACTTAAACGCATCTACGATAAATTAATAGTGCGATCGACTGGTGAGATAGATATGACAAAAGAAATTAATCAAAAGAATGTAAGAACGCTAGAAGAGTGGGAGAGCGGAAAAAATCCTTATGAACCAAAAGAAGTGACTGCAACGATGTAAGAGGTTGAGCTGCCGTCGACTGTCTTCGGAAGCGGCGGAGTTCTTTACAGTAAACTCCATTGGACCTGATGGCTGGCTAAGAAGCCATAGTCAGCCATATCGCGTGTGGCTCAAGCCTTAATCCCGTTTAACCAATCCGGCCAGCACCGGACGTTAATGGAAGGAACGGTCTTAATGTGACC-
>LC065026_RVA/Human-tc/JPN/AU109/1994/G8P4E2_IV
---------------------GAGAGAGCGCGTGCGGAAAGATGGAAAAGTTTACCGACCTCAACTACACATTGAGTGTAATCACTTTAATGAATAGCACATTACACACAATACTAGAGGATCCAGGAATGGCGTATTTTCCTTATATTGCATTTGTCCTAACAGTTTTGTTTACATTACACAAAGCGTCAATTCCAACAATGAAAATAGCATTGAAAACGTCAAAATGTTCGTATAAAGTAGTAAAGTATTGTATTGTAACGATCCTTAATACATTATTAAAGTTAGCAGGTTACAGAGAACAGATTACTACTAAAGATGAAATAGAAAAACAAATGGACAGAGTCGTTAAAGAAATGAGACGTCAATTAGAGATGATTGATAAACTAACTACGCGTGAAATTGAGCAAGTTGAATTACTTAAACGCATCTACGATAAATTAATAGTGCGATCGACTGGTGAGATAGATATGACAAAAGAAATTAATCAAAAGAACGTAAGAACGCTAGAAGAGTGGGAGAGCGGAAAAAATCCTTATAAACCAAAAGAAGTGACTGCAGCGATGTAAGAGGTTGAGCTGCTGTCGACTGTCTTCGGAAGCGGCAGAGTTCTTTACAGTAAACTCCATTGGACCTGATGGCTGGCTAAGAAGCCATAGTCAGCCATATCGCGTGTGGCTCAAGCCTTAATCCCGTTTAACCAATCCGGTCAGCACCGGACGTTAATGGAA---------------------
>KC834668_RVA/Human-wt/AUS/V203/2009/G2P4_E2_IV
-----------------------------------------ATGGAAAAGTTTACCGACCTCAACTACACATTGAGTGTAATCACTTTAATGAATAGCACATTACACACAATACTAGAGGATCCAGGAATGGCGTATTTTCCTTATATTGCATCTGTCCTGACAGTTTTGTTTACATTACACAAAGCGTCAATTCCAACAATGAAAATAGCATTGAAGACGTCAAAATGTTCGTATAAAGTAGTAAAGTATTGTATTGTAACGATCCTTAATACATTATTAAAGTTGGCAGGTTACAAAGAACAGATTACTACTAAAGATGAAATAGAAAAACAAATGGACAGAGTCGTTAAAGAAATGAGACGTCAATTAGAGATGATTGATAAACTAACTACACGTGAAATTGAGCAAGTTGAATTACTTAAACGTATCTACGATAAATTAATAGTGCAATCGACTGGTGAGATAGATATGACAAAAGAAATTAATCAAAAGAACGTAAGAACGCTAGAAGAGTGGGAGAGCGGAAAAAATCCTTATGAACCAAAAGAAGTGACTGCAGCAATGTAAGAGGTTGAGCTGCCGTCGACTGTCTTCGGAAGCGGCGGAGTTCTTTACAGTAAACTCCATTGGACCTGATGGCTGGTTAAGAAGCCATAGTCAGCCATATCGCGTGTGGCTCAAGCCTTAATCCCGTTTAACCAATCC---------------------------------------------
>AB763973_RVA/Human-tc/IND/116E3D/1993/G2P4_E2
------------------------------------------------------------TCAACTACACATTGAGTGTAATCACTTTAATGAATAGCACATTACATACAATATTAGAAGATCCAGGAATGGCGTATTTTCCTTATATTGCATCTGTCCTGACAGTTTTGTTTACATTACACAAAGCGTCAATTCCAACAATGAAAATAGCATTGAAGACGTCAAAATGTTCGTATAAAGTAGTAAAGTATTGCATTGTAACGATCCTTAATACATTATTAAAGTTAGCAGGTTACAAAGAACAAATTACTACTAAAGATGAAATAGAAAAACAAATGGACAGAGTCGTTAAAGAAATGAGACGTCAATTAGAGATGATTGATAAACTAACTACACGTGAAATTGAGCAAGTTGAATTACTTAAACGCATCTACGATAAATTAATAGTGCGATCGACTGATGAGATAGATATGACAAAAGAAATTAATCAAAAGAACGTAAGAACGCTAGAAGAGTGGGAGAGCGGAAAGAATCCTTATGAACCAAAAGAAGTGACTGCAGCGATGTGAGAGGTTGAGCTGCCGTCGACTGTCTTCGGAAGCGGCGGAGTTCTTTACAGTAAACTCCATTGGACCTGATGGCTGGCTAAGAAGCCATAGTCAGCCATATCGCGTGTGGCTCAAGCCTTAATCCCGTTTAACTAATCCGGTCAGCACCGGACGTTAATGG-----------------------
>KC443607_RVA/Human-wt/AUS/CK20002/2000/G2P4_E2_V
-----------------------------GCGTGCGGAAAGATGGAAAAGTTTACCGACCTCAACTACACATTGAGTGTAATCACTTTAATGAATAGCACATTACATACAATACTAGAGGATCCAGGAATGGCGTATTTTCCTTATATTGCATCTGTCCTGACAGTTTTGTTTACATTACACAAAGCGTCAATTCCAACGATGAAAATAGCATTGAAGACGTCAAAATGTTCGTATAAAGTAGTAAAGTATTGCATTGTAACAATTCTTAATACATTATTAAAGTTAGCAGGTTACAAAGAACAAATTACTACTAAAGATGAAATAGAAAAACAAATGGACAGAGTTGTTAAAGAAATGAGACGTCAATTGGAGATGATTGATAAACTAACTACACGTGAGATTGAACAAGTCGAATTACTTAAACGTATCTATGATAAATTAATAGTGCGATCAACTGATGAGATAGATATGACAAAAGAAATTAATCAAAAGAACGTAAGAACGCTAGAAGAGTGGGAGAGCGGAAAAAATCCTTATGAACCAAAAGAAGTGACTGCAGCGATGTGAGAGGTTGAGCTGCCGTCGACTGTCTTCGGAAGCGGCGGAGCTCTTTACAGTAAACTCCATTGGACCTGATGGCTGGCTAAGAAGCCATAGTCAGCCATATCGCGTGTGGTTCAAGCCTTAATCCCGTTTAACTAATCCGGTCAGCACCGGACGTTAATGGAA---------------------
>KJ751622_RVA/Human-wt/GHA/MRC-DPRU1818/1999/G2P6_E2_V
-----------------------------GCGTGCGGAAAGATGGAAAAGTTTACCGACCTCAACTACACATTGAGTGTAATCACTTTAATGAATAGCACATTACATACAATACTAGAGGATCCAGGAATGGCGTATTTTCCTTATATTGCATCTGTCCTGACAGTTTTGTTTACATTACACAAAGCGTCAATTCCAACAATGAAAATAGCATTGAAGACGTCAAAATGTTCATATAAAGTAGTAAAGTATTGCATTGTAACAATCTTTAATACATTATTAAAGTTAGCAGGTTACAAAGAACAAATTACTACTAAAGATGAAATAGAAAAACAAATGGACAGAGTTGTTAAAGAAATGAGACGTCAATTAGAGATGATTGATAAACTAACTACACGTGAAATTGAACAAGTCGAATTACTTAAACGCATCTACGATAAATTAATAGTGCGATCAACTGATGAGATAGATATGACAAAAGAAATTAATCAAAAGAACGTAAGAACGCTAGAAGAGTGGGAGAGCGGAAAAAATCCGTATGAACCAAAGGAAGTGACTGCAGCGATGTGAGAGGTTGAGCTGCCGTCGACTGTCTTCGGAAGCGGCGGAGTTCTTTACAGTAAACTCCATTGGACCTGATGGCTGGCTAAGAAGCCATAGTCAGCCATATCGCGTGTGGCTCAAGCCTTAATCCCGTTTAACCAATCCGGTCAGCACCGGACGTTAATGGAA---------------------
>KJ753355_RVA/Human-wt/ZAF/MRC-DPRU618/2003/G2P4_E2_V
-----------------------------GCGTGCGGAAAGATGGAAAAGTTTACCGACCTCAACTACACATTGAGTGTAATCACTTTAATGAATAGCACATTACATACAATACTAGAGGATCCAGGAATGGCGTATTTTCCTTATATTGCATCTGTCCTAACAGTTTTGTTTACATTACACAAAGCGTCAATTCCAACAATGAAAATAGCATTGAAGACGTCAAAGTGTTCATATAAAGTAGTAAAGTATTGCATTGTAACAATCTTTAATACATTATTAAAGTTAGCAGGTTACAAAGAACAAATTACTACTAAAGATGAAATAGAAAAACAAATGGACAGAGTTGTTAAAGAAATGAGACGTCAATTAGAGATGATTGATAAACTAACTACACGTGAAATTGAACAAGTCGAATTACTTAAACGTATCTACGATAAATTACTAGTGCTATCAACTAATGAGATAGATATGACAAAAGAAATTAATCAAAAGAACGTAAGAACGCTAGAAGAGTGGGAGAGCGGAAAAAATCCGTATGAACCAAAAGAAGTGACTGCAGCGATGTGAGAGGTTGAGCTGCCGTCGACTGTCTTCGGAAGCGGCGGAGTTCTTTACAGTAAACTCCATTGGACCTGATGGCTGGCTAAGAAGCCATAGTCAGCCATATCGCGTGTGGCTCAAGCCTTAATCCCGTTTAACCAATCCGGTCAGCACCGGACGTTAATGGAA---------------------
>KF812845_RVA/Human/KOR/Seoul1558/2011/G10P4E2_V(MRC-DPRU1815_cluster)
-----------------------------------------ATGGAAAAGTTTACCGACCTCAACTACACATTGAGTGTAATCACTTTAATGAATAGTACATTACATACAATACTAGAGGATCCAGGAATGGCGTATTTTCCTTATATTGCATCTGTCCTGACAGTTTTGTTTACATTACACAAAGCGTCAATTCCAACAATGAAAATAGCATTGAAGACGTCGAAATGTTCATATAAAGTGGTAAAGTATTGCATTGTAACAATCCTTAATACATTATTAACGTTAGCAGGTTACAAAGAACAAATTACTACTAAAGATGAAATAGAAAAGCAAATGGACAGAGTTGTTAAAGAAATGAGACGTCAATTAGAGATGATTGATAAACTAACTACACGTGAAATTGAGCAAGTCGAATTACTTAAACGCATCTACGATAAATTGATGGTGCGATCAACTGGCGAGATAGATATGACAAAAGAAATCAATCAAAAGAACGTAAGAACGCTAGAAGAGTGGGAGGATGGAAAAAATCCTTATGAACCAAAAGAAGTGACTGCAGCGATGTAA---------------------------------------------------------------------------------------------------------------------------------------------------------------------------------------
>HQ657169_RVA/Human-wt/ZAF/3203WC/2009/G2P4_E2 V
GGCTTTTAAAAGTTCTGTTCCGAGAGAGCGCGTGCGGAAAGATGGAAAAGTTTACCGACCTCAACTACACGTTGAGTGTAATCACTTTAATGAATAGTACATTACATACAATACTAGAGGATCCAGGAATGGCGTATTTTCCTTATATTGCATCTGTCCTGACAGTTTTGTTTACATTACACAAAGCGTCAATTCCAACAATGAAAATAGCATTGAAGACGTCAAAATGTTCGTATAAAGTAGTAAAGTATTGTATTGTAACAATTCTTAATACTTTATTAAAGTTAGCAGGTTATAAAGAACAAATTACTACTAAAGATGAAATAGAAAAACAAATGGACAGAGTCGTTAAAGAAATGAGACGTCAGTTAGAGATGATTGATAAACTAACTACACGTGAAATTGAACAAGTTGAATTACTTAAACGCATTTACGATAAATTAATAGTGCGATCGACTGATGAGATAGATATGACAAAAGAAATTAATCAAAAGAACGTAAGAACGCTAGAAGAGTGGGAGAGCGGAAAAAATCCTTATGAACCAAAAGAAGTGACTGCAGCAATGTGAGAGGTTGAGCTGCCGTCGACTGTCTTCGGAAGCGGCGGAGTTCTTTACAGTAAACTCCATTGGACCTGATGGCTGGCTAAGAAGCCATAGTCAGCCATATCGCGTGTGGCTTAAGCCTTAATCCCGTTTAACTAATCCGGTCAGCACCGGACGTTAATGGAAGGAACGGTCTTAATGTGACC-
>HM467979_RVA/Human-wt/USA/LB2744/G2P4_E2_V
---------------------GAGAGAGCGCGTGCGGAAAGATGGAAAAGTTTACCGACCTCAACTACACATTGAGTGTGATCACTTTAATGAATAGCACATTACATACAATACTAGAGGATCCAGGAATGGCGTATTTTCCTTATATTGCATCTGTCCTAACAGTTTTGTTTACATTACACAAAGCGTCAATTCCAACAATGAAAATAGCATTGAAGACGTCGAAATGTTCGTATAAAGTAGTAAAGTATTGCATTGTAACAATCCTTAATACATTATTAAAGTTAGCAGGTTACAAAGACCAAATTACTACTAAAGATGAAATAGAAAAACAAATGGACAGAGTTGTTAAAGAAATGAGACGTCAATTAGAGATGATTGATAAACTAACTACACGTGAGATTGAACAAGTCGAATTACTTAAACGCATCTACGATAAATTAATAGTGCGATCAACTGATGAGATAGATATGACAAAAGAAATTAATCAAAAGAACGTAAGAACGCTAGAAGAGTGGGAGAGTGGAAAAAATCCTTATGAACCAAAAGAAGTGACTGCAGCGATGTGAGAGGTTGATCTGCCGTCGACTATCTTCGGAAGCGGCGGAGATCTTTACAGTAAACTCCATTGGACCTGATGGCTGGCTAAGAAGCCATAGTCAGCCATATCGCGTGTGGTGTAAGCCTTAATCCCGTTTAACTAATCCGGTCAGCACCGGACGTTAATGGA----------------------
>D88829_RVA/Human-tc/JPN/KUN/1980/G2P4_E2_III
GGCTTTTAAAAGTTCTGTTCCGAGAGAGCGCGTGCGGAAAGATGGAAAAGTTTACCGACCTCAATTACACGTTGAGTGTAATCACTTTAATGAATAGTACATTACATACAATACTAGAGGATCCAGGAATGGCGTATTTTCCTTATATTGCATCTGTCCTGACAGTTTTGTTCACATTACACAAAGCGTCAATTCCAACGATGAAAATAGCATTGAAGACGTCAAAATGCTCGTATAAAGTAGTAAAGTATTGCATTGTAACGATCCTTAATACATTATTAAAATTAGCAGGTTACAAAGAACAGATTACTACTAAAGATGAAATAGAAAAACAAATGGACAGAGTCGTTAAAGAAATGAGACGTCAATTAGAGATGATTGATAAACTAACTACGCGTGAAATTGAGCAAGTTGAATTGCTTAAACGCATATACGATAAATTGATAGTGCGATCGACTGGCGAGATAGATATGACAAAAGAAATTAATCAAAAGAACGTAAGAACGCTAGAAGAGTGGGAGAGTGGAAAAAATCCTTATGAACCAAAAGAAGTGACTGCAGCAATGTAAGAGGTTGAGCTGCCGTCGACTGTCTTCGGAAGCGGCGGAGTTCTTTACAGTAAACTCCATCGGACCTGATGGCTGGCTAAGAAGCCATAGTCAGCCATATCGCGTGAGGCTCAAGCCTTAATCCCGTTTAACCAATCCGGTCAGCACCGGAAGTTAATGGAAGGAATGGTCTTAATGTGACC-
>RVA/Human-tc/JPN/JPN/80SR001/1980/G2P4_NSP4_E2_III_(KUN_cluster)
-------------------CCGAGAGAGCGCGTGCGGAAAGATGGAAAAGTTTACCGACCTCAATTACACGTTGAGTGTAATCACTTTAATGAATAGTACATTACATACAATACTAGAGGATCCAGGAATGGCGTATTTTCCTTATATTGCATCTGTCCTGACAGTTTTGTTCACATTACACAAAGCGTCAATTCCAACGATGAAAATAGCATTGAAGACGTCAAAATGCTCGTATAAAGTAGTAAAGTATTGCATTGTAACGATCCTTAATACATTATTAAAATTAGCAGGTTACAAAGAACAGATTACTACTAAAGATGAAATAGAAAAACAAATGGACAGAGTCGTTAAAGAAATGAGACGTCAATTAGAGATGATTGATAAACTAACTACGCGTGAAATTGAGCAAGTTGAATTGCTTAAACGCATATACGATAAATTGATAGTGCGATCGACTGGCGAGATAGATATGACAAAAGAAATTAATCAAAAGAACGTAAGAACGCTAGAAGAGTGGGAGAGTGGAAAAAATCCTTATGAACCAAAAGAAGTGACTGCAGCAATGTAAGAGGTTGAGCTGCCGTCGTCTGTCTACGGAAGCGGCGGAGTTCTTAACAGTAAGCCCCATCGGACCTGATGGCTGGTTGAGAAGCCACAACCAGTCATATCGCGTGTGACTT-AGTCTTAATCCCGTTTAACCAA------------------------------------------------
>AB755562_RVA/Human-tc/MWI/MW1-006/1997/G8P4_E2_XIV
-----------------TTCCGAGAGAGCGCGTGCGGAAAGATGGAAAAGCTTACCGACCTCAACTATACATTGAGTGTAATCACCTTAATGAATAGTACATTACATACAATACTTGAGGATCCAGGAATGTCATATTTTCCTTATATTGCATCTGTCCTAACAGTTTTGTTCACGTTACACAAAGCGTCAATTCCAACAATGAAAATAGCATTGAAGACGTCAAAATGTTCATATAAAGTAGTAAAGTATTGCATTGTAACGATTTTTAATACATTATTAAAATTAGCAGGTTATAAAGAACAGATTACTACTAAAGATGAAATGGAAAAACAAATGGACAGAGTTGTTAAAGAAATGAGACGTCAATTAGAAATGATTGATAAACTAACTACACGTGAAATTGAACAAGTTGAGTTGCTTAAACGCATCTACGATAAATTGGTGGTGCAATCGACTGACGAGATAGATATGACAAAAGAAATAAATCAAAAAAACGTGAGAACGTTAGAAGAATGGGAAAGTGGAAAAAATCCTTATGAACCAAAAGAAGTGACTGCAGCAATGTAAGAGGTTGAGCTGCCGTCGACTGTCTTCGGAAGCGGCGGAGTTCTTTACAGTAAGCTCCATCAGACCTGATGGCTGGCTAAGAAGCCATAGTCAGCCATATCGCGTGTGGCTCAAGCCTTAATCCCGTTTAA----------------------------------------------------
>AB755569_RVA/Human-tc/MWI/OP2-506/1998/G8P4_E2_XIV
-----------------TTCCGAGAGAGCGCGTGCGGAAAGATGGAAAAGCTTACCGACCTCAACTATACATTGAGTGTAATCACCTTAATGAATAGTACATTACATACAATACTTGAGGATCCAGGAATGTCATATTTTCCTTATATTGCATCTGTCCTAACAGTTTTGTTCACGTTACACAAAGCGTCAATTCCAACAATGAAAATAGCATTGAAGACGTCAAAATGTTCATATAAAGTAGTAAAGTATTGCATTGTAACGATTTTTAATACATTATTAAAATTAGCAGGTTATAAAGAACAGATTACTACTAAAGATGAAATGGAGAAACAAATGGACAGAGTTGTTAAAGAAATGAGACGTCAATTAGAAATGATTGATAAACTAACTACACGTGAAATTGAACAAGTTGAGTTGCTTAAACGCATCTACGATAAATTGGTGGTGCAATCGACTGACGAGATAGATATGACAAAAGAAATAAATCAAAAAAACGTGAGAACGTTAGAAGAATGGGAAAGTGGAAAAAATCCTTATGAACCAAAAGAAGTGACTGCAGCAATGTAAGAGGTTGAGCTGCCGTCGACTGTCTTCGGAAGCGGCGGAGTTCTTTACAGTAAGCTCCATCAGACCTGATGGCTGGCTAAGAAGCCATAGTCAGCCATATCGCGTGTGGCTCAAGCCTTAATCCCGTTTAA----------------------------------------------------
>JF304924_RVA/Human-tc/KEN/D205/1989/G2P4E2_XIV(D205_cluster)
GGCTTTTAAAAGTTCTGTTCCGAGAGAGCGCGTGCGGAAAGATGGAAAAGCTTACCGACCTCAACTATACATTGAGTGTAATCACCTTAATGAATAGTACATTACATACAATACTAGAAGATCCAGGAATGGCATATTTTCCTTATATTGCATCTGTCCTAACAGTTTTGTTCACGTTACACAAAGCGTCAATTCCAACAATGAAAATAGCATTGAAGACGTCAAAATGTTCATATAAAGTAGTAAAGTATTGCATCGTTACGATTTTTAATACATTATTAAAATTAGCAGGTTACAAAGAACAGATTACTACTAAAGATGAAATGGAAAAACAAATGGACAGAGTTGTTAAAGAAATGAGACGTCAGTTAGAGATGATTGATAAACTAACTACACGTGAAATTGAGCAAGTTGAACTGCTTAAACGCATCTACGATAAATTAGTGGTGCAATCGACTGACGAGATAGACATGACAAAAGAGATTAATCAAAAAAACGTGAGAACGCTAGAAGAATGGGAGAGTGGAAAAAATCCTTATGAACCAAAAGAAGTGACTGCAGCAATGTAAGAGGTTGAGCTGCCGTCGACTGTCTTCGGAAGCGGCGGAGTTCTTTACAGTAAGCTCCATCAGACCTGATGGCTGGCTAAGAAGCCATAGTCAGCCATATCGCGTGTGGCTCGAGCCTTAATCCCGTTTAACCAATCCGGTCAGCACCGGACGTTAATGGAAGGAATGGTCTTAATGTGACC-
>AB755571_RVA/Human-tc/MWI/QOP002/2005/G8P4E2_XV
-----------------TTCCGAGAGAGCGCGTGCGGAAAGATGGAAAAGCTTACCGACCTCAACTACACATTGAGTGTAATCACTCTAATGAATGATACGTTGCATACAATACTAGAGGATCCAGGGATGGCGTATTTTCCTTATATTGCATCTGTCCTGACAGTTCTGTTCACATTGCACAAAGCATCAATTCCAACGATGAAAATAGCATTGAAGACGTCAAAGTGTTCGTATAAAGTAGTGAAATATTGCATTGTAACGATTTTTAATACGTTGTTGAAATTAGCAGGTTATAAAGAACAGATTACTACTAAAGATGAAATGGAAAAACAAATGGACAGAGTCGTTAAAGAAATGAGACGCCAATTAGAGATGATCGATAAATTGACTACACGTGAAATTGAACAAGTGGAACTACTGAAGCGTATCTATGACAAATTGATGGTGCGATCGAATAGTGAAATAGATATGACAAAAGAAATTAATCAAAAGAACGTGAGAACGCTAGAAGAGTGGGAGAGTGGAAAAAATCCTTATGAACCAAGAGAAGTGACTGCAGCAATGTAAGAGGTTGAGCTGCCGTCGACTGTCTTCGGAAGCGGCGGAGTTCTTTACAGTAAGCCCCATCGGACCTGATGGCTGGCTGAGAAGCCACAGTCAGCCATATCGCGTGTGGTTCAAGCCTTAATCCCGTTTAA----------------------------------------------------
>DQ005105_RVA/Human-wt/COD/DRC88/2003/G8P8_E2_XV
GGCTTTTAAAAGTTCTGTTCCGAGAGAGCGCGTGCGGAAAGATGGAAAAGCTTACCGACCTCAACTACACATTGAGTGTAATCACTCTAATGAATGATACGTTGCATACAATACTAGAGGATCCAGGGATGGCGTATTTTCCTTATATTGCATCTGTCCTGACAATTCTGTTCACATTGCACAAAGCATCAATTCCAACGATGAAAATAGCATTGAAGACGTCAAAGTGTTCGTATAAAGTAGTGAAATATTGCATTGTAACGATTTTTAATACGTTGTTGAAATTAGCAGGTTATAAAGAACATATTACTACTAAAGATGAAATGGAAAAACAAATGGACAGAGTCGTTAAAGAAATGAGACGCCAGTTAGAGATGATCGATAAATTGACTACACGTGAAATTGAACAGGTGGAACTACTGAAGCGTATCTATGACAAATTGATGGTGCGATCGAATAGTGAAATAGATATGACAAAGGAAATTAATCAAAAGAACGTGAGAACGCTAGAAGAGTGGGAGAGTGGAAAAAATCCTTATGAACCAAGAGAAGTGACTGCAGCAATGTAAGAGGTTGAGCTGCCGTCGACTGTCTTCGGAAGCGGCGGAGTTCTTTACAGTAAGCCCCATCGGACCTGATGGCTGGCTGAGAAGCCACAGTCAGCCATATCGCGTGTGGTTCAAGCCTTAATCCCGTTTAACCAATCTGGTCAGCACCGGACGTTAATGGAAGGAACGGTCTTAATGTGACC-
>KM660185_RVA/Human-wt/CMR/MA228/2011/G6P6_E2_XV
-----------------------------------------ATGGAAAAGCTTACCGACCTCAACTACACATTGAGTGTAATCACTCTAATGAATGATACGTTGCATACAATATTAGAGGATCCAGGGATGGCGTATTTTCCTTATATTGCATCTGTCCTGACAATTCTGTTCACATTGCACAAAGCATCAATTCCAACGATGAAAATAGCATTGAAGACGTCAAATTGCTCGTATAAAGTAGTGAAATATTGTATTGTAACGATTTTTAATACGTTGTTGAAATTAGCAGGTTATAAAGAACAGATTACTACTAAAGATGAAATGGAAAAACAAATGGACAGAGTCGTTAAAGAAATGAGACGCCAGTTGGAGATGATCGATAAATTGACTACACGTGAAATTGAACAGGTGGAACTACTGAAGCATATCTATGACAAATTGATGGTGCGATCGAATAGTGAAATAGATATGACTAAGGAAATTAATCAAAAGAACGTGAGAACGCTAGAAGAGTGGGAGAGTGGAAAAAATCCTTATGAACCAAGAGAAGTGACTGCAGCAATGTAA---------------------------------------------------------------------------------------------------------------------------------------------------------------------------------------
>LC026112_RVA/Human-wt/GHA/PML1965/2012/G6P6E2_XV(PML1965_cluster)
---------------------GAGAGAGCGCGTGCGGAAAGATGGAAAAGCTTACCGACCTCAACTACACATTGAGTGTAATCACTCTAATGAATGATACGTTGCATACAATACTAGAGGATCCAGGGATGGCGTATTTTCCTTATGTTGCATCTGTCCTGACAGTTCTGTTCACATTGCACAAAGCATCAATTCCAACGATGAAAATAGCATTGAAGACGTCAAATTGCTCGTATAAAGTAGTGAAATATTGCATTGTAACGATTTTTAATACGTTGTTGAAATTAGCAGGTTATAAAGAACAGATTACTACTAAAGATGAAATGGAAAAACAAATGGACAGAGTCGTTAAAGAAATGAGACGCCAGTTGGAGATGATCGATAAATTGACTACACGTGAAATTGAACAGGTGGAACTACTGAAGCATATCTATGACAAATTGATGGTGCGATCGAATATTGAAATAGATATGACTAAGGAAATTAATCAAAAGAACGTGAGAACGCTAGAAGAGTGGGAGAGTGGAAAAAATCCTTATGAACCAAGAGAAGTGACTGCAGCAATGTAAGAGGTTGAGCTGCCGTCGACTGTCTTCGGAAGCGGCGGAGTTCTTTACAGTAAGCCCCATCGGACCTGATGGCTGACTGAGAAGCCACAGTCAGCCATATCGCGTGTGGCTCAAGCCTTAATCCCGTTTAACCAATCTGGTCAGCACCAGACGTTAATGGAA---------------------
>FJ495135_RVA/Antelope-wt/ZAF/RC-18-08/2008/G6P14E2_XV(PML1965_cluster
GGCTTTTAAAAGTTCTGTTCCGAGAGAGCGCGTGCGGAAAGATGGAAAAGCTTACCGACCTCAACTACACATTGAGTGTAATCACTCTAATGAATGATACGTTGCATACAATACTAGAGGATCCAGGGATGGCGTATTTTCCTTATATTGCATCTGTCCTGACAGTGTTGTTCACATTGCACAAAGCATCAATTCCAACAATGAAAATAGCATTGAAGACGTCAAAGTGCTCGTATAAAGTAGTGAAATATTGCATTGTAACGATTTTTAATACGCTGTTGAAATTGGCAGGTTATAAAGAACAGATTACTACTAAAGATGAAATGGAAAAACAAATGGACAGAGTCGTTAAAGAAATGAGACGCCAGTTGGAGATGATCGATAAATTAACTACACGTGAAATTGAACAGGTGGAACTACTGAAACGTATCTACGACAAATTGATGGTGCGATCGACTGGTGAGATAGATATGACAAAGGAAATTAATCAAAAGAACGTGAAAACGCTAGAAGAGTGGGAGAGTGGAAAAAATCCTTATGAACCAAGAGAAGTGACTGCAGCAATGTAAGAGGTTGAGCTGCCGTCGGCTGTCTTCGGAAGCGGCGGAGTTCTTTACAGTAAGCCCCATCGGACCTGATGGCTGGCTGAGAAGCCACAGTCAGCCATATCGCGTGTGGCTCAAGCCTTAATCCCGTTTAACCAATCCGGTCAGCACCGGACGTTAATGGAAGGAACGGTCTTAATGTGACC-
>JN831218_RVA/Cow-wt/ZAF/1604/2007/G8P1_E2_XV
GGCTTTAAAAAGTTCTGTTCCGAGAGAGCGCGTGCGGAAAGATGGAAAAGCTTACCGACCTCAATTACACATTGAATGTAATCACTATAATGAATGATACGTTGCATACAATACTAGAGGATCCAGGGATGGCGTATTTTCCTTATATTGCATCTGTCCTGACAGTTTTGTTCACATTGCACAAAGCATCAATTCCAACGATGAAAATAGCATTGAAGACGTCAAAGTGCTCGTATAAAGTAGTGAAGTATTGCATTGTAACGATTTTTAATACGCTGTTGAAATTGGCAGGTTATAAAGAACAGATTACTACTAAAGATGAAATGGAAAAACAAATGGACAGAGTCGTTAAAGAAATGAGACGCCAGTTGGAGATGATCGATAAATTGACTACACGTGAAATTGAACAGGTGGAACTACTGAAGCGTATCTACGACAAATTGATGGTGCGATCGACTGGTGAGATAGATATGACAAAGGAAATTAATCAAAAGAACGTGAGAACGCTAGAAGAGTGGGAGAGTGGAAAAAATCCTTATGAGCCAAGAGAAGTGACTGCAGCAATGTAAGAGGTTGAGCTGCCGTCGACTGTCTTCGGAAGCGGCGGAGTTCTTTACAGTAAGCCCCATCGGACCTGATGGCTGGCTGAGAAGCCACAGTCAGCCATATCGCGTGTGGCTCAAGCCTTAATCCCGTTTAACCAATCCGGTCAGCACCGGACGTTAATGGAAGGAACGGTCTTAGTGTGACC-
>KF636254_RVA/cow/ZAF/MRC-DPRU1604/2007/G6P1_E2_XV
-----------------------------GCGTGCGGAAAGATGGAAAAGCTTACCGACCTCAATTACACATTGAATGTAATCACTATAATGAATGATACGTTGCATACAATACTAGAGGATCCAGGGATGGCGTATTTTCCTTATATTGCATCTGTCCTGACAGTTTTGTTCACATTGCACAAAGCATCAATTCCAACGATGAAAATAGCATTGAAGACGTCAAAGTGCTCGTATAAAGTAGTGAAGTATTGCATTGTAACGATTTTTAATACGCTGTTGAAATTGGCAGGTTATAAAGAACAGATTACTACTAAAGATGAAATGGAAAAACAAATGGACAGAGTCGTTAAAGAAATGAGACGCCAGTTGGAGATGATCGATAAATTGACTACACGTGAAATTGAACAGGTGGAACTACTGAAGCGTATCTACGACAAATTGATGGTGCGATCGACTGGTGAGATAGATATGACAAAGGAAATTAATCAAAAGAACGTGAGAACGCTAGAAGAGTGGGAGAGTGGAAAAAATCCTTATGAGCCAAGAGAAGTGACTGCAGCAATGTAAGAGGTTGAGCTGCCGTCGACTGTCTTCGGAAGCGGCGGAGTTCTTTACAGTAAGCCCCATCGGACCTGATGGCTGGCTGAGAAGCCACAGTCAGCCATATCGCGTGTGGCTCAAGCCTTAATCCCGTTTAACCAATCCGGTCAGCACCGGACGTTAATGGAA---------------------
>LC158125_RVA/Bat-wt/ZMB/LUS12-14/2012/G3P3E2_XV(PML1965_cluster)
----------------------------CGCGTGCGGAAAGATGGAAAAGCTTACCGACCTCAACTACACATTGAGTGTAATCACTCTAATGAATGATACGTTGCATACAATACTAGAAGATCCAGGGATGGCGTATTTCCCTTATATTGCATCTGTCCTGACAGTTTTGTTCACGTTGCACAAAGCATCAATTCCAACGATGAAAATAGCATTGAAGACGTCAAAGTGCTCGTATAAAGTAGTGAAGTATTGCATTGTGACGATTTTTAATACGTTGTTAAAATTGGCAGGTTATAAAGAACAGATTACTACTAAAGATGAGATGGAAAAACAAATGGACAGAGTCGTTAAAGAAATGAGACGCCAGTTGGAGATGATCGATAAGTTGACTACACGTGAAATTGAACAGGTGGAACTACTGAAGCGTATCTACGACAAATTGATGGTGCGATCGACTGGTGAGATAGATATGACAAAGGAAATTAATCAAAAGAACGTGAGAACGCTAGAAGAGTGGGAGAGTGGAAAAAATCCTTATGAACCAAGAGAAGTGACTGCAGCAATGTAAGAGGTTGAGCTGCCGTCGACTGTCTTCGGAAGCGGCGGAGTTCTTTACAGTAAGTCCCATCGGACCTGATGGCTGACTGAGAAGCCACAGTCAGCCATATCGCGTGTGGCTCAAGCCTTAATCCCGTTTAACCAATCCGGTCAGCACCGGAC-------------------------------
>GU259611_RVA/Cow-wt/FRA/DijonA036/2006/GxPxE2_XV(PML1965_cluster)
-----------------------------------------ATGGAAAAGCTTACCGACCTCAACTACACATTGAGTGTAATCACTCTAATGAATAATACGTTACACACAATATTAGAAGATCCAGGGATGGCGTATTTTCCTTATATTGCGTCTGTCCTGACGGTTTTGTTCACATTGCACAAAGCGTCAATCCCAACGATGAAAATAGCATTGAAAACGTCAAAGTGTTCGTATAAAGTAGTGAAATATTGCATTGTAACGATTTTTAATACGTTGTTGAAATTGGCAGGTTATAAAGAACAGATTACTACTAAAGATGAAATAGAAAAACAGATGGACAGAGTCGTTAAAGAGATGAGACGCCAGTTGGAGATGATTGATAAATTGACTACACGTGAAATTGAGCAGGTGGAACTACTGAAGCGTATCTACGACAAACTGATGGTGCGATCGACTGGTGAGATAGATATGACGAAGGAAATCAATCAAAAGAACGTGAGAACGCTGGAAGAGTGGGAGAGTGGAAAAAATCCTTATGAACCAAAAGAAGTGACTGCAGCAATGTGA---------------------------------------------------------------------------------------------------------------------------------------------------------------------------------------
>AB755576_RVA/Human-tc/MWI/MW2-026/1999/G8P6_E2_XXXI
-----------------TTCCGAGAGAGCGCGTGCGGAAAGATGGAAAAGCTTACCGACCTCAACTACACATTGAGTGTAATCACTCTAATGAACAGTACATTACACACAATACTAGAGGATCCAGGAATGGCGTATTTTCCCTATATAGCATCTGTCCTGACGGTTTTGTTCACATTGCACAAAGCGTCAATTCCAACGATGAAAATAGCATTGAAAACGTCAAAATGTTCGTATAAAGTAGTAAAGTATTGTATTGTAACAATTTTCAATACGTTATTGAAACTAGCGGGTTATAAAGAACAGATAACTACCAAAGATGAAATAGAAAAACAGATGGACAGAGTCGTTAAAGAAATGAGACGTCAATTGGAGATGATTGATAAACTAACTACACGTGAGATTGAGCAAGTGGAGCTGCTTAAACGTATTCATGATAAATTGATAGTTCAATCAACTGGCGAGATAGACATGACAAAAGAAATTAATCAAAAGAACGTGAAAACGCTAGAAGAATGGGAGAATGGAAGAAATCCTTATGAACCAAAAGAAGTGACTGCAGCAATGTAAGAGGTTGAGCTGCCGTCGACTGTCCTCGGAAGCGGCGGAGTTCTTCACAGTAAGTCCCATCGGACCTGATGGCTGGCTGAGAAGCCACAGTCAGCCATATCGCGTGTGGCTCAAGCCTTAATCCCGTTTAA----------------------------------------------------
>AB755578_RVA/Human-tc/MWI/OP2-384/2001/G8P6_E2_XXXI
-----------------TTCCGAGAGAGCGCGTGCGGAAAGATGGAAAAGCTTACCGACCTCAACTACACATTGAGTGTAATCACTCTAATGAACAGCACATTACACACAATACTAGAGGATCCAGGAATGGCGTATTTTCCCTATATAGCATCTGTCCTGACGGTTTTGTTCACATTGCACAAAGCGTCAATTCCAACGATGAAAATAGCATTGAAAACGTCAAAATGTTCGTATAAAGTAGTAAAGTATTGTATTGTAACAATTTTCAATACGTTATTGAAACTAGCGGGTTATAAAGAACAGATAACTACCAAAGATGAAATAGAAAAACAGATGGACAGAGTCGTTAAAGAAATGAGACGTCAATTGGAGATGATTGATAAACTAACTACACGTGAGATTGAGCAAGTGGAACTGCTTAAACGTATTCATGATAAATTGATAGTTCAATCAACTGGCGAGATAGACATGACAAAAGAAATTAATCAAAAGAACGTGAAAACGCTAGAAGAATGGGAGAATGGAAGAAATCCTTATGAACCAAAAGAAGTGACTGCAGCAATGTAAGAGGTTGAGCTGCCGTCGACTGTCCTCGGAAGCGGCGGAGTTCTTCACAGTAAGTCCCATCGGACCTGATGGCTGGCTGAGAAGCCACAGTCAGCCATATCGCGTGTGGCTCAAGCCTTAATCCCGTTTAA----------------------------------------------------
>AB938299_RVA/Human-tc/MWI/MAL39/2007/G12P6E2_VIII(MAL39_VU05-06-45_cluster)
GGCTTTTAAAAGTTCTGTTCCGAGAGAGCGCGTGCGGAAAGATGGAAAAGCTTACCGACCTCAATTACACATTGAGTGTAATCACTCTAATGAACAGTACATTACACACAATACTAGAGGAACCAGGAATGGCGTATTTTCCCTATATTGCATCTGTCCTGACAGTCTTGTTCACATTGCACAAAGCGTCAATTCCAACGATGAAAATAGCATTAAAGACGTCAAAATGTTCGTATAAAGTGGTGAAGTATTGCATTGTAACAATTTTCAATACGTTATTGAAACTAGCGGGTTATAAAGAACAGATAACTACTAAAGATGAAATAGAAAAACAAATGGACAGAGTCGTTAAAGAAATGAGACGTCAGTTGGAAATGATTGATAAACTGACTACGCGTGAGATTGAACAAGTAGAGCTACTTAAACGTATCCATGATAAATTGATAGTGCGACCAACTGGCGAGATAGACATGACAAAAGAAATTAATCAAAAGAACGTGAAAACGCTAGAAGAATGGGAGAATGGAAGAAATCCTTATGAACCAAAGGAAGTGACTGCAGCAATGTAAGAGGTTGAGCTGCCGTCGACTGTCCTCGGAAGCGGCGGAGTTCTTCACAGTAAGCCCCATCAGACCTGATGGCTGGCTGAGAAGCCACAGCCAGTCATATCGCGTGTGGCTCAAGCCTTAATCCCGTTTAACCAATCCGGTCAGCACCGGACGTTAATGGAAGGAATGGTCTTAATGTGACC-
>KC442994_RVA/Human-wt/USA/VU05-06-45/2005/G2P4E2_VIII(MAL39_VU05-06-45_cluster)
-----------------------------GCGTGCGGAAAGATGGAAAAGCTTACCGACCTCAATTACACATTGAGTGTAATCACTCTAATGAACAATACATTACACACAATACTAGAGGATCCAGGAATGGCGTATTTTCCCTATATTGCATCTGTCCTGACGGTCTTGTTCACATTGCACAAAGCGTCAATTCCAACGATGAAAATAGCATTAAAGACGTCAAAATGTTCGTATAAAGTGGTGAAGTATTGCATTGTAACAATTTTCAATACGTTATTGAAACTAGCGGGTTATAAAGAACAGATAACTACTAAAGATGAAATAGAAAAACAAATGGACAGAGTCGTTAAAGAAATGAGACGTCAGTTGGAAATGATTGATAAACTGACTACGCGTGAGATTGAACAAGTAGAGCTACTTAAACGTATCCATGATAAATTGATAGTGCGACCAACTGGCGAGATAGACATGACAAAAGAAATTAATCAAAAGAACGTGAAAACGCTAGAAGAATGGGAGAATGGAAGAAATCCTTATGAACCAAAGGAAGTGACTGCAGCAATGTAAGAGGTTGAGCTGCCGTCGACTGTCCTCGGAAGCGGCGGAGTTCTTCACAGTAAGCCCCATCGGACCTGATGGCTGGCTGAGAAGCCACAGCCAGTCATATCGCGTGTGGCTCAAGCCTTAATCCCGTTTAACCAATCCGGTCAGCACCGGACGTTAATGGAA---------------------
>JN706645_RVA/Human-wt/THA/CU209-KK/2008/G2P4_E2_VIII
--------------------------AGCGCGTGCGGAAAGATGGAAAAGCTTACCGACCTCAATTACACATTGAGTGTAATCACTCTAATGAACAGTACATTACACACAATACTAGAGGATCCAGGAATGGCGTATTTTCCCTATATTGCATCTGTCCTGACGGTCTTATTCACATTGCACAAAGCGTCAATTCCAACGATGAAAATAGCATTAAAGACGTCAAAATGTTCGTATAAAGTGGTGAAGTATTGCATTGTAACAATTTTCAATACGTTATTGAAACTAGCGGGTTATAAAGAACAGATAACTACTAAAGATGAAATAGAAAAACAAATGGACAGAGTCGTTAAAGAAATGAAACGTCAGTTAGAAATGATTGATAAACTGACTACGCGTGAGATTGAACAAGTAGAGCTACTTAAACGTATCCATGATAAATTGATAGTGCGACCAACTGGCGAGATAGACATGACAAAAGAAATTAATCAAAAGAACGTGAAAACGCTAGAAGAATGGGAGAACGGAAGAAATCCTTATGAACCAAAGGAAGTGACTGCAGCAATGTAAGAGGTTGAGCTGCCGTCGACTGTCCTCGGAAGCGGCGGAGTTCTTCACAGTAAGCCCCATCGGACCTGATGGCTGGCTGAGAAGCCACAGCCAGTCATATCGCGTGTGGCTCAAGCCTTAATCCCGTTTAACCAATCCGGTCAG---------------------------------------
>LC060823_RVA/Human-wt/VNM/NT0578/2008/G2P4E2_VIII(MAL39_VU05-06-45_cluster)
---------------------GAGAGAGCGCGTGCGGAAAGATGGAAAAGCTTACCGACCTCAATTACACATTGAGTGTAATCACTCTAATGAACAGTACATTACACACAATACTAGAGGATCCAGGAATGGCGTATTTTCCCTATATTGCATCTGTCCTGACGGTCTTGTTCACATTGCACAAAGCGTCAATTCCAACGATGAAAATAGCATTAAAGACGTCAAAATGTTCGTATAAAGTGGTGAAGTATTGCATTGTAACAATTTTCAATACGTTATTGAAACTAGCGGGTTATAAAGAACAGATAACTACTAAAGATGAAATAGAAAAACAAATGGACAGAGTCGTTAAAGAAATGAAACGTCAGTTAGAAATGATTGATAAACTGACTACGCGTGAGATTGAACAAGTAGAGCTACTTAAACGTATCCATGATAAATTGATAGTGCGACCAACTGGCGAGATAGACATGACAAAAGAAATTAATCAAAAGAACGTGAAAACGCTAGAAGAATGGGAGAACGGAAGAAATCCTTATGAACCAAAGGAAGTGACTGCAGCAATGTAAGAGGTTGAGCTGCCGTCGACTGTCCTCGGAAGCGGCGGAGTTCTTCACAGTAAGCCCCATCGGACCTGATGGCTGGCTGAGAAGCCACAGCCAGTCATATCGCGTGTGGCTCAAGCCTTAATCCCGTTTAACCAATCCGGTCAGCACCGGACGTTAATGG-----------------------
>GU937886_RVA/Goat-tc/BGD/GO34/1999/G6P1_E2_VIII
GGCTTTTAAAAGTTCTGTTCCGAGAGAGCGCGTGCGGAAAGATGGAAAAGCTTACCGACCTCAACTACACATTGAGTGTAATCACTCTAATGAACAGTACATTACATACAATACTAGAGGATCCAGGAATGGCGTATTTTCCCTATATTGCATCTGTCCTGACGGTCTTGTTCACATTGCACAAAGCGTCAATTCCAACGATGAAAATAGCATTAAAGACGTCAAAATGTTCGTATAAAGTGGTGAAGTATTGCATTGTAACAATTTTCAATACGTTATTGAAACTAGCGGGTTATAAAGAACAGATAACTACTAAAGATGAAATAGAAAAACAAATGGACAGAGTCGTTAAAGAAATGAGACGTCAGTTGGAGATGATTGATAAACTGACTACACGTGAGATTGAACAAGTAGAGCTGCTTAAACGTATCCATGATAAATTGATAGTGCAATCAACTGGCGAGATAGACATGACAAAAGAAATTAATCAAAAGAACGTGAAAACGCTAGAAGAATGGGAGAGTGGAAGAAATCCTTATGAACCAAAGGAAGTGACTGCAGCAATGTAAGAGGTTGAGCTGCCGTCGACTGTCCTCGGAAGCGGCGGAGTTCTTCACAGTAAGCCCCATCAGACCTGATGGCTGGCTGAGAAGCCACAGTCAGTCATATCGCGTGTGGCTCAAGCCTTAATCCCGTTTAACCAATCCGGTCAGCACCGGACGTTAATGGAAGGAATGGTCTTAATGTGACC-
>LC133534_RVA/Cow-tc/THA/A5-13/1988/G8P1_E2_Distinct
GGCTTTAAAAAGTTCTGTTCCGAGAGAGCGCGTGCGGAAAGATGGAAAAGCTTACCGACCTCAACTACACATTGAGTGTAATTACTCTAATGAACAGTACACTACACACAATACTAGAGGATCCAGGAATGGCGTATTTTCCCTATATTGCATCTGTCCTGACGGTTTTGTTCGCATTGCACAAAGCGTCAATTCCAACGATGAAAATAGCATTGAAGACGTCAAAATGTTCGTACAAGGTGGTAAAGTACTGTATTGTAACAATTTTCAATACGCTATTGAAGCTAGCAGGTTATAAAGAACAGATAACTACTAAAGATGAAATAGAAAAACAAATGGACAGAGTCGTTAAAGAAATGAGACGTCAGTTGGAGATGATTGATAAACTGACTACACGTGAGATTGAGCAAGTAGAGCTGCTTAAACGTATCCATGATAAATTGATAGTGCAATCAACTGGCGAGATAGACATGACAAAAGAAATTAATCAAAAGAACGTGAAAACGCTAGAAGAATGGGAGAGTGGAAGAAATCCTTATGAACCAAAAGAAGTAACTGCAGCAATGTAAGAGGTTGAGCTGCCGTCGACTGTCCTCGGAAGCGGCGGAGTTCTTCACAGTAAGCCCCATCGGACCTGATGGCTGGCTGAGAAGCCACAGTCAGCCATATCGCGTGTGGCTCAAGCCTTAATCCCGTTTAACCAATCCGGTCAGCACCGGACGTTAATGGAAGGAACGGTCTTAAT-------
>KU292528_RVA/Human-wt/IND/MCS-KOL-383/2014/G10P14E2_Distinct
-----------------------------------------ATGGAAAAGCTTACCGACCTCAACTACACATTGGGTGTAATCACTCTAATGAACAGTACACTACACACAATACTAGAGGATCCAGGAATGGCGTATTTTCCCTACATTGCATCTGTCCTGACGGTTTTGTTCACGTTACACAAAGCGTCAATTCCAACGATGAAAATAGCATTGAAGACATCAAAATGTTCGTATAAAGTAGTAAAGTATTGCATTGTAACAATTTTCAATACGTTGTTGAAACTAGCGGGTTATAAAGAACAGATAACTACCAAAGATGAAATAGAAAAGCAGATGGATAGAGTCGTTAAAGAAATGAGACGTCAGTTGGAGATGATTGATAAACTGACTACACGTGAGATTGAGCAAGTAGAGATGCTTAAACGTATCCATGATAAATTGATAGTTCAATCGACTGGCGAGATAGACATGACAAAAGAAATTAATCAAAAGAACGTGAAAACGCTAGAAGAATGGGAGAGTGGAAGAAATCCTTATGAACCAAAAGAAGTGACTGCAGCAATGTAAGAG------------------------------------------------------------------------------------------------------------------------------------------------------------------------------------
>AB796456_RVA/human-wt/JPN/OH3493/2012/G1P8_E2_VI
----------------------AGAGAGCGCGTGCGGAAAGATGGAAAAGCTTACCGACCTCAACTACACATTGAGTGTAATCACTCTAATGAACAGTACACTACATACATTACTGGAGGATCCAGGGATGGCGTATTTTCCCTATATTGCATCTGTCCTAACGGTTTTGTTCACATTGCATAAAGCATCAATTCCAACAATGAAAATAGCGTTGAAAACGTCAAAATGTTCGTATAAAGTAGTGAAGTATTGTATTGTAACAATTTTTAACACGTTACTGAAACTAGCAGGTTATAAAGAGCAGATAACTACTAAAGATGAAATAGAAAAACAAATGGACAGAGTCGTTAAAGAAATGAGACGTCAGCTGGAAATGATTGATAAACTGACTACACGTGAAATTGAGCAAGTAGAGCTACTTAAACGTATATATGATAAATTGATGGTGCAATCAATTGGTGAGATAGACATGACGAAAGAAATTAATCAAAAGAACGTGAAAACGCTAGAAGAATGGAAAAGTGGAAGAAATCCTTATGAACCGAAAGAAGTGACTGCAGCAATGTAAGAGGTTGAGCTGCCGTCGACTATCTTCGGAAGCGGCGGAGTTCTTCACAGTAAGCCCCATCGGACCTGATGGCTGGCTGAGAAGCCACAGTCAGCCATATCGCGTATGGCTCAAGCCTTAATCCCGTTTAACCAATCCGGTCAGCACCGGACGTTAAT-------------------------
>KP007168_RVA/Human-wt/PHI/TGO12-004/2012/G1P8_E2_VI
GGCTTTTAAAAGTTCTGTTCCGAGAGAGCGCGTGCGGAAAGATGGAAAAGCTTACCGACCTCAACTACACATTGAGTGTAATCACTCTAATGAACAGTACACTACATACAATACTGGAGGATCCAGGGATGGCGTATTTTCCCTATATTGCATCTGTCCTAACGGTTTTGTTCACATTGCATAAAGCATCAATTCCAACAATGAAAATAGCGTTGAAAACGTCAAAATGTTCGTATAAAGTAGTGAAGTATTGTATTGTAACAATTTTTAACACGTTACTGAAACTAGCAGGTTATAAAGAGCAGATAACTACTAAAGATGAAATAGAAAAACAAATGGACAGAGTCGTTAAAGAAATGAGACGTCAGCTGGAAATGATTGATAAACTGACTACACGTGAAATTGAGCAAGTAGAGCTACTTAAACGTATATATGATAAATTGATGGTGCAATCAATTGGCGAGATAGACATGACGAAAGAAATTAATCAAAAGAACGTGAAAACGCTAGAAGAATGGAAAAGTGGAAGAAATCCTTATGAACCGAAAGAAGTGACTGCAGCAATGTAAGAGGTTGAGCTGCCGTCGACTGTCTTCGGAAGCGGCGGAGTTCTTCACAGTAAGCCCCATCGGACCTGATGGCTGGCTGAGAAGCCACAGTCAGCCATATCGCGTATGGCTCAAGCCTTAATCCCGTTTAACCAATCCGGTCAGCACCGGACGTTAATGGAAGGAATGGTCTTAGTGTGACC-
>AB975934_RVA/Human-wt/JPN/KN039/2012/05_E2_VI
--------------------------AGCGCGTGCGGAAAGATGGAAAAGCTTACCGACCTCAACTACACATTGAGTGTAATCACTCTAATGAACAGTACACTACATACAATACTGGAGGATCCAGGGATGGCGTATTTTCCCTATATTGCATCTGTCCTAACGGTTTTGTTCACATTGCATAAAGCATCAATTCCAACAATGAAAATAGCGTTGAAAACGTCAAAATGTTCGTATAAAGTAGTAAAGTATTGTATTGTAACAATTTTTAACACGTTACTGAAACTAGCAGGTTATAAAGAGCAGATAACTACTAAAGATGAAATAGAAAAACAAATGGACAGAGTCGTTAAAGAAATGAGACGTCAGTTGGAAATGATTGATAAACTGACTACACGTGAAATTGAGCAAGTAGAGCTACTTAAACGTATATATGATAAATTGATGGTGCAATCAATTGGCGAGATAGACATGACGAAAGAAATTAATCAAAAGAACGTGAAAACGCTAGAAGAATGGGAAAGTGGAAGAAATCCTTATGAACCGAAAGAAGTGACTGCAGCAATGTAAGAGGTTGAGCTGCCGTCGACTGTCTTCGGAAGCGGCGGAGTTCTTCACAGTAAGCCCCATCGGACCTGATGGCTGGCTGAGAAGCCACAGTCAGTCATATCGCGTGTGGCTCAAGCCTTAATCCCGTTTAACCAATCCGGTCAGCACCGGAC-------------------------------
>KX880423_RVA/Human-wt/DEU/GER33-15/2015/G3P8_E2_VI
---------------------GAGAGAGCGCGTGCGGAAAGATGGAAAAGCTTACCGACCTCAACTACACATTGAGTGTAATCACTCTAATGAACAGTACACTACATACAATACTGGAGGATCCAGGGATGGCGTATTTTCCCTATATTGCATCTGTCCTAACGGTTTTGTTCACATTGCATAAAGCATCAATTCCAACAATGAAAATAGCGTTGAAAACGTCAAAATGTTCGTATAAAGTAGTAAAGTATTGTGTTGTAACAATTTTTAACACGTTACTGAAACTAGCAGGTTATAAAGAGCAGATAACTACTAAAGATGAAATAGAAAAACAAATGGACAGAGTCGTTAAAGAAATGAGACGTCAGTTGGAAATGATTGATAAACTGACTACACGTGAAATTGAGCAAGTAGAGCTACTTAAACGTATATATGATAAATTGATGGTGCAATCAATTGGCGAGATAGACATGACGAAAGAAATTAATCAAAAGAACGTGAAAACGCTAGAAGAATGGGAAAGTGGAAGAAATCCTTATGAACCGAAAGAAGTGACTGCAGCAATGTAAGAGGTTGAGCTGCCGTCGACTGTCTTCGGAAGCGGCGGAGTTCTTCACAGTAAGCCCCATCGGACCTGATGGCTGGCTGAGAAGCCACAGTCAGCCATATCGCGTGTGGCTCAAGCCTTAATCCCGTTTAACCAATCCGGTCAGCACCGGACGTTAATGGAA---------------------
>LC325469_RVA/Human-wt/JPN/15R429/2015/G3P8_E2_VI
--------------------CGAGAGAGCGCGTGCGGAAAGATGGAAAAGCTTACCGACCTCAACTACACATTGAGTGTAATCACTCTAATGAACAGTACACTACATACAATACTGGAGGATCCAGGGATGGCGTATTTTCCCTATATTGCATCTGTCCTAACGGTTTTGTTCACATTGCACAAAGCATCAATTCCAACAATGAAAATAGCGTTGAAAACGTCAAAATGTTCGTATAAAGTAGTAAAGTATTGTGTTGTAACAATTTTTAACACGTTACTGAAACTAGCAGGTTATAAAGAGCAGATAACTACTAAAGATGAAATAGAAAAACAAATGGACAGAGTCGTTAAAGAAATGAGACGTCAGTTGGAAATGATTGATAAACTGACTACACGTGAAATTGAGCAAGTAGAGCTACTTAAACGTATATATGATAAATTGATGGTGCAATCAATTGGCGAGATAGACATGACGAAAGAAATTAATCAAAAGAACGTGAAAACGCTAGAAGAATGGGAAAGTGGAAGAAATCCTTATGAACCGAAAGAAGTGACTGCAGCAATGTAAGAGGTTGAGCTGCCGTCGACTGTCTTCGGAAGCGGCGGAGTTCTTCACAGTAAGCCCCATCGGACCTGATGGCTGGCTGAGAAGCCACAGTCAGCCATATCGCGTGTGGCTCAAGCCTTAATCCCGTTTAACCAATCCGGTCAGCACCGGACGTTAATGGAA---------------------
>KU550321_RVA/Human-wt/ESP/SS98244047/2015/G3P8_E2_VI(PA130_GHPML1989_cluster)
GGCTTTTAAAAGTTCTGTTCCGAGAGAGCGCGTGCGGAAAGATGGAAAAGCTTACCGACCTCAATTACACATTGAGTGTAATCACTCTAATGAACAGTACACTACATACAATACTGGAGGATCCAGGGATGGCGTATTTTCCCTATATTGCATCTGTCCTAACGGTTTTGTTCACATTGCATAAAGCATCAATTCCAACAATGAAAATAGCGTTAAAAACGTCAAAATGTTCGTATAAAGTAGTAAAGTATTGTGTTGTAACAATTTTTAACACGTTACTGAAACTAGCAGGTTATAAAGAGCAGATAACTACTAAAGATGAAATAGAAAAACAAATGGACAGAGTCGTTAAAGAAATGAGACGTCAGTTGGAAATGATTGATAAACTGACTACACGTGAAATTGAGCAAGTAGAGCTACTTAAACGTATATATGATAAATTGATGGTGCAATCAATTGGCGAGATAGACATGACGAAAGAAATTAATCAAAAGAACGTGAAAACGCTAGAAGAATGGGAAAGTGGAAGAAATCCTTATGAACCGAAAGAAGTGACTGCAGCAATGTAAGAGGTTGAGCTGCCGTCGACTGTCTTCGGAAGCGGCGGAGTTCTTCACAGTAAGCCCCATCGGACCTGATGGCTGGCTGAGAAGCCACAGTCAGCCATATCGCGTGTGGCTCAAGCCTTAATCCCGTTTAACCAATCCGGTCAGCACCGGACGTTAATGGAAGGAACGGTCTTAATGTGACC-
>MF997044_RVA/Human-wt/USA/3000390639/2015/G3P8E2_VI(PA130_GHPML1989_cluster)
-----------------------------------------ATGGAAAAGCTTACCGACCTCAATTACACATTGAGTGTAATCACTCTAATGAACAGTACACTACATACAATACTGGAGGATCCAGGGATGGCGTATTTTCCCTATATTGCATCTGTCCTAACGGTTTTGTTCACATTGCATAAAGCATCAATTCCAACAATGAAAATAGCGTTAAAAACGTCAAAATGTTCGTATAAAGTAGTAAAGTATTGTGTTGTAACAATTTTTAACACGTTACTGAAACTGGCAGGTTATAAAGAGCAGATAACTACTAAAGATGAAATAGAAAAACAAATGGACAGAGTCGTTAAAGAAATGAGACGTCAGTTGGAAATGATTGATAAACTGACTACACGTGAAATTGAGCAAGTAGAGCTACTTAAACGTATATATGATAAATTGATGGTGCAATCAATTGGCGAGATAGACATGACGAAAGAAATTAATCAAAAGAACGTGAAAACGCTAGAAGAATGGGAAAGTGGAAGAAATCCTTATGAACCGAAAGAAGTGACTGCAGCAATGTAA---------------------------------------------------------------------------------------------------------------------------------------------------------------------------------------
>KU870394_RVA/Human-wt/HUN/ERN8148/2015/G3P8_E2_VI
GGCTTTTAAAAGTTCTGTTCCGAGAGAGCGCGTGCGGAAAGATGGAAAAGCTTACCGACCTCAATTACACATTGAGTGTAATCACTCTAATGAACAGTACACTACATACAATACTGGAGGATCCAGGGATGGCGTATTTTCCCTATATTGCATCTGTCCTAACGGTTTTGTTCACATTGCATAAAGCGTCAATTCCAACAATGAAAATAGCGTTAAAAACGTCAAAATGTTCGTATAAAGTAGTAAAGTATTGTGTTGTAACAATTTTTAACACGTTACTGAAACTAGCAGGTTATAAAGAGCAGATAACTACTAAAGATGAAATAGAAAAACAAATGGACAGAGTCGTTAAAGAAATGAGACGTCAGTTGGAAATGATTGATAAACTGACTACACGTGAAATTGAGCAAGTAGAGCTACTTAAACGTATATATGATAAATTGATGGTGCAATCAATTGGCGAGATAGACATGACGAAAGAAATTAATCAAAAGAACGTGAAAACGCTAGAAGAATGGGAAAGTGGAAGAAATCCTTATGAACCGAAAGAAGTGACTGCAGCAATGTAAGAGGTTGAGCTGCCGTCGACTGTCTTCGGAAGCGGCGGAGTTCTTCACAGTAAGCCCCATCGGACCTAATGGCTGGCTGAGAAGCCACAGTCAGCCATATCGCGTGTGGCTCAAGCCTTAATCCCGTTTAACCAATCCGGTCAGCACCGGACGTTAATGGAAGGAACGGTCTTAATGTGACC-
>KC178745_RVA/Human-wt/ITA/PA130/2010/2010/G2P4E2_VI(PA130_GHPML1989_cluster)
GGCTTTTAAAAGTTCTGTTCCGAGAGAGCGCGTGCGGAAAGATGGAAAAGCTTACCGACCTCAACTACACATTGAGTGTAATCACTCTAATGAACAGTACACTACATACAATACTGGAGGATCCAGGGATGGCGTATTTTCCCTATATTGCATCTGTCCTAACGGTTTTGTTCACATTGCATAAAGCATCAATTCCAACGATGAAAATAGCGTTGAAAACGTCAAAATGTTCGTATAAAGTAGTAAAGTATTGTATTGTAACAATTTTTAACACGTTACTGAAACTAGCAGGTTATAAAGAGCAGATAACTACTAAAGATGAAATAGAAAAACAAATGGACAGAGTCGTTAAAGAAATGAGACGTCAGCTGGAAATGATTGATAAACTGACTACACGTGAAATTGAGCAAGTAGAGCTACTTAAACGTATATATGATAAATTGATGGTGCAATCAATTGGCGAGATAGACATGACGAAAGAAATTAATCAAAAGAACGTGAAAACGCTAGAAGAATGGGAGAGTGGAAGAAATCCTTATGAACCGAAAGAAGTGACTGCAGCAATGTAAGAGGTTGAGCTGCCGTCGACTGTCTTCGGAAGCGGCGGAGTTCTTCACAGTAAGCCCCATCGGACCTGATGGCTGGCTGAGAAGCCACAGTCAGCCATATCGCGTGTGGCTCAAGCCTTAATCCCGTTTAACCAATCCGGTCAGCACCGGACGTTAATGGAAGGAACGGTCTTAATGTGACC-
>KX536646_RVA/Human-wt/IND/RV09/2008/G9P4_E2_VI
GGCTTTTAAAAGTTCTGTTCCGAGAGAGCGCGTGCGGAAAGATGGAAAAGCTTACCGACCTCAACTACACATTGAGTGTAATCACTCTAATGAACAGTACACTACATACAATACTAGAGGATCCAGGGATGGCGTACTTTCCCTATATTGCATCTGTCCTAACGGTTTTGTTCACATTGCATAAAGCATCAATTCCAACGATGAAAATAGCATTGAAAACGTCAAAATGTTCGTATAAAGTAGTAAAGTATTGTATTGTAACAATTTTTAACACGTTACTGAAACTAGCAGGTTATAAAGAGCAGATAACTACTAAAGATGAAATAGAAAAACAAATGGACAGAGTCGTTAAAGAAATGAGACGTCAGCTGGAAATGATTGATAAACTGACTACACGTGAAATTGAGCAAGTAGAGCTACTTAAACGTATATATGATAAATTGATGGTGCAATCAATTGGCGAGATAGACATGACGAAAGAAATTAATCAAAAGAACGTGAAAACGCTAGAAGAATGGGAGAGTGGAAGAAATCCTTATGAACCGAAAGAAGTGACTGCAGCAATGTAAGAGGTTGAGCTGCCGTCGACTGTCTTCGGAAGCGGCGGAGTTCTTCACAGTAAGCCCCATCGGACCTGATGGCTGGCTGAGAAGCCACAGTCAGCCATATCGCGTGTGGCTCAAGCCTTAATCCCGTTTAACCAATCCGGTCAGCACCGGACGTTAATGGAAGGAACGGTCTTAATGTGACC-
>KF716429_RVA/Human-wt/USA/VU10-11-19/2011/G2P4_E2_VI
--------------CTGTTCCGAGAGAGCGCGTGCGGAAAGATGGAAAAGCTTACCGACCTCAACTACACATTGAGTGTAATCACTCTAATGAACAGTACACTACATACAATACTAGAGGATCCAGGGATGGCGTATTTTCCCTATATTGCATCTGTCCTAACGGTTTTGTTCACATTGCATAAAGCATCAATTCCAACGATGAAAATAGCATTGAAAACGTCAAAATGTTCGTATAAAGTAGTAAAGTATTGTATTGTAACAATTTTTAACACGTTACTGAAATTAGCAGGTCATAAAGAGCAGATAACTACTAAAGATGAAATAGAAAAACAAATGGACAGAGTCGTTAAAGAAATGAGACGTCAGCTGGAAATGATTGATAAACTGACTACACGTGAAATTGAGCAAGTAGAGCTACTTAAACGTATATATGATAAATTGATGGTGCAATCAATTGGCGAGATAGACATGACGAAAGAAATTAATCAAAAGAACGTGAAAACGCTAGAAGAATGGGAGAGTGGAAGAAATCCTTATGAACCGAAAGAAGTGACTGCAGCAATGTAA---------------------------------------------------------------------------------------------------------------------------------------------------------------------------------------
>LC105586_RVA/Human-wt/GHA/GHPML1989/2012/G2P4_E2_VI(PA130_GHPML1989_cluster)
---------------------GAGAGAGCGCGTGCGGAAAGATGGAAAAGCTTACCGACCTCAACTACACATTGAGTGTAATCACTCTAATGAACAGTACACTACATACAATACTAGAGGATCCAGGAATGGCGTACTTTCCCTATATTGCATCTGTCCTAACGGTTTTGTTCACATTGCATAAAGCATCAATTCCAACGATGAAAATAGCATTGAAAACGTCAAAATGTTCGTATAAAGTAGTAAAGTATTGCATTGTAGCGATTTTTAACACGTTACTGAAACTAGCAGGTTATAAAGAGCAGATAACTACTAAAGATGAAATAGAAAAACAAATGGACAGAGTCGTTAAAGAAATGAGACGTCAGCTGGAAATGATTGATAAACTGACTACACGTGAAATTGAGCAAGTAGAGCTACTTAAACGTATATATGATAAATTGATGGTGCAATCAATTTGCGAGATAGACATGACGAAAGAAATTAATCAAAAGAACGTGAAAACGCTAGAAGAATGGGAGAGTGGAAGAAATCCTTATGAACCGAAAGAAGTGACTGCAGCAATGTAAGAGGTTGAGCTGCCGTCGACTGTCTTCGGAAGCGGCGGAGTTCTTCACAGTAAGCCCCATCGGACCTGATGGCTGACTGAGAAGCCACAGTCAGCCATATCGCGTGTGGCTCAAGCCTTAATCCCGTTTAACCAATCCGGTCAGCACCGGACGTTAATGGAA---------------------
>HM363563_RVA/Cow-xx/IND/UKD/IVRI/09/M-1/2009/G3P11E2_VI
---------------TGTTCCGAGAGAGCGCGTGCGGAAAGATGGAGAAGCTTACCGACCTCAACTACACATTGAGTGTAATCACTCTAATGAACAGTACACTACACACAATACTGGAGGATCCAGGGATGGCGTATTTTCCCTATATTGCATCTGTCCTAACGGTTTTGTTCACATTGCACAAAGCGTCAATTCCAACGATGAAAATAGCATTGAAAACGTCAAAATGTTCGTATAAAGTAGTAAAGTATTGTATTGTAACAATTTTTAACACGTTACTGAAACTAGCAGGTTATAAAGAGCAGATAACTACTAAAGATGAAATAGAAAAACAAATGGACAGAGTCGTTAAAGAAATGAGACGTCAGTTGGAAATGATTGATAAACTGACTACACGTGAAATTGAGCAAGTAGAGCTACTTAAACGTATATATGATAAATTGATGATACGATCAATTGGCGAGATAGACATGACGAAAGAAATTAATCAAAAGAACGTGAAAACGCTAGAAGAATGGGAGAGTGGAAGAAATCCTTATGAACCGAAAGAAGTGACTGCAGCAATGTAAGAGGTTGAGCTGCCGTCGACTGTCTTCGGAAGCGGCGGAGTTCTTCACAGTAAGCCCCATCGGACCTGATGGCTGGCTGAGAAGCCACAGTCAGCCATATCGCGTGTGGCTCAAGCCTTAATCCCGTTTAACCAATCCGGTCAGCACCGGACGTTAATGGAAGGAATGGTC------------
>MG981271_RVA/Human-wt/ITA/AN19/2016/G9P4_E2_VI
-----------------------------------------------AAGCTTACCGACCTCAACTACACATTGAGTGTAATCACTCTAATGAACAGTACACTACATACAATATTGGAGGATCCAGGGATGGCGTATTTTCCTTATATTGCATCTGTCCTAACGGTTTTGTTCACATTGCATAAAGCATCAATTCCAACGGTAAAAATAGCGTTAAAAACGTCAAAATGTTCGTATAAAGTAGTAAAGTATTGTATTGTAACAATTTTTAACACGTTACTGAAACTAGCAGGTTATAAAGAGCAGATAACTACTAAAGATGAAATAGAAAAACAAATGGACAGAGTCGTTAAAGAAATGAGACGTCAACTAGAAATGATTGATAAACTGACTACACGTGAAATTGAGCAAGTAGAGCTACTTAAACGTATATATGATAAATTGATGGTGCAATCAATTGGCGAGATAGACATGACGAAAGAAATTAATCAAAAGAACGTGAAAACGCTAGAAGAATGGGAGAGTGGAAGAAATCCTTATGAACCGAAAGAAGTGACTGCAGCGATGTAAGAGGTTGAGCTGCCGTCGACTGTCTTCGGAAGCGGCGGAGTTCTTCACAGTAAGCCCCATCGGACCTGATGGCTGGCTGAGAAGCCACAGTCAGCCATATCGCGTGTGGCTCAAGCCTTAATCCCGTTTAACCAATCCGGTCAGCACCGGACGTTAATGGAAGGAATGGTCTTAATGTGACC-
>JX307630_RVA/Human-wt/IND/mcs90/2011/G8P4_E2_VI
-----------------------------------------ATGGAAAAGCTTACCGACCTCAACTACACATTGAGTGTAATCACTTTAATGAACAGTACACTACATACAATACTAGAGGATCCAGGGATGGCGTATTTTCCCTATATTGCATCTGTCCTGACAGTCTTGTTCACATTGCACAAAGCATCAATTCCAACGATGAAAATAGCATTGAAAACGTCAAAATGTTCGTATAAAGTAGTGAAGTATTGTATTGTAACAATTTTTAACACGTTACTGAAACTAGCAGGTTATAAAGAGCAGATAACTACTAAAGATGAAATAGAAAAACAAATGGACAGAGTCGTTAAAGAGATGAGACGTCAGTTGGAGATGATTGATAAACTGACTACACGTGAAATTGAACAAGTAGAGCTGCTTAAACGTATATATGATAAATTGATGGTGCAATCAATTGGCGAGATAGACATGACGAAAGAAATTAATCAAAAGAACGTGAAAACGCTAGAAGAATGGGAGAGTGGAAGAAATCCTTATGAACCGAAAGAAGTGACTGCAGCAATGTAAGAGGTTGAGCTGCCGTCGACTGTCTTCGGAAGCGGCGGAGTTCTTCACAGTAAGCCCCATCGGACCTGATGGCTGGCTGAGAAGCCACAGTCAGTCATATCGCGTGTGGCTCAAGCCTTAATCCCGTTTAACCAATCCGGTCAGCACCGGACGTTAATGGA----------------------
>LC074740_RVA/Human-wt/VNM/RVN1149/2014/G8P8E2_XII(RVN1149_cluster)
--------------------------AGCGCGTGCGGAAAGATGGAAAAGCTTACCGACCTCAACTATACATTGAGTGTAATCACTTTAATGAACAGTACATTACACACAATACTAGAGGATCCAGGGATGGCGTATTTTCCCTACATTGCATCTGTCCTGACAGTCTTGTTCACATTGCATAAGGCGTCAATTCCAACGATGAAAATAGCATTGAAGACGTCAAAATGTTCATATAAAGTAGTGAAGTATTGTATTGTAACAATTTTCAATACGTTACTGAAGCTAGCAGGCTATAAAGAACAGATAACTACTAAAGATGAAATAGAGAAACAAATGGACAGAGTCGTTAAAGAAATGAGACGTCAGTTGGAGATGATTGATAAACTGACTACACGTGAAATTGAGCAAGTAGAGCTACTTAAACGTATACATGATAGATTGATGGTGCAATCAGCTGGCGAGATAGACATGACAAAAGAAATAAATCAAAAGAACGTGAAAACGCTAGAAGAATGGGAGAGTGGAAGAAATCCTTATGAACCGAAAGAAGTGACTGCAGCAATGTAAGAGGTTGAGCTGCCGTCGACTGTCCTCGGAAGCGGCGGAGTTCTTCACAGTAAGCCCCATCGGACCTGATGGCTGGCTGAGAAGCCACAGTCAGTCATATCGCGTGTGGCTCAAGCCTTAATCCCGTTTAACCAATCCGGTCAGCACCGGA--------------------------------
>LC102992_RVA/Human-wt/JPN/MU14-3/2014/G8P8E2_XII(RVN1149_cluster)
--------------------------AGCGCGTGCGGAAAGATGGAAAAGCTTACCGACCTCAACTATACATTGAGTGTAATCACTTTAATGAACAGTACATTACACACAATACTAGAGGATCCAGGGATGGCGTATTTTCCCTACATTGCATCTGTCCTGACAGTCTTGTTCACATTGCATAAGGCGTCAATTCCAACGATGAAAATAGCATTGAAGACGTCAAAATGTTCATATAAAGTAGTGAAGTATTGTATTGTAACAATTTTCAATACGTTACTGAAGCTAGCAGGCTATAAAGAACAGATAACTACTAAAGATGAAATAGAGAAACAAATGGACAGAGTCGTTAAAGAAATGAGACGTCAGTTGGAGATGATTGATAAACTGACTACACGTGAAATTGAGCAAGTAGAGCTACTTAAACGTATACATGATAGATTGATGGTGCAATCAGCTGGCGAGATAGACATGACAAAAGAAATGAATCAAAAGAACGTGAAAACGCTAGAAGAATGGGAGAGTGGAAGAAATCCTTATGAACCGAAAGAAGTGACTGCAGCAATGTAAGAGGTTGAGCTGCCGTCGACTGTCCTCGGAAGCGGCGGAGTTCTTCACAGTAAGCCCCATCGGACCTGATGGCTGGCTGAGAAGCCACAGTCAGTCATATCGCGTGTGGCTCAAGCCTTAATCCCGTTTAACCAATCCGGTCAGCACCGGAC-------------------------------
>LC169861_RVA/Human-wt/THA/PCB-79/2013/G8P8_E2_XII
GGCTTTTAAAAGTTCTGTTCCGAGAGAGCGCGTGCGGAAAGATGGAAAAGCTTACCGACCTCAACTATACATTGAGTGTAATCACTTTAATGAACAGTACATTACACACAATACTAGAGGATCCAGGGATGGCGTATTTTCCCTACATTGCATCTGTCCTGACAGTCTTGTTCACATTGCATAAGGCGTCAATTCCAACGATGAAAATAGCATTGAAGACGTCAAAATGTTCATATAAAGTAGTGAAGTATTGTATTGTAACAATTTTTAATACGTTACTGAAGCTAGCAGGCTATAAAGAACAGATAACTACTAAAGATGAAATAGAGAAACAAATGGACAGAGTCGTTAAAGAAATGAGACGTCAGTTGGAGATGATTGATAAACTGACTACACGTGAAATTGAGCAAGTAGAGCTACTTAAACGTATACATGATAGATTGATGGTGCAATCAGCTGGCGAGATAGACATGACAAAAGAAATTAATCAAAAGAACGTGAAAACGCTAGAAGAATGGGAGAGTGGAAGAAATCCTTATGAACCGAAAGAAGTGACTGCAGCAATGTAAGAGGTTGAGCTGCCGTCGACTGTCCTCGGAAGCGGCGGAGTTCTTCACAGTAAGCCCCATCGGACCTGATGGCTGGCTGAGAAGCCACAGTCAGTCATATCGCGTGTGGCTCAAGCCTTAATCCCGTTTAACCAATCCGGTCAGCACCGGACGTTAATGGAAGGAACGGTC------------
>DQ492655_RVA/Human-wt/BGD/Dhaka107-99/1999/GxPx_E2_Distinct
-------------------------------GTGCGGAAAGATGGAAAAGCTTACCGACCTCAACTACACATTGAGTGTAATCACTCTAATGAACAGTACACTACACACAATACTAGAGGATCCAGGAATGGCGTATTTTCCCTATATTGCATCTGTCCTGACAGTTTTGTTCACATTGCATAAGGCATCAATTCCAACGATGAAAATAGCATTGAAGACGTCAAAATGTTCGTACAAAGTAGTAAAATATTGTCTTGTAACAATTTTCAATACGTTATTGAAACTAGCGGGTTATAAAGAACAGATAACTACTAAAGATGAAATAGAAAAACAAATGGACAGAGTCGTTAAAGAAATGAGGCGTCAGTTGGAAATGATTGATAAGCTGACTACACGTGAGATTGAACAAGTAGAGCTGCTTAAACGTATCCATGATAAATTAATAGTGCAAGCAACTGGCGAGATAGATATGACAAAAGAAATTAACCAAAAGAACGTGAAAACGCTAGAAGAATGGGAAAGTGGAAGGAATCCTTATGAACCAAAAGAAGTGACTGCAGCAATGTGAGAGGTTGAGCTGCCGTCGACTGTCCTCGGAAGCGGCGGAGTTCTTTACAGTAAGCCCCATCGGACCTGATGGCTGGCTGAGAAGCCACAGTCAGCCATATCGCGTGTGGCTCAAGCCTTAATCCCGTTTAACCAATCCGGTCAGCAC------------------------------------
>EF592592_RVA/Cow-wt/IND/RUBV189/2001-2005/G3P3E2_XIII(RUBV189)
---------------------------------GCGGAAAGATGGAAAAGCTTACCGACCTCAACTATACATTGAGTGTAATCACTCTGATGAATAGTACACTACACACAATACTAGAGGAACCAGGGATGGCGTATTTTCCGTATATTGCATCTGTCCTGACGGTTTTATTCACATTGCACAAAGCGTCAATTCCAACGATGAAAATAGCATTGAAGACGTCGAAATGTTCGTATAAAGTGGTGAAGTATTGTATTGTAACAATTTTCAATACGCTATTGAAACTAGCAGGTTATAAAGAACAAATAACTACTAAAGATGAAATAGAAAAGCAAATGGACAGAGTCGTTAAAGAAATGAGACGTCAGTTGGAAATGATTGATAAACTGACTACACGTGAAATTGAGCAAGTAGAGCTACTTAAACGTATCCATGATAAACTGATGGTTCAATCAGCTGGCGAAATAGACATGACAAAAGAGATTAATCAAAAGAACGTGAAAACGCTAGAAGAATGGGAGAGTGGAAGAAATCCTTACGAACCAAAAGAAGTGACTGCAGCAATGTAAGAGGTTGAGCTGCCGTCGACTGTCCTCGGAAGCGGCGGAGTTCTTCACAGTAAGCCCCATCGGACCTGATGGCTGGCTGAGAAGCCACAGTCAGCCATATCGCGTGTGGCTCAAGCCT-----------------------------------------------------------------
>MG181621_RVA/Human-wt/MWI/BID1PU/2013/G1P8E2_XIII(RUBV189)
-GGCTTTTAAAGTTCTGTTCCGAGAGAGCGCGTGCGGAAAGATGGAAAAGCTTACCGACCTCAACTACACATTGAGTGTAATCACTCTAATGAATAGTACACTACATACAATACTAGAGGACCCAGGGATGGCGTATTTTCCCTATATTGCATCTGTCCTGACGGTTTTATTCACATTGCATAAAGCGTCAATTCCAACAATGAAAATAGCATTGAAAACGTCGAAGTGTTCGTATAAAGTAGTAAAGTATTGTATTGTAACAATTTTCAATACGCTATTGAAACTAGCAGGTTATAAAGAACAGATAACTAATAAAGATGAAATAGAAAAGCAAATGGACAGAGTTGTTAAAGAAATGAGACGTCAGTTAGAAATGATTGATAAACTAACTACACGTGAAATTGAGCAGGTGGAGCTACTTAAACGTATCCATGATAAACTGATGGTTCAATCAGCTGGCGAAATAGATATGACAAAAGAGATTAATCAAAAGAACGTGAGAACGCTAGAAGAATGGGAGAGTGGAAGAAATCCTTACGAACCAAAAGAAGTGACTGCATCAATGTAAGAGGTTGAGCTGCCGTCGACTGTCCTCGGAAGCGGCGGAGTTCTTCACAGTAAGCCCCATCGGACCTGATGGCTGGCTGAGAAGCCACAGTCAGCCATATCGCGTGTGGCTCAAGCCTTAATCCCGTTTAACCAATCCGGTCAGCACCGGACGTTAATGGAAGGAACGGTCTTAATGTGACC-
>MG181929_RVA/Human-wt/MWI/BID1CT/2012/G2P4E2_XIII(RUBV189)
-GGCTTTTAAAGTTCTGTTCCGAGAGAGCGCGTGCGGAAAGATGGAAAAGCTTACCGACCTCAACTACACATTGAGTGTAATCACTCTAATGAATAGTACACTACACACAATACTAGAGGACCCAGGGATGGCGTATTTTCCCTATATTGCATCCGTCCTGACGGTTTTATTCACATTGCATAAAGCGTCAATTCCAACGATGAAAATAGCATTGAAAACGTCGAAGTGTTCGTATAAAGTAGTAAAGTATTGTATTGTAACAATTTTCAATACGCTATTGAAACTAGCAGGTTATAAAGAACAGATAACTAATAAAGATGAAATAGAAAAGCAAATGGACAGAGTTGTTAGAGAAATGAGACGTCAGTTAGAAATGATTGATAAACTAACTACACGTGAAATTGAGCAGGTAGAGCTACTTAAACGTATCCATGATAAACTGATGGTTCAATCAGCTGGCGAAATAGATATGACAAAAGAGATTAATCAAAAGAACGTGAGAACGCTAGAAGAATGGGAGAGTGGAAGAAATCCTTACGAACCAAAAGAAGTGACTGCAGCAATGTAAGAGGTTGAGCTGCCGTCGACTGTCCTCGGAAGCGGCGGAGTTCTTCACAGTAAGCCCCATCGGACCTGATGGCTGGCTGAGAAGCCACAGTCAGCCATATCGCGTGTGGCTCAAGCCTTAATCCCGTTTAACCAATCCGGTCAGCACCGGACGTTAATGGAAGGAACGGTCTTAATGTGACC-
>EF672596_RVA/Human-tc/PHL/L26/1987/G12P4E2_Distinct
-----------------------------------------ATGGAAAAACTTACCGACCTCAACTATACATTGAGTGTAATCACTCTAATGAACAATACACTACACACAATACTAGAGGATCCAGGAATGGCGTATTTTCCCTATATTGCATCTGTCCTGACGGTTTTATTCACATTACACAAAGCGTCAATTCCAACGATGAAAATAGCATTAAAGACATCAAAATGTTCATATAAAGTGGTAAAATATTGCATTGTGACGATTTTCAATACGTTATTGAAAATAGCAGGTTATAAAGAACAGATAACTACTAAGGATGAAATAGAAAAACAAATGGACAGAGTCGTTAAAGAAATGAGACGTCAGTTGGAAATGATTGATAAACTGACTACACGTGAAATTGAGCAAGTAGAACTACTTAAACGTATCCATGATAAATTGATGGTGCAATCAACTGGCGAGATAGATATGACAAAAGAAATTAATCAAAAGAACGTAAAAACGCTGGGAGAGTGGGAGAGTGGAAGAAATCCTTATGAACTAAAAGAAGTGACTGCAGCAATGTAA---------------------------------------------------------------------------------------------------------------------------------------------------------------------------------------
>AF141919_RVA/Human-wt/IND/MP409/xxxx/G8P1E2_Distinct
-----------------------------------------ATGGAAAAGTTTACCGACCTCAACTACACATTGGGTGTAATCACTCTAATGAACAGTACCCTGCACACAATCCTAGAGGATCCAGGAATGGCGTATTTGCCCTATATTGCGTCTGTCCTAACGGTTTTGTTCACATTGCACAAAGCGTCAATTCCAACGATGAAAATAGCACTGAAGACGTCAAAATGTTCGTATAAGGTAGTAAAGTGTTGCATTGTAACAATTTTCAATACGTTATTGAAACTAGCAGGTTATAAAGAACAGATAACTACTAAAGATGAAATAGAAAAACAAATGGACGAGTTCGTTAAAGAAATGAGACGTCAGTTGGAGATGATTGATAAATTGACTACACGTGAGATTGAGCAAGTAGAGCTGCTTAAACGTATACATGATAAATTGATAGTGCAATCAACTGGCGAGATAGACATGACAAAAGAAATTAATCAAAAGAACGTCAAAACGCTAGAAGAATGGGAGAGTGGAAGAAATCCATATGAACCAAAAGAAGTAACTGCGGCCATG------------------------------------------------------------------------------------------------------------------------------------------------------------------------------------------
>AB975935_RVA/Human-xx/JPN/KN041/2012/G1P8_E2_VII
--------------------------AGCGCGTGCGGAAAGATGGAAGAGCTTACCGACCTCAATTACACATTGAGTGTAATCACTCTAATGAACAGTACATTGCATACAATACTGGAAGACCCAGGGATGGCGTATTTTCCTTACATTGCATCTGTCCTGACAGTCTTGTTCACACTGCATAAAGCGTCAATTCCGACGATGAAAATTGCACTAAAGACGTCAAAATGCTCGTATAAGGTGGTGAAGTATTGCATTGTAACAATTTTTAATACATTATTGAAACTAGCAGGTTATAAAGAACAGATTACTACTAAAGATGAAATAGAAAAGCAAATGGACAGAGTTGTTAAAGAAATGAGACGTCAGTTGGAAATGATTGATAAGTTAACTACACGTGAAATTGAGCAAGTTGAATTACTTAAACGTATTTATGATAAATTGGTGGTGCGATCAACTGACGAGATAGATATGACAAAAGAAATCAATCAAAAGAACGTGAAAACGCTAGAAGAGTGGGAAAGTGGAAAAAATCCTTATGAACCACAGGAAGTGACTGCAGCAATGTAAGAGGTTGAGCTGCCGTCGACTGTCTTCGGAAGCGGCGGAGCTCTTCACAGTAAGCCCCATCGGACCTGATGGCTGACTGAGAAGCCACAGTCAGTCATATCGCGTGTGGCTCAAGCCTTAATCCCGTTTAACCAATCCGGTCAGCACCGGAC-------------------------------
>KJ752403_RVA/Human-wt/ZAF/MRC-DPRU81/2007/G2P4_E2_VII
-----------------------------GCGTGCGGAAAGATGGAAAAGCTTACCGACCTCAATTACACATTGAGTGTAATCACTCTAATGAACAGTACATTGCATACAATACTGGAAGACCCAGGGATGGCGTATTTTCCTTACATTGCATCTGTCCTGACAGTCTTGTTCACACTGCATAAAGCGTCAATTCCGACGATGAAAATTGCACTAAAGACGTCAAAATGCTCGTATAAGGTGGTGAAGTATTGCATTGTAACAATTTTTAATACATTATTGAAACTAGCAGGTTATAAAGAACAGATCACTACTAAAGATGAAATAGAAAAGCAAATGGACAGAGTTGTTAAAGAAATGAGACGTCAGTTGGAAATGATTGATAAGTTAACTACACGTGAAATTGAGCAAGTTGAATTACTTAAACGTATTTATGATAAATTGGTGGTGCGATCAACTGACGAGATAGATATGACAAAAGAAATCAATCAAAAGAACGTGAAAACGCTAGAAGAGTGGGAAAGTGGGAAAAATCCTTATGAACCAAAGGAAGTGACTGCAGCAATGTAAGAGGTTGAGCTGCCGTCGACTGTCTTCGGAAGCGGCGGAGCTCTTCACAGTAAGCCCCATCGGACCTGATGGCTGACTGAGAAGCCACAGTCAGTCATATCGCGTGTGGCTCAAGCCTTAATCCCGTTTAACCAATCCGGTCAGCACTGGACGTTAATGGAA---------------------
>MG181853_RVA/Human-wt/MWI/BID1AW/2012/G2P6E2_VII(PA133_cluster)
GGCTTTTAAAAGTTCTGTTCCGAGAGAGCGCGTGCGGAAAGATGGAAAAGCTTACCGACCTCAATTACACATTGAGTGTAATCACTCTAATGAACAGTACATTGCATACAATACTGGAAGACCCAGGGATGGCGTATTTTCCTTACATTGCATCTGTCCTGACAGTCTTGTTCACACTGCATAAAGCGTCAATTCCGACGATGAAAATTGCACTAAAGACGTCAAAATGCTCGTATAAGGTGGTGAAGTATTGCATTGTAACAATTTTTAATACATTATTGAAACTAGCAGGTTATAAAGAACAGATTACTACTAAAGATGAAATAGAAAAGCAAATGGACAGAGTTGTTAAAGAAATGAGACGTCAGTTGGAAATGATTGATAAGTTAACTACACGTGAAATTGAGCAAGTTGAATTACTTAAGCGTATTTATGATAAATTGGTGGTGCAATCAACTGACGAGATAGATATGACAAAAGAAATCAATCAAAAGAACGTGAAAACGCTAGAAGAGTGGGAAAGTGGGAAAAATCCTTATGAACCAAAGGAAGTGACTGCAGCAATGTAAGAGGTTGAGCTGCCGTCGACTGTCTTCGGAAGCGGCGGAGCTCTTCACAGTAAGCCCCATCGGACCTGATGGCTGACTGAGAAGCCACAGTCAGTCATATCGCGTGTGGCTCAAGCCTTAATCCCGTTTAACCAATCCGGTCAGCACTGGACGTTAATGGAAGGAACGGTCTTAATGTGAC--
>KC178753_RVA/Human-wt/PA133/2011/G2P4E2_VII(PA133_cluster)
GGCTTTTAAAAGTTCTGTTCCGAGAGAGAGCGTGCGGAAAGATGGAAAAGCTTACCGACCTCAATTACACATTGAGTGTAATCACTCTAATGAACAGTACGTTGCATACAATACTTGAAGACCCAGGGATGGCGTATTTTCCTTACATTGCATCTGTCCTGACAGTCTTGTTCACACTGCATAAAGCGTCAATTCCGACGATGAAAATTGCACTAAAGACGTCAAAATGCTCGTATAAGGTGGTGAAGTATTGCATTGTAACAATTTTTAATACATTATTGAAACTAGCAGGTTATAAAGAACAGATCACTACTAAAGATGAAATAGAAAAGCAAATGGACAGAGTTGTTAAAGAAATGAGACGTCAGTTGGAAATGATTGATAAGTTAACTACACGTGAGATTGAGCAAGTTGAATTACTTAAACGTATTTATGATAAATTGGTGGTGCGATCAACTGACGAGATAGATATGACAAAAGAAATCAATCAAAAGAACGTGAAAACGCTAGAAGAGTGGGAAAGTGGAAAAAATCCTTATGAACCAAAGGAAGTGACTGCAGCAATGTAAGAGGTTGAGCTGCCGTCGACTGTCTTCGGAAGCGGCGGAGCTCTTCACAGTAAGCCCCATCGGACCTGATGGCTGACTGAGAAGCCACAGTCAGTCATATCGCTTGTGGCTCAAGCCTTAATCCCGTTTAACCAATCCGGTCAGCACCGGACGTTAATGGAAGGAACGGTCTTAATGTGACC-
>KX265688_RVA/Human-tc/EGY/AS997/2012/G9P14E2_Distinct
-----------------------------------------ATGGAAAAGCTTACCGACCTCAATTACACATTGAGTGTAATCACTCTAATGAACAGCACATTGCATACAATACTGGAAGACCCAGGGATGGCGTATTTTCCTTACATCGCATCTGTCCTAACAGTCTTGTTCACGCTGCATAAAGCGTCAATTCCGACGATGAAAATTGCACTAAAGACGTCGAAATGCTCGTACAAAGTGGTAAAGTATTGCATTGTAACAATCTTCAATACATTATTGAAACTAGCAGGTTATAAAGAGCAGATCACTACCAAAGATGAAATAGAAAAGCAAATGGACAGAGTTGTTAAAGAAATGAGACGTCAGTTAGAAATGATTGATAAGTTGACTACACGTGAAATTGAACAAGTTGAATTACTCAAACGTATTTATGATAAATTGGTAGTGCGATCAACTGACGAGATAGATATGACAAAAGAAATTAATCAAAAGAACGTGAAAACGCTAGAAGAGTGGGAAAGTGGGAGAAATCCTTATGAACCAAAGGAAGTGACTGCAGCAATGTAA---------------------------------------------------------------------------------------------------------------------------------------------------------------------------------------
>JX866786_RVA/Dog-wt/TUR/ANK-K1/2010GxPx_E2_Distinct
-----------------------------------------ATGGAAAAGCTTCCCGACCTCAATTATACATTGAGTGTAATCACTCTAATGAACAGTACGTTACATACAATACTGGAGGACCCAGGAATGGCGTATTTTCCTTACATTGCATCTGTCCTGACAGTTTTGTTCACATTGCACAAAGCGTCAATTCCGACGATGAAAATTGCACTAAAGACGTCAAAATGTTCGTATAAGGTAGTAAAGTACTGTATTGTAACAATTTTCAATACGCTATTGAAATTAGCAGGTTATAAAGAACAGATTACTACTAAAGATGAAATAGAAAAGCAAATGGACAGAGTTGTTAAAGAAATGAGGCGTCAGTTGGAAATGATTGATAAGTTGACTACACGTGAAATTGAGCAAGTTGAATTACTTAAACGTATTTATGATAAACTGGTGGTGCGATCAACTGATGAAGTAGATATGACGAAAGAAATCAATCAAAAGAACGTGAAAACGCTAGAAGAGTGGGAGAGTGGGAAAAATCCTTATGAACCAAAGGAAGTGACTGCAGCATG-------------------------------------------------------------------------------------------------------------------------------------------------------------------------------------------
>EF554113_RVA/Human-wt/HUN/Hun5/1997/G6P14E2_Distinct
GGCTTTTAAAAGTTCTGTTCCGAGAGAGCGCGTGCGGAAAGATGGAAAAGCTTACCGACCTCAACTATACATTGAGTGTAATCACTCTAATGAACAGTACATTGCACACAATACTAGAAGATCCAGGGATGGCGTATTTTCCTTACATTGCATCCGTCCTGACAGTGTTGTTCACATTGCATAAAGCGTCAATTCCGACAATGAAAATTGCGCTAAAGACATCGAAATGCTCGTATAAGGTAGTGAAGTATTGTATTGTGACAATTTTCAATACGCTATTAAAGTTGGCAGGTTATAAGGAGCAAATCACAACAAAAGATGAAATAGAAAAACAGATGGACAGAGTCGTTAAAGAGATGAGGCGTCAATTAGAAATGATTGATAAGTTGACTACACGTGAGATTGAGCAAGTTGAACTACTTAAACGTATTCATGATAAATTGATGGTGCGACCAACTGACGAAATAGACATGACGAAAGAAATAAACCAAAAAAACGTGAAAACGCTAGAAGAATGGGAAAGTGGGAAAAATCCTTACGAACCAAAAGAAGTGACTGCAGCAATGTAAGAGGTTGAGCTGCCGTCGACTGTCTTCGGAAGCGGCGGAGTTCTTTACAGTAAGCCCCATCGGACCTGATGGCTGGCTGAGAAGCCACAGTCAGCCATATCGCGTGTGGCTCAAGCCTTAATCCCGTTTAACCAATCCGGTCAGCACCGGACGTTAATGGAAGGAACGGTCTTAATGTGACC-
>EF554157_RVA/Sheep-tc/ESP/OVR762/2002/G8P14_E2_XX
GGCTTTTAAAAGTTCTGTTCCGAGAGAGCGCGTGCGGAAAGATGGAAAAGCTTACCGACCTCAATTATACATTGAGTGTAATCACTTTAATGAACAGCACATTGCATACAATACTAGAAGATCCAGGAATGGCGTATTTTCCTTATATTGCATCTGTTCTGACAGTGTTATTCACATTGCATAAAGCGTCGATTCCGACAATGAAAATTGCACTAAAAACGTCAAAATGCTCATATAAGGTGGTGAAATATTGTATTGTGACAATTTTCAATACGCTATTGAAGTTGGCAGGTTATAAAGAGCAGATCACTACAAAAGATGAAATAGAAAAACAAATGGACAGAGTCGTTAAAGAGATGAGGCGTCAGTTGGAAATGATTGATAAGTTGACTACACGTGAGATTGAGCAAGTTGAACTACTTAAGCGTATTCATGATAAACTGATGGTACGACCAACTGACGAAATAGACATGACAAAAGAAATAAATCAGAAAAACGTGAAAACGCTAGAAGAATGGGAAAACGGAAAAAATCCTTACGAACCAAAAGAAGTGACTGCAACAATGTAAGAGGTTGAGCTGCCGTCGACTGTCTTCGGAAGCGGCGGAGTTCTTTACAGTAAGCCCCATCGGACCTGATGGCTGGCTGAGAAGCCACAGTCAGCCATATCGCGTGTGGCTCAAGCCTTAATCCCGTTTAACCAATCCGGTCAGCACCGGACGTTAATGGAAGGAACGGTCTTAATGTGACC-
>KJ940160_RVA/Dog-wt/GER/88977/2013/G8P1E2_XX(OVR762_cluster)
----------------------AGAGAGCGCGTGCGGAAAGATGGAAAAGCTTACCGACCTCAATTATACATTGAGTGTAATCACTCTAATGAACAGCACATTGCATACAATACTTGAAGATCCAGGAATGGCGTATTTTCCTTATATTGCATCTGTCCTGACAGTGTTATTCACATTGCATAAAGCGTCAATTCCGACAATGAAAATTGCACTAAAAACGTCGAAATGCTCATATAAGGTGGTGAAATATTGTATTGTGACAATTTTCAATACGCTATTAAAGTTGGCAGGTTATAAAGAGCAAATCACTACAAAAGATGAAATAGAAAAACAAATGGACAGAGTCGTTAAAGAGATGAGGCGTCAGTTGGAAATGATTGATAAGTTGACTACACGTGAAATTGAGCAAGTTGAACTACTTAAGCGTATTCATGATAAACTAATGGTACGACCAACTGACGAAATAGACATGACAAAAGAAATAAATCAGAAAAACGTGAAAACGCTAGAAGAATGGGAAAATGGAAAAAATCCTTACGAACCAAAAGAAGTGACTGCAGCAATGTAAGAGGTTGAGCTGCCGTCGACTGTCTTCGGAAGCGGCGGAGTTCTTTACAGTAAGCTCCATCGGACCTGATGGCTGGCTGAGAAGCCACAGTCAGCCATATCGCGTGTGGCTCAAGCCTTAATCCCGTTTAACCAATCCGGTCAGCACCGGACGTTAAT-------------------------
>FN665697_RVA/Human-wt/HUN/BP1062/2004/G8P14E2_XX(OVR762_cluster)
GGCTTTTAAAAGTTCTGTTCCGAGAGAGCGCGTGCGGAAAGATGGAAAAGCTTACCGACCTCAATTACACATTGAGTGTAATCACTCTAATGAACAGCACATTGCACACAATACTAGAAGATCCAGGAATGGCGTATTTTCCTTATATTGCATCTGTCCTGACAGTGTTGTTCACATTGCATAAAGCATCAATTCCGACAATGAAAATTGCACTAAAGACGTCGAAATGCTCATATAAGGTAGTGAAGTATTGTATTGTGACAATTTTCAATACGCTGTTGAAGTTGGCAGGTTATAAGGAGCAAATCACTACAAAAGATGAAATAGAAAAACAGATGGACAGAGTTGTTAAAGAGATGAGGCGTCAGTTGGAAATGATTGATAAGCTGACTACACGTGAAATTGAGCAAGTTGAACTACTTAAGCGTATCCATGATAAACTGATGGTGCGACCAACTGACGAAATAGACATGACGAAAGAAATAAATCAGAAAAACGTGAAAACGCTAGAAGAATGGGAAAGCGGAAAAAATCCTTACGAACCAAAAGAAGTGACTGCAGCAATGTAAGAGGTTGAGCTGCCGTCGACTGTCTTCGGAAGCGGCGGAGTTCTTTACAGTAAGCCCCATCGGACCTGATGGCTGGCTGAGAAGCCACAGTCAGCCATATCGCGTGTGGCTCAAGCCTTAATCCCGTTTAACCAATCCGGTCAGCACCGGACGTTAATGGAAGGAACGGTCTTAATGTGACC-
>KU708265_RVA/roe_deer-wt/SLO/D38-14/2014/G6P15_E2_Distinct
GGCTTTTAAAAGTTCTGTTCCGAGAGAGCGCGTGCGGAAAGATGGAAAAGCTTACCGACCTCAATTACACATTGAGTGTAATCACTCTAATGAACAGCACATTGCACACAATACTAGAAGATCCAGGGATGGCGTATTTTCCTTACATTGCATCTGTCCTGACAGTGTTATTCACATTGCATAAAGCGTCAATTCCGACAATGAAAATTGCGCTAAAGACATCGAAATGCTCGTATAAGGTAGTAAAGTATTGCATTGTAACAATTTTCAATACGCTATTGAAGTTAGCAGGTTATAAGGAGCAAATCACTACAAAGGATGAAATAGAAAAGCAGATGGACAGAGTCGTTAAAGAGATGAGACGTCAGTTGGAAATGATTGATAAGTTGACCACACGTGAGATTGAGCAAGTTGAACTACTCAAGCGTATTCATGATAAACTGATGGTGCGACCAACTGGCGAAATAGATATGACAAAAGAAATAAATCAGAAAAACGTGAAAACGCTAGAAGAATGGGAAAGTGGAAAAAATCCTTACGAACCAAAAGAAGTGACTGCAGCAATGTAAGAGGTTGAGCTGCCGTCGACTGTCTTCGGAAGCGGCGGAGTTCTTTACAGTAAGCCCCATCGGACCTGATGGCTGGCTGAGAAGCCACAGTCAGCCATATCGCGTGTGGCTTAAGCCTTAATCCCGTTTAACCAATCCGGTCAGCACCGGACGTTAATGGAAGGAACGGTCTTAATGTGACC-
>KJ748485_RVA/Human-wt/GHA/GH019-08/2008/G8P6E2_XXI(GH019_cluster)
GGCTTTTAAAAGTTCTGTTCCGAGAGAGCGCGTGCGGAAAGATGGAAAAACTTACCGACCTCAATTACACATTGAGTGTAATCACTCTAATGAACAGCACATTGCACACAATACTAGAAGATCCGGGGATGGCGTATTTTCCTTACATTGCATCTGTCTTGACAGTGTTATTCACATTGCATAAAGCGTCAATTCCGACGATGAAAATTGCGCTGAAGACGTCAAAATGCTCGTATAAGGTAGTGAAGTATTGTATTGTGACAATTTTCAATACGCTATTGAAGTTGGCAGGGTATAAGGAGCAAATTACTACAAAAGATGAAATAGAAAAACAAATGGACAGAGTCGTCAAAGAAATGAGGCGTCAGTTGGAAATGATTGATAAGTTGACCACACGTGAGATTGAGCAAGTTGAACTACTTAAACGTATTCATGATAAATTGATGGTACGACCAACTGACGAAATAGATATGACAAAAGAAATAAATCAGAAAAACGTGAAAACGCTGGAAGAATGGGAAAGCGGAAAAAATCCATATGAACCGAAAGAAGTGACTGCAGCAATGTAAGAGGTTGAGCTGCCGTCGACTGTCTTCGGAAGCGGCGGAGTTCTTTACAGTAAGTCCCATCGGACCTGATGGCTGGCTGAGAAGCCACAGTCAGCCATATCGCGTGTGGCTCAAGCCTTAATCCCGTTTAACCAATCCGGTCAGCACCGGACGTTAATGGAAGGAACGGTCTTAATGTGAC--
>KJ870898_RVA/Human-wt/COD/KisB554/2010/G8P6E2_XXI(GH019_cluster)
GGCTTTTAAAAGTTCTGTTCCGAGAGAGCGCGTGCGGAAAGATGGAAAAACTTACCGACCTCAATTACACATTGAGTGTAATCACTCTAATGAACAGCACATTGCACACAATACTAGAAGATCCGGGGATGGCGTATTTTCCTTACATTGCATCTGTCCTGACAGTGTTGTTCACATTGCATAAAGCGTCGATCCCGACAATGAAAATTGCGCTAAAAACGTCGAAATGCTCGTATAAGGTAGTGAAGTATTGTATTGTGACAATTTTCAATACGCTATTGAAGTTGGCAGGGTATAAGGAGCAAATTACTACAAAAGATGAAATAGAAAAACAAATGGACAGAGTCGTCAAAGAGATGAGGCGTCAGTTGGAAATGATTGATAAGTTGACCACACGTGAGATTGAGCAAGTTGAACTACTCAAACGTATTCATGATAGACTGATGGTACGACCAACTGACGAAATAGATATGACAAAAGAAATAAATCAGAAAAACGTGAAAACGCTGGAAGAATGGGAAAGCGGAAAAAATCCTTACGAACCGAAAGAAGTGACTGCAGCAATGTAAGAGGTTGAACTGCCGTCGACTGTCTTCGGAAGCGGCGGAGTTCTTTACAGTAAGTCCCATCGGACCTGATGGCTGGCTGAGAAGCCACAGTCAGCCATATCGCGTGTGACTCAAGTCTTAATCCCGTTTAACCAATCCGGTCAGCACCGGACGTTAATGGAAGGAATGGTCTTAATGTGACC-
>KC257089_RVA/Camel-wt/SDN/MRC-DPRU447/2002/G8P11E2_XIX(PR1300_cluster)
-----------------------------------------ATGGAAAAGCTTACCGACCTCAACTATACATTGAGTGTAATCACTCTAATGAACAGCACATTGCACACAATACTAGAAGATCCAGGGATGGCGTATTTTCCTTACATTGCATCTGTCCTGACAGTGTTATTCACATTGCATAAAGCATCAATTCCGACAATGAAAATTGCGCTAAAGACGTCGAAATGCTCATATAAAGTAGTGAAGTATTGTATTGTGACAATTTTCAATACGCTATTGAAGTTAGCAGGTTATAAAGAACAAATCACCACAAAAGATGAAATAGAGAAACAAATGGACAGAGTTGTTAAAGAGATGAGGCGTCAGTTGGAAATGATTGATAAGTTGACCACACGTGAGATTGAGCAAGTTGAACTACTTAAGCGTATTCATGATAGATTAATGGTGCGACCAACTGACGAAATAGACATGACAAAAGAAATAAATCAGAAAAACGTGAAAACGCTAGAGGAATGGGAAAGTGGAAAAAATCCTTATGAACCGAAAGAAGTGACTGCAGCAATG------------------------------------------------------------------------------------------------------------------------------------------------------------------------------------------
>KP198645_RVA/Human-wt/ITA/PR1300/2004/G8P14E2_XIX(PR1300_cluster)
-----------------------------------------ATGGAAAAGCTTACCGACCTCAATTATACATTGAGTGTGATCACTCTAATGAACAGCACATTGCACAAAATACTAGAAGATCCAGGGATGGCGTATTTTCCTTACATTGCATCTGTCCTGACAGTGTTATTCACGTTGCATAAAGCGTCAATTCCGACGATGAAAATTGCGTTAAAGACGTCGAAATGCTCATATAAAGTAGTGAAGTATTGTATTGTGACAATTTTCAACACGCTATTGAAGTTAGCAGGTTATAAAGAGCAAATCACCACGAAAGATGAAATAGAGAAACAGATGGACAGAGTCGTTAAAGAGATGAGGCGTCAGTTGGAAATGATTGATAAGTTGACCACACGTGAGATTGAGCAAGTTGAACTACTTAAGCGTATTCATGATAAACTAATGGTGCGACCAACTGACGAGATAGACATGACAAAAGAAATAAATCAGAAAAACGTGAAAACGCTAGAGGAATGGGAAAGTGGAAAAAATCCTTATGAACCAAAAGAAGTGACTGCAGCAATGTA----------------------------------------------------------------------------------------------------------------------------------------------------------------------------------------
>KM660192_RVA/Human-wt/CMR/ES293/2011/G3P6_E2_X
-----------------------------------------ATGGAGAAGCTTACCGACCTCAACTATACATTGAGTGTGATCACTCTAATGAACAGCACATTGCACACAATACTAGAAGATCCAGGGATGGCGTATTTTCCTTACATTGCATCTGTCCTGACAGTGTTATTCACATTGCATAAAGCGTCAATTCCGACAATGAAAATTGCACTAAAGACGTCAAAATGTTCATATAAAGTAGTGAAGTATTGTATTGTAACAATTTTTAATACGCTATTGAAGTTAGCAGGTTATAAAGAACAAATCACCACAAAAGATGAAATAGAGAAACAAATGGACAGAGTCGTTAAAGAGATGAGACGTCAGTTGGAAATGATTGATAAGTTGACCACACGTGAGATTGAACAAGTTGAACTACTTAAGCGTATTCATGATAAACTGATGGTGCGACCAGCTGACGAAATAGACATGACAAAAGAAATAAATCAAAAAAACGTGAAAACGCTAGAAGAATGGGAAAGCGGAAAAAATCCTTATGAACCAAAAGAAGTGACTGCAGCAATGTAA---------------------------------------------------------------------------------------------------------------------------------------------------------------------------------------
>KM660203_RVA/Human-wt/CMR/ES276/2011/G3P6E2_X(Ghan-010_cluster)
-----------------------------------------ATGGAGAAGCTTACCGACCTCAACTATACATTGAGTGTGATCACTCTAATGAACAGCACATTGCACACAATACTAGAAGATCCAGGGATGGCGTATTTTCCTTACATTGCATCTGTCCTGACAGTGTTATTCACATTGCATAAAGCGTCAATTCCGACAATGAAAATTGCACTAAAGACGTCAAAATGTTCATATAAAGTAGTGAAGTATTGTATTGTGACAATTTTTAATACGCTATTGAAGTTAGCAGGTTATAAAGAACAAATCACCACAAAAGATGAAATAGAGAAACAAATGGACAGAGTCGTTAAAGAGATGAGACGTCAGTTGGAAATGATTGATAAGTTGACCACACGTGAGATTGAACAAGTTGAACTACTGAAGCGTATTCATGATAAACTGATGGTGCGACCAGCTGACGAAATAGACATGACAAAAGAAATAAATCAAAAAAACGTGAAAACGCTAGAAGAATGGGAAAGCGGAAAAAATCCTTATGAACCAAAAGAAGTGACTGCAGCAATGTAA---------------------------------------------------------------------------------------------------------------------------------------------------------------------------------------
>KP882382_RVA/Human-wt/GHA/Ghan-010/2009/G2P4E2_X(Ghan-010_cluster)
-----------------------------------------ATGGAGAAGCTTACCGACCTCAACTATACATTGAGTGTGATCACTCTAATGAACAGCACATTGCACACAATACTAGAAGATCCAGGGATGGCGTATTTTCCTTACATTGCATCTGTCCTGACAGTGTTATTCACATTGCATAAAGCGTCAATTCCGACAATGAAAATTGCACTAAAGACGTCAAAATGTTCATATAAAGTAGTGAAGTATTGTATTGTGACAATTTTTAATACGCTGTTGAAGTTAGCAGGTTATAAAGAACAAATCACCACAAAAGATGAAATAGAGAAACAAATGGACAGAGTCGTTAAAGAGATGAGACGTCAGTTGGAAATGATTGATAAGTTGACCACACGTGAGATTGAACAAGTTGAACTACTTAAGCGTATTCATGATAAACTGATGATGCGACCAGCTGACGAAATAGACATGACAAAAGAAATAAATCAGAAAAACGTGAAAACGCTAGAAGAATGGGAAAGCGGAAAAAATCCTTATGAACCAAAAGAAGTGACTGCAACAATGTAA---------------------------------------------------------------------------------------------------------------------------------------------------------------------------------------
>EF554135_RVA/Human-tc/ITA/PA169/1988/G6P14_E2_XVI
GGCTTTAAAAAGTTCTGTTCCGAGAGAGCGCGTGCGGAAAGATGGAAAAGCTTACCGACCTAAATTACACATTGAGTGTAATCACTCTAATGAACAGCACATTGCACACAATAATGGAAGATCCAGGAATGGCGTATTTTCCTTACATTGCGTCTGTCCTGACAGTCTTGTTCACATTGCACAAAGCATCAATTCCAACGATGAAAATTGCGTTGAAGACATCAAAATGCTCGTATAAGGTGGTGAAGTATTGCATTGTGACAATTTTCAATACACTATTGAAGTTGGCAGGTTACAAAGAGCAAATCACTACTAAAGATGAAATAGAAAAACAGATGGACAGAGTCGTCAAAGAGATGAGGCGTCAGTTGGAAATGATTGATAGGTTGACCACACGTGAGATTGAGCAAGTTGAACTACTTAAACGTATTCATGATAGACTGATGGTGAGATCAACTGACGAAATAGACATGACAAAAGAAATAAATCAAAAAAACGTGAGAACGCTAGAGGAATGGGAAAATGGAAGAAATCCTTATGAACCAAAGGAAGTGACTGCAGCAATGTGAGAGGTTGAACTGCCGTCGACTGTCTTCGGAAGCGGCGGAGTTCTTTACAGTAAGCCCCATCGGACCTGATGGCTGGCTGAGAAGCCACAGTCAGTCATATCGCGTGTGGCTCAAGCCTTAATCCCGTTTAACCAATCCGGTCAGCACCGGACGTTAATGGAAGGAACGGTCTTAATGTGACC-
>GU296417_RVA/Human-wt/ITA/PAI58/1996/G3P9E2_XVI(PA169_cluster)
GGCTTTTAAAAGTTCTGTTCCGAGAGAGCGCGTGCGGAAAGATGGAAAAGCTTACCGACCTCAATTACACGTTGAGTGTAATCACTCTAATGAACAGTACATTGCACACAATAATGGAAGATCCAGGAATGGCGTATTTTCCTTACATTGCGTCTGTCCTGACAGTCTTGTTCACATTGCACAAAGCATCAATTCCGACGATGAAAATTGCGCTGAAGACATCAAAATGCTCGTATAAGGTGGTGAAGTATTGCATTGTGACAATTTTCAATACACTATTGAAGTTGGCGGGTTACAAAGAACAAATCACGACTAAAGATGAAATAGAAAGACAGATGGACAGAGTCGTCAAAGAGATGAGGCGTCAGTTGGAAATGATTGATAGGTTGACCACACGTGAGATTGAGCAAGTTGAACTACTTAAACGTATTTATGATAAACTGATGGTGAGATCAACTGACGAAATAGACATGACAAAAGAAATAAATCAAAAAAACGTGAAGACGCTAGAGGAATGGGAAAATGGAAGAAATCCTTATGAACCAAAGGAAGTGACTGCAGCAATGTGAGAGGTTGAGCTGCCGTCGACTGTCTTCGGAAGCGGCGGAGTTCTTTACAGTAAGCCCCATCGGACCTGATGGCTGGCTGAGAAGCCACAGTCAGTCATATCGCGTGTGGCTCAAGCCTTAATCCCGTTTAACCAATCCGGTCAGCACCGGACGTTAATGGAAGGAACGGTCTTAATGTGAC--
>EU828786_RVA/Cow-wt/CHN/XJX-07/2007/GxPxE2_Distinct
---------------TGTTCCGAGAGAGCGCGTGCGGAAAGATGGAAAAGCTTACCGACCTCAACTACACATTGGATGTAATCACTCTAATGAACAGCACATTGCATACAATACTAGAAGATCCAGGAATGGCGTATTTTCCTTACATCGCATCTGTCCTGACAGTATTGTTCACTTTACACAAAGCGTCAATCCCAACGATGAAAATTGCGCTGAAGACATCAAAATGCTCGTACAAAGTGGTGAAGTATTGCATTGTGACAATTTTCAATACGCTGTTGAAGTTGGCAGGTTATAAAGAACAAATTACTACTAAAGATGAAATAGAGAAACAAATGGACAGAGTTGTCAAAGAAATGAGGCGTCAGTTGGAAATGATTGACAAGCTGACTACACGTGAGATTGAGCAAGTTGAACTACTTAAACGTATACATGATAAACTGATGGTGCGACCAACTGACGAAATAGACATGACAAAAGAAATAAATCTAAAAAACGTGAAAACGCTAGAAGAATGGGAAAATGGGAGAAATCCTTATGAACCAAAGGAAGTGACTGCAGCAATGTGAGAGGTTGAGCTGCCGTCGACTGTCTTCGGAAGCGGCGGAGTTCTTCACAGTAAGCCCCATCGGACCTGATGGCTGACTGAGAAGCCACAGTCAGCCATATCGCGTGTGGCTTAAGCCTTAATCCCGTTTAACCAATCCGGTCAGCACCGGACGTTAATGGAAGGAATGGTC------------
>GU296416_RVA/Human-wt/ITA/PAH136/1996/G3P9_XVII(BA222_cluster)
GGCTTTTAAAAGTTCTGTTCCGAGAGAGCGCGTGCGGAAAGATGGAAAAGCTTACCGACCTCAATTACACATTGAGTGTAATCACTCTAATGAACAGTACATTGCATACAATACTAGAAGATCCAGGAATGGCATATTTTCCTTATATCGCATCTGTCCTGACAGTCTTGTTCACGTTACATAAAGCGTCAATTCCAACGATGAAAATTGCGCTGAAAACATCGAGATGTTCGTATAAGGTGGTAAAGTACTGCATTGTGACAATTCTTAATACGCTACTGAAATTGGCAGGTTATAAAGAACAAGTTACTACCAAAGATGAAATAGAAAAACAGATGGACAGAGTCATTAAAGAGATGAGGCGTCAGTTGGAAATGATTGACAAGTTGACTACACGTGAGATTGAGCAAGTTGAACTACTCAAACGTATTCATGACAGACTAATGGTGCGACCGACTGACGAAATAGACATGACAAAAGAGATAAATCAAAAAAACGTGAAGACGCTAGAAGAATGGGAGAGTGGAAAGAATCCTTATAAGCCAAAGGAAGTGACTGCAGCAATGTGAGAGGTTGAACTGCCGTCGACTGTCTTCGGAAGCGGCGGAGTTCTTTACAGTAAGTCCCATCGGACCTGATGGCTGGCTGAGAAGCCACAGTCAGCCATATCGCGTGTGGCTCAAGCCTTAATCCCGTTTAACCAATCCGGTCAGCACCGGACGTTAATGGAAGGAACGGTCTTAATGTGAC--
>GU827415_RVA/Cat-wt/ITA/BA222/2005/G3P9E2_XVII(BA222_cluster)
GGCTTTTAAAAGTTCTGTTCCGAGAGAGCGCGTGCGGAAAGATGGAAAAGCTTACCGACCTCAATTACACATTGAGTGTAATCACTCTAATGAACAGCACATTGCACACAATACTAGAAGATCCAGGAATGGCGTATTTTCCTTATATCGCATCTGTCCTGACAGTCTTGTTCACATTACACAAAGCGTCGGTTCCGACGATGAAAATTGCGCTGAAAACATCAAGATGCTCGTACAAGGTGGTGAAGTACTGCATCGTGACAATTTTTAATACGCTACTGAAATTGGCAGGTTACAAAGAACAAATTACTACCAAAGATGAAATAGAAAGACAGATGGACAGAGTCGTTAAAGAGATGAGACGTCAGTTGGAAATGATTGACAAGTTAACCACACGTGAGATTGAACAAGTTGAACTACTCAAACGCATTCATGACAAACTAATGGTGCGACCAACTGATGAAATAGACATGACAAAAGAGATAAATCAAAAAAACGTGAAGACGCTGGAAGAATGGGAGAGTGGGAAAAATCCTTATGAAACAAAGGAAGTGACTGCAGCAATGTGAGAGGTTGAACTGCCGTCGACTGTCTTCGGAAGCGGCGGAGTTCTTTACAGTAAGCCCCATCGGACCTGATGGCTGGCTGAGAAGCCACAGTCAGCCATATCGCGTGTGGCTCAAGCCTTAATCCCGTTTAACCAATCCGGTCAGCACCGGACGTTAATGGAAGGAACGGTCTTAATGTGACC-
>JN831207_RVA/Cow-wt/ZAF/1603/2007/G6P5_XVIII(1603_cluster)
GGCTTTTAAAAGTTCTGTTCCGAGAGAGCGCGTGCGGAAAGATGGAAAAGCTTACCGACCTCAATTACACATTGAGTGTAATCACTCTAATGAATAGTACACTGCACACAATACTAGAAGATCCTGGGATGGCGTATTTTCCTTACATTGCATCTGTCCTGACAGTCTTGTTTACACTACACAAAGCGTCAATTCCAACGATGAAAATTGCGTTGAAAACATCGAAATGCTCGTACAAGGTGGTGAAGTACTGCATTGTGACAATTTTTAATACGCTATTGAAATTAACAGGCTATAGAGAACAAATTACTACTAAAGATGAAATAGAAAAACAGATGGACAGAGTTGTCAAAGAAATGAGGCGTCAGTTGGAAATGATTGACAAATTGACTACACGTGAGATTGAACAAGTTGAACTACTTAAACGTATTCATGATAAACTAATGGTGCGGCCAACTGACGAAATAGATATGACAAAAGAAATAAATCAAAAGAACGTGAAGACGCTAGAAGAATGGGAAAGTGGGAGAAATCCTTATGAACCAAAGGAAGTGACTGCAGCAATGTGAGAGGTTGAACTGCCGTCGACTGTCTTCGGAAGCGGCGGAGTTCTTTACAGTAAGCCCCATCGGACCTGATGGCTGGCTGAGAAGCCACAGTCAGCCATATCGCGTGTGGCTCAAGCCTTAATCCCGTTTAACCAATCCGGTCAGCACCGGACGTTAATGGAAGGAACGGTCTTAATGTGACC-
>KY426806_RVA/roe_deer-wt/SLO/D110-15/2015/G8P14E2_XVIII(1603_cluster)
GGCTTTTAAAAGTTCTGTTCCGAGAGAGCGCGTGCGGAAAGATGGAAAAGCTTACCGACCTCAATTACACATTGAGTGTAATCACTCTAATGAATAGCACATTGCATACAATACTAGAAGATCCTGGGATGGCGTATTTTCCTTACATCGCATCTGTCCTGACAGTCTTGTTTACACTACATAAAGCGTCAATTCCAACGATGAAAATTGCATTGAAAACATCGAAATGCTCGTACAAGGTGGTAAAGTACTGTATTGTGACAATTTTTAATACGCTACTGAAGTTGGCAGGTTATAAAGAACAAATTACTACTAAAGATGAAATAGAAAAACAGATGGACAGAGTTGTCAAAGAAATGAGGCGTCAGTTGGAAATGATTGACAAATTGACTACACGTGAGATTGAACAAGTCGAACTACTTAAACGTATTCATGATAAACTAATGGTGCGGCCAACTGACGAAATAGACATGACAAAAGAAATAAATCAAAAAAACGTGAAGACGCTAGAAGAATGGGCAAATGGGAGAAATCCTTATGAACCAAAGGAAGTGACTGCAGCAATGTGAGAGGTTGAACTGCCGTCGACTGTCTTCGGAAGCGGCGGAGTTCTTTACAGTAAGCCCCGTCGGACCTGATGGCTGGCTGAGAAGCCACAGTCAGCCATATCGCGTGTGGCTCAAGCCTTAATCCCGTTTAACCAATCCGGTCAGCACCGGACGTTAATGGAG---------------------
>EF672561_RVA/Human-tc/IDN/69M/1980/G8P10E2_XXII(69M_cluster)
-----------------------------------------ATGGAAAAGCTTACCGACCTCAATTACACATTGAGTGTGATCACTCTAATGAATAGTACATTGCATACAATACTAGAAGACCCAGGGATGGCGTATTTTCCTTATATTGCATCTGTCCTAATAGTTTTGTTCACGTTACATAAGGCGTCAATTCCAACGATGAAGATTGCACTAAAGACATCAAAATGCTCGTATAAGGTAGTGAAGTACTGTATTGTGACAATTTTTAATACACTATTGAAGCTGGCGGGTTATAAAGAACAAATTACTACTAAAGATGAAATAGAAAAGCAGATGGACAGAGTCGTAAAAGAAATGAGACGTCAGCTGGAAATGATTGATAAGTTGACTACACGTGAAATTGAGCAAGTTGAACTACTTAAACGTATTTATGATAGATTGATGGCACGATCAACTGACGGAATAGATATGACGAAAGAAATAAATCAAAAAAACGTAAGAACGCTAGAAGAATGGGAGAGTGGAAAGAATCCTTATGAACCAAAGGAAGTGACTGCAGCAATGTGA---------------------------------------------------------------------------------------------------------------------------------------------------------------------------------------
>HM627551_RVA/Human-tc/KEN/B12/1987/G8P1E2__XXII(69M_cluster)
GGCTTTTAAAAGTTCTGTTCCGAGAGAGCGCGTGCGGAAAGATGGAAAAGCTTACCGACCTCAATTACACATTGAGTGTAATCACTCTAATGAACAGTACATTGCATACAATACTAGAAGACCCAGGAATGGCGTATTTTCCTTACATTGCATCTGTCCTAACAGTTTTGTTCACATTGCATAAAGCGTCAGTTCCAACGATGAAGATTGCACTAAAGACGTCAAAATGCTCATACAAAGTAGTGAAGTACTGTATCGTGACGATTTTTAATACGCTATTGAAACTGGCAGGTTATAAGGAACAAATTACTACTAAAGATGAAATAGAAAAGCAGATGGACAGAGTCGTCAAAGAAATGAGACGTCAGTTGGAAATGATTGATAGGTTGACTACACGTGAAATTGAGCAAGTTGAACTACTTAAACGTATCCATGATAAATTGATGGTGCGATCAACTGACGGAATAGATATGACAAAAGAAATAAATCAAAAAAACGTAAGAACGCTAGAAGAATGGGAGAGTGGAAAAAATCCTTATGAACCAAAAGAAGTGACTGCAGAAATGTGAGAGGTTGAGCTGCCGTCGACTGTCTTCGGAAGCGGCGGAGTTCTTTACAGTAAGCCCCATCGGACCTGATGGCTGGCTGAGAAGCCACAGTCAGCCATATCGCGTGTGGCTCAAGCCTTAATCCCGTTTAACCAATCCGGTCAGCACCGGACGTTAATGGAAGGAATGGTCTTAATGTGACC-
>HQ714478__RVA/Cow/IRL/CIT-A21/2006/G6P11E2_XXII(69M_cluster)
-----------------------------------------------AAGCTTACCGACCTCAATTACACATTGAGTGTAATCACTCTAATGAACAGCACATTGCATACAATACTAGAAGACCCAGGAATGGCGTATTTTCCTTACATTGCATCTGTCCTAACAGTTTTGTTCACATTGCATAAAGCGTCAATTCCAACGATGAAGATTGCACTAAAAACGTCAAAATGCTCGTATAAGGTAGTGAAGTACTGTATTGTGACAATTTTTAATACGCTATTGAAGTTGGCGGGTTATAAGGAACAAATTACTACTAAAGATGAAATAGAAAAGCAGATGGACAGAGTCGTCAAAGAAATGAGACGTCAGTTGGAAATGATTGATAAGTTAACTACACGTGAAATTGAACAAGTTGAACTACTTAAACGTATCTATGATAAATTGATGGTGCGACCAACTGACGGAATAGATATGACAAAAGAAATAAATCAAAGAAACGTGAGAACGCTGGAAGAATGGGAGAGTGGGAAAAATCCTTATGAACCAAAAGAAGTGACTGCAGCGATGTGAGAGGTTGAGCTGCCGTCGACTGTCTTCGGAAGCGGCGGAGTT---------------------------------------------------------------------------------------------------------------------------------------------
>KP941135_VA/Human-wt/KEN/Keny-061/2008/G9P6E2_XXII(69M_cluster)
-----------------------------------------ATGGAAAAGCTTACCGACCTCAATTACACATTGAGTGTAATCACCCTAATGAACAGTACATTGCATACAATACTAGAAGACCCAGGAATGGCGTATTTTCCTTACATTGCATCTGTCCTAACAGTTTTGTTCACACTACATAAAGCGTCAATTCCAACGATGAAGATTGCACTAAAGACATCAAAATGTTCATATAAGGTAGTGAAGTGCTGTATTGTGACAATTTTTAACACGCTATTGAAACTGGCGGGTTATAAAGAACAAATTACTACTAAAGATGAAATAGAAAAGCAGATGGACAGAGTCGTCAAAGAAATGAGACGTCAGTTGGAAATGATTGATAAGTTGACTACACGTGAAATTGAACAAGTTGAACTACTCAAACGTATTTATGATAAATTGATGGTGCGATCAACTGACGGAATAGATATGACAAAAGAAATAAATCAAAAAAACATAAGAACGCTAGAAGAATGGGAGAGTGGAAAAAATCCCTATGAACCAAAGGAAGTGACTGCAGCAATGTGA---------------------------------------------------------------------------------------------------------------------------------------------------------------------------------------
>KF690134_RVA/Human-wt/AUS/RCH272/2012/G3P14E2_XI(D388_cluster)
GGCTTTTAAAAGTTCTG-TCCGAGAGAGCGCGTGCGGAAAGATGGAAAAGCTTACCGACCTCAATTACACATTGAGTGTAATCACTCTAATGAATAGTACGTTGCATACAATACTAGAAGATCCAGGAATGGCGTATTTTCCTTACATTGCATCTGTCCTAACAGTTTTGTTCACATTGCATAAAGCGTCAATTCCAACGATGAAGATTGCACTAAAGACATCAAAATGCTCATATAAGGTAGTGAAATATTGCATTGTGACAATTTTTAATACGCTATTAAAATTGGCAGGTTACAAAGAACAGATTACTACTAAAGATGAAATAGAAAAGCAGATGGACAGAGTTGTCAAAGAGATGAGACGTCAGTTGGAAATGATAGACAAATTGACTACACGTGAAATTGAGCAAGTTGAACTACTTAAACGTATCTACGATAAACTGGTGGTACGATCGACTGACGGGATAGATATGACAAAAGAGATTAATCAGAAAAACGTAAAAACGCTAGAAGAATGGGAAAGTGGAAAAAATCCTTATGAACCAAGGGAAGTGACTGCAGCAATGTGAGAGGTTGAACTGCCGTCGACTGTCTTCGGAAGCGGCGGAGTTCTTTACAGTAAGCCCCATCGGACCTGATGGCTGGCTGAGAAGCCACAGTCAGCCATATCGCGTGTGGCTCAAGCCTTAATCCCGTTTAACCAATCCGGTCAGCACCGGACGTTAATGGAAGGAATGGTCTTAGTGTGACC-
>KJ639032_RVA/Human/JPN/S13-45/2013/G3P4E2_XI(D388_cluster)
--CTTTTAAAAGTTCTGTTCCGAGAGAGCGCGTGCGGAAAGATGGAAAAGCTTACCGACCTCAACTACACATTGAGTGTAATCACTCTAATGAATAGTACATTGCATACAATACTAGAAGATCCAGGAATGGCGTATTTCCCTTACATTGCATCTGTCCTAACAGTTTTGTTCACATTGCACAAAGCGTCAATTCCAACAATGAAGATTGCACTAAAGACATCAAAATGCTCGTATAAGGTAGTAAAATATTGCATTGTGACAATTTTTAATACGCTATTAAAATTGGCAGGTTATAAAGAACAGATTACTACTAAAGATGAAATAGAAAAGCAGATGGACAGAGTTGTCAAAGAGATGAGGCGTCAGTTGGAAATGATAGACAAATTAACTACACGTGAAATTGAGCAAGTTGAACTACTTAAACGTATTCATGATAAACTGGTGGTACGATCGACTGACGGGATAAATATGACAAAAGAAATTAATCAGAAGAACGTAAAAACGCTAGAAGAATGGGAAAGTGGAAAAAATCCTTATGAACCAAGGGAAGTGACTGCAGCAATGTGAGAGGTTGAGCTGCCGTCGACTGTCTTCGGAAGCGGCGGAGTTCTTTACAGTAATCCCCATCGGACCTGATGGCTGGCTGAGAAGCCACAGTCAGCCATATCGCGTGTGGCTCAAGCCTTAATCCCGTTTAACCAATCCGGTCAGCACCGGACGTTAATGGAAGGAATGGTCTT----------
>LC086734_RVA/Human-wt/THA/SKT-289/2013/G3P8_E2_XI
---TTTTAAAAGTTCTGTTCCGAGAGAGCGCGTGCGGAAAGATGGAAAAGCTTACCGACCTCAACTACACATTGAGTGTAATCACTCTAATGAATAGTACATTGCATACAATACTAGAAGATCCAGGAATGGCGTATTTCCCTTACATTGCATCTGTCCTAACAGTTTTGTTCACATTGCACAAAGCGTCAATTCCAACAATGAAGATTGCGCTAAAGACATCAAAATGCTCGTATAAGGTAGTAAAATATTGCATTGTGACAATTTTTAATACGCTATTAAAATTGGCAGGTTATAAAGAACAGATTACTACTAAAGATGAAATAGAAAAGCAGATGGACAGAGTTGTCAAAGAGATGAGGCGTCAGTTGGAAATGATAGACAAATTAACTACACGTGAAATTGAGCAAGTTGAACTACTTAAACGTATTCATGATAAACTGGTGGTACGATCGACTGACGGGATAGATATGACAAAAGAAATTAATCAGAAGAACGTAAAAACGCTAGAAGAATGGGAAAGTGGAAAAAATCCTTATGAACCAAGGGAAGTGACTGCAGCAATGTGAGAGGTTGAGCTGCCGTCGACTGTCTTCGGAAGCGGCGGAGTTCTTTACAGTAAGTCCCATCGGACCTGATGGCTGGCTGAGAAGCCACAGTCAGCCATATCGCGTGTGGCTCAAGCCTTAATCCCGTTTAACCAATCCGGTCAGCACCGGACGTTAATGGAAGGAACGGTCTTAAT-------
>KX469350_RVA/Human-wt/BRA/AM-16-31/2016/G3P8_E2_XI
-----------------------------------------ATGGAAAAGCTTACCGACCTCAACTACACATTGAGTGTAATCACTCTAATGAATAGTACATTGCATACAATACTAGAAGATCCAGGAATGGCGTATTTCCCTTACGTTGCATCTGTCCTAACAGTTTTGTTCACATTGCACAAAGCGTCAATTCCAACAATGAAGATTGCACTAAAGACATCAAAATGCTCGTATAAGGTAATAAAATATTGCATTGTGACAATTTTTAATACGCTATTAAAATTGGCAGGTTATAAAGAACAGATTACTACTAAAGATGAAATAGAAAAGCAGATGGACAGAGTTGTCAAAGAGATGAGGCGTCAGTTGGAAATGATAGACAAATTAACTACACGTGAAATTGAGCAAGTTGAACTACTTAAACGTATTCATGATAAACTGGTGGTACGATCGACTGACGGGATAGATATGACAAAAGAAATTAATCAGAAGAACGTAAAAACGCTAGAAGAATGGGCAAGTGGGAAAAATCCTTATGAACCAAGGGAAGTGACTGCAGCAATGTGAGAGGTTGAGCTGCCGTCGACTGTCTTCGGAAGCGGCGGAGTTCTTTACAGTAAGTCCCATCGGACCTGATGGCTGGCTGAGAAGCCACAGTCAGCCATATCGCGTGTGGCTCAAGCCTTAATCCCGTTTAACCAATCCGGTCAGCACCGGACGTTAATGGAAGGAATGGT-------------
>KY000555_RVA/Human-wt/DEU/GER37-16/2016/G3P8E2_XI(D388_cluster)
---------------------GAGAGAGCGCGTGCGGAAAGATGGAAAAGCTTACCGACCTCAACTACACATTGAGTGTAATCACTCTAATGAATAGTACATTGCATACAATACTAGAAGATCCAGGAATGGCGTATTTCCCTTACGTTGCATCTGTCCTAACAGTTTTGTTCACATTGCACAAAGCGTCAATTCCAACAATGAAGATTGCACTAAAGACATCAAAATGCTCGTATAAGGTAGTAAAATATTGCATTGTGACAATTTTTAATACGCTATTAAAATTGGCAGGTTATAAAGAACAGATTACTACTAAAGATGAAATAGAAAAGCAGATGGACAGAGTTGTCAAAGAGATGAGGCGTCAGTTGGAAATGATAGATAAATTAACTACACGTGAAATTGAGCAAGTTGAACTACTTAAACGTATTCATGATAAACTGGTGGTACGATCGACTGACGGGATAGATATGACAAAAGAAATTAATCAGAAGAACATAAAAACGCTAGAAGAATGGGCAAGTGGGAAAAATCCTTATGAACCAAGGGAAGTGACTGCAGCAATGTGAGAGGTTGAGCTGCCGTCGACTGTCTTCGGAAGCGGCGGAGTTCTTTACAGTAAGTCCCGTCGGACCTGATGGCTGGCTGAGAAGCCACAGTCAGCCATATCGCGTGTGGCTCAAGCCTTAATCCCGTTTAACCAATCCGGTCAGCACCGGACGTTAATGGAA---------------------
>KU059775_RVA/Human-wt/AUS/D388/2013/G3P8E2_XI(D388_cluster)
GGCTTTTAAAAGTTCTG-TCCGAGAGAGCGCGTGCGGAAAGATGGAAAAGCTTACCGACCTCAACTACACATTGAGTGTAATCACTCTAATGAATAGTACATTGCATACAATACTAGAAGATCCAGGAATGGCGTATTTCCCTTACATTGCATCTGTCCTAACAGTTTTGTTCACATTGCACAAAGCGTCAATTCCAACAATGAAGATTGCACTAAAGACATCAAAATGCTCGTATAAGGTAGTAAAATATTGCATTGTGACAATTTTTAATACGCTATTAAAATTGGCAGGTTATAAAGAACAGATTACTACTAAAGATGAAATAGAAAAGCAGATGGACAGAGTTGTCAAAGAGATGAGGCGTCAGTTGGAAATGATAGACAAATTAACTACACGTGAAATTGAGCAAGTTGAACTACTTAAACGTATTCATGATAAACTGGTGGTACGATCGACTGACGGGATAGATATGACAAAAGAAATTAATCAGAAGAACGTAAAAACGCTAGAAGAATGGGAAAGTGGAAAAAATCCTTATGAACCAAGGGAAGTGACTGCAGCAATGTGAGAGGTTGAGCTGCCGTCGACTGTCTTCGGAAGCGGCGGAGTTCTTTACAGTAAGTCCCATCGGACCTGATGGCTGGCTGAGAAGCCACAGTCAGCCATATCGCGTGTGGCTCAAGCCTTAATCCCGTTTAACCAATCCGGTCAGCACCGGAC--TAATGGAAGGAATGGTCTAAGTGAGACC-
>HM113523_RVA/Human/EGY/Egy3399/2004/GxPxE2_IX(NGRBg8_MRC-DPRU5594_cluster)
-----------------------------------------ATGGAAAAGCTTACCGACCTCAATTATACATTGAGCGTAATCACTTTAATGAACAGCACATTGCATACAATACTAGAAGATCCAGGAATGGCGTATTTTCCCTACATTGCATCTGTTCTGACAGTTTTGTTCACATTGCATAAAGCGTCAATACCGACGATGAAAATTGCGTTAAAGACATCAAAATGCTCATATAAGGTGGTGAAATATTGCATTGTGACAATTTTCAACACGCTATTGAAGTTGGCAGGTTATAAAGAGCAGATTACTACTAAGGATGAAATAGAAAAGCAGATGGACAGAGTCGTTAAAGAAATGAGACGTCAGTTGGAAATGATTGATAAGTTGACCACACGTGAGATTGAGCAAGTTGAGTTACTCAAGCGCATTCATGATAAACTAATGGTACGGACAACTGACGAAATAGACATGACAAAAGAGATAAATCAGAAAAATGTGAAAACGCTAGAAGAGTGGGAGAATGGAAGAAATCCTTATGAACCAAAGGAAGTGACTGCAGCAATG------------------------------------------------------------------------------------------------------------------------------------------------------------------------------------------
>KJ752159_RVA/Human-wt/TGO/MRC-DPRU5124/2010/G2P4_E2_IX
-----------------------------GCGTGCGGAAAGATGGAAAAGCTTACCGACCTCAATTATACATTGAGTGTGATCACTCTGATGAACAGCACACTGCATACAATACTAGAAGATCCAGGAATGGCGTATTTTCCATACATCGCATCTGTCCTGACAGTCTTGTTCACGTTGCACAAAGCGTCAATTCCTACGATGAAAATTGCGTTGAAGACATCAAAATGTTCATATAAGGTGGTGAAATACTGCATAGTGACAATTTTCAATACGCTATTGAAGTTGGCAGGTTATAAAGAGCAAATAACTACTAAGGATGAAATAGAAAAGCAGATGGACAGAGTCGTTAAAGAAATGAGACGTCAGTTGGAAATGATTGACAAGTTGACTACACGTGAAATTGAGCAAGTTGAACTACTTAAACGTATTCATGATAAACTAATGGTGCGAACAACTAATGAAATAGACATGACCAAAGAGATAAATCAGAAAAATGTAAAAACGCTAGAAGAATGGGAGAGTGGAAGAAATCCTTATGAACCAAAGGAAGTGACTGCAGCAATGTAAGAGGTTGAGCTGCCGTCGACTGTCTTCGGAAGCGGCGGAGTTCTTTACAGTAGGCCCCATCGGACCTGATGGCTGACTGAGAAGCCACAGTTAGCCATATCGCGTGTGGCTCAAGCCTTAATCCCGTTTAGCCAATCCGGTCAGCACCGGACGTTAATGGAA---------------------
>KJ752348_RVA/Human-wt/GNB/MRC-DPRU5615/2011/G6P6_E2_IX
-----------------------------GCGTGCGGAAAGATGGAAAAGCTTACCGACCTCAATTATACATTGAGTGTGATCACTCTGATGAACAGCACACTGCATACAATACTAGAAGATCCAGGAATGGCGTATTTTCCATACATCGCATCTGTCCTGACAGTCTTGTTCACGTTGCACAAAGCGTCAATTCCTACGATGAAAATTGCGTTGAAGACATCAAAATGTTCATATAAGGTGGTGAAATACTGCATAGTGACAATTTTCAATACGCTATTGAAGTTGGCAGGTTATAAAGAGCAAATAACTACTAAGGATGAAATAGAAAAGCAGATGGACAGAGTCGTTAAAGAAATGAGACGTCAGTTGGAAATGATTGACAAGTTGACTACACGTGAAATTGAGCAAGTTGAACTACTTAAACGTATTCATGATAAACTAATGGTACGAACAACTGATGAAATAGACATGACCAAAGAGATAAATCAGAAAAATGTAAAAACGCTAGAAGAATGGGAGAATGGAAGAAATCCTTATGAACCAAAGGAAGTGACTGCAGCAATGTAAGAGGTTGAGCTGCCGTCGACTGTCTTCGGAAGCGGCGGAGTTCTTTACAGTAGGCCCCATCGGACCTGATGGCTGACTGAGAAGCCACAGTTAGCCATATCGCGTGTGGCTCAAGCCTTAATCCCGTTTAGCTAATCCGGTCAGCACCGGACGTTAATGGAA---------------------
>KP752691_RVA/Human-wt/GMB/MRC-DPRU3199/2010/G2P4_E2_IX
-----------------------------GCGTGCGGAAAGATGGAAAAGCTTACCGACCTCAATTATACATTGAGTGTAATCACTCTGATGAACAGCACACTGCATACAATACTAGAAGATCCAGGAATGGCGTATTTTCCATACATCGCATCTGTCCTGACAGTCTTGTTCACGTTGCACAAAGCGTCAATTCCTACGATGAAAATTGCGTTGAAGACATCAAAATGTTCATATAAGGTGGTGAAATACTGCATAGTGACAATTTTCAATACGCTATTGAAGTTGGCAGGTTATAAAGAGCAAATAACTACTAAGGATGAAATAGAGAAGCAGATGGACAGAGTCGTTAAAGAAATGAGACGTCAGTTGGAAATGATTGACAAGTTGACTACACGTGAAATTGAGCAAGTTGAACTACTTAAACGTATTCATGATAAACTAATGGTACGAACAACTGATGAAATAGACATGACCAAAGAGATAAATCAGAAAAATGTAAAAACGCTAGAAGAATGGGAGAGTGGAAGAAATCCTTATGAACCAAAGGAAGTGACTGCAGCAATGTAAGAGGTTGAGCTGCCGTCGACTGTCTTCGGAAGCGGCGGAGTTCTTTACAGTAGGCCCCATCGGACCTGATGGCTGACTGAGAAGCCACAGTTAGCCATATCGCGTGTGGCTCAAGCCTTAATCCCGTTTAGCCAATCCGGTCAGCACCGGACGTTAATGGAA---------------------
>MF184796_RVA/Human-wt/USA/CNMC103/2011/G3P6E2_IX(NGRBg8MRC-DPRU5594_cluster)
-----------------------------GCGTGCGGAAAGATGGAAAAGCTTACCGACCTCAATTATACATTGAGTGTGATCACTCTGATGAACAGCACACTGCACACAATACTAGAAGATCCAGGAATGGCGTATTTTCCATACATCGCATCTGTCCTGACAGTCTTGTTCACGTTGCACAAAGCGTCAATTCCTACGATGAAAATTGCGTTGAAGACATCAAAATGTTCATATAAGGTGGTGAAATACTGCATAGTGACAATTTTCAATACGCTATTGAAGTTGGCAGGTTATAAAGAGCAAATAACTACTAAGGATGAAATAGAAAAACAGATGGACAGAGTCGTTAAAGAAATGAGACGTCAGTTGGAAATGATTGACAAGTTGACTACACGTGAAATTGAGCAAGTTGAACTACTTAAACGTATTCATGATAAACTAATGGTGCGAACAACTGATGAAATAGACATGACAAAAGAGATAAATCAGAAAAATGTAAAAACGCTAGAAGAATGGGAGAGTGGAAGAAATCCTTATGAACCAAAGGAAGTGACTGCAGCAATGTAAGAGGTTGAGCTGCCGTCGACTGTCTTCGGAAGCGGCGGAGTTCTTTACAGTAGGCCCCATCGGACCTGATGGCTGACTGAGAAGCCACAGTTAGCCATATCGCGTGTGGCTCAAGCCTTAATCCCGTTTAACCAATCCGGTCAGCACCGGACGTTAATGGAAGGAAC----------------
>KP882481_RVA/Human-wt/GHA/Ghan-059/2008/G8P1E2_IX(NGRBg8MRC-DPRU5594_cluster)
-----------------------------------------ATGGAAAAGCTTACCGACCTCAATTATACATTGAGTGTGATCACTCTGATGAACAGCACACTACACACAATACTAGAAGATCCAGGAATGGCGTATTTTCCCTACATCGCATCTGTCTTGACAGTCTTGTTCACGTTGCACAAAGCGTCGATTCCTACGATGAAAATTGCGTTGAAGACATCAAAATGCTCATATAAGGTGGTGAAGTACTGTATAGTGACAATTTTCAATACGCTATTGAAGCTGGCAGGTTATAAAGAGCAAATAACTACTAAGGATGAAATAGAAAAGCAGATGGACAGAGTCGTTAAAGAAATGAGACGTCAGTTGGAAATGATTGATAAGTTGACTACACGTGAAATTGAACAAGTTGAACTACTTAAACGTATTCATGATAAACTAATGGTGCGAACAACTGATGAAATAGACATGACAAAAGAGATAAATCAGAAAAATGTAAAAACGCTAGAAGAATGGGAAAGTGGAAAAAATCCTTATGAACCGAAGGAAGTGACTGCAGCAATGTAA---------------------------------------------------------------------------------------------------------------------------------------------------------------------------------------
>LC119113_RVA/Cow-tc/NGA/NGRBg8/1998/G8P1E2_IX(NGRBg8MRC-DPRU5594_cluster)
GGCTTTTAAAAGTTCTGTTCCGAGAGAGCGCGTGCGGAAAGATGGAAAAGCTTACCGACCTCAATTATACATTGAGTGTAATCACTCTAATGAACAGCACATTGCACACGATACTAGAGGATCCAGGAATGGCGTATTTTCCCTACATCGCATCTGTCCTGACAGTCTTGTTCACATTGCACAAAGCGTCAATCCCTACGATGAAAATTGCGTTGAAGACATCAAAATGCTCATATAAGGTGGTGAAATACTGTATAGTGACAATTTTCAATACGCTATTGAAGTTGGCAGGTTATAAAGAGCAGATAACTACTAAGGATGAAATAGAAAAGCAGATGGACAGAGTAGTTAAAGAAATGAGACGTCAGTTGGAAATGATTGATAAGTTGACTACACGTGAAATTGAGCAAGTTGAATTACTTAAACGTATTCATGATAAACTGATGGCGCGAACAACTGACGAAATAGACATGACAAAAGAGATAAATCAGAAAAATGTAAGAACGTTAGAAGAATGGGAAAGTGGAAGAAATCCTTATGAACCAAAGGAAGTGACTGCAGCAATGTAAGAGGTTGAGCTGCCGTCGACTGTCTTCGGAAGCGGCGGAGTTCTTTACAGTAGGCCCCATCGGACCTGATGGCTGACTGAGAAGCCACAGTTAGCCATATCGCGTGTGGCTCAAGCCTTAATCCCGTTTAACCAATCCGGTCAGCACCGGACGTTAATGGAAGGAACGGTCTTAATGTGAC--
>AB755573_RVA/Human-tc/MWI/QOP340/2007/G8P4_XXIII
-----------------TTCCGAGAGAGCGCGTGCGGAAAGATGGAAAAGCTTACCGACCTCAATTATACATTGAGTGTAATCACTCTGATGAACAGCACACTGCATACAATACTGGAAGACCCGGGAATGGCGTATTTTCCTTATATAGCATCTGTCTTAACAGTTCTGTTTACACTACATAAGGCGTCAATCCCAACAATGAAAATTGCGCTGAAAACATCAAAGTGTTCATATAGGGTAGTAAAATACTGCATAGTGACAATCTTTAATACGCTATTGAAATTGGCAGGTTACAAAGAACAAATTACTACTAAAGACGAAATAGAAAAACAAATGGACAGAGTGGTCAAAGAGATGCGACGCCAGTTGGAAATGATTGATAAATTAACTACACGTGAGATTGAGCAAGTTGAGTTGCTTAAACGTATTTATGATAGATTGGTAACACAACCAACTGACGGAGTAGACATGACAAAAGAAATTAATCAAAAGAACGTAAGAACGCTAGAAGAATGGGAAAGCGGAAAAAATCCTTATGAGCCGAAAGAAGTGACTGCAGCAATGTAAGAGGTTGAGCTGCCGTCGACTGTCTTCGGAAGCGGCGGAGTTCTTCACAGTAAGCCCCATCGGACCTGATGGCTGACTGAGAAGCCACAGTCAGCCATATCGCGTGTGGCTTAAGCCTTAATCCCGTTTAA----------------------------------------------------
>AB755574_RVA/Human-tc/MWI/QOP387/2007/G8P4_E2_XXIII
-----------------TTCCGAGAGAGCGCGTGCGGAAAGATGGAAAAGCTTACCGACCTCAATTATACATTGAGTGTAATCACTCTGATGAACAGCACACTGCATACAATACTGGAAGACCCGGGAATGGCGTATTTTCCTTATATAGCATCTGTCTTAACAGTTCTGTTTGCACTACATAAGGCGTCAATCCCAACAATGAAAATTGCGCTGAAAACATCAAAGTGTTCATATAGGGTAGTAAAATACTGCATAGTGACAATCTTTAATACGCTATTGAAATTGGCAGGTTACAAAGAACAAATTACTACTAAAGACGAAATAGAAAAACAAATGGACAGAGTGGTCAAAGAGATGCGACGCCAGTTGGAAATGATTGATAAATTAACTACACGTGAGATTGAGCAAGTTGAGTTGCTTAAACGTATTTATGATAGATTGGTAACACAACCAACTGACGGAGTAGACATGACAAAAGAAATTAATCAAAAGAACGTAAGAACGCTAGAAGAATGGGAAAGCGGAAAAAATCCTTATGAGCCGAAAGAAGTGACTGCAGCAATGTAAGAGGTTGAGCTGCCGTCGACTGTCTTCGGAAGCGGCGGAGTTCTTCACAGTAAGCCCCATCGGACCTGATGGCTGACTGAGAAGCCACAGTCAGCCATATCGCGTGTGGCTTAAGCCTTAATCCCGTTTAA----------------------------------------------------
>JN591395_RVA/Human-tc/MAL/MAL81/G8P4E2_XXIII(AK26_cluster)
--------------------CGAAAGAGCGCGTGCGGAAAGATGGAAAAGCTTACCGACCTCAATTATACATTGAGTGTAATCACTCTGATGAACAGCACACTGCATACAATACTGGAAGACCCGGGAATGGCGTATTTTCCTTATATAGCATCTGTCTTAACAGTTCTGTTTACACTACATAAGGCGTCAATCCCAACAATGAAAATTGCGCTAAAGACATCAAAGTGTTCATATAGGGTAGTAAAATACTGCATAGTGACAATCTTTAATACGCTATTGAAATTGGCAGGTTACAAAGAACAAATTACTACTAAAGACGAAATAGAAAAACAAATGGACAGAGTGGTCAAAGAGATGCGACGCCAGTTGGAAATGATTGATAAATTAACTACACGTGAGATTGAGCAAGTTGAGTTGCTTAAACGTATTTATGATAGATTGGTAACACAACCAACTGACGGGATAGACATGACAAAAGAAATTAATCAAAAGAACGTGAAAACGCTAGAAGAATGGGAAAGCGGAAAAAATCCTTATGAGCCAAAGGAAGTGACTGCAGCAATGTAAGAGGTTGAGCTGCCGTCGACTGTCTTCGGAAGCGGCGGAGTTCTTCACAGTAAGCCCCATCGGACCTGATGGCTGACTGAGAAGCCACAGTCAGCCATATCGCGTGTGGCTTAAGCCTTAATCCCGTTTAACCAATCCGGTCAGCACCGGACGTTAATGGAA---------------------
>KF636243_RVA/Human-wt/KEN/MRC-DPRU1606/2009/G8P4_E2_XXIII
-----------------------------GCGTGCGGAAAGATGGAAAAGCTTACCGACCTCAATTATACATTGAGTGTAATCACTCTGATGAACAGCACACTGCATACAATACTGGAAGACCCGGGAATGGCGTATTTTCCTTATATAGCATCTGTCCTAACAGTTCTGTTTACACTACATAAAGCGTCAATCCCAACAATGAAAATTGCGCTGAAAACATCAAAGTGTTCATATAAGGTAGTAAAATACTGTATAGTAACAATCTTTAATACGCTATTGAAATTGGCAGGTTACAAAGAACAAATTACTACTAAAGACGAAATAGAAAAACAAATGGACAGAGTGGTCAAAGAGATGCGACGCCAGTTGGAAATGATTGATAAATTAACTACACGTGAGATTGAGCAAGTTGAGTTGCTTAGACGTATTTATGATAGATTGGTAATACGACCAACTGACGGAGTAGACATGACAAAAGAAATTAATCAAAAGAACGTAAGAACGCTAGAAGAATGGGAAAGCGGAAAAAATCCTTATGAGCCGAAAGAAGTGACTGCAGCAATGTAAGAGGTTGAGCTGCCGTCGACTGTCTTCGGAAGCGGCGGAGTTCTTCACAGTAAGCCCCATCGGACCTGATGGCTGACTGAGAAGCCACAGTCAGCTATATCGCGTGTGGCTTAAGCCTTAATCCCGTTTAACCAATCCGGTCAGCACCGGACGTTAATGGAA---------------------
>JF304935_RVA/Human-tc/KEN/AK26/1982/G2P4E2_XXIII(AK26_cluster)
GGCTTTTAAAAGTTCTGTTCCGAGAGAGCGCGTGCGGAAAGATGGAAAAGCTTACCGACCTCAATTATACATTGAGTGTAATCACTCTAATGAACAGCACACTGCACACAATACTGGAAGATCCGGGAATGGCGTATTTTCCTTACATCGCATCTGTCCTAACAGTTCTGTTTACACTACATAAGGCGTCAATCCCAACGATGAAAATTGCGCTGAAAACATCAAAGTGTTCATACAAGGTAGTAAAATACTGTATTGTAACAATCTTTAATACGCTATTGAAATTAGCAGGTTATAAAGAACAAATTACTACTAAAGACGAAATAGAAAAGCAAATGGACAGAGTAGTCAAAGAGATGCGACGTCAGTTGGAAATGATTGATAAATTAACTACACGCGAGATTGAGCAAGTTGAGCTGCTTAAATGCATTTATGATAAATTGGTAATACGACCAACTGACGAAATAGATATGACAAAAGAAATTAATCAAAAGAACGTAAGAACGCTAGAAGAGTGGGAAAGTGGGAAAAATCCTTATGAACCAAAAGAAGTGACTGCAGCAATGTAAGAGGTTGAGCTGCCGTCGACTGTCTTCGGAAGCGGCGGAGTTCTTTACAGTAAGCCCCATCGGACCTGATGGCTGGCTGAGAAGCCACAGTCAGCCATATCGCGTGTGGCTTAAGCCTTAATCCCGTTTAACCAATCCGGTCAGCACCGGACGTTAATGGAAGGAATGGTCTTAATGTGACC-
>JN248454_RVA/Cow-xx/DEN/DK11331/2007/G6P5E2_XXIV(MRC-DPRU3166_cluster)
-CTTTTAAAAAGTTCTGTTCCGAGAGAGCGCGTGCGGAAAGATGGAAAAGCTTACCGACCTCAACTACACATTGAGCGTAATCACTCTAATGAACAGTACATTGCACGCAATATTGGAAGATCCAGGGATGGCGTACTTTCCATATATTGCGTCTGTCCTAACAATTTTGTTCACATTGCATAAAGCGTCAATTCCTACGATGAAAATTGCATTAAAGACGTCTAAATGTTCATATAAGGTGGTGAAATATTGTATCGTCACGATTTTTAATACGCTATTGAAATTGGCAGGTTATAAAGAACAGATTACTACTAAAGATGAAATAGAAAAACAAATGGACAGAGTGGTTAAAGAGATGAGACGTCAGTTGGAAATGATTGATAAGTTGACTACTCGCGAGATTGAACAAGTGGAATTACTTAAACGAATTTATGATAAGTTAATGGTACGAACAACGGACGAAATAGACATGACGAAAGAAATTAACCAAAAGAACGTGAGAACGCTAAAAGAATGGGAAAATGGAAAGAATCCTTACGAACCAAAAGAAGTGACTGCAGCAATGTGAGAGGTTGAGCTGCCGTCGACTGTCTTCGGAAGCGGCGGAGTTCTTTGCAGTAAGCCCCATCGGACCTGATGACTGGCTGAGAAGCCACAGCCAGTCATATCGCGTGTGGCTCAAGCCTT----------------------------------------------------------------
>KC488894_RVA/Rabbit-tc/NLD/K1130027/2011/G6P11E2_XXIV(MRC-DPRU3166_cluster)
-----------------------------------------ATGGAAAAGCTTACCGACCTCAACTACACATTGAGTGTAATCACTCTAATGAACAGCACGTTGCACACAATATTGGAAGATCCAGGAATGGCGTACTTTCCATACATTGCGTCTGTCCTAACAGTTTTGTTCACATTGCATAAAGCGTCAATTCCGACGATGAAAATTGCGTTAAAGACGTCAAAATGTTCATATAAGGTGGTGAAGTATTGCATTGTCACGATTTTCAATACGCTATTGAAATTGGCAGGTTATAAAGAACAGATTACTACAAAAGATGAAATAGAAAAGCAAATGGACAGAGTGGTTAAAGAGATGAGACGTCAGTTGGAAATGATTGATAAGTTGACTACTCGTGAGATTGAACAAGTGGAATTACTTAAACGAATATATGACAAGCTAATGGTACGAACAACGGACGAAGTAGACATGACGAAAGAGATTAACCAAAAGAACGTGAGAACGCTAAAAGAATGGGAGAATGGAAAGAATCCTTACGAACCAAAAGAAGTGACTGCAGCAATG------------------------------------------------------------------------------------------------------------------------------------------------------------------------------------------
>LC133578_RVA/Cow-tc/THA/A44/1989/G10P11E2_XXIV(MRC-DPRU3166_cluster)
-----------GTTCTGTTCCGAGAGAGCGCGTGCGGAAAGATGGAAAAGCTTACCGACCTCAACTACACATTGAGTGTAATCACTCTAATGAACAGCACGTTGCACACAATATTGGAAGATCCAGGAATGGCGTACTTTCCATATATTGCGTCTGTCCTAACAGTTTTGTTCACATTGCATAAAGCGTCAATTCCGACGATGAAAATTGCGTTAAAGACGTCAAAATGTTCATATAAGGTGGTGAAGTACTGCATTGTCACGATTTTCAATACGCTATTGAAATTGGCAGGTTATAAAGAACAGATTACTACAAAAGATGAAATAGAAAAACAAATGGACAGAGTGGTTAAAGAGATGAGACGTCAGTTGGAAATGATTGATAAGTTGACTACTCGTGAGATTGAACAAGTGGAATTACTTAAACGAATTTATGACAAGCTAATGGTACGAACAACGGACGAAATAGACATGACGAAAGAAATTAACCAAAAGAACGTGAGAACGCTAAAAGAATGGGAAAATGGAAAGAATCCTTACGAACCAAAAGAAGTGACTGCAGCAATGTGAGAGGTTGAGCTGCCGTCGACTGTCTTCGGAAGCGGCGGAGTTCTTTACAGTAAGCCCCATCGGACCTGATGACTGGCTGAGAAGCCACAGTCAGTCATATCGCGTGTGGCTCAAGCCTTAATCCCGTTTAACCAATCCGGTCAGCACCGGACGTTAATGGAAGGAACGGTCTTAATGAGA---
>LC055556_RVA/Human-wt/THA/SKT-27/2012/G6P14E2_XXIV(MRC-DPRU3166_cluster)
GGCTTTTAAAAGTTCTGTTCCGAGAGAGCGCGTGCGGAAAGATGGAAAAGCTTACCGACCTCAACTACACATTGAGTGTAATCACTCTAATGAACAGCACGTTGCACACAATATTGGAAGATCCAGGAATGGCGTACTTTCCATATATTGCGTCTGTCCTAACAGTTTTGTTCACATTGCATAAAGCGTCAATTCCGACAATGAAAATTGCGTTAAAGACGTCAAAATGTTCATATAAGGTGGTGAAGTACTGTATTGTTACGATTTTCAATACGCTATTGAAATTGGCAGGTTATAAAGAACAAATTACTACAAAAGATGAAATAGAAAAACAAATGGACAGAGTGGTTAAAGAGATGAGACGTCAGTTGGAAATGATTGATAAGCTGACTACTCGTGAGATTGAACAAGTGGAATTACTTAAACGAATTTATGACAAGCTAATGGTCCGAACGACTGACGAAATAGACATGACGAAAGAAATTAATCAAAAGAACGTGAGAACGCTAAAAGAATGGGAGAATGGAAAGAATCCTTACGAACCAAAGGAAGTGACTGCAGCAATGTGAGAGGTTGAGCTGCCGTCGACTGTCTTCGGAAGCGGCGGAGTTCTTTACAGTAAGCCCCATCGGACCTGATGACTGGCTGAGAAGCCACAGTCAGTCATATCGCGTGTGGCTCAAGCCTTAATCCCGTTTAACCAATCCGGTCAGCACCGGACGTTAATGGAAGGAACGGTCTTAATGTGACC-
>KP752503_RVA/Human-wt/GMB/MRC-DPRU3166/2008/G3P6E2_XXIV(MRC-DPRU3166_cluster)
-----------------------------------------ATGGAAAAGCTTACCGACCTCAACTATACATTGAGTGTAATCACTCTAATGAACAGCACGTTACACACAATATTGGAAGATCCAGGAATGGCGTACTTTCCATATATTGCGTCTGTCCTAACAGTCTTGTTCACACTGCATAAAGCGTCAATTCCGACGATGAAAATTGCGTTAAAGACGTCAAAATGTTCGTATAAGGTGGTGAAGTATTGCATTGTCACGATTTTCAATACGCTATTGAAATTGGCAGGTTATAAAGAACAAATTACTACAAAAGATGAAATAGAAAAGCAAATGGATAGAGTGGTTAAAGAGATGAGACGTCAGTTGGAAATGATTGATAAGTTGACTACTCGTGAGATTGAACAAGTGGAATTACTTAAACGAATATATGACAAGCTAATGGTACGAACAACGGGCGAAATAGACATGACGAAAGAAATTAACCAAAAGAATGTGAGAACGCTAAAAGAATGGGAGAATGGAAAGAATCCTTACGAACCAAAAGAAGTGACTGCAGCAATGTGA---------------------------------------------------------------------------------------------------------------------------------------------------------------------------------------
>KC815689_RVA/Horse-tc/JPN/BI/1981/G3P12E2_XXVIII(equine_cluster)
GGCTTTTAAAAGTTCTGTTCCGAGAGAGCGCGTGCGGAAAGATGGAAAAGCTTACCGACCTCAACTATACATTGAATGTGATCACTTTATTGAACAGTACATTGCATACAATATTGGAGGATCCAGGGATGGCGTACTTTCCTTACATTGCATCTGTCCTAACAGTTTTATTCGCATTACACAAAGCGTCGATTCCAACGATGAAAATTGCCTTAAGAACATCAAAATGTTCGTATAAAGTGATAAAGTATTGTATTGTAACAATTTTCAATACGCTACTAAAGTTAGCAGGCTATAAAGAACAGATTACTACTAAAGATGAAATAGAAAAACAAATGGATAGAGTAGTTAAAGAAATGAGACGTCAGTTAGAGATGATTGATAAATTGACTACACGTGAAATTGAACAAGTAGAATTACTTAAACGTATTTATGATAAACTGATGATACGGCCAACAGACGAAATAGATATGACGAAAGAAATCAATCAAAAGAACGTGAAAACGCTAGAAGAATGGGAAAATGGAAAGAATCCTTATGAATCAAAAGAAGTGACTGCAGCAATGTAAGAGGTTGAGCTGCCGTCGACTATCTTCGGAAGCGGCGGAGTTCTTTACAGTAAGCTCCATCAGACCTGATGGCTGGCTGAGAAGCCACAGTCAGCCATATCGCGTGTGGCTCAAGCCTTAATCCCGTTTAACCAATCCGGTCAGTACCGGACGTTAATGGAAGGAATGGTCTTAATGTGACC-
>KC815701_RVA/Horse-tc/JPN/CH-3/1987/G14P12E2_XXVIII(equine_cluster)
GGCTTTTAAAAGTTCTGTTCCGAGAGAGCGCGTGCGGAAAGATGGAAAAGCTTACCGACCTCAATTATACATTGAGTGTGATTACTTTAATGAATAGTACGTTGCATACAATATTGGAGGATCCAGGAATGGCGTACTTTCCTTACATTGCATCTGTCCTAACAGTTTTATTCACATTACATAAAGCGTCGATTCCAACAATGAAAATAGCCTTAAGAACCTCAAAATGCTCATATAAAGTAGTGAAGTACTGTATTGTAACAATTTTCAATACACTATTGAAATTGGCAGGCTATGAAGAACAGATTACTACTAAAGATGAAATAGAAAAGCAAATGGATAGAGTGGTTAAAGAAATGAGACGTCAGTTAGAGATGATTGATAAATTGACTACACGTGAAATTGAACAGGTAGAACTGCTTAAACGTATTTATGATAAATTGATGATACGACCAACAGACGGAATAGATATGACGAAGGAAATCAATCAAAAAAACGTGAAAACGCTAGAAGAATGGGAAAATGGAAAGAATCCTTATGAACCGAAAGAAGTAACTGCAGCAATGTAAGAGGTTGAGCTGCCGTCGACTGTCTTCGGAAGCGGCGGAGTTCTTTACAGTAAGCCCCATTGGACCCGATAGCTGGTTGAGAGGCCACAGCCAGCTATATCGCGTGTGGCTTAAGCCTTAATCCCGTTTAACCAATCCGGTCAGTACCGGACGTTAATGGAAGGAATGGTCTTAATGTGACC-
>AB908943_RVA/Horse-tc/JPN/No.28/2010/G14P12E2_XXVII(equine_cluster_2)
--CTTTTAAAAGTTCTGTTCCGAGAGAGCGCGTGCGGAAAGATGGAAAAGCTTACCGACCTCAACTACACATTGAGTGTAATCACTCTAATGAATAGTACGTTGCACACAATATTGGAAGATCCAGGAATGACGTATTTTCCTTACATTGCATCTGTCCTAACAGTTCTATTTACATTACATAAAGCGTCACTTCCCACAATGAAAATTGCATTAAAAACGTCAAAATGTTCATACAAAATAGTGAAGTACTGTATCGTGACGATTTTTAATACGCTACTGAAATTGGCAGGCTATAAAGAACAAATTACTACTAAAGATGAGATAGAGAAACAAATGGATAGAGTTGTCAAAGAAATGAGACGCCAGTTGGAAATGATTGATAAACTTACTACACGTGAAATAGAACAAGTTGAATTACTAAAACGTATTCACGATAAATTAATGGCACAACCAACTGACAACATAGACATGACGAAAGAAATCAATCAAAAGAATGTAAAAACGCTAGCAGAATGGGAGAATGGAAAAAATCCTTATGAATCAAAGGAAGTGACTGCAGCAATGTAAGAGGTTGGGCTGCCGTCGACTATCTTCGGAAGCGGCGGAGTTCTTTACAGTAAGCCCCATCGGACCTGATGGCTGGCTGAGAAGCCACAGTCAGCCATATCGCGTGTGGCTTAAGCCTTAATCCCGTTTAATCAATCCGGTCAGCACCGGACATTAATGGAAGGAACG---------------
>JN903509_RVA/Horse-wt/IRL/04V2024/2004/G14P12E2_XXVII
-------------------CCGAGAGAGCGCGTGCGGAAAGATGGAAAAGCTTACCGACCTCAACTACACATTGAGTGTAATCACTCTAATGAATAATACGTTGCACACAATATTGGAAGATCCAGGAATGGCGTATTTTCCTTACATTGCATCTGTCCTAACAGTTCTATTCACATTACATAAAGCGTCACTTCCCACAATGAAAATTGCATTAAAAACGTCAAAATGTTCATACAAAGTAGTGAAGTACTGTATCGTGACGATTTTTAATACGCTACTGAAATTGGCAGGTTACAAAGAACAAATTACTACTAAAGATGAGATAGAGAAACAAATGGATAGAGTTGTCAAAGAAATGAGACGCCAGTTGGAAATGATTGATAAACTTACTACACGTGAAATAGAACAAGTTGAATTACTAAAACGTATTCACGATAAATTAATGGCACAACCAACTGACAACATAGACATGACGAAAGAAATCAATCAAAAGAATGTAAAAACGCTAGCAGAATGGGAGAATGGAAAAAATCCTTATGAATCAAAGGAAGTGACTGCAGCAATGTAAGAGGTTGAGCTGCCGTCGGCTGTCTTCGGAAGCGGCGGAGTTCTTTACAGTAAGCCCCATCGGACCTGATGGCTGGCTGAGAAGCCACAGTCAGTCATATCGCGTGTGGCTCAGGCCTTAATCCCGTTTAATCAATCCGGTCAGCACCGGACATTAATGGAAGGAACGGTCTTAA--------
>JQ687223_RVA/Horse-wt/TUR/Eskisehir/2011/G3P12E2__XXVII(equine_cluster_2)
-----------------------------------------------AAGCTTACCGACCTCAACTACACATTGAGTGTAATCACTCTAATGAATAGTACGTTGCACACAATATTGGAAGATCCAGGAATGGCGTATTTTCCTTACATTGCATCTGTCCTAACAGTTCTATTCACATTACATAAAGCGTCACTTCCCACAATGAAAATTGCATTAAAAACGTCAAAATGTTCATACAAAGTAGTGAAGTACTGTATCGTGACGATTTTTAATACGCTACTGAAATTGGCAGGTTACAAAGAACAAATTACTACTAAAGATGAGATAGAGAAACAAATGGATAGAGTTGTCAAAGAAATGAGACGCCAGTTGGAAATGATTGATAAACTTACTACACGTGAAATAGAACAAGTTGAATTACTAAAACGTATTCACGATAAATTAATGGCACAACCAACTGACAACATAGACATGACGAAAGAAATCAATCAAAAGAATGTAAAAACGCTGGCAGAATGGGAGAATGGAAAAAATCCTTATGAACCAAAGGAAGTGACTGCAGCAATG------------------------------------------------------------------------------------------------------------------------------------------------------------------------------------------
>JN903510_RVA/Horse-wt/IRL/03V04954/2003/G3P12E2__XXVII(equine_cluster_2)
GGCTTTTAAAAGTTCTGTTCCGAGAGAACGCGTGCGGAAAGATGGAAAAGCTTACCGACCTCAACTACACATTGAGTGTAATCACTCTAATGAATAGTACGTTGCACACAATATTGGAAGATCCAGGAATGGCGTATTTTCCTTACATTGCATCTGTCCTAACAGTTCTATTCACATTACATAAAGCGTCACTTCCCACAATGAAAATTGCATTAAAAACGTCAAAATGTTCATACAAAGTAGTGAAGTACTGTATTGTGACGATTTTTAATACGCTACTGAAATTGGCAGGTTACAAAGAACAAATTACTACTAAAGATGAGATAGAGAAACAAATGGATAGAGTTGTCAAAGAAATGAGACGCCAGTTGGAAATGATTGATAAACTTACTACACGTGAAATAGAACAAGTTGAATTACTAAAACGTATTCACGATAAATTAATGGCACAACCAACTGACAACATAGACGTGACGAAAGAAATCAATCAAAAGAATGTAAAAACGCTAGCAGAATGGGAGAATGGAAAAAATCCTTATGAACCAAAGGAAGTGACTGCAGCAATGTAAGAGGTTGAGCTGCCGTCGACTGTCTTCGGAAGCGGCGGAGTTCTTTACAGTAAGCCCCATCGGACCTGATGGCTGGCTGAGAAGCCACAGTCAGCCATATCGCGTGTGGCTCAAGCCTTAATCCCGTTTAACCAATCCGGTCAGCACCGGGCATTAATGGAAGGAACGGTCTTAATGTGACC-
>AJ311728_RVA/Human-tc/USA/CC425/G3P9_E2_XXVI
----------------------------CGCGTGCGGAAAGATGGAAAAGCTTACCGACCTCAACTATACATTGGGTGTGATCACTCTAATGAACAGTACATTGCATACAATAATGGAAGATCCAGGGATGGCGTATTTTCCCTACATAGCATCTGTACTGACAGTTCTATTCACATTACACAAAGCGTCAATTCCTACAATGAAGATCGCATTGAAAACGTCAAGATGTTCATATAAAGTAGTGAAGTATTGTATCGTAACAATCTTTAACACACTACTGAAATTGGCAGGTTACAAAGAACAAATTACTACTAAAGATGAAATAGAGAAACAAATGGATAGAGTTGTCAAAGAGATGAGACGTCAGTTAGAAATGATTGACAAACTGACTACACGTGAAATAGAACAAGTTGAATTACTAAGACGCATTCACGACAAATTGATGATACGGCCAACTGACGACATAGACATGACGAAAGAAATCAACCAAAAGAATATAAAAACGCTAGAAGAATGGGAGAATGGAAGAAATCCTTATGAATCAAAAGAAGTGACTGCAGCAATGTAAGAGGTTGAGCTGCCGTCGACTGTCTTCGGAAGCGGCGGAGTTCTTTACAGTAAGCCCCATCGGACCTGATGGCTGGCTGAGAAGCCACAGTCAGCCATATCGCGTGTGGCTCA----------------------------------------------------------------------
>AJ311729_RVA/Human-tc/USA/KC814/G3P9_E2_XXVI
----------------------------CGCGTGCGGAAAGATGGAAAAACTTACCGACCTCAACTATACATTGGGTGTGATCACTCTAATGAACAGTACATTGCATACAATAATGGAAGATCCAGGGATGGCGTATTTTCCCTACATAGCATCTGTCCTGACAGTTCTATTCACATTACATAAAGCGTCAATTCCTACAATGAAGATCGCATTGAAAACGTCAAGATGTTCATATAAAGTAGTGAAGTATTGCATCGTAACAATCTTTAACACACTACTGAAATTGGCAGGTTACAAAGAACAAATTACTACTAAAGACGAAATAGAGAAACAAATGGATAGAGTTGTCAAAGAGATGAGACGTCAGTTAGAAATGATTGACAAACTGACTACACGTGAAATAGAACAAGTTGAATTACTAAGACGTATTCACGACAAATTGATGATACGGCCAACTGACGACATAGACATGACGAAAGAAATCAACCAAAAGAATATAAAAACGCTAGAAGAATGGGAGAATGGAAGAAATCCTTATGAATCAAAAGAAGTGACTGCAGCAATGTAAGAGGTTGAGCTGCCGTCGACTGTCTTCGGAAGCGGCGGAGTTCTTTACAGTAAGCCCCATCGGACCTGATGGCTGGCTGAGAAGCCACAGTCAGCCATATCGCGTGTGG--------------------------------------------------------------------------
>EF672610_RVA/Human-tc/USA/Se584/1998/G6P9E2_XXVI(Se584_cluster)
-----------------------------------------ATGGAAAAGCTTACCGACCTCAACTACACATTGGGTGTGATCACTCTAATGAACAGTACATTGCATACAATAATGGAAGATCCAGGGATGGCGTATTTTCCCTACATAGCATCTGTCCTGACAGTTCTATTCACATTACATAAAGCGTCAATTCCCACAATGAAGATCGCATTGAAAACGTCAAGATGTTCATATAAAGTAGTGAAGTATTGTATCGTAACAATCTTTAACACACTACTGAAATTGGCAGGTTACAAAGAACAAATTACTACTAAAGATGAAATAGAGAAACAAATGGATAGAGTTGTCAAAGAAATGAGACGTCAGTTAGAAATGATTGACAAACTGACTACACGTGAAATAGAACAAGTTGAATTACTAAAGCGTATTCACGACAAATTGATGATACGACCAACTGACGACATAGACATGACGAAAGAAATCAACCAAAAGAATATAAAAACGCTAGAAGAATGGGAGAATGGAAGAAATCCTTATGAACCAAAAGAAGTGACTGCAGCAATGTAA---------------------------------------------------------------------------------------------------------------------------------------------------------------------------------------
>FJ031022_RVA/Lamb-xx/CHN/Lamb-NT/2007/G10P15E2_XXV(Lamb-NT_cluster)
GGCTTTTAAAAGTTCTGTTCCGAGAGAGCGCGTGCGGAAAGATGGAAAAGCTTACCGACCTCAACTACACATTGAGTGTAATCACTCTAATGAACAGTACGTTGCACACAATATTGGAGGATCCGGGAATGGCATATTTTCCTTACATTGCATCTGTCCTAACAGTTTTATTCACATTACATAAAGCATCAATTCCTACAATGAAAATTGCATTGAAAACATCAAAATGTTCATACAAAGTAATAAAATATTGTATTGTAACGATATTTAACACGCTACTGAAGTTGGCGGGTTACAAAGAACAAATAACTACTAAAGATGAGATTGAGAAACAAATGGACAGAGTTGTAAAAGAAATGAGACGTCAGTTGGAAATGATTGACAAGTTGACTACACGTGAAATAGAACAAGTTGAATTACTAAAACGCATTCATGATAGATTGATGGTGCGGCCGATTGACGAAATAGACATGACGAAAGAAATTAATCAAAAGAATATAAAAACGATAGAAGAATGGGGAAATGGAAAAAATCCATATGAACCAAAAGAAGTGACTGCAGCAATGTGAGAGGTTGAACTGCCGTCGACTGTCTCCGGAAGCGGCGGAGTTCTTTACAGTAAGCCCCATCGGACCTGATGGCTGGCTGAGAAGCCACAGTCAGCCATATCGCGTGTGGCTCAAGCCTTAATCCCGTTTAACCAATCCGGTCAGCACCGGACGTTAATGGAAGGAACGGTCTTAATGTGACC-
>JQ031148_RVA/Lamb-tc/CHN/LLR/1985/G10P12E2__XXV(Lamb-NT_cluster)
GGCTTTTAAAAGTTCTGTTCCGAGAGAGCGCGTGCGGAAAGATGGAAAAGCTTACCGACCTCAACTACACATTGAGTGTAATCACTCTAATGAACAGTACGTTGCACACAATATTGGAGGATCCGGGAATGGCATATTTTCCTTACATTGCATCTGTCCTAACAGTTTTATTCACATTACATAAAGCATCAATTCCTACAATGAAAATTGCATTGAAAACATCAAAATGTTCATACAAAGTAATAAAATATTGTATTGTAACGATATTTAACACGCTACTGAAGTTGGCGGGTTACAAAGAACAAATAACTACTAAAGATGAGATTGAGAAACAAATGGACAGAGTCGTAAAAGAAATGAGACGTCAGTTGGAAATGATTGACAAGTTGACTACACGTGAAATAGAACAAGTTGAATTACTAAAACGCATTCATGATAGATTGATGGTGCGGCCGATTGACGAAATAGACATGACGAAAGAAATTAATCAAAAGAATATAAAAACGATAGAAGAATGGGGAAATGGAAAAAATCCATATGAACCAAAAGAAGTGACTGCAGCAATGTGAGAGGTTGAACTGCCGTCGACTGTCTCCGGAAGCGGCGGAGTTCTTTACAGTAAGCCCCATCGGACCTGATGGCTGGCTGAGAAGCCACAGTCAGCCATATCGCGTGTGGCTCAAGCCTTAATCCCGTTTAACCAATCCGGTCAGCACCGGACGTTAATGGAAGGAACGGTCTTAATGTGACC-
>KY113346_RVA/Human-xx/CHN/hhuman/China/2012h/2012/G10P15E2__XXV(Lamb-NT_cluster)
------------------TCCGAGAGAGCGCGTGCGGAAAGATGGAAAAGCTTACCGACCTCAACTACACATTGAGTGTAATCACTCTAATGAACAGTACGTTGCACACAATATTGGAGGATCCGGGAATGGCATATTTTCCTTACATTGCATCTGTCCTAACAGTTTTATTCACATTACATAAAGCATCAATTCCTACAATGAAAATTGCATTGAAAACATCAAAATGTTCATACAAAGTAATAAAATATTGTATTGTAACGATATTTAACACGCTACTGAAGTTGGCGGGTTACAAAGAACAAATAACTACTAAAGATGAGATTGAGAAACAAATGGACAGAGTCGTAAAAGAAATGAGACGTCAGTTGGAAATGATTGACAAGTTGACTACACGTGAAATAGAACAAGTTGAATTACTAAAACGCATTCATGATAGATTGATGGTGCGGCCGATTGACGAAATAGACATGACGAAAGAAATTAATCAAAAGAATATAAAAACGATAGAAGAATGGGGAAATGGAAAAAATCCATATGAACCAAAAGAAGTGACTGCAGCAATGTGAGAGGTTGAACTGCCGTCGACTGTCTCCGGAAGCGGCGGAGTTCTTTACAGTAAGCCCCATCGGACCTGATGGCTGGCTGAGAAGCCACAGTCAGCCATATCGCGTGTGGCTCAAGCCTTAATCCCGTTTAACCAATCCGGTCAGCACCGGACGTTAATGGAAGGAACGGTCTTAATGTGACC-
>HQ834205_RVA/Lamb-xx/CHN/CC0812-1/2008/G10P15E2__XXV(Lamb-NT_cluster)
GGCTTTTAAAAGTTCTGTTCCGAGAGAGCGCGTGCGGAAAGATGGAAAAGCTTACCGACCTCAACTACACATTGAGTGTAATCACTCTAATGAACAGTACGTTGCACACAATATTGGAGGATCCGGGAATGGCATATTTTCCTTACATTGCATCTGTCCTAACAGTTTTATTCGCATTACATAAAGCATCAATTCCTACAATGAAAATTGCATTGAAAACATCAAAATGTTCATACAAAGTAATAAAATATTGTATTGTAACGATATTTAACACGCTACTGAAGTTGGCGGGTTACAAAGAACAAATAACTACTAAAGATGAGATTGAGAAACAAATGGACAGAGTCGTAAAAGAAATGAGACGTCAGTTGGAAATGATTGACAAGTTGACTACACGTGAAATAGAACAAGTTGAATTACTAAAACGCATTCATGATAGATTGATGGTGCGGCCGATTGACGAAATAGACATGACGAAAGAAATTAATCAAAAGAATATAAAAACGATAGAAGAATGGGGAAATGGAAAAAATCCATATGAACCAAAAGAAGTGACTGCAGCAATGTGAGAGGTTGAACTGCCGTCGACTGTCTCCGGAAGCGGCGGAGTTCTTTACAGTAAGCCCCATCGGACCTGATGGCTGGCTGAGAAGCCACAGTCAGCCATATCGCGTGTGGCTCAAGCCTTAATCCCGTTTAACCAATCCGGTCAGCACCGGACGTTAATGGAAGGAATGGTCTTAATGTAACC-
>JQ004979_RVA/Goat-xx/CHN/XL/2010/G10P15E2__XXV(Lamb-NT_cluster)
GGCTTTTAAAAGTTCTGTTCCGAGAGAGCGCGTGCGGAAAGATGGAAAAGCTTACCGACCTCAACTACACATTGAGTGTAATCACTCTAATGAACAGTACGTTGCACACAATATTGGAGGATCCGGGAATGGCATATTTTCCTTACATTGCATCTGTCCTAACAGTTTTATTCACATTACATAAAGCATCAATTCCTACAATGAAAATTGCATTGAAAACATCAAAATGTTCATACAAAGTAATAAAATATTGTATTGTAACGATATTTAACACGCTACTGAAGTTGGCGGGTTACAAAGAACAAATAACTACTAAAGATGAGATTGAGAAACAAATGGACAGAGTCGTAAAAGAAATGAGACGTCAGTTGGAAATGATTGACAAGTTGACTACACGTGAAATAGAACAAGTTGAATTACTAAAACGCATTCATGATAGATTGATGGTGCGGCCGATTGACGAAATAGACATGACGAAAGAAATTAATCAAAAGAATATAAAAACGATAGAAGAATGGGGAAATGGAAAAAATCCATATGAACCAAAAGAAGTGACTGCAGCAATGTGCGAGGTTGAACTGCCGTCGACTGTCTCCGGAAGCGGCGGAGTTCTTTACAGTAAGCCCCATCGGACCTGATGGCTGGCTGAGAAGCCACAGTCAGCCATATCGCGTGTGGCTCAAGCCTTAATCCCGTTTAACCAATCCGGTCAGCACCGGACGTTAATGGAAGGAATGGTCTTAGTGTGACC-
>AB573077_RVA/Cow-wt/JPN/Dai-10/2008/G24P33_E2_XXIX
-----------------------------------------ATGGAAAAGCTTACCGACCTCAACTATACATTGAGTGTAATCACTCTAATGAACAGCACATTGCACACGATACTTGAGGATACAGGGATGGCGTATTTTCCTTATATAGCATCTGTCCTAACAGTTTTATTCACGTTGCACAAAGCATCTATTCCAACAATGAAAATTGCGCTGAAGACGTCCAAATGTTCATATAAAGTGGTGAAATATTGTATTGTGACGATTTTTAATACGTTGTTGAAATTAGCAGGTTATAAAGAACAGATTACTACTAAAGACGAGATAGAAAAGCAAATGGACAGAGTAGTCAAAGAGATGAGACGTCAGCTAGAAATGATTGATAAGTTGACTACACGTGAAATTGAGCAGGTGGAATTACTGAAACGCATTCACGATAAATTGATGATACGAACAGTAGACGAGATAGATATGACGAAAGAAATTAACCAGAAGAACGTGAGAACGCTAGAAGAATGGGAAAATGGAAAAAATCCTTATGAACCAAAAGAAGTGACTGCAGCAATGTAA---------------------------------------------------------------------------------------------------------------------------------------------------------------------------------------
>FJ422140_RVA/Rhesus-tc/USA/PTRV/1990/G8P1E2_XXIX
GGCTTTTAAAAGTTCTGTTCCGAGAGAGCGCGTGCGGAAAGATGGAAAAGCTTACCGACCTCAACTATACATTGGGTGTAATCACTCTAATGAACAGCACATTGCACACAATACTTGAGGATCCAGGGATGGCGTATTTTCCTTATATAGCATCTGTCCTAACAGTTTTGTTCATGTTGCACAAAGCATCTATTCCAACAATGAAAATTGCATTGAAGACATCCAAGTGTTCATATAAAGTAGTGAAGTATTGTATTGTGACGATTTTTAATACGCTGTTGAAATTGGCAGGTTATAAAGAACAGATTACCACTAAAGATGAGATAGAAAAGCAGATGGACAGGGTAGTCAAAGAGATGAGACGTCAGCTAGAAATGATTGATAAGTTGACTACACGTGAAATTGAGCAAGTGGAATTGCTAAAACGCATTCACGATAAATTGATGATACGAGCAGCAGACGAAATAGATATGACGAAGGAAATTAACCAAAAGAACGTGAAAACGCTAGAAGAATGGGAAAATGGAAAAAATCCTTATGAACCAAAAGAAGTGACTGCAGCAATGTAAGAGGTTGAGCTGCCGTCGACTGTCTTCGGAAGCGGCGGAGTTCTTCACAGTAAGCCCCATCGGACCTGATGGCTGACTGAGAAGCCACAGTCAGTCATATCGCGTGTGGCCTAAGCCTTAATCCCGTTTAACCAATCCGGTCAGCACCGGACGTTAATGGAAGGAACGGTCTTAATGTGACC-
>GU565083_RVA/Vaccine/USA/RotaTeq-WI78-8/1992/G3P5E2_XXIX
GGCTTTTAAAAGTTCTGTTCCGAGAGAGCGCGTGCGGAAAGATGGAAAAGCTTACCGACCTCAACTATACATTGAGTGTAATCACTCTAATGAACAGCACATTGCACACGATACTTGAGGATCCAGGAATGGCGTATTTTCCCTATATAGCATCTGTCCTAACAGTTTTGTTCACGTTGCACAAAGCATCTATTCCAACAATGAAAATTGCATTGAAGACGTCCAAGTGTTCATATAAAGTAGTGAAGTATTGTATTGTGACGATTTTCAATGCGTTGTTGAAATTGGCAGGTTATAAAGAACAGATTACCACTAAAGATGAGATAGAAAAGCAAATGGACAGGGTAGTCAAAGAGATGAGACGTCAGCTAGAAATGATTGATAAGTTGACTACACGTGAAATTGAGCAGGTGGAATTACTAAAACGCATTCACGATAAGTTGATGATACGAGCAGTAGACGAAATAGATATGACGAAGGAAATTAACCAAAAGAACGTGAAAACGCTAGAAGAATGGGAAAATGGAAAAAATCCTTATGAACCAAAAGAAGTGACTGCAGCAATGTAAGAGGTTGAGCTGCCGTCGACTGTCTTCGGAAGCGACGGAGTTCTTCACAGTAAGCCCCATCGGACCTGATGGCTGACTGAGAAGCCACAGTCAGTCATATCGCGTGTGGCTTAAGCCTTAATCCCGTTTAACCAATCCGGTCAGCACCGGACGTTAATGGAAGGAACGGTCTTAATGTGACC-
>JF693035_RVA/Cow-tc/USA/NCDV/1971/G6P1E2_XXIX(DQ-75_cluster)
-----------------------------------------ATGGAAAAGCTTACCGACCTCAACTATACATCGACTGTAATCACTCTAATGAACAGCACATTGCACACGATACTCGAGGATCCAGGGATGGCGTATTTTCCTTATATAGCATCTGTCCTAACAGTTTTGTTCACGTTGCACAAAGCATCTATTCCAACAATGAAAATTGCACTGAAGACGTCCAAATGTTCATATAAAGTGGTGAAGTATTGTATTGTGACGATTTTCAATACGTTGTTGAAATTGGCAGGTTATAAAGAACAGATTACTACTAAAGATGAGATAGAAAAGCAAATGGACAGGGTAGTCAAAGAGATGAGACGTCAGCTAGAAATGATTGATAAGTTGACTACACGTGAAATTGAGCAGGTGGAATTGCTAAAACGCATTCACGATAAATTGATGATACGAGCAGTAGACGAAATAGATATGACGAAGGAAATTAACCAAAAGAACGTGAGAACGCTAGAAGAATGGGAAAATGGAAAAAATCCTTATGAACCAAAAGAAGTGACTGCAGCAATGTAA---------------------------------------------------------------------------------------------------------------------------------------------------------------------------------------
>KT281129_RVA/Human-wt/USA/2012741499/2012/G24P14_E2_XXIX
GGCTTTTAAAAGTTCTGTTCCGAGAGAGCGCGTGCGGAAAGATGGAAAAGCTTACCGACCTCAACTATACATTGAGTGTAATCACTCTAATGAACAGCACATTGCACACGATACTCGAAGATCCAGGGATGGCGTATTTTCCTTATATAGCGTCTGTCCTAACAGTTTTGTTCACGTTGCACAAAGCATCCATTCCAACAATGAAAATTGCACTTAAGACGTCCAAGTGTTCATATAAAGTGGTGAAGTATTGTATTGTGACGACTTTCAATACGTTGTTGAAATTGGCAGGTTATAAAGAACAGATTACTACTAAAGATGAGATAGAGAAGCAAATGGACAGGGTAGTCAAAGAGATGAGACGTCAGCTAGGAATGATTGATAAGTTGACTACACGTGAAATTGAGCAGGTAGAATTGCTAAAACGTATTCACGATAAATTGATGATACGAACAGCAGACGAAATAGATATGACGAAGGAAATTAACCAAAAGAACGTGAAAACGCTAGAAGAATGGGAAAATGGGAAAAATCCTTATGAACCAAAAGAAGTGACTGCAGCAATGTAAGAGGTTGAGCTGCCGTCGACTGTCTTCGGAAGCGGCGGAGTTCTTCACAGTAAGCCCCATCGGACCTGATGACTGACTGAGAAGCCACAGTCAGTCATATCGCGTGTGGCTTAAGCCTTAATCCCGTTTAACCAATCCGGTCAGCACCGGACGTTAATGGAAGGAACGGTCTTAATGTGACC-
>JF693046_RVA/Cow-tc/ZAF/O_Agent/1965/G8P1E2__XXIX(DQ-75_cluster)
-----------------------------------------ATGGAAAAGCTTACCGACCTCAACTATACATTGAGTGTAATCACTCTAATGAACAGCACATTGCACACGATACTTGAAGATCCAGGGATGGCGTATTTTCCTTATATAGCATCTGTCCTAACAGTTTTGTTCATGTTGCACAAAGCATCTATTCCAACAATGAAAATTGCACTGAAGACGTCCAAATGTTCATATAAAGTGATAAAGTATTGTATTGTAACGATTTTCAATACGTTGTTGAAATTGGCAGGTTATAAAGAACAGATTACTACTAAAGATGAGATAGAAAAACAAATGGACAGAGTGGTCAAAGAGATGAGACGTCAGCTAGAAATGATTGACAAGTTAACTACACGTGAAATTGAGCAGGTGGAATTGCTGAAACGCATTCACGATAAATTGATGATACGAACAGTAGACGAGATAGATATGACGAAAGAAATTAACCAAAAGAACGTGAGAACGCTAGAAGAATGGGAAAATGGAAAAAATCCTTATGAACCAAAAGAAGTGACTGCAACAATGTAA---------------------------------------------------------------------------------------------------------------------------------------------------------------------------------------
>GU181282_RVA/Cow-xx/CHN/DQ-75/2008/G10P11E2_XXIX(DQ-75_cluster)
-GCGGGAATTCGATTTGTTCCGAGAGAGCGCGTGCGGAAAGATGGAAAAGCTTACCGACCTCAACTATACATTGAGTGTAATCACTCTAATGAACAGCACATTGCACACGATACTTGAGGATCCGGGGATGGCGTATTTTCCTTATATAGCATCTGTCCTAACAGTTTTGTTCACGTTGCACAAAGCATCCATTCCAACAATGAAAATTGCACTAAAGACGTCCAAATGTTCATATAAAGTGGTGAAATATTGCATTGTAACAATTTTCAATACGTTGTTGAAATTGGCAGGTTATAAAGAGCAGATTACTACTAAAGACGAGATAGAGAAGCAAATGGACAGAGTAGTCAAAGAGATGAGACGTCAGCTGGAAATGATTGATAAGTTAACTACACGTGAAATTGAACAAGTGGAATTGCTGAAACGTATTTACGATAAATTGATGATACGAACAGTGGACGAGATAGATATGACGAAAGAAATTAACCAAAAGAACGTGAGAACACTAAAAGAATGGGAAAATGGAAAGAATCCTTATGAACCAAAGGAAGTGACTGCAGCAATGTAAGAGGTTGAGCTGCCGTCGACTGTCTTCGGAAGCGGCGGAGTTCTTTACAGTAAGCCCCATCGGACCTGATGGCTGACTGAGAAGCCACAGTCAGTCATATCGCGTGTGGCTTAAGCCTTAATCCCGTTTAACCAATCCGGTCAGCACCGGACGTTAATGGAAGGAATGGTCAATCACTAGTG-
>JX866788_RVA/Dog-wt/TUR/ANK-K18/2010/GxPxE2_XXIX(DQ-75_cluster)
-----------------------------------------ATGGAAAAGCTTACCGACCTCAATTATACATTGAGTGTAATCACTCTGATGAACAGTACATTGCACACAATACTTGAAGATCCAGGAATGGCGTATTTTCCTTATATAGCATCTGTCCTAACAGTTTTGTTTACATTGCACAAAGCGTCTATTCCAACAATGAAAATTGCACTAAAGACATCCAAATGTTCATATAAGGTAGTGAAGTATTGTATTGTGACAATTTTCAATACGTTGTTGAAATTGGCAGGTTATAAAGAACAGATTACTACTAAAGACGAGATAGAGAAGCAAATGGACAGAGTAGTCAAGGAAATGAGACGTCAGCTAGAAATGATTGATAAGTTAACTACACGTGAAATTGAACAAGTGGAATTGCTGAAACGTATTTACGATAAATTGACGATACGAACAGCAGACGAGATAGATATGACGAAAGAAATCAACCAAAAGAACGTGAGAACGCTAAAAGAATGGGAAAATGGAAAGAACCCTTATGAACCAAAAGAAGTGACTGCAGCAATG------------------------------------------------------------------------------------------------------------------------------------------------------------------------------------------
>KP006515_RVA/Human-wt/GTM/2009726790/2009/G8P14_E2_XXIX
-----------------------------------------ATGGAAAAGCTTACCGACCTCAACTACACATTGAGTGTAATCACTCTAATGAACAGCACATTGCACACGATACTTGAGGATCCAGGGATGGCGTATTTTCCTTATATAGCATCTGTCCTAACAGTTTTGTTTACGTTGCACAAAGCATCTATTCCAACAATGAAAATCGCACTAAAGACATCCAAATGTTCATATAAGGTGGTGAAGTATTGTATTGTGACAATTTTCAATACGTTGTTGAAATTGGCAGGTTACAAAGAACAGATTACTACTAAAGACGAGATAGAGAAACAAATGGACAGAGTAGTCAAAGAGATGAGACGTCAGCTAGAAATGATTGATAAGTTGACTACACGTGAGATCGAACAAGTGGAATTGTTGAAACGTATTTACGATAAATTGATGATACGAACAGCAGACGAGATAGATATGACGAAAGAAATCAACCAAAAGAACGTGAGAACGCTAAAAGAATGGGAAAATGGAAAGAATCCTTATGAACCAAAAGAAGTGACTGCAGCAATGTAA---------------------------------------------------------------------------------------------------------------------------------------------------------------------------------------
>KM454512_RVA/Horse-tc/USA/FI23/1981/G14P12E2_E2_XXIX
GGCTTTTAAAAGTTCTGTTCCGAGAGAGCGCGTGCGGAAAGATGGAAAAGCTTACCGACCTCAACTATACATTGAGTGTAATCACTCTAATGAACAACACATTGCACACGATACTTGAAGATCCAGTGATGGCGTATTTTCCTTATATAGCATCTGTCCTGACAGTTTTGTTTACGTTGCACAAAGCATCCATTCCAACAATGAAAATTGCACTAAAGACATCCAAATGTTCATATAAAGTGGTGAAGTATTGTATTGTAACAATTTTAAATACGTTGTTGAAATTAGCAGGTTATAAAGAACAGATTACTACTAAAGACGAGATAGAAAAGCAAATGGACAGAGTAGTCAAAGAGATGAGACGTCAGCTAGAAATGATTGATAAGTTGACTACACGTGAAATTGAACAGGTGGAATTGTTGAAATGTATTTACGATAAATTGATGATACGAACAGCAGACGAGATAGATATGACGAAAGAAATCAACCAAAAGAACGTAAGAACGCTTAAAGAATGGGAAAATGGAAAAAATCCTTATGAACCAAAAGAATTGACTGCAGCAATGTAAGAGGTTGAGCTGCCGTCGACTGTCTTCGGAAGCGGCGGAGTTCTTTACAGTAAGCCCCATCGGACCTGATGATTGACTGAGAAGCCACAGTCAATCATATCGCGTGTGGCTTAAGCCTTAATCCCGTTTAACCAATCCGGTCAGCACCGGACGTTAATGGAAGGAATGGTCTTAATGTGACC-
>JF791804_RVA/Monkey-tc/ZAF/SA11(H96)/G3P2E2__XXX(SA11_cluster)
-----------------------------------------ATGGAAAAGCTTACCGACCTCAATTATACATTGAGTGTAATCACTCTAATGAACAATACATTGCACACAATACTTGAGGATCCAGGAATGGCGTATTTTCCTTATATAGCATCTGTCTTAACAGTTTTGTTTGCGCTACATAAAGCATCCATTCCAACAATGAAAATTGCACTGAAAACGTCAAAATGTTCATATAAAGTGGTGAAATATTGTATTGTAACAATTTTTAATACGTTGTTAAAATTGGCAGGTTATAAAGAGCAGATAACTACTAAAGGTGAGATAGAAAAGCAAATGGACAGAGTAGTCAAAGAAATGAGACGCCAGCTAGAAATGATTGACAAATTGACTACACGTGAAATTGAACAAGTAGAGTTGCTTAAACGCATTTACGATAAATTGACGGTGCAAACGACAGGTGAAATAGATATGACAAAAGAGATCAATCAAAAAAACGTGAGAACGCTAGAAGAATGGGAAAGTGGAAAAAATCCTTATGAACCAAGAGAAGTGACTGCAGCAATG------------------------------------------------------------------------------------------------------------------------------------------------------------------------------------------
>KY972002_RVA/Alpaca-wt/PER/AlpSA28/2014/GxPxE2__XXX(SA11_cluster)
----------------------------CGCGTGCGGAAAGATGGAAAAGCTTACCGACCTCAATTATACATTGAGTGTAATCACTCTAATGAACAATACATTGCACACAATACTTGAGGATCCAGGAATGGCGTATTTTCCTTATATAGCATCTGTCTTAACAGTTTTGTTTGCGCTACATAAAGCATCCATTCCAACAATGAAAATTGCATTGAAAACGTCAAAATGTTCATATAAAGTGGTGAAATATTGTATTGTAACAATTTTTAATACGTTGTTAAAATTGGCAGGTTATAAAGAGCAGATAACTACTAAAGATGAGATAGAAAAGCAAATGGACAGAGTAGTCAAAGAAATGAGACGCCAGCTAGAAATGATTGACAAATTGACTACACGTGAAATTGAACAAGTAGAGTTGCTTAAACGCATTTACGATAAATTGACGGTGCAAACGACAGGCGAAATAGATATGACAAAAGAGATCAATCAAAAAAACGTGAGAACGCTAGAAGAATGGGAAAGTGGAAAAAATCCTTATGAACCAAGAGAAGTGACTGCAGCAATGTAAGAGGTTGAGCTGCCGTCGACTGTCCTCGGAAGCGGCGGAGTTCTTTACAGTAAGCACCATCGGACCTGATGGCTGACTGAGAAGCCACAGTCAGCCATATCGCGTGTGGCTCAAGCCTTAATCCCGTTTAACCAATCCGGTCAGCACCGGACGTTAATGGAAGGAACGGTCTTAATGTG----
>KY972050_RVA/Llama-wt/PER/L28/2014/GxPxE2__XXX(SA11_cluster)
----------------------------CGCGTGCGGAAAGATGGAAAAGCTTACCGACCTCAATTATACATTGAGTGTAATCACTCTAATGAACAATACATTGCACACAATACTTGAGGATCCAGGAATGGCGTATTTTCCTTATATAGCATCTGTCTTAACAGTTTTGTTTGCGCTACATAAAGCATCCATTCCAACAATGAAAATTGCATTGAAAACGTCAAAATGTTCATATAAAGTGGTGAAATATTGTATTGTAACAATTTTTAATACGTTGTTAAAATTGGCAGGTTATAAAGAGCAGATAACTACTAAAGATGAGATAGAAAAGCAAATGGACAGAGTAGTCAAAGAAATGAGACGCCAGCTAGAAATGATTGACAAATTGACTACACGTGAAATTGAACAAGTAGAGTTGCTTAAACGCATTTACGATAAATTGACGGTGCAAACGACAGGCGAAATAGATATGACAAAAGAGATCAATCAAAAAAACGTGAGAACGCTAGAAGAATGGGAAAGTGGAAAAAATCCTTATGAACCAAGAGAAGTGACTGCAGCAATGTAAGAGGTTGAGCTGCCGTCGACTGTCCTCGGAAGCGGCGGAGTTCTTTACAGTAAGCACCATCGGACCTGATGGCTGACTGAGAAGCCACAGTCAGCCATATCGCGTGTGGCTCAAGCCTTAATCCCGTTTAACCAATCCGGTCAGCACCGGACGTTAATGGAAGGAACGGTCTTAATGTG----
>JX567767_RVA/Human-wt/AUS/V585/2011/G10P14E2_Distinct
----------------GTTCCGAGAGAGCGCGTGCGGAAAGATGGATAAGCTTACCGACCTCAACTATACATTGAGTGTAATCACTCTAATGAACAGCACATTGCACACAATACTTGAGGATCCAGGAATGGCGTATTTCCCTTATATAGCATCTGTCCTAACAGTCTTGTTCACGCTACATAAAGCATCAATTCCAACGATGAAAATTGCATTGAAGACGTCAAAATGTTCATATAAGGTAGTAAAATATTGTATTGTAACAATTTTCAATACACTTCTGAAACTGGCAGGTTATAAAGAGCAAATTACTACTAAAGATGAAATAGAAAAACAAATGGACAGAGTAGTCAAAGAAATGAGACGTCAGCTAGACATGATTGACAAATTGACCACACGTGAAATTGAACAAGTGGAATTGCTTAAACGTATTCATGACAAATTGATGATACGAACGACGGACGAGATAGATATGACGAAAGAAATTAATCAAAAGAACGTGAGAACGCTAAAAGAATGGGAAAATGGAAAAAATCCTTACGAACCAAAAGAAGTGACTGCAGCAATGTAAGAGGTTGAGCTGCCGTCGACTGTCTACGGAAGCGGCGGAGTTCTTCACAGTAAGCCCCATCGGACCTGATGGCTGACTGAGAAGCCACAGTCAGCCATATCGCGTGTGGCTTGAGCCTTAATCCCGTTTAACCAATCCGGTCAGCACCGGACGTTAATGGAAGGAATGGTCTAATTGTGACCA
>LC095963_RVA/Human-wt/VNM/NT0082/2007/G10P14_E2_Distinct
--------------------------AGCGCGTGCGGAAAGATGGAGAAGCTTACCGACCTCAATTATACATTGGGTGTAATAACTCTGATGAATAGCACGTTACATACAATACTTGAAGATCCAGGAATGGCGTATTTTCCTTATATTGCATCTGCCCTAACAGTATTGTTTACGCTACATAAAGCGTCAATTCCAACAATGAAAATCGCATTAAAGACATCCAGATGTTCGTATAAAGTAGTGAAATATTGTGTTGTAACAATCTTTAATACATTGTTGAAACTAGCAGGTTATAAAGAGCAGATTACCACTAAAGATGAGATAGAAAAGCAAATGGATAGAGTAGTTAAAGAAATGAGACGTCAGTTGGAGATGATAGATAGACTGACTACACGTGAGATTGAGCAAGTAGAACTGCTTAAACGCATTCACGACAAACTAATGATACGAGCAACTGACGAAATAGATATGACGAAGGAAATTAATCAAAAGAACATAAAAACGCTTGAAGAGTGGGAGAGTGGAAAGAATCCATATGAACCTAAGGAAGTGACTGCAACAATGTGAAAGGTTGAGCTGCCGTCGACTGTCTTCGGAAGCGGCGGAGTTCTTTACAGTAAGCCCCATCGGACCTGATGACTGGCTGAGAAGCCACAGTCAGTCATATCGCGTGTGGCTCAAGCCTTAATCCCGTTTAACCAATCCGGTCAGCACCGGACGTTAATGGA----------------------
>KC442912_RVA/Human-wt/USA/DC5362/1991/G1P8_NSP4_E1_Outgroup
------------------------AGAGCGCGTGCGGAAAGATGGATAAGCTTGCCGACCTCAACTACACATTGAATGTAATCACTTTAATGAATGACACATTGCATTCTATAATTCAAGATCCTGGAATGGCGTATTTTCCATATATTGCATCTGTTCTAACAGTTTTGTTCACATTACATAAAGCTTCAATTCCAACCATGAAAATAGCATTGAAAACATCAAAATGTTCATATAAAGTGATTAAATATTGTATAGTCACGATCATTAACACTCTTTTAAAATTGGCTGGATATAAAGAGCAGGTTACTACAAAAGACGAAATTGAGCAACAGATGGACAGAATTGTTAAAGAGATGAGACGTCAGCTGGATATGATTGATAAACTAACTACTCGTGAAATTGAACAGGTTGAATTGCTTAAACGTATACATGACAACCTGATAACTAGACCAGTTGACGTCATAGATATGTCGAAGGAATTCAATCAGAAAAACATCAAAACGCTAGATGAATGGGAGAGTGGAAAAAATCCATATGAACCGTTAGAAGTGACTGCATCCATGTGAGAGGTTGAGTTACCGTCGTCTGTCTTCGGAAGCGGCGGAACTCTTCACCGCAAGTCCCATTAGACCTGATGATTGACTGAGAAGCCACAGTCAATCATATCGCGTGTGGCTC-AGCTTTAATCCCGTTTAACTAATCCAGCGAGTGTTGGACGTTAATGGAA---------------------
