# Supplementary material for: Sub-genotype phylogeny of the non-G, non-P genes of genotype 2 Rotavirus A strains
Source: PLoS One. 2019 May 31;14(5):e0217422. doi: 10.1371/journal.pone.0217422 (PMC6544246; doi:10.1371/journal.pone.0217422)
Supplement: S1 File — (ZIP) [file pone.0217422.s002.zip › S1 File /Ref_seq_H2_final.txt]

>KC443586_RVA/Human-wt/AUS/CK20001/1977/G2P4_H2_I
GGCTTTTAAAGCGCTACAGTGATGTCTCTCAGTATTGATGTGACTAGTCTTCCTTCAATTTCTTCAAGTGTTTATAAAAATGAATCGTCTTCAACAACGTCAACTATTTCTGGAAAATCTATTGGTAGGAGTGAACAGTACATTTCACCAGATGCAGAAGCTTTCAATAAATACATGTTGTCAAAATCTCCAGAAGATATTGGACCTTCTGATTCTGCATCGAACGATCCACTCACCAGCTTTTCGATTAGATCGAATGCAGTTAAGACAAATGCAGATGCTGGCGTGTCTATGGATTCATCAGCGCAATCACGACCATCTAGCGACATTGGATACGATCAAATGGATTTCTCCTTGAATAAAGGTATTAAATTTGATGCTACAGTGGACTCTTCAATATCAATATCTACCACATCAAAGAAGGAGAAATCTAAACAAGAAAACAAAAATAAGTATAAAAAATGTTACCCAAAAATCGAAGCAGAGTCTGATTCCGATGATTACATATTAGATGATTCAGATAGCGATGATGGAAAATGTAAAAATTGCAAATATAAAAAGAAATATTTTGCACTTCGTTTAAGAATGAAACAAGTTGCAATGCAATTAATTAAAGATTTATGAAAATTTTCTGATTACTCTTGTCATTAATTACTAAATATTCACTCAATGCACGGATAAT-AAATGCTATCTAATTATATTGTATGATAATTATTAC--AATATATACTGTGTTATTGAATTTAATGATATCCTAATGATAGAAGATTGATGCGTCTAACCTGAGAGATCACTAGGGAGCTCCCCACTCCCGTTTTGTGACC
>LC002053_RVA/Human-wt/JPN/83A001/1983/G2P4_H2_I
---------------------------------------------------CCTTCAATTTCTTCAAGTGTTTATAAAAATGAATCATTTTCAACAACGTCAACTATTTCTGGAAAATCTATTGGTAGGAGTGAACAGTACATTTCACCAGATGCAGAAGCTTTCAATAAATACATGTTGTCAAAATCTCCAGAAGATATTGGACCTTCTGATTCTGCATCGAACGATCCACTCACCAGCTTTTCGATTAGATCGAATGCAGTTAAGACAAATGCAGATGCTGGCGTGTCTATGGATTCATCAACGCAATCACGACCATCTAGCGACATTGGATACGATCAAATGGATTTCTCCTTGAATAAAGGTATTAAAATTGATGCTACAGTAGACTCTTCAATATCAATATCTACCACATCAAAGAAGGAGAAATCTAAACAAGAAAACAAAAATAAGTATAAAAAATGTTACCCAAAAATCGAAGCAGAGTCTGATTCCGATGATTACATATTAGATGATTCAGATAGTGATGATGGAAAATGTAAAAATTGCAAATATAAAAAGAAATATTTTGCACTTCGTTTAAGAATGAAACAAGTCGCAATGCAATTAATTAAAGATTTATGAAAATTTTCTGATCACTCTTGTCATTAATTACTAAATATTCACTTAATGCACGGATAAT-AAATGCTATCTAATTATATTGTATGATAATTATTAC--AATATATACTGTGTTATTGAATTTAATGATATCCTAATGAGAGAAGATTGATGC-------------------------------------------------
>M28378_RVA/Human-tc/IDN/B37/1978-1979/G8P10_T2_I
GGCTTTTAAAGCGCTACAGTGATGTCTCTCAGTATTGATGTGACTAGTCTTCCTTCAATTTCTTCAAGTGTTTATAAAAATGAATCGTCTTCAACAACGTCAACCATTTCTGGAAAATCTATTGGTAGGAGTGAACAGTACATTTCACCAGATGCAGAAGCTTTCAATAAATACATGTTGTCAAAATCTCCAGAAGATATTGGACCTTCTGATTCTGCATCGAACGATCCACTCACCAGCTTTTCGATTAGATCGAATGCAGTTAAGACAAATGCAGATGCTGGCGTGTCTATGGATTCATCAGCGCAATCACGACCATCTAGCGACATTGGATACGATCAAATGGATTTCTCCTTGAATAAAGGTATTAAAATTGATGCTACAGTGGACTCTTCAATATCGATATCTACTACATCACAGAAGGAGAAATCTAAACAAGAAAACAAAAATAAGTATAAAAAATGTTACCCAAAAATCGAGGCAGAGTCTGATTCCGATGATTACATATTAGATGATTCAGATAGTGATGATGGAAAATGTAAAAATTGCAAATATAAAAAGAAATATTTTGCACTTCGCTTAAGAATGAAACAAGTTGCAATGCAATTAATTAAAGATTTATGAAAATTTTCTGATTACTCTTGTCATTAATTACTAAATATTCACTTAATGCACGGATAATAAAATGTTATCTAATTATATTGTATGATAATTATTAC--AATATATACTGTGTTATTGAA-TTAATGATGTCCTAATAAGAGAAGATTGATGCGTCTAACCT----GATCACTAGGGAGCTCCCCACTCCCGTTTTGTGACC
>KC178755_RVA/Human-wt/ITA/PAI11/1996/G2P4_H2_II
GGCTTTTAAAGCGCTACAGTGATGTCTCTCAGTATTGATGTGACTAGTCTTCCTTCAATTTCTTCAAGCGTTTATAAAAATGAATCGTTTTCAACAACGTCAACTATTTCTGGAAAATCTATTGGTAGGAGTGAACAGTACATTTCACCAGATGCAGAAGCTTTCAATAAATACATGTTGTCAAAATCTCCAGAAGATATTGGACCTTCTGATTCTGCATCGAACGATCCACTCACCAGCTTTTCGATTAGATCGAATGCAGTTAAGACAAATGCAGATGCTGGCGTGTCTATGGATTCATCAGTACAATCACGACCATCTAGCGACATTGGATGTGATCAAATGGATTTCTCCTTGAATAAAGGTATTAAAATTGATGCTACAGTGGACTCTTCAATATCAATATCTACCACATCAAAGAAGGAGAAATCTAAACAGGAAAGCAAAAATAAATATAAAAAATGTTACCCAAAAATTGAAGCAGAATCTGATTCCGATGATTACGTATTAGATGATTCAGATAGTGATGATGGAAAATGTAAAAATTGCAAATATAAAAAGAAATATTTTGCACTTCGATTAAGAATGAAACAAGTTGCAATGCAGTTAATTAAAGATTTGTGAAAATTCCCTAATTGTTCTTGTCATTAACTA--AAACATTCACCTAATGTACGGATAAT-AAATGTTGTTTAATTATATTGTATAATAG-TATTTTACAATGTATATTGTGTTATTAAATTTAATAATATTCTAATGAGAGAAGATTGATACGTCTAACCTGAGAGATCACTAGGGAGCTCCCCAC---------------
>JQ715677_RVA/Human-wt/BRA/HSP034/1998/G2P6_H2_II
----------------CAGTGATGTCTCTCAGTATTGATGTGACTAGTCTTCCTTCAATTTCTTCAAGCGTTTATAAAAATGAATCGTTTTCAACAACGTCAACTATTTCTGGAAAATCTATTGGTAGGAGTGAACAGTACATTTCACCAGATGCAGAAGCTTTCAATAAATACATGTTGTCAAAATCTCCAGAAGATATTGGACCTTCTGATTCTGCATCGAACGATCCACTCACCAGCTTTTCGATTAGATCGAATGCAGTTAAGACAAATGCAGATGCTGGCGTGTCTATGGATTCATCAGTACAATCACGACCATCTAGCGACATTGGATGTGATCAAATGGATTTCTCCTTGAATAAAGGTATTAAAATTGATGCTACAGTGGACTCTTCAATATCAATATCTACCACATCAAAGAAGGAGAAATCTAAACAAGAAAACAGAAATAAATACAAAAAATGTTACCCAAAAATTGAAGCAGAATCTGATTCCGATGATTACGTATTAGATGATTCAGATAGTGATGATGGAAAATGTAAAAATTGCAAATATAAAAAGAAATATTTTGCACTTCGGTTAAGAATGAAACAAGTTGCAATGCAGTTAATTAAAGATTTGTGAAAATTCCCTAATTGTTCTTGTCATTAACTA--AAACATTCACTTAATGTACGGATAAT-AAATGTTATTTAATTATATTGTATAATAG-TATTTTACAATGTATATTGTGTTATTAAATTTAATAATATTCTAATGAGAGAAGATTGATACGTCTGACCTGAGAGATCACTAGGGAGCTCCCCAC---------------
>AB091727_RVA/Human-tc/JPN/KUN/1980/G2P4_H2_III
------------------------TCTCTCAGTATTGATGTGACTAGTCTTCCTTCAATTTCTTCAAGTGTTTATAAAAATGAATCGTTTTCAACAACGTCAACTATTTCTGGAAAATCTATTGGTAGGAGTGAACAGTACATTTCACCAGATGCAGAAGCTTTCAATAAGTACATGTTGTCAAAATCTCCAGAAGATATTGGACCTTCTGATTCTGCATCGAACGATCCACTCACCAGCTTTTCGATTAGATCGAATGCAGTTAAGACAAATGCAGATGCTGGCGTGTCTATGGATTCATCAGCACAATCACGACCATCTAGCGACATTGGATACGATCAAATGGATTTCTCCTTAAATAAAGGTATTAAAATTGATGCTACAGTGGATTCTTCAATATCAATATCTACCACATCAAAGAAGGAGAAATCTAAACAAGAGAACAAAAATAAATATAAAAAATGTTATCCAAAAATTGAAGCAGAATCTGATTCCGATGACTACGTATTAGATGATTCAGATAGTGATGACGGAAAATGTAAAAATTGCAAATATAAAAAGAAATACTTTGCACTTCGTTTAAGAATGAAACAAGTTGCAATGCAATTGATTAAAGATTTGTGAAAATTTTCTAATTACTCTTATCATTAACTATTAAATATTCACTTAATATACGGATGAT-AAATGTTGTTTAATTATATTGCATAATAG-TATTAT------TATATCGTGTTATTGAATTTAATAACATTATAATGAGAGAAGATTGATGCGTCTAACCTAAGAGATCACTAGGGAGCTC--------------------
>LC438400_RVA/Human-tc/JPN/80SR001/1980/G2P4_H2_III
AATCTATTG---GTAGGAGTGATGTCTCTTAGTATTGATGTGACTAGTCTTCCTTCAATTTCTTCAAGTGTTTATAAAAATGAATCGTTTTCAACAACGTCAACTATTTCTGGAAAATCTATTGGTAGGAGTGAACAGTACATTTCACCAGATGCAGAAGCTTTCAATAAGTACATGTTGTCAAAATCTCCAGAAGATATTGGACCTTCTGATTCTGCATCGAACGATCCACTCACCAGCTTTTCGATTAGATCGAATGCAGTTAAGACAAATGCAGATGCTGGCGTGTCTATGGATTCATCAGCACAATCACGACCATCTAGCGACATTGGATACGATCAAATGGATTTCTCCTTAAATAAAGGTATTAAAATTGATGCTACAGTGGATTCTTCAATATCAATATCTACCACATCAAAGAAGGAGAAATCTAAACAAGAGAACAAAAATAAATATAAAAAATGTTATCCAAAAATTGAAGCAGAATCTGATTCCGATGACTACGTATTAGATGATTCAGATAGTGATGACGGAAAATGTAAAAATTGCAAATATAAAAAGAAATACTTTGCACTTCGTTTAAGAATGAAACAAGTTGCAATGCAATTGATTAAAGATTTGTGAAAATTTTCTAATTACTCTTATCATTAACTATTAAATATTCACTTAATATACGGATGAT-AAATGTTGTTTAATTATATTGCATAATAG-TATTAT------TATATCGTGTTATTGAATTTAATAACATTATAATGAGAGAAGATTGATGCGTCTAACCTAAGAGATCACTAGGGAGCTCCCCACT--------------
>JF304936_RVA/Human-tc/KEN/AK26/1982/G2P4_H2_Distinct
GGCTTTTAAAGCGCTACAGTGATGTCTCTCAGTATTGATGTGACTAGTCTTCCTTCAATTTCTTCAAGTGTTTATAAAAATGAATCGTTTTCAACAACGTCAACTATTTCTGGAAAATCTATTGGTAGGAGTGAACAGTACATTTCACCAGATGCAGAAGCTTTCAATAAATACATGTTGTCAAAATCTCCAGAAGATATTGGACCTTCTGATTCTGCATCGAACGATCCACTCACCAGCTTTTCGATTAGATCGAATGCAGTTAAGACAAATGCAGATGCTGGCGTGTCTATGGATTCATCAGTACAATCACGACCATCTAGCGACATTGGATATGATCAAATGGATTTCTCCTTGAATAAAGGTATTAAAATTGATGCTACAGTGGACTCTTCAATATCAATATCTACCACATCAAAGAAGGAGAAATCTAAACAAGAAAACAAAAATAAATATAAAAAATGTTACCCAAAAATCGAAGCAGAATCTGATTCCGATGATTATGTATTAGATGATTCAGATAGTGATGATGGAAAATGTAAAAATTGCAAATATAAAAAGAAATATTTTGCACTTCGGTTAAGAATGAAACAAGTTGCAATGCAGTTAATTAAAGATTTGTGAAAATTCTCTGATTGTTCTTGTCATTGACTA--AAACATTCACCTAATGTACGGATAAT-AAATGTAGTTTAATTATATTGTATAATAG-TGTTTTACAATGTATACCGTGTTATTAAATTTAATAATATACTAATGAGAGAAGATTGATACGTCTAACCTGAGAGATCACTAGGGAGCTCCCCACTCCCGTTTTGTGACC
>AY787651/RVA/Human-xx/TB-Chen/1996/G2P4_H2_IVnon-a
GGCTTTTAAAGCGCTACAGTGATGTCTCTTAGTATTGATGTGACTAGTCTTCCTTCAATTTCTTCAAGTGTTTATAAAAATGAATCGTTTTCAACAACGTCAACTATTTCTGGAAAATCTATTGGTAGGAGTGAACAGTACATTTCACCAGGTGCAGAAGCTTTCAATAAGTACATGTTGTCAAAATCTCCAGAAGATATTGGACCTTCTGATTCTGCATCGAACGATCCACTCACCAGCTTTTCGATTAGATCGAATGCAGTTAAGACAAATGCAGATGCTGGCGTGTCTATGGATTCATCAGCACAATCACGACCATCTAGCGACATTGGATACGATCAAATGGATTTCTCCTTAAATAAAGGTATTAAAATTGATGCTACAGTGGATTCTTCAATATCAATATCTACCACATCAAAGAAGGAGAAATCTAAACAAGAGAACAAAAATAAATATAAAAAATGTTATCCAAAAATTGAAGCAGAATCTGATTCTGATGACTACGTATTAGATGATTCAGATAGTGATGATGGAAAATGTAAAAATTGCAAGTATAAAAAGAAATATTTTGCACTTCGTTTAAGAATGAAACAAGTTGCAATGCAATTGATTAAAGATTTGTGAAAATTTTCTGATTACTCTTATCATTAACTATTAAATATTTACTTAATATACGGATGAT-AAATGTTATTTAATTATATTATATAATAG-TATTAT------TATATCGTGTTATTTAATTTAATAACATTCTAATGAGAGAAGATTGATGCGTCTACCCTAAGAGATCACTAGGGAGCTCCCCACTCCCGTTTTGTGACC
>AB971565_RVA/Human-tc/JPN/AU64/1989/G1P4_H2_IVnon-a
GGCTTTTAAAGCGCTACAGTGATGTCTCTTAGTATTGATGTAACTAGTCTTCCTTCAATTTCTTCAAGTGTTTATAAAAATGAATCGTTTTCAACAACGTCAACTATCTCTGGAAAATCTATTGGTAGGAGTGAACAGTACATTTCACCAGATGCAGAAGCTTTCAATAAGTACATGTTGTCAAAATCTCCAGAAGATATTGGACCTTCTGATTCTGCATCGAACGATCCACTCACCAGCTTTTCGATTAGATCGAATGCAGTTAAGACAAATGCAGATGCTGGCGTGTCTATGGATTCATCAGCACAATCACGACCATCTAGCGACATTGGATACGATCAAATGGATTTCTCCTTAAATAAAGGTATTAAAATTGATGCTACAATGGATTCTTCAATATCAATATCTACCACATCAAAGAAGGAGAAATCTAAACAAGAGAACAAAAATAAATATAAAAAATGTTATCCAAAAATTGAAGCAGAATCTGATTCTGATGACTACGTATTAGATGATTCAGATAGCGATGATGGAAAATGTAAAAATTGCAAGTATAAAAAGAAATATTTTGCACTTCGTTTAAGAATGAAACAAGTTGCTATGCAATTGATTAAAGATTTGTGAAAATTTTCTGATTACTCTTATCATTAACTATTAAATATTCACTTAATATACGGATGAT-AAATGTTGTTTAATTATATTATATAATAG-TATTAT------TATATCGTGTTATTGAATTTAATAACATTCTAATGAGAGAAGATTGATGCGTCTAACCTAAGAGATCACTAGGGAGCTCCCCACTCCCGTTTTGTGACC
>AB762779_RVA/Human-tc/JPN/AU605/1986/G2P4_H2_IVnon-a
------------------------------------------------CTTCCTTCAATTTCTTCAAGTGTTTATAAAAATGAATCGTTTTCAACAACGTCAACTATTTCTGGAAAATCTATTGGTAGGAGTGAACAGTACATTTCACCAGATGCAGAAGCTTTCAATAAGTACATGTTGTCAAAATCTCCAGAAGATATTGGACCTTCTGATTCTGCATCGAACGATCCACTCACCAGCTTTTCGATTAGATCGAATGCAGTTAAGACAAATGCAGATGCTGGCGTGTCTATGGATTCATCAGCACAATCACGACCATCTAGCGACATTGGATACGATCAAATGGATTTCTCCTTAAATAAAGGTATTAAAATTGATGCTACAATGGATTCTTCAATATCAATATCTACCACATCAAAGAAGGAGAAATCTAAACAAGAGAACAAAAATAAATATAAAAAATGTTATCCAAAAATTGAAGCAGAATCTGATTCTGATGACTACGTATTAGATGATTCAGATAGTGATGATGGAAAATGTAAAAATTGCAAGTATAAAAAGAAATATTTTGCACTTCGTTTAAGAATGAAACAAGTTGCAATGCAATTGATTAAAGATTTGTGAAAATTTTCTGATTACTCTTATCATTAATTATTAAATATTCACTTAATGTACGGATGAT-AAATGTTGTTTAATTATATTATATAATAG-TATTAT------TATATCGTGTTATTGAATTTAATAACATTCTAATGAGAGAAGATTGATGC-------------------------------------------------
>LC065027_RVA/Human-tc/JPN/AU109/1994/G8P4_H2_IVnon-a
------------------------TCTCTTAGTATTGATGTAACTAGTCTTCCTTCAATTTCTTCAAGTGTTTATAAAAATGAATCGTTTTCAACAACGTCAACTATTTCTGGAAAATCTATTGGTAGGAGTGAACAGTACATTTCACCAGATGCAGAAGCTTTCAATAAGTACATGTTGTCAAAATCTCCAGAAGATATTGGACCTTCTGATTCTGCATCGAACGATCCACTCACCAGCTTTTCGATTAGATCGAATGCAGTTAAGACAAATGCAGATGCTGGCGTGTCTATGGATTCATCAGCACAATCACGACCATCTAGCGACATTGGATACGATCAAATGGATTTCTCCTTAAATAAAGGTATTAAAATTGATGCTACAATGGATTCTTCAATATCAATATCTACCACATCAAAGAAGGAGAAATCTAAACAAGAGAACAAAAATAAATATAAAAAATGTTATCCAAAAATTGAAGCAGAATCTGATTCTGATGACTACGTATTAGATGATTCAGATAGCGATGATGGAAAATGTAAAAATTGCAAGTATAAAAAGAAATATTTTGCACTTCGTTTAAGAATGAAACAAGTTGCTATGCAATTGATTAAAGATTTGTGAAAATTTTCTGATTACTCTTATCATTAACTATTAAATATTCACTTAATATACGGATGAT-AAATGTTGTTTAATTATATTATATAATAG-TATTAT------TATATCGTGTTATTAAATTTAATAATATTCTAATGAGAGAAGATTGATGCGTCTAACCTAAGAGATCACTAGGGAGCTC--------------------
>KP007180_RVA/Human-wt/PHI/TGO12-007/2012/G2P4_H2_IVa
GGCTTTTAAAGCGCTACAGTGATGTCTCTTAGTATTGACGTGACTAGTCTTCCTTCAATTTCTTCTAGCGTTTATAAAAATGAATCGTTTTCAACAACGTCAACTATTTCTGGAAAATCTATTGGTAGGAGTGAACAGTACATTTCACCAGATGCAGAAGCTTTCAATAAGTACATGTTGTCAAAATCTCCAGAAGATATTGGACCTTCTGATTCTGCATCGAACGATCCACTCACCAGCTTTTCGATTAGATCGAATGCAGTTAAGACAAATGCAGATGCTGGCGTGTCTATGGATTCATCAGCACAATCACGACCATCTAGTGACATTGGATACGATCAAATGGATTTCTCCTTAAATAAAGGTATTAAAATTGATGCTACAATGGATTCTTCAATATCAATATCTACTACATCAAAGAAGGAGAAATCTAAACAAGAGAACAAAAATAAATATAAAAAATGTTATCCAAAAATTGAAGCAGAATCTGATTCTGATGAGTACGTATTAGATGATTCAGATAGTGATGATGGAAAATGTAAAAATTGTAAATATAAAAAGAAATATTTTGCACTTCGTTTAAGAATGAAACAAGTCGCAATGCAATTGATTAAAGATTTGTGAAAATTTTCTGATTACTCTTATTATTAACTGTTAAATATTCACTTATTATATGAATGAT-GAATGTTGTTTAATTATATTATACAATAG-TATTAT------TATATCGCGTCATTGAATTTAACAACTTTCTAATGAGAGAAGATTAATGCGTCTACCCTAAGAGATCACTAGGGAGCTCCCCACTCCCGTTTTGTGACC
>MG181677_RVA/Human-wt/MWI/BID2DE/2013/G1P8__H2_IVa
GGCTTTTAAAGCGCTACAGTGATGTCTCTTAGTATTGACGTAACTAGTCTTCCTTCAATTTCTTCTAGCGTTTATAAAAATGAATCGTTTTCAACAACGTCAACTATTTCTGGAAAATCTATTGGTAGGAGTGAACAGTACATTTCACCAGATGCGGAAGCTTTCAATAAGTACATGTTGTCAAAATCTCCAGAAGATATTGGACCTTCTGATTCTGCATCGAACGATCCACTCACCAGCTTTTCGATTAGATCGAATGCAGTTAAGACAAATGCAGATGCTGGCGTGTCTATGGATTCATCAGCACAATCACGACCATCTAGCGACATTGGATACGATCAAATGGATTTCTCCTTAAATAAAGGTATTAAGATTGATGCTACAATGGATTCTTCAATATCAATATCTACTACATCAAAGAAGGAGAAATCTAAACAAGAGAACAAAAATAAATATAAAAAATGTTATCCAAAAATTGAAGCAGAATCTGATTCTGATGAGTACGTATTAGATGATTCAGATAGTGATGATGGAAAATGTAAAAATTGTAAGTATAAAAAGAAATATTTTGCACTTCGTTTAAGAATGAAACAAGTCGCAATGCAATTGATTAAAGATTTGTGAAAATTTTCTGATTACTCTTATTATTAACTGTTAAATATTCACTTATTATATGGGTGAT-GAATGTTGTTTAATTATATTATACAATAG-TATTAT------TATATCGCGTCATTGAATTTAACAACTTTCTAATGAGAGAAGATTAATGCGTCTACCCTAAGAGATCACTAGGGAGCTCCCCACTCCCGTTTTGTGACC
>KC443751_RVA/Human-wt/AUS/CK20059/2010/G2P4_H2_IVa
-----------------AGTGATGTCTCTTAGTATTGACGTGACTAGTCTTCCTTCGATTTCTTCTAGCGTTTATAAAAATGAATCGTTTTCAACAACGTCAACTATTTCTGGAAAATCTATTGGTAGGAGTGAACAGTACATTTCACCAGATGCAGAAGCTTTCAATAAGTACATGTTGTCAAAATCTCCAGAAGATATTGGACCTTCTGATTCTGCATCGAACGATCCACTCACCAGCTTTTCGATTAGATCGAATGCAGTTAAGACAAATGCAGATGCTGGCGTGTCTATGGATTCATCAGCACAATCACGACCATCTAGCGACATTGGATACGATCAAATGGATTTCTCCTTAAATAAAGGTATTAAGATTGATGCTACAATGGATTCTTCAATATCAATATCTACTACATCAAAGAAGGAGAAATCTAAACAAGAGAACAAAAATAAATATAAAAAATGTTATCCAAAAATTGAAGCAGAATCTGATTCTGATGAATACGTATTAGATGATTCAGATAGTGATGATGGAAAATGTAAAAATTGTAAGTATAAAAAGAAATATTTTGCACTTCGTTTAAGAATGAAACAAGTCGCAATGCAATTGATTAAAGATTTATGAAAATTTTCTGATTACTCTTATTATTAACTGTTAAATATTTACTTATTATATGGATGAT-GAATGGTGTTTGATTATATTATACAATAG-TATTAT------TATATCGCGTCATTGAATTTAACAACTTTCTAATGAGAGAAGATTAATGCGTCTACCCTAAGAGATCACTAGGGAGCTCCCCA----------------
>JN605447_RVA/Human-wt/ZAF/MRC-DPRU9317/1999/G9P6_H2_IVa
GGCTTTTAAAGCGCTACAGTGATGTCTCTTAGTATTGACGTGACTAGTCTTCCTTCAATTTCTTCTAGCGTTTATAAAAATGAATCGTTTTCAACAACGTCAACTATTTCTGGAAAATCTATTGGTAGGAGTGAACAGTACATTTCACCAGATGCAGAAGCTTTCAATAAGTACATGTTGTCAAAATCTCCAGAAGATATTGGACCTTCTGATTCTGCATCGAACGATCCACTCACCAGCTTTTCGATTAGATCGAATGCAGTTAAGACAAATGCAGATGCTGGCGTGTCTATGGATTCATCAGCACAATCACGACCATCTAGTGACATTGGATACGATCAAATGGATTTCTCCTTAAATAAAGGTATTAAAATTGATGCTACAATGGATTCTTCAATATCAATATCTACTACATCAAAGAAGGAGAAATCTAAACAAGAGAACAAAAATAAATATAAAAAATGTTATCCAAAAATTGAAGCAGAATCTGATTCTGATGAATACGTATTAGATGATTCAGATAGTGATGATGGAAAATGTAAAAATTGCAAGTATAAAAAGAAATATTTTGCACTTCGTTTAAGAATGAAACAAGTTGCAATGCAATTGATTAAAGATTTGTGAAAATTTTCTGATTACTCTTATCATTAACTGTTAAATATTTACTTATTATACGGATGAT-AAATGTTGTTTAATTATATTATATAATAG-TATTAT------TATATCGCGTTATTGAATTTAACAACTTTCTAATGAGAGAAGATTAATGCGTCTACCCTAAGAGATCACTAGGGAGCTCCCCACTCCCGTTTTGTGACC
>DQ490561_RVA/Human-wt/BGD/RV176/2000/G12P6_H2_IVa
GGCTTTTAAAGCGCTACAGTGATGTCTCTTAGTATTGACGTGACTAGTCTTCCTTCAATTTCTTCTAGTGTTTATAAAAATGAATCGTTTTCAACAACGTCAACTATTTCTGGAAAATCTATTGGTAGGAGTGAACAGTACATTTCACCAGATGCAGAAGCTTTCAATAAGTACATGTTGTCAAAATCTCCAGAAGATATTGGACCTTCTGATTCTGCATCGAACGATCCACTCACCAGCTTTTCGATTAGATCGAATGCAGTTAAGACAAATGCAGATGCTGGCGTGTCTATGGATTCATCAGCACAATCACGACCATCTAGCGACATTGGATACGATCACATGGATTTCTCCTTAAATAAAGGTATTAAAATTGATGCTACAATGGATTCTTCAATATCAATATCTACTACATCAAAGAAGGAGAAATCAAAACAAGAGAACAAAAATAAATATAAAAAATGTTATCCAAAAATTGAAGCAGAATCTGATTCTGATGAATACGTATTAGATGATTCAGATAGTGATGATGGAAAATGTAAAAATTGCAAGTATAAAAAGAAATATTTTGCACTTCGTTTAAGAATGAAACAAGTTGCAATGCAATTGATTAAAGATTTATGAAAATTTTCTGATTACTCTTATTATTAACTGTTAAATATTTACTTATTATACAGATGAT-AAATGTTGTTTAATTATATTATATAATAG-TATTAT------TATATCACGTTATTGAATTTAATAACTTTCTAATGAGAGAAGATTAATGCGTCTACCCTAAGAGATCACTAGGGAGCTCCCCACTCCCGTTTTGTGACC
>EF554092_RVA/Human-wt/BEL/B1711/2002/G6P6_H2_IVa
GGCTTTTAAAGCGCTACAGTGATGTCTCTTAGTATTGACGTGACTAGTCTTCCTTCAATTTCTTCTAGTGTTTATAAAAATGAATCGTTTTCAACAACGTCAACTATTTCTGGAAAATCTATTGGTAGGAGTGAACAGTACATTTCACCAGATGCAGAAGCTTTCAATAAGTACATGTTGTCAAAATCTCCAGAAGATATTGGACCTTCTGATTCTGCATCGAACGATCCACTCACCAGCTTTTCGATTAGATCGAATGCAGTTAAGACAAATGCAGATGCTGGCGTGTCTATGGATTCATCAGCACAATCACGACCATCTAGCGACATTGGATACGATCAAATGGATTTCTCCTTAAATAAAGGTATTAAAATTGATGCTACAATGGATTCTTCAATATCAATATCTACCACATCAAAGAAGGAGAAATCTAAACAAGAGAACAAAAATAAATATAAAAAATGTTATCCAAAAATTGAAGCAGAATCTGATTCTGATGAATACGTATTAGATGATTCAGATAGTGATGATGGAAAATGTAAAAATTGCAAGTATAAAAAGAAATATTTTGCACTTCGTTTAAGAATGAAACAAGTTGCAATGCAATTGATTAAAGATTTGTGAAAATTTTCTTATTACTCTTATCATTAACTGTTAAATATTTACTTAATATACGGATGAT-AAATGTTGTTTAATTATATTATATGATAG-TATTAT------TATATCGCGTTATTAAATTTAATAACTTTCTAATGAGAGAAGATTGATGCGTTTATCCTAAGAGATCACTAGGGAGCTCCCCACTCCCGTTTTGTGACC
>DQ005104_RVA/Human-wt/COD/DRC88/2003/G8P8_H2_IVa
GGCTTTTAAAGCGCTACAGTGATGTCTCTTAGTATTGACGTGACTAGTCTTCCTTCAATTTCTTCTAGTGTTTATAAAAATGAATCGTTTTCAACAACGTCAACTATTTCTGGAAAATCTATTGGTAGGAGTGAACAGTACATTTCACCAGATGCAGAAGCTTTCAATAAGTACATGTTGTCAAAATCTCCAGAAGATATTGGACCTTCTGATTCTGCATCGAACGATCCACTCACCAGCTTTTCGATTAGATCGAATGCGGTTAAGACAAATGCAGATGCTGGCGTGTCTATGGATTCATCAGCACAATCACGACCATCCAGCGACATTGGATACGATCAAATGGATTTCTCCTTAAATAAAGGTATTAAAATTGATGCTACAGTGGATTCTTCAATATCAATATCTACTACATCAAAGAAGGAGAAATCTAAACAAGAGAGCAAAAATAAATATAAAAAATGTTATCCAAAGATTGAAGCAGAATCTGATTCTGATGAATACGTATTAGATGATTCAGATAGTGATGATGGAAAATGTAAAAATTGCAAATATAAAAAGAAATATTTTGCACTCCGTTTAAGAATGAAACAAGTTGCAATGCAATTGATTAAAGATTTATGAAAATTTTCTGATTACTCTTATCATTAACTGTTAAATATTTACTTATTATACGGATGAT-AAATGTTGTTTAATTATATTATATAATAG-TATTAT------TATATCGCGTTATTGAATTTAATAACTTTCTAATGAGAGAAGATTAATGCGTCTAACCTAAGAGATCACTAGGGAGCTCCCCACTCCCGTTTTGTGACC
>KJ751623_RVA/Human-wt/GHA/MRC-DPRU1818/1999/G2P6_H2_IVa
-----------------AGTGATGTCTCTTAGTATTGACGTGACTAGTCTTCCTTCAATTTCTTCTAGTGTTTATAAAAATGAATCGTTTTCAACAACGTCAACTATTTCTGGAAAATCTATTGGTAGGAGTGAACAGTACATTTCACCAGATGCAGAAGCTTTCAATAAGTACATGTTGTCAAAATCTCCAGAAGATATTGGACCTTCTGATTCTGCATCGAACGATCCACTCACCAGCTTTTCGATTAGATCGAATGCAGTTAAGACAAATGCAGATGCTGGCGTGTCTATGGATTCATCAGCACAATCACGACCATCTAGCGACATTGGATACGATCAAATGGATTTCTCCTTAAATAAAGGTATTAAAATTGATGCTACAATGGATTCTTCAATATCAATATCTACCACATCAAAGAAGGAGAAATCTAAACAAGAGAACAAAAATAAATATAAAAAATGTTATCCAAAAATTGAAGCAGAATCTGATTCTGATGAATACGTATTAGATGATTCAGATAGTGATGATGGAAAATGTAAAAATTGCAAGTATAAAAAGAAATATTTTGCACTTCGTTTAAGAATGAAACAAGTTGCAATGCAATTGATTAAAGATTTGTGAAAATTTTCTTATTACTCTTATCATTAACTGTTAAATATTTACTTAATATACGGATGAT-AAATGTTGTTTAATTATATTATATGATAG-TATTAT------TATATCGCGTTATTGAATTTAATAACTTTCTAATGAGAGAAGATTGATGCGTTTACCCTAAGAGATCACTAGGGAGCTCCCCA----------------
>KU059776_RVA/Human-wt/AUS/D388/2013/G3P8_H2_IVa
GGCTTTTAAAGCGCTACAGTGATGTCTCTTAGTATTGACGTGACTAGTCTTCCTTCAATTTCTTCTAGTGTTTATAAAAATGAATCGTTTTCAACAACGTCAACTATTTCTGGAAAATCTATTGGTAGGAGTGAACAGTACATTTCACCAGATGCAGAAGCTTTCAATAAGTACATGTTGTCAAAATCTCCAGAAGATATTGGACCTTCTGATTCTGCATCGAACGATCCACTCACCAGCTTTTCGATTAGATCGAATGCAGTTAAGACAAATGCAGATGCTGGCGTGTCTATGGATTCATCAGCACAATCACGACCATCTAGCGACATTGGATACGATCAAATGGATTTCTCCTTAAATAAAGGTATTAAAATTGATGCTACAATGGATTCCTCAATATCAATATCTACTACATCAAAGAAGGAGAAATCTAAACAAGAGAACAAAAATAAATATAAAAAATGTTATCCAAAAATTGAAGCAGAATCTGATTCTGATGAATACGTATTAGATGATTCAGATAGTGATGATGGAAAATGTAAAAATTGCAAGTATAAAAAGAAATATTTTGCACTTCGTTTAAGAATGAAACAGGTTGCAATGCAATTGATTAAAGATTTGTGAAAATTTTCTGATTACTCTTATTATTAACTGTTAAATATTTACTTAATGTACGGATGAT-AAATGTTGTTTAATTATATTATATAATAA-GATTAC------TATGTCGAGTTATTGAATTTAACAACTTTCTAACGAGAGAAGATTAATGCGTCTACCCTAAGAGATCACTAGGGAGCTCCCCACTCCCGTTTTGTGACC
>KJ639033_RVA/Human-wt/JPN/S13-45/2013/G3P4_H2_IVa
GGCTTTTAAAGCGCTACAGTGATGTCTCTTAGTATTGACGTGACTAGTCTTCCTTCAATTTCTTCTAGTGTTTATAAAAATGAATCGTTTTCAACAACGTCAACTATTTCTGGAAAATCTATTGGTAGGAGTGAACAGTACATTTCACCAGATGCAGAAGCTTTCAATAAGTACATGTTGTCAAAATCTCCAGAAGATATTGGACCTTCTGATTCTGCATCGAACGATCCACTCACCAGCTTTTCGATTAGATCGAATGCAGTTAAGACAAATGCAGATGCTGGCGTGTCTATGGATTCATCAGCACAATCACGACCATCTAGCGACATTGGATACGATCAAATGGATTTCTCCTTAAATAAAGGTATTAAAATTGATGCTACAATGGATTCCTCAATATCAATATCTACTACATCAAAGAAGGAGAAATCTAAACAAGAGAACAAAAATAAATATAAAAAATATTATCCAAAAATTGAAGCAGAATCTGATTCTGATGAATACGTATTAGATGATTCAGATAGTGATGATGGAAAATGTAAAAATTGCAAGTATAAAAAGAAATATTTTGCACTTCGTTTAAGAATGAAACAGGTTGCAATGCAATTGATTAAAGATTTGTGAAAATTTTCTGATTACTCTTATTATTAACTGTTAAATATTTACTTAATGTACGGGTGAT-AAATGTTGTTTAATTATATTATATAATAA-GATTAC------TATGTCGAGTTATTGAATTTAACAACTTTCTAACGAGAGAAGATTAACGCGTCTACCCTAAGAGATCACTAGGGAGCTCCCCACTCCCGTTTTGTGACC
>KT006917_RVA/Human-wt/ESP/SS98244047/2015/G3P8_H2_IVa
-----------CGCTACAGTGATGTCTCTTAGTATTGACGTGACTAGTCTTCCTTCAATTTCTTCTAGTGTTTATAAAAATGAATCGTTTTCAACAACGTCAACTATTTCTGGAAAATCTATTGGTAGGAGTGAACAGTACATTTCACCAGATGCAGAAGCTTTCAATAAGTACATGTTGTCAAAATCTCCAGAAGATATTGGACCTTCTGATTCTGCATCGAACGATCCACTCACCAGCTTTTCGATTAGATCGAATGCAGTTAAGACAAATGCAGATGCTGGCGTGTCTATGGATTCATCAGCACAATCACGACCATCTAGCGACATTGGATACGATCAAATGGATTTCTCCTTAAACAAAGGTATTAAAATTGATGCTACAATGGACTCCTCAATATCAATATCTACTACGTCAAAGAAGGAGAAATCTAAACAAGAGAACAAAAATAAATATAAAAAATGTTATCCAAAAATTGAAGCAGAATCTGATTCTGATGAATACGTATTAGATGATTCAGATAGTGATGATGGAAAATGTAAAAATTGCAAGTATAAAAAGAAATATTTTGCACTTCGTTTAAGAATGAAACAGGTTGCAATGCAATTGATTAAAGATTTGTGAAAATTTTCTGATTACTCTTATTATTAACTGTTAAATATTTACTTAATGTACGGATGAT-AAATGTTGTTTAATTATATTATATAATAA-GATTAC------TATGTCGAGTTATTGAATTTAACAACTTTCTAACGAGAGAAGATTAATGCGTCTACCCTAAGAGATCACTAGGGAGCTCCCCACTCCCGTTTT------
>KP007200_RVA/Human-wt/PHI/TGO12-016/2012/G1P8_H2_IVa
GGCTTTTAAAGCGCTACAGTGATGTCTCTTAGTATTGACGTGACTAGTCTTCCTTCAATTTCTTCTAGTGTTTATAAAAATGAATCGTTTTCAACAACGTCAACTATTTCTGGAAAATCTATTGGTAGGAGTGAACAGTACATTTCACCAGATGCAGAAGCTTTCAATAAGTACATGTTGTCAAAATCTCCAGAAGATATTGGACCTTCTGATTCTGCATCGAACGATCCACTCACCAGCTTTTCGATTAGATCGAATGCAGTTAAGACAAATGCAGATGCTGGCGTGTCTATGGATTCATCAGCACAATCACGACCATCTAGCGACATTGGATACGATCAAATGGATTTCTCCTTAAATAAAGGTATTAAAATTGATGCTACAATGGATTCCTCAATATCAATATCTACTACATCAAAGAAGGAGAAATCTAAACAAGAGAACAAAAATAAATATAAAAAATGTTATCCAAAAATTGAAGCAGAATCTGATTCTGATGAATACGTATTAGATGATTCAGATAGTGATGATGGAAAATGTAAAAATTGCAAGTATAAAAAGAAATATTTTGCACTTCGTTTAAGAATGAAACAGGTTGCAATGCAATTGATTAAAGATTTGTGAAAATTTTCTGATTACTCTTATCATTAACTGTTAAATATTTATTTAATGTACGGATGAT-AAATGTTGTTTAATTATATTATATAACAA-GACTAC------TATATCGAGTTATTGAATTTAATAACTTTCTAACGAGAGAAGATTAATGCGTCTACCCTAAGAGATCACTAGGGAGCTCCCCACTCCCGTTTTGTGACC
>LC066649_RVA/Human-wt/THA/PCB-180/2013/G1P8_H2_IVa
----------GCGCTACAGTGATGTCTCTTAGTATTGACGTGACTAGTCTTCCTTCAATTTCTTCTAGTGTTTATAAAAATGAATCGTTTTCAACAACGTCAACTATTTCTGGAAAATCTATTGGTAGGAGTGAACAGTACATTTCACCAGATGCAGAAGCTTTCAATAAGTACATGTTGTCAAAATCTCCAGAAGATATTGGACCTTCTGATTCTGCATCGAACGATCCACTCACCAACTTTTCGATTAGATCGAATGCAGTTAAGACAAATGCAGATGCTGGCGTGTCTATGGATTCATCAGCACAATCACGACCATCTAGCGACATTGGATACGATCAAATGGATTTCTCCTTAAATAAAGGTATTAAAATTGATGCTACAATGGATTCCTCAATATCAATATCTACTACATCAAAGAAGGAGAAATCTAAACAAGAGAACAAAAATAAATATAAAAAATGTTATCCAAAAATTGAAGCAGAATCTGATTCTGATGAATACGTATTAGATGATTCAGATAGTGATGATGGAAAATGTAAAAATTGCAAGTATAAAAAGAAATATTTTGCACTTCGTTTAAGAATGAAACAGGTTGCAATGCAATTGATTAAAGATTTGTGAAAATTTTCCGATTACTCTTATCATTAACTGTTAAATATTTACTTAATGTACGGATGAT-AAATGTTGTTTAATTATATTATATAATAA-GACTAC------TATATCGAGTTATTGAATTTAATAACTTTCTAACGAGAGAAGATTAATGCGTCTACCCTAAGAGATCACTAGGGAGCTCCCCACTCC------------
>AB975985_RVA/Human-wt/JPN/KN041/2012/G1P8_H2_IVa
---------------------ATGTCTCTTAGTATTGACGTGACTAGTCTTCCTTCAATTTCTTCTAGTGTTTATAAAAATGAATCGTTTTCAACAACGTCAACTATTTCTGGAAAATCTATTGGTAGGAGTGAACAGTACATTTCACCAGATGCAGAAGCTTTCAATAAGTACATGTTGTCAAAATCTCCAGAAGATATTGGACCTTCTGATTCTGCATCGAACGATCCACTCACCAGCTTTTCGATTAGATCGAATGCAGTTAAGACAAATGCAGATGCTGGCGTGTCTATGGATTCATCAGCACAATCACGACCATCTAGCGACATTGGATACGATCAAATGGATTTCTCCTTAAATAAAGGTATTAAAATTGATGCTACAATGGATTCCTCAATATCAATATCTACTACATCAAAGAAGGAGAAATCTAAACAAGAAAACAAAAATAAATATAAAAAATGTTATCCAAAAATTGAAGCAGAATCTGATTCTGATGAATACGTATTAGATGATTCAGATAGTGATGATGGAAAATGTAAAAATTGCAAGTATAAAAAGAAATATTTTGCACTTCGTTTAAGAATGAAACAGGTTGCAATGCAATTGATTAAAGATTTGTGAAAATTTTCTGATTACTCTTATCATTAACCGTTAAATATTTACTTAATGTACGGATGAT-AAATGTTGTTTAATTATATTATATAATAA-GACTAC------TATATCGAGTTATTGAATTTAATAACTTTCTAACGAGAGAAGATTAATGCGTCTACCCTAAGAGATCACTAGGGAGC----------------------
>LC074741_RVA/Human-wt/VNM/RVN1149/2014/G8P8_H2_IVa
--------------------GATGTCTCTTAGTATTGACGTGACTAGTCTTCCTTCAATTTCTTCTAGTGTTTATAAAAATGAATCGTTTTCAACAACGTCAACTATTTCTGGAAAATCTATTGGTAGGAGTGAACAGTACATTTCACCAGATGCAGAAGCTTTCAATAAGTACATGTTGTCAAAATCTCCAGAAGATATTGGACCTTCTGATTCTGCATCGAACGATCCACTCACCAGCTTTTCGATTAGATCGAATGCAGTTAAGACAAATGCAGATGCTGGCGTGTCTATGGATTCATCAGCACAATCACGACCATCTAGCGACATTGGATACGATCAAATGGATTTCTCCTTAAATAAAGGTATTAAAGTTGATGCTACAATGGATTCCTCAATATCAATATCTACTACATCAAAGAAGGAGAAATCTAAACAAGAGAACAAAAATAAATATAAAAAATGTTATCCAAAAATTGAAGCAGAATCTGATTCTGATGAATACGTATTAGATGATTCAGATAGTGATGATGGAAAATGTAAAAATTGCAAGTATAAAAAGAAATATTTTGCACTTCGTTTAAGAATGAAACAGGTTGCAATGCAATTGATTAAAGATTTGTGAAAATATTCTGATTACTCTTATCATTAACTGTTAAATATTTAATTAATATAAGGATGAT-AAATGTTGCTTAATTATATTATATAATAA-GATTAC------TATATCGAGTTATTGAATTTAATAACTTTCTAACGAGAGAAGATTAATGCGTCTACCCTAAGAGATCACTAGGGAGCTC--------------------
>LC086779_RVA/Human-wt/THA/BD-20/2013/G2P4_H2_IVa
--------AAGCGCTACAGTGATGTCTCTTAGTATTGACGTGACTAGTCTTCCTTCAATTTCTTCTAGTGTTTATAAAAATGAATCGTTTTCAACAACGTCAACTATTTCTGGAAAATCTATTGGTAGGAGTGAACAGTACATTTCACCAGATGCGGAAGCTTTCAATAAGTACATGTTGTCAAAATCTCCAGAAGATATTGGACCTTCTGATTCTGCATCGAACGATCCACTCACCAGCTTTTCGATTAGATCGAATGCAGTTAAGACAAATGCAGATGCTGGCGTGTCTATGGATTCATCAGCACAATCACGACCATCTAGCGACATTGGATACGATCAAATGGATTTCTCCTTAAATAAAGGTATTAAAATTGATGCTACAATGGATTCCTCAATATCAATATCTACTACATCAAAGAAGGAGAAATCTAAGCAAGAGAACAAAAATAAATATAAAAAATGTTATCCAAAAATTGAAGCAGAATCTGATTCTGATGAATACGTATTAGATGATTCAGATAGTGATGATGGAAAATGTAAAAATTGTAAGTATAAAAAGAAATATTTTGCACTTCGTTTAAGAATGAAACAGGTTGCAATGCAATTGATTAAAGATTTGTGAAAATTTTCTGATTACTCTTATCATTAACTGTTAAATATTTACTTATTATACAGATGAT-AAATGTTGTTTAATTATATTATATAATAA-TATTAT------TATATCGAGTTATTGAATTTAATAACTTTCTAACGAGAGAAGATTAATGCGTCTACCCTAAGAGATCACTAGGGAGC----------------------
>KP752481_RVA/Human-wt/ZAF/MRC-DPRU4992/1997/G3P6_H2_IVa
-----------------AGTGATGTCTCTTAGTATTGACGTGACTAGTCTTCCTTCAATTTCTTCTAGCGTTTATAAAAATGAATCGTTTTCAACAACGTCAACTATTTCTGGAAAATCTATTGGTAGGAGTGAACAGTACATTTCACCAGATGCAGAAGCTTTCAATAAGTACATGTTGTCAAAATCTCCAGAAGATATTGGACCTTCTGATTCTGCATCGAACGATCCACTCACCAGCTTTTCGATTAGATCGAATGCAGTTAAGACAAATGCAGATGCTGGCGTGTCTATGGATTCATCAGCACAATCACGACCATCTAGCGACATTGGATACGATCAAATGGATTTCTCCTTAAATAAAGGTATTAAGATTGATGCTACAATGGATTCTTCAATATCAATATCTACTACATCAAAAAAGGAGAAATCTAAACAAGAGAACAAAAATAAATATAAAAAATGTTATCCAAAAATTGAAGCAGAATCTGATTCTGATGAATACGTATTAGATGATTCAGACAGTGATGATGGAAAATGTAAAAATTGTAAGTATAAAAAGAAATATTTTGCACTTCGTTTAAGAATGAAACAAGTCGCAATGCAATTGATTAAAGATTTGTGAAAATTTTCTGATTACTCTTATCATTAACTATTAAATATTTACTTATTAGATGGATGAT-AAATGTTGTTTAATTATATTATACAATAG-TATTAT------TATATCGCGTTATTGAATTTAACAACTTTCTAATGATAGAAGATTAATGCGTCTACCCTAAGAGATCACTAGGGAGCTCCCCA----------------
>AB755596_RVA/Human-tc/MWI/QOP387/2007/G8P4_H2_IVa
---------------------------------------------AGTCTTCCTTCAATTTCTTCTAGTGTTTATAAAAATGAATCGTTTTCAACAACGTCAACTATTTCTGGAAAATCTATTGGTAGGAGTGAACAGTACATTTCACCAGATGCAGAAGCTTTCAATAAGTACATGTTGTCAAAATCTCCAGAAGATATTGGACCTTCTGATTCTGCATCGAACGATCCACTCACCAGCTTTTCGATTAGATCGAATGCAGTTAAGACAAATGCAGATGCTGGCGTGTCTATGGATTCATCAGCACAATCACGACCATCTAGCGACATTGGATACGATCAAATGGATTTCTCCTTAAATAAAGGTATTAAAATTGATGCTACAGTGGATTCTTCAATATCAATATCTACTACATCAAAGAAGGAGAAATCTAAACAAGAGAACAAAAATAAATATAAAAAATGTTATCCAAAAATTGAAGCAGAATCTGATTCTGATGAATACATATTAGATGATTCAGATAGTGATGATGGAAAATGTAAAAATTGTAAATATAAAAAGAAATATTTTGCACTTCGTTTAAGAATGAAACAAGTTGCAATGCAATTGATTAAAGATTTATGAAAATTTTCTGATTACTCTTATCATTAATTGCTAAATATTTACTTATTATACGGATAAT-AAATGTTGGTTAATTATATTATATAATAA-TATTAT------TATATCGCATTATTGAATTTAATAACTTTCTAATGAGAGAAGATTAATGC-------------------------------------------------
>AB755603_RVA/Human-tc/MWI/NeO2-007/1998/G8P6_H2_V
------------------------------AGTATTGATGTGACTAGTCTTCCTTCAATCTCTTCAAGTGTTTATAAAAATGAATCGTTTTCAACAACGTCAACTATTTCTGGAAAATCTATTGGTAGAAGTGAACAGTACATTTCACCAGATGCAGAAGCTTTCAATAAATACATGTTGTCAAAATCTCCAGAAGATATTGGACCTTCTGATTCTGCATCGAACGATCCACTCACCAGCTTTTCGATTAGATCGAATGCAGTTAAGACAAATGCAGATGCTGGCGTGTCTATGGATTCATCAGTACAATCACGACCATCTAGCGACATTGGATATGATCAAATGGATTTCTCCTTGAATAAAGGTATTAAAATTGATGCTACAGTGGATTCTTCAATATCAATATCTACCACGTCAAAGAAGGAGAAATCTAAACAAGAGAACAAAAATAAATATAAAAAATGTTATCCAAAAATCGAAGCAGAATCTGATTCCGATGATTACGTATTAGATGATTCAGATAGTGATGACGGGAAATGTAAAAATTGCAAGTATAAAAAGAAATATTTTGCGCTTCGGTTAAGAATGAAACAAGTTGCAATGCAGTTAATTAAAGATTTGTGAAATTTCTCTGATTGCTCCTGTTATTAGCTATTAAACATTCACCTGATGTACGTATAAT-AAATGTTGTTTAATTATATTGTATAATAG-TATTTAATAATATATATTATGTTATTAAATTTAATAATATCCTAATGAGAG------------------------------------------------------------
>AB755601_RVA/Human-tc/MWI/MW2-026/1999/G8P6_H2_V
------------------------------AGTAATGATGTGACTAGTCTTCCTTCAATCTCTTCAAGTGTTTATAAAAATGAATCGTTTTCAACAACGTCAACTATTTCTGGAAAATCTATTGGTAGGAGTGAACAGTACATTTCACCAGATGCAGAAGCTTTCAATAAATACATGTTGTCAAAATCTCCAGAAGATATTGGACCTTCTGATTCTGCATCGAACGATCCACTCACCAGCTTTTCGATTAGATCGAATGCAGTTAAGACAAATGCAGATGCTGGCGTGTCTATGGATTCATCAGTACAATCACGACCATCTAGCGACATTGGATATGATCAAATGGATTTCTCCTTGAATAAAGGTATTAAAATTGATGCTACAGTGGACTCTTCAATATCAATATCTACCACGTCAAAGAAGGAGAAATCTAAACAAGAGAACAAAAATAAATATAAAAAATGTTATCCAAAAATCGAAGCAGAATCTGATTCCGATGATTACGTATTAGATGACTCAGATAGTGATGACGGGAAATGTAAAAATTGCAAGTATAAAAAGAAATATTTTGCGCTTCGGTTAAGAATGAAACAAGTTGCAATGCAGTTAATTAAAGATTTGTGAAATTTCTCTGATTGCTCCTGTTATTAGCTATTAAACATTCACCTGATGTACGTATAAT-AAATGTTGTTTAATTATATTGTATAATAG-TATTTAATAATATATATTATATTATTAAATTTAATAATATCCTAATGAGAGAAGATTAATGC-------------------------------------------------
>JX416217_RVA/Human-tc/SWE/1076/1983/G2P2A6_H2_V
GGCTTTTAAAGCGCTACAGTGATGTCTCTCAGTATTGATGTGACTAGTCTTCCTTCAATTTCTTCAAGTGTTTATAAAAATGAATCATTTTCAACAGCGTCAACTATTTCTGGAAAATCTATTGGTAGGAATGAACAGTACATTTCACCAGATGCAGAAGCTTTCAATAAATACATGTTGTCAAAATCTCCAGAAGATATTGGACCTTCTGATTCTGCATCGAACGATCCACTCACCAGCTTTTCTATTAGATCGAATGCAGTTAAGACAAATGCAGATGCTGGCGTGTCTATGGATTCATCAGTACAATCACGACCATCTAGCGACATTGGATATGATCAAATGGATTTCTCCTTGAATAAAGGTATTAAAATTGACGCTACAGTGGACTCTTCAATATCAATATCTACCACGTCAAAGAAGGAGAAATCTAAACAAGAAAACAAAAATAAATATAAAAAATGTTATCCAAAAATCGAGGCAGAATCTGATTCCGAGGATTACGTATTAGATGATTCAGATAGTGATGATGGGAAATGTAAAAATTGCAAATACAAAAAGAAATATTTTGCACTTCGGTTAAGAATGAAACAAGTTGCAATGCAATTAATTAAAGATTTGTGAAAATTCTCTGATTGCTCCTGTCATTAACTATTAAATATTCACCTAATGTACGGATAAT-AAATGTTGTTTAATTATATTGTATAATAG-TATTTTACAATATATATTGTGTTATTAAATTTAATAATATCCTAATGAAAGAAGATTGATACGTCTAACCTGAGAGATCGCTAGGGAGCTCCCCACTCCCGTTTTGTGACC
>JF304925_RVA/Human-tc/KEN/D205/1989/G2P4_H2_V
GGCTTTTAAAGCGCTACAGTGATGTCTCTCAGTATTGATGTGACTAGTCTTCCTTCAATTTCTTCAAGTGTTTATAAAAATGAATCGTTTTCAACAACGTCAACTATTTCTGGAAAATCTATTGGTAGGAGTGAACAGTACATTTCACCAGATGCAGAAGCTTTCAATAAATACATGTTGTCAAAATCTCCAGAAGATATTGGACCTTCTGATTCTGCATCGAACGATCCACTCACCAGCTTTTCGATTAGATCGAATGCAGTTAAGACAAATGCAGATGCTGGCGTGTCTATGGATTCATCAATACAATCACGACCATCTAGCGACATTGGATATGATCAAATGGATTTCTCCTTGAATAAAGGTATTAAAATTGACGCTACAGTGGACTCTTCAATATCAATATCTACCACGTCAAAGAAGGAGAAATCTAAACAAGAAAACAAAAGTAAATATAAAAAATGTTATCCAAAAATCGAAGCAGAATCTGATTCTGATGATTACGTATTAGATGATTCAGATAGTGATGACGGAAAATGTAAAAATTGCAAATATAAAAAGAAATATTTTGCACTTCGGTTAAGAATGAAACAAGTTGCAATGCAGTTAATTAAAGATTTGTGAAAATTCTCTGATTGCTCCTGTCATTAACTATTAAATGTTCACCTGATGTACGTATAAT-AAATGTTGTTTAATTATATCGTATAATAG-TATTTTACAATATATATTGTGTTATTAAATTTAATAATATCCTAATGAGAGAAGATTGATGCGTCTAACCTGAGAGATCGCTAGGGAGCTCCCCACTCCCGTTTTGTGACC
>AB008656_RVA/Human-tc/JPN/AU-1/1982/G3P9_H1_Outgroup
GGCTTTTAAAGCGCTACAGTGATGTCTCTCAGTATTGACGTGACGAGTCTTCCTTCTATTTCTTCTAGTATATATAAAAATGAATCATCTTCAACAACGTCAACTCTTTCTGGAAAATCTATTGGTAGGAGTGAACAATACATTTCACCAGATGCAGAAGCGTTCAGTAAGTACATGCTGTCAAAGTCTCCAGAAGATATTGGACCATCTGATTCTGCTTCAAACGATCCACTCACCAGTTTTTCGATTAGATCGAATGCAGTTAAGACAAATGCAGACGCTGGCGTGTCTATGGATTCATTAACACAATCACGACCATCAAGCAATGTTGGGTGCGATCAAGTGGATTTCTCCCTTAATAAAGGAATTAAAGTGAGTGCAAACTTAGATTCATCTGTATCAATATCAACTAATGTAAAGAAGGAGAAATCCA------AGAACGACCATAGAAGTAGGAAACACTACCCTAAAATAGAAGCAGAATCTGATTCAGATGATTATGTACTTGACGATTCTGATAGTGATGATGGTAAATGTAAGAATTGTAAATATAAAAGGAAGTATTTCGCACTGAGAATGAGAATGAAACAGGTTGCTATGCAATTGATCGAAGATTTGTAG-------------------------------------------------------------------------------------------------------------------------------------------------------GTCTAACCTGAGAGATCACTAGGGAGCTCCCCACTCCCGTTTTGTGACC
