# Supplementary material for: Sub-genotype phylogeny of the non-G, non-P genes of genotype 2 Rotavirus A strains
Source: PLoS One. 2019 May 31;14(5):e0217422. doi: 10.1371/journal.pone.0217422 (PMC6544246; doi:10.1371/journal.pone.0217422)
Supplement: S1 File — (ZIP) [file pone.0217422.s002.zip › S1 File /Ref_seq_I2_final.txt]

>DQ870507_RVA/Human-tc/USA/DS-1/1976/G2P4I2_I_(DS-1_cluster)
GGCTTTTAAACGAAGTCTTCAACATGGATGTTTTATATTCATTATCAAAAACTCTTAAGGATGCTAGAGACAAAATTGTCGAAGGCACTTTATACTCTAATGTTAGTGATCTAATTCAACAATTTAATCAAATGATAATTACTATGAATGGGAATGAATTTCAGACTGGAGGAATTGGTAATCTACCAACCAGAAATTGGAGTTTTGATTTTGGTTTACTTGGAACTACGCTTTTGAACTTAGACGCTAACTATGTTGAAACTGCGCGTAACACAATTGATTATTTTGTTGATTTTGTAGATAACGTATGTATGGATGAGATGGTTAGAGAATCACAAAGAAACGGAATTGCACCGCAGTCAGAATCACTTAGAAAACTATCAGGAATTAAATTTAAAAGAATAAATTTTGATAATTCGTCGGAATATATAGAAAACTGGAATTTGCAAAATAGAAGACAAAGAACTGGTTTTACATTTCATAAACCAAACATCTTTCCATATTCAGCTTCATTTACGTTAAATAGATCACAACCCGCGCATGATAATTTAATGGGTACGATGTGGTTGAATGCAGGTTCAGAGATTCAAGTCGCTGGATTTGATTATTCTTGCGCCATCAATGCACCAGCCAACATACAGCAATTTGAACATATAGTTCAGCTCCGCAGAGTATTAACGACGGCTACAATAACTCTCTTACCAGATGCTGAAAGATTTAGTTTTCCTAGAGTAATTAATTCAGCTGATGGAGCAACTACATGGTATTTTAATCCAGTAATACTTAGACCGAATAATGTCGAAGTAGAATTTCTATTGAATGGACAGATAATAAATACTTATCAGGCAAGATTTGGTACAATTGTAGCTAGAAATTTTGATACAATTAGATTATCATTTCAATTAATGAGACCACCAAATATGACCCCATCAGTCGCAGCACTTTTCCCTAACGCGCAGCCATTTGAACATCATGCTACTGTAGGCCTAACATTACGAATTGAATCTGCAGTTTGTGAGTCAGTGCTTGCTGATGCTAGTGAAACAATGTTAGCTAATGTAACATCTGTTAGACAAGAATATGCAATACCAGTTGGACCAGTTTTTCCACCAGGTATGAATTGGACTGATTTAATTACTAACTATTCACCATCTAGAGAGGATAATTTACAACGTGTATTTACAGTAGCTTCCATTAGAAGCATGCTTGTTAAATGAGGACCGAGCTAATTACTTGGTATCCAACTTTGACAAGTATGTAGCTACGTTAAGCTGTTTGAACTCTACAAGTAAGGGTACGTTTACGTATTCGCTACGTAGAGTAATCACTCAGATGACGTAGTGAGAGGATGTGACC------
>LC001920_RVA/Human-wt/JPN/83A001/1983/G2P4I2_I_(DS-1_cluster)
TCAAAAACTCTTAAGGATGCTAGAGACAAAATTGTCGAAGGCACTTTATACTCTAATGTTAGTGATCTAATTCAACAGTTTAATCAAATGATAATTACTATGAATGGGAATGAATTTCAGACTGGAGGAATTGGTAATCTACCAACCAGAAATTGGAGTTTTGATTTTGGTTTACTTGGAACTACGCTTTTGAACTTAGATGCTAATTATGTTGAAACTGCGCGTAACACAATTGATTATTTTGTTGATTTTGTAGATAACGTATGTATGGATGAGATGGTTAGAGAATCACAAAGAAACGGAATTGCACCACAGTCAGAATCACTTAGAAAACTATCAGGGATTAAATTTAAAAGAATAAATTTTGATAATTCGTCGGAATATATAGAAAACTGGAATTTGCAAAATAGAAGACAAAGAACTGGTTTTACATTTCATAAACCAAACATCTTTCCATATTCAGCTTCATTTACGTTAAATAGATCACAACCCGCGCATGATAATTTAATGGGTACGATGTGGTTGAATGCAGGTTCAGAGATTCAAGTCGCTGGATTTGATTATTCTTGCGCCATCAATGCACCAGCTAACATACAGCAATTTGAACATATAGTTCAGCTCCGCAGAGTGTTAACGACGGCTACAATAACTCTCTTACCAGATGCTGAAAGATTTAGTTTTCCTAGAGTAATTAATTCAGCTGATGGAGCAACTACATGGTATTTTAATCCAGTAATACTTAGACCGAATAATGTCGAAGTAGAATTTTTATTGAATGGACAGATAATAAATACTTATCAGGCAAGATTTGGTACAATTGTAGCTAGAAATTTTGATACGATTAGATTATCATTTCAATTAATGAGACCACCAAATATGACCCCATCAGTCGCAGCACTTTTCCCTAACGCACAACCATTTGAACATCATGCTACTGTAGGACTAACATTACGAATTGAATCTGCAGTTTGTGAGTCAGTGCTTGCTGATGCTAGTGAAACAATGTTAGCTAATGTAACATCTGTTAGACAAGAATATGCAATACCAGTTGGGCCAGTTTTTCCACCAGGTATGAATTGGACTGATTTAATTACCAACTATTCACCATCTAGAGAGGATAATTTACAACGTGTGTTTACAGTAGCTTCCATTAGAAGCATGCTTGTTAAATGAGGACCGAGCTAATTACTTGGTATCCAACTTTGACAAGTATGTAGCTACGTTAAGCTGTTTGAACTCTACAAGTAAGGGTACGTTTACG-----------------------------------------------------------------------------------------------------
>KC443591_RVA/Human-wt/AUS/CK20001/1977/G2P4I2_I_(DS-1_cluster)
AACATGGATGTTTTATATTCATTATCAAAAACTCTTAAGGATGCTAGAGACAAAATTGTCGAAGGCACTTTATACTCTAATGTTAGTGATCTAATTCAACAATTTAATCAAATGATAATTACTATGAATGGGAATGAATTTCAGACTGGAGGAATTGGTAATCTACCAACTAGAAATTGGAGTTTTGATTTTGGTTTACTTGGAACTACGCTTTTAAACTTAGATGCTAATTATGTTGAAACTGCGCGTAACACAATTGATTATTTTGTTGATTTTGTAGATAACGTGTGTATGGATGAGATGGTTAGAGAATCACAAAGAAACGGAATTGCACCGCAGTCAGAATCACTTAGAAAACTATCAGGGATTAAATTTAAAAGAATAAATTTTGATAATTCGTCGGAATATATAGAAAACTGGAATTTGCAAAATAGAAGACAGAGAACTGGTTTTACATTTCATAAACCAAACATCTTTCCATATTCAGCTTCATTTACGTTAAATAGATCACAACCCGCGCATGATAATTTAATGGGTACGATGTGGTTGAATGCAGGTTCAGAGATTCAAGTCGCTGGATTTGATTATTCTTGCGCCATCAATGCACCAGCCAACATACAGCAATTTGAACATATAGTTCAGCTCCGCAGAGTGTTAACGACGGCTACAATAACTCTCTTACCAGATGCTGAAAGATTTAGTTTTCCTAGAGTAATCAATTCAGCTGATGGAGCGACTACATGGCATTTTAATCCAGTAATACTTAGACCGAATAATGTCGAAGTAGAATTTCTGTTGAATGGACAGATAATAAATACTTATCAGGCAAGATTTGGTACAATTGTAGCTAGAAATTTTGATACGATTAGATTATCATTTCAATTAATGAGACCACCAAATATGACCCCATCAGTCGCAGCACTTTTCCCTAACGCGCAGCCATTTGAACATCATGCTACTGTAGGACTAACATTACGAATTGAGTCTGCAGTTTGTGAGTCAGTGCTTGCTGATGCTAGTGAAACAATGTTAGCTAATGTAACATCTGTTAGACAAGAATATGCAATACCAGTTGGACCAGTTTTTCCACCAGGTATGAATTGGACTGATTTAATTACTAACTATTCACCATCTAGAGAGGATAATTTACAACGTGTGTTTACAGTAGCTTCCATTAGAAGCATGCTTGTTAAATGAGGACCGAGCTAATTACTTGGTATCCAACTTTGACAAGTATGTAGCTACGTTAAGCTGTTTGAACTCTACAAGTAAGGATACGTTTACGTATTCGCTACGTAGAGTAATCACTCAGATGACGTA------------------------------------------
>KC178799_RVA/Human-wt/ITA/PAI11/1996/G2P4I2_II_(AK26_cluster)
GGCTTTAAAACGAAGTCTTCAACATGGATGTTTTGTATTCATTATCAAAAACTCTTAAGGATGCTAGAGACAAAATTGTCGAGGGCACTTTATACTCTAATGTTAGTGATCTAATTCAACAATTTAATCAAATGATAATTACTATGAATGGGAATGAATTTCAAACTGGAGGAATTGGTAATCTACCAACCAGAAATTGGAATTTTGATTTTGGTTTACTTGGAACTACGCTTTTGAATTTAGATGCTAATTATGTTGAAACTGCGCGCAACACAATTGATTATTTTGTTGATTTTGTAGATAACGTATGTATGGATGAGATGGTTAGAGAATCACAAAGAAACGGAATTGCACCGCAGTCAGAATCACTTAGAAAATTATCAGGGATTAAATTTAAAAGAATAAATTTTGATAATTCGTCTGAATATATAGAAAACTGGAATTTACAAAGTAGAAGACAAAGAACTGGTTTTACATTTCATAAACCAAACATCTTTCCATATTCAGCTTCATTTACGTTAAATAGATCACAACCTGCGCATGATAATTTAATGGGTACGATGTGGTTGAATGCAGGTTCAGAGATTCAAGTTGCTGGATTTGATTATTCTTGCGCCATCAATGCACCAGCCAATATACAGCAATTTGAACATATAGTTCAACTCCGCAGAGTGTTAACAACGGCTACAATAACTCTCTTACCAGATGCTGAAAGATTTAGTTTTCCTAGAGTAATTAATTCAGCTGATGGAGCAACTACATGGTATTTTAATCCAGTAATACTTAGACCGAATAACGTCGAAGTAGAATTTCTATTGAATGGACAGATAATAAATACTTATCAAGCAAGATTTGGTACAATTGTAGCTAGAAATTTTGACACGATTAGATTATCATTTCAGTTAATGAGACCACCAAATATGACCCCATCAGTCGCAGCACTTTTCCCTAACGCACAGCCATTTGAATATCATGCTACTGTAGGACTAACATTACGAATTGAATCTGCAATTTGTGAGTCAGTGCTTGCTGATGCTAGTGAGACAATGTTAGCTAATGTAACATCTGTTAGACAAGAATATGCAATACCAGTTGGACCAGTTTTTCCACCAGGTATGAATTGGACTGATTTAATCACTAACTATTCACCATCTAGAGAGGATAATTTACAACGTGTGTTTACAGTAGCTTCCATTAGAAGCATGCTTGTTAAATGAGGACCAAGCTAATTACTTGGTATCCAACTTTGACAAGTATGTAGCTACGTTAAGCTGTTTGAACTCTATAAGTAAGGGTACGTTTACGTATTCGCTACGTAGAGTAATCACTCAGATGACGTAGTGAGAGGATGTGACC------
>JF304930_RVA/Human-tc/KEN/AK26/1982/G2P4I2_II_(AK26_cluster)
GGCTTTAAAACGAAGTCTTCAACATGGATGTTTTGTATTCATTATCAAAAACTCTTAAGGATGCTAGAGACAAAATTGTCGAAGGCACTTTATACTCTAATGTTAGTGATCTAATTCAACAATTTAATCAAATGATAATTACTATGAATGGGAATGAATTTCAGACTGGAGGAATTGGTAATCTACCAATTAGAAATTGGAGTTTCGATTTTGGTTTACTTGGAACTACGCTTTTGAATTTAGATGCTAATTATGTTGAAACCGCGCGCAACACAATTGATTATTTTGTTGATTTTGTAGATAACGTATGTATGGATGAGATGGTTAGAGAATCGCAAAGAAACGGAATTGCACCGCAGTCAGAATCACTTAGAAAACTATCAGGGATTAAATTTAAAAGAATAAATTTTGATAATTCGTCGGAATATATAGAAAACTGGAATTTGCAAAATAGAAGACAACGAACTGGTTTTACATTTCATAAACCAAACATCTTTCCATATTCAGCTTCATTTACGTTAAATAGATCACAACCTGCGCATGATAATTTAATGGGTACGATGTGGTTGAATGCAGGTTCAGAGATTCAAGTTGCTGGATTTGATTATTCTTGCGCCATCAATGCACCAGCCAACATACAGCAATTTGAACATATAGTTCAACTCCGCAGGGTGTTAACAACGGCTACAATAACTCTCTTACCAGATGCTGAAAGATTTAGTTTTCCTAGAGTAATTAATTCAGCTGATGGAGCAACTACATGGTATTTTAACCCAGTAATACTTAGACCGAATAACGTCGAAGTAGAATTTTTATTGAATGGACAGATAATAAATACTTATCAGGCAAGATTTGGTACAATTGTAGCTAGAAATTTTGATACGATTAGATTATCATTTCAGTTAATGAGACCACCAAATATGACCCCATCAGTCGCAGCAATTTTCCCTAACGCACAGCCATTTGAATATCATGCTACTGTAGGACTAACATTACGAATTGAATCTGCAATTTGTGAGTCAGTGCTTGCTGATGCTAGTGAGACAATGTTAGCTAATGTAACATCTGTTAGACAGGAATATGCAATACCAGTTGGACCAGTTTTTCCACCAGGTATGAATTGGACTGATTTAATCACTAACTATTCACCATCTAGAGAGGATAATTTACAACGTGTGTTTACAGTAGCTTCCATTAGAAGCATGCTTGTTAAATGAGGACCGAGCTAATTACTTGGTATCCAACTTTGACAAGTATGTAGCTACGTTAAGCTGTTTGAACTCTATAAGTAAGGGTACGTTTACGTATTCGCTACGTAGAGTAATCACTCAGATGACGTAGTGAGAGGATGTGACC------
>DQ146695_RVA/Human-tc/PHL/L26/1987/G12P4I2_II_(AK26_cluster)
GGCTTTAAAACGAAGTCTTCAACATGGATGTTTTGTATTCATTATCAAAAACTCTTAAAGATGCTAGAGACAAAATTGTCGAAGGCACTTTATACTCTAATGTTAGTGATCTAATTCAACAATTTAATCAAATGATAATTACTATGAATGGGAATGAATTTCAGACTGGAGGAATTGGTAATCTACCAACTAGAAATTGGAGTTTTGATTTTGGTTTACTTGGAACTACGCTTTTGAATTTAGATGCTAATTATGTTGAAACTGCGCGTAACACAATTGATTATTTTGTTGATTTTGTAGATAACGTATGTATGGATGAAATGGTTAGAGAATCGCAAAGAAACGGAATTGCACCGCAGTCAGAATCGCTTAGAAAACTATCAGGGATTAAATTTAAAAGAATAAATTTTGATAATTCGTCGGAATATATAGAAAACTGGAATTTGCAAAATAGAAGACAAAGAACTGGTTTTACATTTCACAAACCAAACATCTTTCCATATTCAGCTTCATTTACGTTAAATAGATCACAACCTGCGCATGATAATTTAATGGGTACGATGTGGTTGAATGCAGGTTCAGAAATTCAAGTTGCTGGATTTGATTATTCTTGCGCCATTAATGCACCAGCCAATATACAGCAATTTGAACATATAGTCCAACTCCGCAGGGTGTTAACAACGGCTACAATAACTCTCTTACCAGATGCTGAAAGATTTAGTTTTCCTAGAGTAATTAATTCAGCTGATGGAGCAACTACATGGTATTTTAATCCAGTAATACTTAGACCAAATAATGTCGAAGTAGAATTTCTATTGAATGGACAGATAATAAATACTTATCAGGCAAGATTTGGTACAATTGTAGCTAGAAATTTTGACACGATTAGATTATCATTTCAATTAATGAGACCACTAAATATGACCCCGTCAGTCGCAGCACTTTTCCCTAACGCACAGCCATTTGGACATCATGCTACTGTAGGACTAACATTACGAATTGAATCTGCAATTTGCGAGTCAGTGCTTGCTGATGCTAGTGAGACAATGTTAGCTAATGTAACATCTGTTAGACAAGAATATGCAATACCAGTCGGACCAGTTTTTCCACCAGGTATGAATTGGACTGATTTAATCACTAACTATTCACCATCTAGAGAGGATAATTTACAACGTGTGTTTACAGTAGCTTCCATTAGAAGCATGCTTGTTAAATGAGGACCGAGCTAATTACTTGGTATCCAACTTTGACAAGTATGTAGCTACGTTAAGCTGTTTGAACTCTACAAGTAAGGGTACGTTTACGTATTCGCTACGTAGAGTAATCACTCAGATGACGTAGTGAGAGGATGTGACC------
>LC169856_RVA/Human-wt/THA/PCB-79/2013/G8P8I2_II_(NT0082)
GGCTTTTAAACGAAGTCTTCAACATGGATGTCCTGTACTCCTTGTCAAAAACTCTTAAAGATGCTAGAGACAAAATTGTCGAAGGCACATTATACTCTAATGTGAGTGATCTAATTCAACAATTTAATCAAATGATAATTACTATGAATGGAAATGAGTTCCAGACTGGAGGAATTGGTAATCTACCGATTAGAAATTGGAATTTTGATTTTGGACTGCTCGGGACAACTCTACTAAATTTGGACGCTAACTACGTCGAAACGGCCCGCAATACAATTGATTATTTTGTAGATTTCGTGGATAATGTATGTATGGATGAAATGGTTAGAGAGTCACAAAGAAACGGAATTGCACCGCAATCGGATTCGCTCAGAAAGTTGTCAGGTATTAAATTCAAGAGAATAAACTTTGATAATTCATCAGAATACATAGAGAATTGGAATTTGCAAAACAGAAGACAAAGAACAGGTTTTACACTTCATAAACCAAACATCTTCCCTTATTCAGCGTCTTTCACATTGAACAGGTCACAACCAGCTCATGATAACTTGATGGGTACGATGTGGCTTAATGCGGGATCAGAAATTCAAGTCGCTGGATTTGACTATTCATGTGCAATCAATGCACCGGCTAATACACAGCAATTTGAGCACATTGTACAGCTCCGAAGAGTGCTGACCACAGCCACAATAACTCTTTTACCAGATGCAGAAAGATTTAGTTTTCCAAGAGTGATTAATTCAGCTGACGGAGCGACTACATGGTACTTCAATCCAGTGATTCTTAGACCAAATAACGTTGAAATAGAGTTTTTACTAAATGGACAGATAATAAATACTTATCAAGCAAGATTTGGAACGATCATAGCTAGAAATTTTGACACAATCAGATTATCGTTTCAGTTGATGAGACCACCAAATATGACACCAGCAGTAGCGGCGTTATTTCCGAATGCACAGCCGTTTGAACATCATGCTACAGTAGGACTTACGCTTAGGATTGAATCTGCAGTTTGTGAATCTGTACTCGCCGATGCAAGTGAAACGATGCTTGCAAATGTGACATCTGTTAGACAAGAATACGCGATACCAGTTGGACCAGTTTTTCCACCAGGTATGAATTGGACCGATTTGATCACCAACTATTCACCATCTAGAGAGGATAACTTGCAGCGTGTATTTACAGTGGCTTCCATTAGAAGCATGCTTGTCAAATGAGGACCAAGCTAACCACTTGGTATCCGACTTTGGTGAGTATGTAGCTACGTCAAGCTGTTTGAACTCTGTAAGTAAGGATGCGTATACGTATTCGCTACACAGAGTAATCGCTCAGATGGCGTAGTGAGAGGATGTGACC------
>AB733132_RVA/Human-tc/JPN/KUN/1980/G2P4I2_III_(KUN_cluster)
AACATGGATATTTTGTATTCGTTATCAAAAACTCTTAAGGATGCTAGAGACAAAATTGTCGAAGGCACTTTATACTCTAATGTTAGTGATCTAATTCAACAATTTAATCAAATGATAATTACTATGAATGGGAATGAATTTCAGACTGGAGGAATTGGTAATCTACCAACCAGAAATTGGAGCTTTGATTTTGGTTTACTTGGAACTACGCTTTTGAATTTAGATGCTAATTATGTTGAAACTGCGCGTAACACAATTGATTATTTTGTTGATTTTGTAGATAACGTATGTATGGATGAGATGGTTAGAGAATCACAAAGAAACGGAATTGCACCGCAATCAGAATCACTTAGAAAACTATCAGGGATTAAGTTTAAAAGAATAAATTTTGATAATTCGTCGGAATACATAGAAAACTGGAACTTGCAAAATAGAAGACAAAGAACTGGCTTTACGTTTCATAAACCAAACATCTTTCCATATTCAGCTTCATTTACGTTAAATAGATCACAACCTGCGCATGATAATTTGATGGGTACTATGTGGTTGAATGCAGGTTCAGAGATTCAAGTTGCTGGATTTGACTATTCTTGCGCCATCAATGCACCAGCCAATATACAGCAATTTGAACATATAGTTCAGCTCCGTAGAGTGTTAACGACGGCTACAATAACTCTCTTACCAGATGCTGAAAGATTTAGTTTCCCTAGAGTAATTAATTCAGCTGATGGAGCAACTACATGGTATTTTAATCCAGTAATACTTAGACCGAATAATGTTGAAGTAGAATTTCTATTGAATGGACAGATAATAAATACTTATCAGGCGAGATTCGGTACAATTGTAGCTAGAAATTTTGATACAATTAGATTATCATTTCAATTGATGAGACCACCAAATATGACCCCGTCAGTCGCAGCACTTTTCCCTAACGCGCAGCCATTTGAACATCATGCTACAGTAGGACTAACATTACGAATTGAATCTGCAATTTGTGAGTCAGTGCTTGCTGATGCTAGTGAAACAATGTTAGCTAATGTAACATCTGTTAGACAAGAATATGCAATACCAGTTGGACCAGTTTTTCCACCAGGTATGAATTGGACTGATTTGATTACTAACTATTCACCATCTAGAGAGGATAATTTACAACGTGTGTTTACAGTAGCTTCCATTAGAAGCATGCTTGTTAAATGAGGACCGAGCTAATTACTTGGTATCCAATTTTGACAAGTATGTAGCTACGTTAAGCTGTTTGAACTCTGTAAGTAAGGGTACGTTTACGTATTCGCTACGTAGAGTAATCACTCAGATGACGT-------------------------------------------
>RVA/Human-wt/JPN/80SR001/1980/G2P4I2_III_(KUN_cluster)
AAGAGTTTTTGATAACGAAGTCTTCAACATGGATATTTTGTATTCGTTATCAAAAACTCTTAAGGATGCTAGAGACAAAATTGTCGAAGGCACTTTATACTCTAATGTTAGTGATCTAATTCAACAATTTAATCAAATGATAATTACTATGAATGGGAATGAATTTCAGACTGGAGGAATTGGTAATCTACCAACCAGAAATTGGAGCTTTGATTTTGGTTTACTTGGAACTACGCTTTTGAATTTAGATGCTAATTATGTTGAAACTGCGCGTAACACAATTGATTATTTTGTTGATTTTGTAGATAACGTATGTATGGATGAGATGGTTAGAGAATCACAAAGAAACGGAATTGCACCGCAATCAGAATCACTTAGAAAACTATCAGGGATTAAGTTTAAAAGAATAAATTTTGATAATTCGTCGGAATACATAGAAAACTGGAACTTGCAAAATAGAAGACAAAGAACTGGCTTTACGTTTCATAAACCAAACATCTTTCCATATTCAGCTTCATTTACGTTAAATAGATCACAACCTGCGCATGATAATTTGATGGGTACTATGTGGTTGAATGCAGGTTCAGAGATTCAAGTTGCTGGATTTGACTATTCTTGCGCCATCAATGCACCAGCCAATATACAGCAATTTGAACATATAGTTCAGCTCCGTAGAGTGTTAACGACGGCTACAATAACTCTCTTACCAGATGCTGAAAGATTTAGTTTCCCTAGAGTAATTAATTCAGCTGATGGAGCAACTACATGGTATTTTAATCCAGTAATACTTAGACCGAATAATGTTGAAGTAGAATTTCTATTGAATGGACAGATAATAAATACTTATCAGGCGAGATTCGGTACAATTGTAGCTAGAAATTTTGATACAATTAGATTATCATTTCAATTGATGAGACCACCAAATATGACCCCGTCAGTCGCAGCACTTTTCCCTAACGCGCAGCCATTTGAACATCATGCTACAGTAGGACTAACATTACGAATTGAATCTGCAATTTGTGAGTCAGTGCTTGCTGATGCTAGTGAAACAATGTTAGCTAATGTAACATCTGTTAGACAAGAATATGCAATACCAGTTGGACCAGTTTTTCCACCAGGTATGAATTGGACTGATTTGATTACTAACTATTCACCATCTAGAGAGGATAATTTACAACGTGTGTTTACAGTAGCTTCCATTAGAAGCATGCTTGTTAAATGAGGACCGAGCTAATTACTTGGTATCCAATTTTGACAAGTATGTAGCTACGTTAAGCTGTTTGAACTCTGTAAGTAAGGGTACGTTTACGTATTCGCTACGTAGAGTAATCACTCAGATGACGTAGTGAGAGGA--------
>LC065019_RVA/Human-tc/JPN/AU109/1994/G8P4I2_IV_(TB-Chen)
AACATGGATGTTTTGTATTCATTATCAAAAACTCTTAAGGATGCTAGAGACAAAATTGTCGAAGGCACTTTATACTCTAATGTTAGTGATCTAATTCAACAATTTAATCAAATGATAATTACTATGAATGGAAATGAATTTCAAACTGGAGGAATTGGTAATCTACCAACCAGAAATTGGAGTTTTGATTTTGGTTTACTTGGAACTACGCTTTTGAATTTAGATGCCAATTATGTTGAAACTGCGCGTAACACAATTGATTATTTTGTTGATTTTGTAGATAACGTATGTATGGATGAGATGGTTAGAGAATCACAAAGAAACGGAATTGCACCGCAGTCAGAATCACTTAGAAAACTATCAGGGATTAAATTTAAAAGAATAAATTTTGATAATTCGTCGGAATACATAGAAAACTGGAACTTGCAAAATAGAAGACAAAGAACTGGTTTTACATTTCATAAACCAAACATCTTTCCATATTCAGCTTCATTTACGTTAAATAGATCACAACCTGCACATGATAATTTAATGGGTACAATGTGGTTGAATGCAGGTTCAGAGATTCAAGTTGCTGGATTTGATTATTCTTGCGCCATTAATGCACCAGCCAACATACAGCAATTTGAGCATATAGTTCAGCTCCGTAGGGTGTTAACGACGGCTACAATAACTCTTTTACCAGATGCTGAAAGGTTTAGTTTCCCTAGAGTAATTAATTCAGCTGATGGAGCAACTACATGGTATTTTAATCCAGTAATACTTAGACCGAATAATGTCGAAGTAGAATTTCTATTGAATGGACAGATAATAAATACTTATCAGGCAAGATTTGGTACAATTGTAGCTAGAAATTTTGATACTATTAGATTATCATTTCAATTGATGAGACCACCAAATATGACCCCATCAGTCGCAGCACTTTTCCCTAACGCGCAGCCATTTGAACATCATGCTACTGTAGGACTAACATTACGCATTGAATCTGCAATTTGTGAGTCAGTGCTTGCTGATGCTAGTGAAACAATGTTAGCTAATGTAACATCTGTTAGACAAGAATATGCAATACCAGTTGGGCCAGTTTTTCCACCAGGTATGAATTGGACTGATTTGATTACTAACTACTCACCATCTAGAGAGGATAATTTACAACGTGTGTTTACAGTAGCTTCCATTAGAAGCATGCTTGTTAAATGAGGACCGAGCTAATTACTTGGTATCCAATTTTGGCAAGTATGTAGCTACGTTAAGCTGTTTGAACTCTATAAGTAAGGGTACGTTTACGTATTCGCTACGTAGAGTAATCACTCAGATGACGT-------------------------------------------
>AY787645_RVA/Human-tc/CHN/TB-Chen/1996/G2P4I2_IV_(TB-Chen)
GGCTTTAAAACGAAGTCTTCAACATGGATGTTTTGTATTCATTATCAAAAACTCTTAAGGATGCTAGAGACAAAATTGTCGAAGGCACTTTATACTCTAATGTTAGTGATCTAATTCAACAATTTAATCAAATGATAATTACTATGAATGGAAATGAATTTCAAACTGGAGGAATTGGTAATCTACCAACCAGAAATTGGAGTTTTGATTTTGGTTTACTTGGAACTACGCTTTTGAATTTAGATGCCAATTATGTTGAAACTGCGCGTAACACAATTGATTATTTTGTTGATTTTGTAGATAACGTATGTATGGATGAGATGGTTAGAGAATCACAAAGAAACGGAATTGCACCGCAGTCAGAATCACTTAGAAAACTATCAGGGATTAAGTTTAAAAGAATAAATTTTGACAATTCGTCGGAATACATAGAAAACTGGAACTTGCAAAATAGAAGACAAAGAACTGGTTTTACATTTCATAAACCAAACATCTTTCCATATTCAGCTTCATTTACGTTAAATAGATCACAACCTGCGCATGATAATTTAATGGGTACAATGTGGTTGAATGCAGGTTCAGAGATTCAAGTTGCTGGATTTGATTATTCTTGCGCCATTAATGCACCAGCCAACATACAGCAATTTGAGCATATAGTTCAGCTCCGTAGGGTGTTAACGACGGCTACAATAACTCTTTTACCAGATGCTGAAAAGTTTAGTTTCCCTAGAGTAATTAATTCAGCTGATGGAGCAACTACATGGTATTTTAATCCAGTAATACTTAGACCGAATAATGTCGAAGTAGAATTTCTATTGAATGGACAGATAATAAATACTTATCAGGCAAGATTTGGTACAATTGTAGCTAGAAATTTTGATACTATTAGATTATCATTTCAATTGATGAGACCACCAAATATGACCCCATCAGTCGCAGCACTTTTCCCTAACGCGCAGCCATTTGAACATCATGCTACTGTAGGACTAACATTACGCATTGAATCTGCAATTTGTGAGTCAGTGCTTGCTGATGCTAGTGAAACAATGTTAGCTAATGTAACATCTGTTAGACAAGAATATGCAATACCAGTTGGGCCAGTTTTTCCACCAGGTATGAATTGGACTGATTTGATTACTAACTACTCACCATCTAGAGAGGATAATTTACAACGTGTGTTTACAGTAGCTTCCATTAGAAGCATGCTTGTTAAATGAGGACCGAGCTAATTACTTGGTATCCAATTTTGGCAAGTATGTAGCTACGTTAAGCTGTTTGAACTCTATAAGTAAGGGTACGTTTACGTATTCGCTACGTAGAGTAATCACTCAGATGACGTAGTGAGAGGATGTGACC------
>AB762771_RVA/Human-tc/JPN/AU605/1986/G2P4I2_IV_(TB-Chen)
AAACTCTTAAGGATGCTAGAGACAAAATTGTCGAAGGCACTTTATACTCTAATGTTAGTGATCTAATTCAACAATTTAATCAAATGATAATTACTATGAATGGAAATGAATTTCAAACTGGAGGAATTGGTAATCTACCAACCAGAAATTGGAGTTTTGATTTTGGTTTACTTGGAACTACGCTTTTGAATTTAGATGCCAATTATGTTGAAACTGCGCGTAACACAATTGATTATTTTGTTGATTTTGTAGATAACGTATGTATGGATGAGATGGTTAGAGAATCACAAAGAAACGGAATTGCACCGCAGTCAGAATCACTTAGAAAACTATCAGGGATTAAATTTAAAAGAATAAATTTTGATAATTCGTCGGAATACATAGAAAACTGGAACTTGCAAAATAGAAGACAAAGAACTGGTTTTACATTTCATAAACCAAACATCTTTCCATATTCAGCTTCATTTACGTTAAATAGATCACAACCTGCGCATGATAATTTAATGGGTACAATGTGGTTGAATGCAGGTTCAGAGATTCAAGTTGCTGGATTTGATTATTCTTGCGCCATTAATGCACCAGCCAACATACAGCAATTTGAACATATAGTTCAGCTCCGTAGGGTGTTAACGACGGCTACAATAACTCTTTTACCAGATGCTGAAAGGTTTAGTTTCCCTAGAGTAATTAATTCAGCTGATGGAGCAACTACATGGTATTTTAATCCAGTAATACTTAGACCGAATAATGTCGAAGTAGAATTTCTATTGAATGGACAGATAATAAATACTTATCAGGCAAGATTTGGTACAATTGTAGCTAGAAATTTTGATACTATTAGATTATCATTTCAATTGATGAGACCACTAAATATGACCCCATCAGTCGCAGCACTTTTCCCTAACGCGCAGCCATTTGAACATCATGCTACTGTAGGACTAACATTACGCATTGAATCTGCAATTTGTGAGTCAGTGCTTGCTGATGCTAGTGAAACAATGTTAGCTAATGTAACATCTGTTAGACAAGAATATGCAATACCAGTTGGGCCAGTTTTTCCACCAGGTATGAATTGGACTGATTTGATTACTAACTACTCACCATCTAGAGAGGATAATTTACAACGTGTGTTTACAGTAGCTTCCATTAGAAGCATGCTTGTTAAATGAGGACCGAGCTAATTACTTGGTATCCAATTTTGGCAGGTATGTAGCTACGTTAAGCTGTTTGAACTCTATAAGTAAGGGTACGTTTACGTATTCGCTACG----------------------------------------------------------------------------------------------
>JX307601_RVA/Human-wt/IND/mcs72/2011/G8P4I2_V_(B1711)
GGCTTTAAAATCAAGTCTTCAACATGGATGTCCTGTACTCCTTGTCAAAAACTCTTAAAGATGCTAGAGACAAAATTGTCGAAGGTACATTATACTCTAATGTGAGTGATCTAATTCAACAATTTAACCAAATGATGATTACTATGAATGGAAATGAGTTCCAAACTGGAGGAATTGGTAATCTACCAATTAGAAATTGGAATTTTGATTTTGGATTACTTGGAACAACTCTACTAAATTTAGACGCTAACTACGTCGAAACAGCCCGCAACACAATTGATTATTTTGTAGATTTTGTAGACAACGTATGTATGGATGAAATGGTTAGAGAATCACAAAGAAATGGAATTGCACCACAATCAGATTCACTTAGAAAATTGTCAGGCATTAAGTTCAAAAGAATAAATTTTGATAATTCATCAGAATATATAGAGAACTGGAATCTGCAAAACAGAAGACAACGAACAGGTTTTACATTTCATAAACCAAATATTTTTCCTTATTCAGCGTCATTCACACTAAATAGATCACAACCAGCTCATGATAACTTGATGGGTACGATGTGGCTGAACGCAGGATCAGAAATTCAGGTCGCTGGATTTGACTATTCGTGTGCAATTAATGCGCCAGCAAATACACAACAATTTGAGCACATTGTACAGCTCCGAAGAGTTTTAACTACAGCTACAATAACACTTTTACCGGATGCAGAAAGATTCAGTTTTCCAAGAGTAATTAATTCAGCTGACGGAGCAACTACATGGTACTTTAATCCAGTAATTCTTAGACCAAACAACGTTGAAGTGGAGTTTCTACTAAACGGTCAAATAATAAACACTTACCAGGCTAGATTTGGAACAATCGTAGCTAGAAATTTTGATACAATCAGGTTGTCGTTCCAGTTGATGAGACCACCAAATATGACACCAGCAGTAGCAGCATTATTTCCAAATGCGCAGCCATTTGAACATCATGCTACAGTAGGACTGACACTGAGAATTGAATCTGCAGTTTGTGAATCTGTACTTGCCGACGCAAGCGAGACAATGCTAGCAAACGTGACATCTGTTAGACAAGAATACGCAATACCAGTTGGACCAGTCTTTCCACCAGGTATGAATTGGACTGATTTGATCACTAATTATTCACCATCTAGAGAGGATAACTTGCAGCGTGTATTTACAGTGGCTTCCATTAGAAGCATGCTTGTCAAATAAGGACCAAGCTAACCACTTGGTATCCGACTTTGATGAGTATGTAGCTACGTCAAGCTGTTTGAACTCTGTAAGTAAGGATGCGTCTACGTATTCGCTACACAGAGTAATCACTCAGATGACGTAGTGAGAGGATGTGACC------
>MG181671_RVA/Human-wt/MWI/BID2DE/2013/G1P8I2_V_(B1711)
GGCTTTAAAACGAAGTCTTCAACATGGATGTCCTGTACTCCTTGTCAAAAACTCTTAAAGATGCTAGAGACAAAATTGTTGAAGGTACATTATACTCTAATGTGAGTGATCTAATTCAACAATTTAACCAAATGATAATTACTATGAATGGAAATGAGTTCCAAACTGGAGGAATTGGCAATCTACCAATTAGAAATTGGAATTTTGATTTTGGATTACTTGGAACAACTCTACTAAATTTAGACGCTAACTACGTCGAAACAGCCCGCAACACAATTGATTATTTTGTAGATTTTGTAGACAACGTATGTATGGATGAAATGGTTAGAGAATCACAAAGAAATGGAATTGCACCACAATCAGATTCACTTAGAAAATTGTCAGGCATTAAGTTCAAAAGAATAAATTTTGATAATTCATCAGAATATATAGAGAACTGGAATCTGCAAAACAGAAGACAACGAACAGGTTTTACATTTCATAAACCAAATATTTTTCCTTATTCAGCGTCATTCACACTAAATAGATCACAACCAGCTCATGATAATTTGATGGGTACGATGTGGCTGAACGCAGGATCAGAAATTCAGGTCGCTGGATTTGACTATTCGTGTGCAATTAATGCGCCAGCGAATACACAACAATTTGAGCACATCGTACAGCTCCGAAGAGTTTTAACTACAGCTACAATAACACTTTTACCGGATGCAGAAAGATTCAGTTTTCCAAGAGTAATTAATTCAGCTGACGGAGCAACTACATGGTACTTTAATCCAGTAATTCTTAGACCAAACAACGTTGAAGTGGAGTTTCTATTAAACGGTCAGATAATAAACACTTACCAGGCTAGATTTGGAACAATCGTAGCTAGAAATTTTGATACAATCAGATTGTCGTTCCAGTTGATGAGACCACCAAATATGACACCAGCAGTAGCAGCATTATTTCCAAATGCGCAGCCATTTGAACATCATGCTACAGTAGGACTGACACTGAGAATTGAGTCTGCAGTTTGTGAATCTGTACTTGCCGACGCAAGCGAGACAATGCTAGCAAATGTGACATCTGTTAGACAAGAATACGCAATACCAGTTGGACCAGTCTTTCCACCAGGTATGAATTGGACTGATTTGATCACTAATTATTCACCATCTAGAGAGGATAACTTGCAGCGTGTATTTACAGTGGCTTCCATTAGAAGCATGCTTGTCAAATGAGGACCAAGCTAACCACTTGGTATCTGACTTTGATGAGTATGTAGCTACGTCAAGCTGTTTGAACTCTGTAAGTAAGGATGCGTCTACGTATTCGCTACACAGAGTAATCACTCAGATGACGTAGTGAGAGGATGTGACC------
>KC443788_RVA/Human-wt/AUS/CK20051/2010/G2P4I2_V_(B1711)
AACATGGATGTCCTGTACTCCTTGTCAAAAACTCTTAAAGATGCTAGAGACAAAATTGTCGAAGGTACATTATACTCTAATGTGAGTGATCTAATTCAACAATTTAACCAAATGATAATTACTATGAATGGAAATGAGTTCCAAACTGGAGGAATTGGTAATCTACCAATTAGAAATTGGAATTTTGATTTTGGATTACTTGGAACAACTCTACTAAATTTAGACGCTAACTACGTCGAAACAGCCCGCAACACAATTGATTATTTTGTAGATTTTGTAGACAACGTATGTATGGATGAAATGGTCAGAGAATCACAAAGAAATGGAATTGCACCACAATCAGATTCACTTAGAAAATTGTCAGGCATTAAGTTCAAAAGAATAAATTTTGATAATTCATCAGAATATATAGAGAACTGGAATCTGCAAAACAGAAGACAACGAACAGGTTTTACATTTCATAAACCAAATATTTTTCCTTATTCAGCGTCATTCACACTAAATAGATCACAACCAGCTCATGATAACTTGATGGGTACGATGTGGCTGAACGCAGGATCAGAAATTCAGGTCGCTGGATTTGACTATTCGTGTGCAATTAATGCGCCAGCGAATACACAACAATTTGAGCACATTGTACAGCTCCGAAGAGTTTTAACTACAGCTACAATAACACTTTTACCGGATGCAGAAAGATTCAGTTTTCCAAGAGTAATTAATTCAGCTGACGGAGCAACTACATGGTACTTTAATCCAGTAATTCTTAGACCAAACAACGTTGAAGTGGAGTTTCTACTAAACGGTCAGATAATAAACACTTACCAGGCTAGATTTGGAACAATCATAGCTAGAAATTTTGATACAATCAGGTTGTCATTCCAGTTGATGAGACCACCAAATATGACACCAGCAGTAGCAGCATTATTTCCAAATGCGCAGCCATTTGAACATCATGCTACAGTAGGACTGACACTGAGAATTGAATCTGCAGTTTGTGAATCTGTACTTGCCGACGCAAGAGAGACAATGCTAGCAAATGTGACATCTGTTAGACAAGAATACGCAATACCAGTTGGACCAGTCTTTCCACCAGGTATGAATTGGACTGATTTGATCACTAATTATTCACCATCTAGAGAGGATAACTTGCAGCGTGTATTTACAGTGGCTTCCATTAGAAGCATGCTTGTCAAATAAGGACCAAGCTAATCACTTGGTATCCGACTTTGATGAGTATGTAGCTACGTCAAGCTGTTTGAACTCTGTAAGTAAGGATGCGTCTACGTATTCGCTACACAGAGTAATCACTCAGATGACGTA------------------------------------------
>LC074733_RVA/Human-wt/VNM/RVN1149/2014/G8P8I2_V(B1711)
ATGGATGTCCTGTACTCATTGTCAAAAACTCTTAAAGATGCTAGAGACAAAATTGTCGAAGGTACATTATACTCTAATGTGAGTGATCTAATTCAACAATTTAACCAAATGATAATTACTATGAATGGAAATGAGTTCCAAACTGGAGGAATTGGTAATCTACCAATTAGAAATTGGAATTTTGATTTTGGATTACTTGGAACAACTCTACTAAATTTAGACGCTAACTACGTCGAAACAGCCCGCAACACAATTGATTATTTTGTAGATTTTGTAGACAATGTATGTATGGATGAAATGGTTAGAGAATCACAAAGAAATGGAATTGCACCACAATCAGATTCACTTAGAAAATTGTCAGGCATTAAGTTTAAAAGAATAAATTTTGATAATTCATCAGAATATATAGAGAACTGGAATCTGCAAAGCAGAAGACAACGAACAGGTTTTACATTTCATAAACCAAATATTTTTCCCTATTCAGCGTCATTCACACTAAATAGATCACAACCAGCTCATGATAACTTGATGGGTACGATGTGGCTGAACGCAGGATCAGAAATTCAGGTCGCTGGATTTGACTATTCGTGTGCAATTAATGCGCCAGCGAATACACAACAATTTGAACACATTGTACAGCTCCGAAGAGTTTTAACTACAGCTACAATAACACTTTTACCGGATGCAGAAAGATTCAGTTTTCCAAGAGTAATTAATTCAGCTGACGGAGCGACTACATGGTACTTTAATCCAGTAATTCTTAGACCAAACAACGTTGAAGTGGAGTTTCTACTAAACGGTCAGATAATAAACACTTACCAGGCTAGATTTGGAACAATCGTAGCTAGAAATTTTGATACAATCAGGTTGTCGTTCCAGTTGATGAGACCACCAAATATGACACCAGCAGTAGCAGCATTATTCCCAAATGCGCAGCCATTTGAACACCATGCTACAGTAGGACTGACACTGAGAATTGAATCTGCAGTTTGTGAATCTGTACTTGCCGACGCAAGTGAAACAATGCTAGCAAATGTGACATCTGTTAGACAAGAATACGCAATACCAGTTGGACCAGTCTTTCCACCAGGTATGAATTGGACTGATTTGATAACTAATTATTCACCATCTAGAGAGGATAACTTGCAGCGTGTATTTACAGTGGCTTCCATTAGAAGCATGCTTGTCAAATAAGGACCAAGCTAACCACTTGGTATCCGACTTTGATGAGTATGTAGCTACGTCAAGCTGTTTGAACTCTGTA--------------------------------------------------------------------------------------------------
>KJ752398_RVA/Human-wt/GMB/MRC-DPRU3180/2010/G2P6I2_V_(B1711)
AACATGGATGTCCTGTACTCTTTGTCAAAAACTCTTAAAGATGCTAGAGACAAGATTGTCGAAGGCACATTATACTCTAATGTGAGTGATCTAATTCAACAATTTAACCAAATGATAATTACTATGAATGGAAATGAGTTCCAAACTGGAGGAATTGGTAATCTACCAATTAGAAATTGGAATTTTGATTTTGGACTACTTGGAACAACTCTACTAAATTTAGACGCTAATTACGTTGAAACAGCCCGTAACACAATTGATTATTTTGTAGATTTTGTAGATAACGTATGTATGGATGAAATGGTTAGAGAATCACAAAGAAATGGAATTGCACCACAATCAGATTCGCTTAGAAAACTGTCAGGCATTAAGTTCAAAAGAATAAATTTTGATAATTCATCGGAATATATAGAGAATTGGAATCTGCAAAACAGAAGACAACGAACAGGTTTTACATTTCATAGACCAAATATTTTCCCTTATTCAGCGTCATTCACACTGAATAGATCACAACCAGCTCATGATAACTTGATGGGTACGATGTGGCTGAACGCAGGATCAGAAATTCAGGTCGCTGGATTTGACTATTCATGTGCAATTAATGCGCCAGCTAACACACAACAATTTGAGCACATTGTACAGCTCCGAAGAGTTTTAACTACAGCTACAATAACACTTTTACCGGATGCAGAAAGATTCAGTTTTCCAAGAGTAATTAATTCAGCTGACGGAGCTACTACATGGTACTTTAACCCAGTAATTCTTAGACCAAACAACGTTGAAGTAGAGTTTCTACTAAACGGGCAGATAATAAACACTTACCAGGCTAGATTTGGAACAATCGTAGCTAGAAATTTTGATACAATCAGATTGTCGTTCCAGTTGATGAGACCACCAAATATGACACCAGCAGTAGCAGCATTATTTCCGAATGCGCAACCATTCGAACATCATGCTACAGTAGGACTGACACTGAGAATTGAATCTGCAATTTGTGAATCTGTACTTGCCGACGCAAGCGAGACAATGCTAGCAAATGTGACATCTGTTAGACAAGAATACGCAATACCAGTTGGACCAGTCTTTCCACCAGGTATGAATTGGACTGATTTGATCACTAACTATTCACCATCTAGAGAGGATAACTTGCAGCGTGTATTTACAGTGGCTTCCATTAGAAGCATGCTTGTCAAATAAGGACCAAGCTAACCACTTGGTATCCGACTTTGATGAGTATGTAACTATGTCAAGCTGTTTGAACTCTGTAAGTAAGGATGCGTCTACGTGTTCACTACACAGAGTAATCACTCAGATGACGTA------------------------------------------
>KU550286_RVA/Human-wt/ESP/SS98242319/2015/G3P8I2_V_(B1711)
GGCTTTAAAACGAAGTCTTCAACATGGATGTCCTGTACTCATTGTCAAAAACTCTTAAAGATGCTAGAGACAAAATTGTCGAAGGTACATTATACTCTAATGTGAGTGATCTAATTCAACAATTTAATCAAATGCTAATTACTATGAATGGAAATGAGTTCCAAACTGGAGGAATTGGTAATCTACCAATTAGAAATTGGAATTTTGATTTTGGATTACTTGGAACAACTCTACTAAATTTAGACGCTAACTACGTCGAAACAGCCCGCAACACAATTGATTATTTTGTAGATTTTGTAGACAACGTATGTATGGATGAAATGGTTAGAGAATCACAAAGAAATGGAATCGCACCGCAATCAGATTCACTTAGAAAATTATCAGGTATTAAGTTCAAAAGAATAAATTTTGATAATTCATCAGAATATATAGAGAACTGGAATCTGCAAAACAGAAGACAACGAACAGGTTTTACATTTCATAAACCAAATATTTTTCCCTATTCAGCGTCATTCACACTAAATAGATCACAACCAGCTCATGATAACTTGATGGGTACGATGTGGCTAAACGCAGGATCAGAAATTCAGGTCGCTGGATTTGACTATTCATGTGCAATTAATGCGCCAGCGAATACACAACAATTTGAGCACATTGTACAGCTCCGAAGAGTTTTAACTACAGCTACAATAACGCTTTTACCGGATGCAGAAAGATTCAGTTTTCCAAGAGTAATTAATTCAGCTGACGGAGCGACTACATGGTACTTTAATCCAGTAATTCTTAGACCAAACAACGTTGAAGTGGAGTTTCTACTAAACGGTCAAATAATAAACACTTACCAGGCTAGATTTGGAACAATCGTAGCTAGAAATTTTGATACAATCAGATTGTCGTTTCAGTTGATGAGACCACCAAATATGACACCAGCAGTAGCAGCATTATTTCCAAATGCGCAGCCATTTGAACATCATGCTACAGTAGGACTGACACTGAGAATTGAATCTGCAGTTTGTGAATCTGTACTTGCCGACGCAAGTGAGACAATGCTAGCAAATGTGACATCTGTTAGACAAGAATACGCAATACCAGTTGGACCAGTCTTTCCACCAGGTATGAATTGGACTGATTTGATAACTAATTATTCACCATCTAGAGAGGATAACTTGCAGCGTGTGTTTACAGTGGCTTCCATTAGAAGCATGCTTGTCAAATAAGGACCAAGCTAACCACTTGGTATCCGACTTTGATGAGTATGTAGCTACGTCAAGCTGTTTGAACTCTGTAAGTAAGGATGCGTCTACGTATTCGCTACACAGAGTAATCACTCAGATGACGTAGTGAGAGGATGTGACC------
>KJ753361_RVA/Human-wt/ZAF/MRC-DPRU618/2003/G2P4I2_V_(B1711)
AACATGGATGTCCTGTACTCCTTGTCAAAAACTCTTAAAGATGCTAGAGACAAGATTGTCGAAGGCACATTATACTCTAATGTGAGTGATCTAATTCAACAATTTAACCAAATGATAATTACTATGAATGGAAATGAGTTCCAAACTGGAGGAATTGGTAATCTACCAATTAGAAATTGGAATTTTGATTTTGGATTGCTTGGAACAACTCTACTAAATTTAGACGCTAATTACGTCGAAACAGCCCGCAACACAATTGATTATTTTGTAGATTTTGTAGATAACGTATGTATGGATGAAATGGTTAGAGAATCACAAAGAAATGGAATTGCACCACAATCAGATTCGCTTAGAAAATTGTCAGGCATTAAGTTCAAAAGAATAAATTTTGATAATTCATCGGAATATATAGAGAACTGGAATCTGCAAAACAGAAGACAACGAACAGGTTTTACATTTCATAAACCTAATATTTTCCCTTATTCAGCGTCATTCACACTGAATAGATCACAACCAGCTCATGATAACTTGATGGGTACGATGTGGCTGAACGCAGGATCAGAAATTCAGGTCGCTGGATTCGACTATTCGTGTGCAATTAATGCGCCAGCTAATACACAACAATTTGAACACATTGTACAGCTCCGAAGAGTTTTAACTACAGCTACAATAACACTTTTACCAGATGCTGAAAGATTCAGTTTTCCAAGAGTGATTAATTCAGCTGACGGAGCAACTACATGGTACTTTAATCCAGTAATTCTTAGACCAAACAACGTTGAAGTGGAGTTTCTATTAAACGGGCAGATAATAAACACTTACCAGGCTAGATTTGGAACAATCGTAGCTAGAAATTTTGATACAATCAGATTGTTGTTCCAGTTGATGAGACCACAAAATATGACACCAGCAGTAGCAGCATTATTTCCAAATGCGCAACCATTTGAGCATCATGCTACAGTAGGACTGACACTGAGAATTGAATCTGCAGTTTGTGAATCTGTACTTGCCGACGCAAGCGAGACAATGCTAGCAAATGTGACATCTGTTAGACAAGAATACGCAATACCAGTTGGACCAGTCTTTCCACCAGGTATGAATTGGACTGATTTGATCACTAACTATTCACCATCTAGAGAGGATAACTTGCAGCGTGTATTTACAGTGGCTTCCATTAGAAGCATGCTTGTCAAATAAGGACCAAGCTAACCACTTGGTATCCGACTTTGATGAGTATGTAGCTACGTCAAGCTGTTTGAACTCTGTAAGTAAGGATGCGTCTACGTATTCGCTACACAGAGTAATCACTCAGATGACGTA------------------------------------------
>KJ751628_RVA/Human-wt/GHA/MRC-DPRU1818/1999/G2P6I2_V_(B1711)
AACATGGATGTCCTGTACTCCTTGTCAAAAACTCTTAAAGATGCTAGAGACAAGATTGTCGAAGGCACATTATACTCTAATGTGAGTGATCTAATTCAACAATTTAACCAAATGATAATTACTATGAATGGAAATGAGTTCCAAACTGGAGGAATTGGTAATCTACCAATTAGAAATTGGAATTTTGATTTTGGATTACTTGGAACAACTCTACTAAATTTAGACGCTAATTACGTCGATACAGCCCGCAACACAATTGATTATTTTGTAGATTTTGTAGATAACGTATGTATGGATGAAATGGTTAGAGAATCGCAAAGAAATGGAATTGCACCACAATCAGATTCGCTTAGAAAATTGTCAGGCATTAAGTTCAAAAGAATAAATTTTGATAATTCATCGGAATATATAGAGAACTGGAATCTGCAAAACAGAAGACAACGAACAGGTTTTACATTTCATAAACCAAATATTTTCCCTTATTCAGCGTCATTCACACTGAATAGATCACAACCAGCTCATGATAACTTGATGGGTACAATGTGGCTGAACGCAGGATCAGAAATTCAGGTCGCTGGATTCGACTATTCGTGTGCAATTAATGCGCCAGCTAATACACAACAATTTGAACACATTGTACAGCTCCGAAGAGTTTTAACTGTAGCTACAATAACACTTTTACCGGATGCTGAAAGATTCAGTTTTCCAAGAGTGATTAATTCAGCTGACGGAGCAACTACATGGTACTTTAATCCAGTAATTCTTAGACCAAACAACGTTGAAGTGGAGTTTCTATTAAACGGGCAGATAATAAACACTTACCAGGCTAGATTTGGAACAATCGTAGCTAGAAATTTTGATACAATCAGATTGTCGTTCCAGTTGATGAGACCACCAAATATGACACCAGCAGTAGCAGCATTATTTCCAAATGCGCAACCATTTGAGCATCATGCTACAGTAGGACTGACACTGAGAATTGAATCTGCAGTTTGTGAATCTGTACTTGCCGACGCAAGCGAGACAATGCTAGCAAATGTAACATCTGTTAGACAAGAATACGCAATACCAGTTGGACCAGTCTTTCCACCAGGTATGAATTGGACTGATTTGATCACTAACTATTCACCATCTAGAGAGGATAATTTGCAGCGTGTATTTACAGTGGCTTCCATTAGAAGCATGCTTGTCAAATAAGGACCAAGCTAACCACTTGGTATCCGACTTTGATGAGTATGTAGCTACGTCAAGCTGTTTGAACTCTGTAAGTAAGGATGCGTCTACGTATTCGCTACACAGAGTAATCACTCAGATGACGTA------------------------------------------
>LC105579_RVA/Human-wt/GHA/GHPML1989/2012/G2P4I2_V_(B1711)
AACATGGACGTCCTGTACTCCTTGTCAAAAACTCTTAAAGATGCTAGAGACAAAATTGTCGAAGGTACATTATACTCTAATGTGAGTGATCTAATTCAACAATTTAACCAAATGATTATTACTATGAATGGAAATGAGTTCCAAACTGGAGGAATTGGTAATCTACCAATTAGAAATTGGAATTTTGATTTTGGATTACTTGGAACAACTCTACTAAATTTAGACGCTAACTACGTCGAAACAGCCCGCAACACAATTGATTATTTTGTAGATTTTGTAGACAACGTATGTATGGATGAAATGGTCAGAGAATCACAAAGAAATGGAATTGCTCCACAATCAGATTCACTTAGAAAATTGTCAGGCATTAAGTTCAAAAGAATAAATTTTGATAATTCATCAGAATATATAGAGAACTGGAATCTGCAAAACAGAAGACAACGAACAGGTTTTACATTTCATAAACCAAATATTTTTCCTTATTCAGCGTCATTCACACTAAATAGATCACAACCAGCTCATGATAACTTGATGGGTACGATGTGGCTGAACGCAGGATCAGAAATTCAGGTCGCTGGATTTGACTATTCGTGTGCAATTAATGCGCCAGCGAATACACAACAATTTGAGCACATTGTACAGCTCCGAAGAGTTTTAACTACAGCTACAATAACACTTTTACCGGATGCAGAAAGATTCAGTTTTCCAAGAGTAATTAATTCAGCTGACGGAGCAACTACATGGTACTTTAATCCAGTAATTCTTAGACCAAACAACGTTGAAGTGGAGTTTCTACTAAACGGTCAGATAATAAACACTTACCAGGCTAGATTTGGAACAATTATAGCTAGAAATTTTGATACAATCAGGTTGTCATTCCAGTTGATGAGACCACCAAATATGACACCAGCAGTAGCAGCATTATTTCCAAATGCGCAGCCATTTGAACATCATGCTACAGTAGGACTGACACTGAGAATTGAATCTGCAGTTTGTGAATCTGTACTTGCCGACGCAAACGAGACAATGCTAGCAAATGTGACATCTGTTAGACAAGAATACGCAATACCAGTTGGACCAGTCTTTCCACCAGGTATGAATTGGACTGATTTAATCACTAATTATTCACCATCTAGAGAGGATAACTTGCAGCGTGTATTTACAGTGGCTTCCATTAGAAGCATGCTTGTCAAATAAGGACCAAGCTAATCACTTGGTATCCGACTTTGATGAGTATGTAGCTACGTCAAGCTGTTTGAACTCTGTAAGTAAGGATGCGTCTACGTATTCGCTACACAGAGTAATCACTCAGATGACGT-------------------------------------------
>EF554086_RVA/Human-wt/BEL/B1711/2002/G6P6I2_V_(B1711)
GGCTTTAAAACGAAGTCTTCAACATGGATGTCCTGTACTCCTTGTCAAAAACTCTTAAAGATGCTAGAGACAAGATTGTCGAAGGCACATTATACTCTAATGTGAGTGATCTAATTCAACAATTTAACCAAATGATAATTACTATGAATGGAAATGAGTTCCAAACTGGAGGAATTGGTAATCTGCCAATTAGAAATTGGAATTTTGATTTTGGATTGCTTGGAACAACTCTACTAAATTTAGACGCTAATTACGTCGAAACAGCCCGCAACACAATTGATTATTTTGTAGATTTTGTAGATAACGTATGTATGGATGAAATGGTTAGAGAATCACAAAGAAATGGAATTGCACCACAATCAGATTCGCTTAGAAAATTGTCAGGCATTAAGTTCAAAAGAATAAATTTTGATAATTCATCGGAATATATAGAGAACTGGAATCTGCAAAACAGAAGACAACGAACAGGTTTTACATTTCATAAACCTAATATTTTCCCTTATTCAGCGTCATTCACACTGAATAGATCACAACCAGCTCATGATAACTTGATGGGTACGATGTGGCTGAACGCAGGATCAGAAATTCAGGTCGCTGGATTCGACTATTCGTGTGCAATTAATGCGCCAGCTAATACACAACAATTTGAACACATTGTACAGCTCCGAAGAGTTTTAACTACAGCTACAATAACACTTTTACCGGATGCTGAAAGATTCAGTTTTCCAAGAGTGATTAATTCAGCTGACGGAGCAACTACATGGTACTTTAATCCAGTAATTCTTAGACCAAACAACGTTGAAGTGGAGTTTCTATTAAACGGGCAGATAATAAACACTTACCAGGCTAGATTTGGAACAATCGTAGCTAGAAATTTTGATACAATCAGATTGTCGTTCCAGTTGATGAGACCACCAAATATGACACCAGCAGTAGCAGCATTATTTCCAAATGCGCAACCATTTGAGCATCATGCTACAGTAGGACTGACACTGAGAATTGAATCTGCAGTTTGTGAATCTGTACTTGCCGACGCAAGCGAGACAATGCTAGCAAATGTGACATCTGTTAGACAAGAATACGCAATACCAGTTGGACCAGTCTTTCCACCAGGTATGAATTGGACTGATTTGATCACTAACTATTCACCATCTAGAGAGGATAACTTGCAGCGTGTATTTACAGTGGCTTCCATTAGAAGCATGCTTGTCAAATAAGGACCAAGCTAACCACTTGGTATCCGACTTTGATGAGTATGTAGCTACGTCAAGCTGTTTGAACTCTGTAAGTAAGGATGCGTCTACGTATTCGCTACACAGAGTAATCACTCAGATGACGTAGTGAGAGGATGTGACC------
>KU059770_RVA/Human-wt/AUS/D388/2013/G3P8I2_V_(B1711)
GGCTTTTAAACGAAGTCTTCAACATGGATGTCCTGTACTCATTGTCAAAAACTCTTAAAGATGCTAGAGACAAAATTGTCGAAGGTACATTATACTCTAATGTGAGTGATCTAATTCAACAATTTAATCAAATGCTAATTACTATGAATGGAAATGAGTTCCAAACTGGAGGAATTGGTAATCTACCAATTAGAAATTGGAATTTTGATTTTGGATTACTTGGAACAACTCTACTAAATTTAGACGCTAACTACGTCGAAACAGCCCGCAACACAATTGATTATTTTGTAGATTTTGTAGACAACGTATGTATGGATGAAATGGTTAGAGAATCACAAAGAAATGGAATTGCACCACAATCAGATTCACTTAGAAAATTATCAGGTATTAAGTTCAAAAGAATAAATTTTGATAATTCATCAGAATATATAGAGAACTGGAATCTGCAAAACAGAAGACAACGAACAGGTTTTACATTTCATAAACCAAATATTTTTCCCTATTCAGCGTCATTCACACTAAATAGATCACAACCAGCTCATGATAACTTGATGGGTACGATGTGGCTAAACGCAGGATCAGAAATTCAGGTCGCTGGATTTGACTATTCGTGTGCAATTAATGCGCCAGCGAATACACAACAATTTGAGCACATTGTACAGCTCCGAAGAGTTTTAACTACAGCTACAATAACGCTTTTACCGGATGCAGAAAGATTCAGTTTTCCAAGAGTAATTAATTCAGCTGACGGAGCGACTACATGGTACTTTAATCCAGTAATTCTTAGACCAAACAACGTTGAAGTGGAGTTTCTACTAAACGGTCAGATAATAAACACTTACCAGGCTAGATTTGGAACAATCGTAGCTAGAAATTTTGATACAATCAGGTTGTCGTTTCAGTTGATGAGACCACCAAATATGACACCAGCAGTAGCAGCATTATTTCCAAATGCGCAGCCATTTGAATATCATGCTACGGTAGGACTGACACTGAGAATTGAATCTGCAGTTTGTGAATCTGTACTTGCCGACGCAAGTGAGACAATGCTAGCAAATGTGACATCTGTTAGACAAGAATACGCAATACCAGTTGGACCAGTCTTTCCACCAGGTATGAATTGGACTGATTTGATAACTAATTATTCACCATCTAGAGAGGATAACTTGCAGCGTGTATTTACAGTGGCTTCCATTAGAAGCATGCTTGTCAAATAAGGACCAAGCTAACCACTTGGTATCCGACTTTGATGAGTATGTAGCTACGTCAAGCTGTTTGAACTCTGTAAGTAAGGATGCGTCTACGTATTCGCTACACAGAGTAATCACTCAGATGACGTAGTGAGAGGATGTGACC------
>HQ657175_RVA/Human-wt/ZAF/3203WC/2009/G2P4I2_V_(B1711)
GGCTTTAAAACGAAGTCTTCAACATGGATGTCCTATACTCCTTATCAAAAACTCTTAAAGATGCTAGAGACAAAATTGTCGAAGGCACATTATACTCTAATGTGAGTGATCTAATTCAACAATTTAATCAAATGATAATTACTATGAATGGAAATGAGTTCCAAACTGGAGGAATTGGTAATCTACCAATTAGAAATTGGAATTTTGATTTTGGATTACTTGGAACAACTCTACTAAATTTAGACGCTAACTACGTCGAAACAGCCCGCAACACAATTGATTATTTTGTAGATTTTGTAGATAACGTATGTATGGATGAAATGGTTAGAGAATCACAAAGAAATGGAATTGCACCACAATCAGATTCACTTAGAAAATTGTCTGGCATTAAGTTCAAAAGAATAAATTTTGATAATTCATCGGAATATATAGAGAACTGGAATCTGCAAAACAGGAGACAACGAACAGGCTTTACATTTCACAAACCAAATATTTTTCCTTATTCAGCGTCATTCACACTAAATAGATCACAACCAGCTCATGATAACTTGATGGGTACGATGTGGCTGAACGCAGGATCAGAAATTCAGGTTGCTGGATTCGACTATTCGTGTGCAATTAATGCGCCAGCTAATACACAGCAATTTGAGCACATTGTACAGCTTCGAAGAGTTTTAACTACAGCTACAATAACACTTTTACCGGATGCAGAAAGATTCAGTTTTCCAAGAGTGATTAATTCAGCTGATGGAGCAACTACATGGTACTTTAACCCAGTAATTCTTAGACCAAACAACGTTGAAGTGGAGTTTCTACTAAACGGGCAGATAATAAACACTTACCAGGCTAGATTTGGAACAATCGTAGCTAGAAATTTTGATACAATCAGATTGTCGTTCCAGTTAATGAGACCACCAAATATGACACCAGCAGTAGCAGCATTATTTCCAAATGCGCAGCCATTTGAACATCATGCTACAGTAGGACTGACAATGAGAATTGAATCTGCAGTTTGTGAATCTGTACTTGCCGACGCAAGCGAGACAATGCTAGCAAATGTGACATCTGTTAGACAAGAATACGCAATACCAGTTGGACCAGTCTTTCCACCAGGTATGAATTGGACTGATTTGATCACTAATTATTCACCATCTAGAGAGGATAACTTACAGCGTGTATTTACAGTGGCTTCCATTAGAAGCATGCTTGTCAAATAAGGACCAAACTAACCATTTGGTATCCGACTTTGATGAGTATGTAGCTACGTTAAGCTGTTTGAACTCTGTAAGTAAGGATGCGTCTACGTATTCGCTACACAGAGTAATCACTCAGATGACGTAGTGAGAGGATGTGACC------
>DQ005110_RVA/Human-wt/COD/DRC88/2003/G8P8I2_V_(B1711)
GGCTTTTAAACGAAGTCTTCAACATGGATGTCCTGTACTCCTTATCAAAAACTCTTAAAGATGCTAGAGACAAAATTGTCGAAGGCACATTATACTCTAATGTGAGTGATCTAATTCAACAATTTAACCAAATGATAATTACTATGAATGGAAATGAATTCCAAACTGGAGGAATTGGTAATCTACCAATTAGAAATTGGAATTTTGATTTTGGATTACTTGGAACAACTCTACTAAATTTAGACGCCAACTACGTCGAAACAGCCCGTAACACAATTGATTATTTTGTAGATTTTGTAGATAACGTATGTATGGATGAAATGGTTAGAGAATCACAAAGAAATGGAATTGCACCGCAATCAGATTCACTTAGAAAATTGTCAGGTATTAAGTTCAAAAGGATAAATTTTGATAATTCATCGGAATATATAGAGAACTGGAATCTGCAAAACAGAAGACAACGAACAGGTTTTACATTTCATAAACCAAATATTTTCCCTTATTCAGCGTCATTCACACTGAATAGATCACAACCAGCTCATGATAACTTGATGGGTACGATGTGGCTGAACGCAGGATCAGAAATTCAGGTCGCTGGATTCGATTATTCGTGTGCAATTAATGCGCCAGCTAATACACAACAATTTGAGCATATTGTACAGCTCCGAAGAGTTTTAACTACAGCTACAATAACACTTTTACCGGATGCAGAAAGATTCAGTTTTCCAAGAGTGATTAATTCAGCTGACGGAGCAACTACATGGTACTTTAATCCAGTAATTCTTAGGCCAAATAACGTTGAAGTGGAGTTTCTACTAAACGGGCAGATAATAAATACTTACCAGGCTAGATTCGGAACGATCGTAGCTAGAAATTTTGATACGATCAGATTATCGTTCCAGTTGATGAGACCACCAAATATGACACCAGCGGTAGCAGCATTATTTCCAAATGCGCAGCCATTTGAACATCATGCTACAGTGGGACTTACACTGAGAATTGAATCTGCAGTTTGTGAATCTGTACTTGCTGACGCAAGCGAGACAATGCTAGCAAATGTGACATCTGTTAGACAAGAATACGCGATACCAGTTGGACCAGTGTTTCCACCAGGTATGAATTGGACCGATTTGATCACTAACTATTCACCATCTAGAGAGGATAACTTGCAGCGTGTATTTACAGTGGCTTCCATTAGAAGCATGCTTGTCAAATGAGGACCAAGCTAACCACTTGGTATCCGACTTTGATGAGTATGTAGCTACGTCAAGCTGTTTGAACTCTGTAAGTAAGGATGCGCCTGCGTATTCGCTACACAGAGTAATCACTCAGATGACGTAGTGAGAGGATGTGACC------
>DQ003295_RVA/Pig-xx/IND/HP140/xxxx/G6P13I2_VI_(GH019)
GGCTTTTAAACGAAGTCTTCAACATGGATGTCCTGTACTCCTTGTCAAAAACTCTTAAAGATGCTAGAGACAAAATTGTCGAAGGCACATTATACTCCAATGTGAGTGATCTAATCCAACAATTTAATCAAATGATAATTACTATGAATGGAAATGAGTTTCAAACTGGAGGAATTGGTAACCTACCGATTAGGAATTGGAATTTTGATTTTGGACTACTTGGAACAACTCTACTAAATTTAGACGCTAACTACGTCGAAACGGCCCGCAATACAATTGATTATTTTGTAGATTTTGTAGATAATGTATGTATGGATGAAATGGTTAGAGAGTCACAAAGAAATGGGATTACACCACAATCGGATTCGCTTAGAAAGTTGTCAGGTATTAAATTTAAGAGAATAAATTTTGACAATTCATCAGAATATATAGAGAACTGGAATTTGCAAAACAGAAGACAAAGAACAGGTTTTACATTTCATAAACCAAACATTTTCCCTTATTCAGCGTCATTTACATTGAACAGATCACAACCAGCTCATGATAATTTGATGGGTACGATGTGGCTTAATGCGGGATCAGAAATTCAGGTCGCTGGATTTGACTATTCGTGTGCAATTAATGCACCAGCTAACACACAGCAATTTGAGCATATTGTACAGCTCCGAAGAGTATTGACTACAGCTACAATAACTCTTTTACCAGATGCAGAAAGATTTAGTTTTCCAAGAGTGATTAACTCAGCTGACGGAGCGACTACATGGTACTTCAATCCAGTGATTCTCAGACCAAATAACGTTGAGGTAGAGTTTCTACTAAACGGGCAGATAATAAATACTTATCAAGCAAGATTTGGAACAATTATAGCTAGAAACTTTGATACAATCAGATTGTCGTTTCAGTTGATGAGACCACCAAATATGACACCAGCAGTAGCGGCATTATTTCCAAATGCGCAGCCGTTTGAACATCATGCTACAGTAGGACTCACACTTAGAATTGAATCTGCAGTTTGTGAATCCGTACTTGCCGATGCAAGTGAAACGATGCTAGCAAATGTGACATCTGTTAGACAAGAATACGCGATACCAGTTGGACCGGTTTTCCCACCAGGTATGAATTGGACTGATTTGATCACTAACTATTCACCATCTAGAGAGGATAACTTGCAGCGTGTATTTACAGTGGCTTCCATTAGAAGCATGCTTGTCAAATGAGGACCAAGCTAACCACTTGGTATCCGACTTTGGTGAGTATGTAGCTACGTCAAGCTGTTTGAACTCTGTAAGTAAGGATGCGTTTACGCATTCGCTACACAGAGTAATCACTCAGATGATGTAGTGAGAGGATGTGACC------
>KU714459_RVA/Human-wt/MWI/MW2-181_B/2000/G1P8I2_VI_(GH019)
GGCTTTTAAACGAAGTCTTCAACATGGATGTCCTGTACTCCTTGTCAAAAACTCTTAAAGATGCTAGAGACAAAATTGTCGAAGGCACATTATACTCCAATGTGAGTGATCTAATCCAACAATTTAATCAAATGATAATTACTATGAATGGAAATGAATTTCAAACTGGAGGAATTGGTAACCTACCGATTAGGAATTGGAATTTTGATTTTGGACTACTTGGAACAACTCTACTAAATTTAGACGCTAACTACGTCGAAACGGCCCGCAATACAATTGATTATTTTGTAGATTTTGTAGATAATGTATGTATGGATGAAATGGTTAGAGAGTCACAAAGAAATGGGATTGCACCACAATCGGATTCACTTAGAAAGTTGTCAGGTATTAAATTTAAGAGAATAAATTTTGACAATTCATCAGAATATATAGAGAACTGGAATTTGCAAAACAGAAGACAAAGAACAGGTTTTACATTTCATAAACCAAACATTTTCCCTTATTCAGCGTCATTTACACTGAACAGATCACAACCAGCTCATGATAATTTGATGGGTACGATGTGGCTCAATGCGGGATCAGAAATTCAGGTCGCTGGATTTGACTATTCGTGTGCAATTAATGCACCAGCTAACACACAACAATTTGAGCATATTGTACAGCTCCGAAGAGTATTGACTACAGCTACAATAACTCTGTTACCAGATGCAGAAAGATTTAGTTTTCCAAGAGTGATTAATTCAGCCGACGGAGCAACTACATGGTACTTCAATCCAGTGATTCTCAGACCAAATAACGTTGAGGTAGAGTTTCTACTAAACGGGCAGATAATAAATACTTACCAAGCAAGATTTGGAACAATCATAGCTAGAAACTTTGACACAATCAGATTGTCGTTTCAATTGATGAGACCACCAAATATGACACCAGCAGTAGCGGCATTATTTCCAAATGCGCAGCCGTTTGAACATCATGCTACAGTAGGACTCACACTTAGAATTGAATCTGCAGTTTGTGAATCCGTACTTGCCGATGCAAGTGAAACGATGCTAGCAAATGTGACATCTGTTAGACAAGAATACGCGATACCAGTTGGACCGGTTTTTCCACCAGGTATGAATTGGACTGATTTGATCACTAACTATTCACCATCTAGAGAGGATAACTTGCAGCGTGTATTTACAGTGGCTTCCATTAGAAGCATGCTTGTCAAATGAGGACCAAGTTAACCACTTGGTATCCGACTTTGGTGAGTATGTAGCTACGTCAAGCTGTTTGAACTCTGTAAGTAAGGATGCGTCTACGTATTCGCTACACAGAGTAATCACTCAGATGACGTAGTGAGAGGATGTGACC------
>AB749351_RVA/Human-tc/MWI/MW2-026/1999/G8P6I2_VI_(GH019)
CTCTTAAAGATGCTAGAGACAAAATTGTCGAAGGCACATTATACTCCAATGTGAGTGATCTAATCCAACAATTTAATCAAATGATAATTACTATGAATGGAAATGAATTTCAAACTGGAGGAATTGGTAACCTACAGATTAGGAATTGGAATTTTGATTTTGGACTACTTGGAACAACTCTACTAAATTTAGACGCTAACTACGTCGAAACGGCCCGCAATACAATTGATTATTTTGTAGATTTTGTAGATAATGTATGTATGGATGAAATGGTTAGAGAGTCACAAAGAAATGGGATTGCACCACAATCGGATTCACTTAGAAAGTTGTCAGGTATTAAATTTAAGAGAATAAATTTTGACAATTCGTCAGAATATATAGAGAACTGGAATTTGCAAAACAGAAGACAAAGAACAGGTTTTACATTTCATAAACCAAACATTTTCCCTTATTCAGCGTCATTTACATTGAACAGATCACAACCAGCTCATGATAATTTGATGGGTACGATGTGGCTCAATGCGGGATCAGAAATTCAGGTCGCTGGATTTGACTATTCGTGTGCAATTAATGCACCAGCTAACACACAACAATTTGAGCATATTGTACAGCTCCGAAGAGTATTGACTACAGCTACAATAACTCTGTTACCAGATGCAGAAAGATTTAGTTTTCCAAGAGTGATTAATTCAGCCGACGGAGCAACTACATGGTACTTCAATCCAGTGATTCTCAGACCAAATAACGTTGAGGTAGAGTTTCTACTAAACGGGCAGATAATAAATACTTACCAAGCAAGATTTGGAACAATCATAGCTAGAAACTTTGACACAATCAGATTATCGTTTCAGTTGATGAGACCACCAAATATGACACCAGCAGTAGCGGCATTATTTCCAAATGCGCAGCCGTTTGAACATCATGCTACAGTAGGACTCACACTTAGAATTGAATCTGCAGTTTGTGAATCCGTACTTGCCGATGCAAGTGAAACGATGCTAGCAAATGTGACATCTGTTAGACAAGAATACGCAATACCAGTTGGACCGGTTTTTCCACCAGGTATGAATTGGACTGATTTGATCACTAACTATTCACCATCTAGAGAGGATAACTTGCAGCGTGTATTTACAGTGGCTTCCATTAGAAGCATGCTTGTCAAATGAGGACCAAGCTAACCACTTGGTATCCGACTTTGGTGAGTATGTAGCTACGTCAAGCTGTTTGAACTCTGTAAGTAAGGATGCGTCTACGTAT---------------------------------------------------------------------------------------------------------
>LC026105_RVA/Human-wt/GHA/PML1965/2012/G6P6I2_VI_(GH019)
AACATGGATGTCCTGTACTCCTTGTCAAAAACTCTTAAAGATGCTAGAGACAAAATTGTCGAAGGCACATTATACTCCAATGTGAGTGATCTAATCCAACAATTTAATCAAATGATAATTACTATGAATGGAAATGAGTTTCAAACTGGAGGAATTGGTAACCTACCGATTAGGAATTGGAATTTTGATTTTGGACTACTTGGAACAACTCTACTAAATTTAGACGCTAACTACGTTGAAACGGCCCGTAATACAATTGATTATTTTGTAGATTTTGTAGATAATGTATGTATGGATGAAATGGTTAGAGAGTCACAAAGAAATGGAATTGCACCACAATCGGATTCGCTTAGAAAGTTGTCAGGTATTAAATTTAAGAGAATAAATTTTGACAATTCATCAGAATACATAGAGAACTGGAATTTGCAAAACAGAAGACAAAGAACAGGTTTTACATTTCACAAACCAAACATTTTCCCTTATTCAGCGTCATTTACATTGAACAGATCACAACCAGCTCATGATAATTTGATGGGTACGATGTGGCTTAATGCGGGATCAGAAATTCAGGTCGCTGGATTTGACTATTCGTGTGCGATTAATGCACCAGCTAACACACAGCAATTTGAGCATATTGTACAGCTCCGAAGAGTATTGACTACAGCTACAATAACTCTTTTACCAGATGCAGAAAGATTTAGTTTTCCAAGAGTGATTAACTCAGCTGACGGAGCGACTACATGGTACTTCAATCCAGTAATCCTCAGACCAAATAATGTTGAGGTAGAGTTTCTACTAAACGGGCAGATAATAAATACTTACCAAGCAAGATTTGGAACAATTATAGCTAGAAACTTTGACACAATCAGATTATCGTTTCAGTTGATGAGACCACCAAATATGACACCAGCAGTAGCGGCGTTATTTCCAAATGCGCAGCCGTTTGAGCATCATGCTACAGTAGGACTCACACTTAGAATTGAATCTGCAGTTTGTGAATCCGTACTTGCCGATGCAAGTGAAACAATGCTAGCAAATGTGACATCTGTCAGACAAGAATACGCGATACCAGTTGGACCGGTTTTTCCACCAGGTATGAATTGGACTGATTTGATCACTAACTATTCACCATCTAGAGAGGATAACTTGCAGCGTGTATTTACAGTGGCTTCCATTAGAAGCATGCTTGTCAAATGAGGACCAAGCTAACCACTTGGTATCCGACTTTGGTGAGTATGTAGCTACGTCAAGCTGTTTGAACTCTGTAAGTAAGGATGCGTCTACGCATTCGCTACATAGAGTAATCACTCAGATGACGT-------------------------------------------
>KJ748480_RVA/Human-wt/GHA/GH019-08/2008/G8P6I2_VI_(GH019)
GGCTTTTAAACGAAGTCTTCAACATGGATGTCCTGTACTCCTTGTCAAAAACTCTTAAAGATGCTAGAGACAAGATTGTCGAAGGCACATTATACTCCAATGTGAGTGATCTAATCCAACAATTTAATCAAATGATAATTACTATGAATGGAAATGAGTTTCAAACTGGAGGAATTGGTAACCTACCAATTAGGAATTGGAATTTTGATTTTGGACTACTTGGAACAACTCTACTAAATTTAGACGCTAACTATGTCGAGACGGCCCGCAATACAATTGATTATTTTGTAGATTTTGTAGATAATGTATGTATGGATGAAATGGTTAGAGAGTCGCAAAGAAATGGGATTGCACCACAATCAGATTCGCTTAGAAAGTTATCAGGTATTAAATTTAAGAGAATAAATTTTGACAATTCATCAGAATACATAGAGAACTGGAATTTGCAAAACAGAAGACAAAGAACAGGTTTTACATTTCATAAACCAAACATTTTTCCTTATTCAGCGTCATTTACATTGAACAGATCACAACCAGCTCATGATAATTTGATGGGTACGATGTGGCTTAATGCGGGATCAGAAATTCAGGTCGCTGGATTTGACTATTCATGTGCAATTAATGCACCAGCTAATACACAGCAATTTGAGCATATTGTGCAGCTCCGAAGAGTATTGACTACAGCTACAATAACTCTTTTACCAGATGCAGAAAGATTTAGTTTTCCAAGAGTGATTAACTCAGCTGACGGAGCGACTACATGGTACTTCAATCCAGTGATTCTCAGACCAAATAACGTTGAGGTAGAGTTTCTACTGAACGGGCAGATAATAAATACTTACCAAGCAAGATTTGGAACAATCGTAGCTAGAAACTTTGACACAATCAGATTGTCGTTTCAGTTAATGAGACCACCAAATATGACACCAGCAGTAGCGGCATTATTTCCAAATGCGCAGCCGTTTGAGCATCATGCTACAGTAGGACTCACACTTAGAATTGAATCTGCAGTTTGTGAATCCGTACTTGCCGATGCAAGTGAAACGATGCTAGCAAATGTGACATCTGTTAGACAAGAATACGCGATACCAGTTGGACCGGTTTTTCCACCAGGTATGAATTGGACTGATTTGATCACTAACTATTCGCCATCTAGAGAGGATAACTTGCAGCGTGTATTTACAGTGGCTTCCATTAGAAGCATGCTTGTCAAATGAGGACCAAGCTAACCACTTGGTATCCGACTTTGGTGAGTATGTAGCTACGTCAAGCTGTTTGAACTCTGTAAGTAAGGATGCGTCTACGCATTCGCTACACAGAGTAATCACTCAGATGACGTAGTGAGAGGATGTGACC------
>KP882628_RVA/Human-wt/GHA/Ghan-113/2008/G8P6I2_VI_(GH019)
ATGGATGTCCTGTACTCCTTGTCAAAAACTCTTAAAGATGCTAGAGACAAGATTGTCGAAGGCACATTATACTCCAATGTGAGTGATCTAATCCAACAATTTAATCAAATGATAATTACTATGAATGGAAATGAGTTTCAAACTGGAGGAATTGGTAACCTACCAATTAGGAATTGGAATTTTGATTTTGGACTACTTGGAACAACTCTACTAAATTTAGACGCTAACTATGTCGAGACGGCCCGCAATACAATTGATTATTTTGTAGATTTTGTAGATAATGTATGTATGGATGAAATGGTTAGAGAGTCGCAAAGAAATGGGATTGCACCACAATCAGATTCGCTTAGAAAGTTATCAGGTATTAAATTTAAGAGAATAAATTTTGACAATTCATCAGAATACATAGAGAACTGGAATTTGCAAAACAGAAGACAAAGAACAGGTTTTACATTTCATAAACCAAACATTTTTCCTTATTCAGCGTCATTTACATTGAACAGATCACAACCAGCTCATGATAATTTGATGGGTACGATGTGGCTTAATGCGGGATCAGAAATTCAGGTCGCTGGATTTGACTATTCATGTGCAATTAATGCACCAGCTAATACACAGCAATTTGAGCATATTGTGCAGCTCCGAAGAGTATTGACTACAGCTACAATAACTCTTTTACCAGATGCAGAAAGATTTAGTTTTCCAAGAGTGATTAACTCAGCTGACGGAGCGACTACATGGTACTTCAATCCAGTGATTCTCAGACCAAATAACGTTGAGGTAGAGTTTCTACTGAACGGGCAGATAATAAATACTTACCAAGCAAGATTTGGAACAATCGTAGCTAGAAACTTTGACACAATCAGATTGTCGTTTCAGTTAATGAGACCACCAAATATGACACCAGCAGTAGCGGCATTATTTCCAAATGCGCAGCCGTTTGAGCATCATGCTACAGTAGGACTCACACTTAGAATTGAATCTGCAGTTTGTGAATCCGTACTTGCCGATGCAAGTGAAACGATGCTAGCAAATGTGACATCTGTTAGACAAGAATACGCGATACCAGTTGGACCGGTTTTTCCACCAGGTATGAATTGGACTGATTTGATCACTAACTATTCGCCATCTAGAGAGGATAACTTGCAGCGTGTATTTACAGTGGCTTCCATTAGAAGCATGCTTGTCAAATGA------------------------------------------------------------------------------------------------------------------------------------------------------------------------
>DQ003294_RVA/Pig-xx/IND/HP113/xxxx/G6P13I2_VI_(GH019)
GGCTTTTAAACGAAGTCTTCAACATGGATGTCCTGTACTCCTTGTCAAAAACTCTTAAAGATGCTAGAGACAAAATTGTCGAAGGCACATTATACTCCAATGTGAGTGATCTAATCCAACAATTTAATCAAATGATAATTACTATGAATGGAAATGAGTTTCAAACTGGAGGAATTGGTAACCTACCGATTAGGAATTGGAATTTTGATTTTGGACTACTTGGAACAACTCTACTAAATTTAGACGCTAACTACGTAGAAATGGCCCGCAATACAATTGATTATTTTGTAGATTTTGTAGATAATGTATGTATGGATGAAATGGTTAGAGAGTCACAAAGAAATGGGATTGCACCACAATCGGATTCGCTTAGAAAGTTGTCAGGTATTAAATTTAAGAGAATAAATTTTGACAATTCATCAGAATATATAGAGAACTGGAATTTGCAAAACAGAAGACAAAGAACAGGTTTTACATTTCATAAACCAAACATTTTCCCTTATTCAGCGTCATTTACATTGAACAGATCACAACCAGCTCATGATAATTTGATGGGTACGATGTGGCTTAATGCGGGATCAGAAATTCAGGTCGCTGGATTTGACTATTCGTGTGCAATTAATGCACCAGCTAACACACAGCAATTTGAGCATATTGTACAGCTCCGAAGAGTATTGACTACAGCTACAATAACTCTTTTACCAGATGCAGAAAGATTTAGTTTTCCAAGAGTGATTAACTCAGCTGACGGAGCGACTACATGGTACTTCAATCCAGTGATTCTCAGACCAAATAACGTTGAGGTAGAGTTTCTACTAAACGGGCAGATAATAAATACTTATCAAGCAAGATTTGGAACAATTATAGCTAGAAACTTTGATACAATCAGATTGTCGTTTCAGTTGATGAGACCACCAAATATGACACCAGCAGTAGCGGCATTATTTCCAAATGCGCAGCCGTTTGAACATCATGCTACAGTAGGACTCACACTTAGAATTGAATCTGCAGTTTGTGAATCCGTACTTGCCGATGCAAGTGAAACGATGCTAGCAAATGTGACATCTGTTAGACAAGAATACGCGATACCAGTTGGACCGGTTTTCCCACCAGGTATGAATTGGACTGATTTGATCACTAACTATTCACCATCTAGAGAGGATAACTTGCAGCGTGTATTTACAGTGGCTTCCATTAGAAGCATGCTTGTCAAATGAGGACCAAGCTAACCACTTGGTATCCGACTTTGGTGAGTATGTAGCTACGTCAAGCTGTTTGAACTCTGTAAGTAAGGATGCGTTTACGCATTCGCTACACAGAGTAATCACTCAGATGATGTAGTGAGAGGATGTGACC------
>LC095956_RVA/Human-wt/VNM/NT0082/2007/G10P14I2_VII_(NT0082)
AACATGGATGTCCTGTACTCCTTGTCAAAAACTCTTAAAGATGCTAGAGACAAAATTGTCGAAGGCACATTATACTCTAATGTGAGTGATCTAATTCAACAATTTAATCAAATGATAATTACTATGAATGGAAATGAGTTCCAGACTGGAGGAATTGGTAATCTACCGATTAGAAATTGGAATTTTGATTTTGGACTGCTCGGGACAACTCTACTAAATTTGGACGCTAACTACGTCGAAACGGCCCGCAATACAATTGATTATTTTGTAGATTTTGTGGATAATGTATGTATGGATGAAATGGTTAGAGAGTCACAAAGAAACGGAATTGCACCGCAATCAGATTCACTCAGAAAGTTGTCAGGTATTAAATTCAAGAGAATAAACTTTGACAATTCATCAGAATACATAGAGAACTGGAATTTGCAAAACAGAAGACAAAGAACAGGCTTTACATTTCATAAACCAAACATCTTCCCTTATTCAGCGTCTTTCACATTGAACAGGTCACAACCAGCTCATGATAACTTGATGGGTACGATGTGGCTTAATGCGGGATCAGAAATTCAGGTCGCTGGATTTGACTATTCATGTGCAATCAATGCACCAGCTAATACACAGCAATTTGAGCATATTGTACAGCTCCGAAGAGTGCTGACTACAGCCACAATAACTCTTTTACCAGATGCAGAAAGATTTAGTTTTCCAAGAGTGATTAATTCAGCTGACGGAGCGACTACATGGTACTTCAATCCAGTGATTCTTAGACCAAATAACGTTGAAGTAGAGTTTCTACTGAATGGGCAGATAATAAATACTTATCAAGCAAGATTTGGAACGATCATAGCTAGAAATTTTGACACAATCAGATTGTCGTTTCAGTTGATGAGACCACCAAATATGACACCAGCAGTAGCGGCGTTATTTCCGAATGCGCAGCCGTTTGAACATCATGCTACAGTAGGACTTACGCTTAGAATTGAATCTGCAGTTTGTGAATCTGTACTCGCCGATGCAAATGAAACGATGCTCGCAAATGTGACATCTGTTAGACAAGAATACGCGATACCAGTTGGACCGGTTTTTCCACCAGGTATGAATTGGACCGATTTGATCACAAACTATTCACCATCTAGAGAGGATAACTTGCAGCGTGTATTTACAGTGGCTTCCATTAGAAGCATGCTTGTCAAATGAGGACCAAGCTAACCACTTGGTATCCGACTTTGGTGAGTATGTAGCTACGTCAAGCTGTTTGAACTCTGTAAGTAAGGATGCG-----------------------------------------------------------------------------------
>FN665693_RVA/Human-wt/HUN/BP1062/2004/G8P14I2_VIII_(BP1062)
GGCTTTTAAACGAAGTCTTCAACATGGATGTCCTGTACTCCTTGTCAAAAACTCTTAAAGATGCTAGAGACAAAATCGTCGAAGGCACATTATATTCCAATGTGAGTGATCTAATTCAACAATTTAATCAAATGATAATTACTATGAATGGAAATGAGTTCCAAACTGGAGGAATTGGTAATCTACCAATTAGGAATTGGAATTTTGATTTTGGGCTACTTGGAACAACTCTACTAAATTTAGACGCTAACTACGTCGAAACGGCTCGCAATACAATTGATTATTTTGTGGATTTTGTAGATAATGTGTGTATGGACGAAATGGCTAGGGAATCGCAAAGAAATGGAATTGCACCACAATCGGATTCACTTAGAAAGTTGTCAGGTATTAAATTTAAGAGAATAAATTTTGACAATTCATCAGAATACATAGAGAACTGGAATTTGCAAAATAGAAGACAAAGAACAGGCTTTACATTTCATAAACCAAACATTTTTCCTTATTCAGCGTCATTTACACTCAACAGATCACAACCAGCTCATGACAACTTGATGGGTACGATGTGGCTTAATGCAGGATCAGAAATTCAGGTCGCTGGATTTGACTATTCATGTGCAATCAATGCACCAGCTAATACGCAACAATTTGAACATATTGTACAGCTCCGAAGAGTGTTGACTACAGCTACAATAACTCTTTTACCAGATGCTGAAAGATTCAGTTTTCCAAGAGTGATTAATTCAGCTGACGGAGCAACCACATGGTATTTCAATCCAGTGATTCTCAGACCAAATAACGTTGAAGTAGAGTTTCTACTAAACGGGCAGATAATAAATACTTACCAAGCAAGATTTGGAACAATCGTAGCTAGAAATTTTGATACAATCAGATTGTCATTTCAGTTGATGAGACCACCAAATATGACACCAGCAGTAGCGGCACTATTTCCGAATGCGCAGCCGTTTGAACATCATGCTACAGTAGGACTCACGCTTAGAATTGAATCTGCAGTTTGTGAATCTGTACTTGCCGATGCAAGCGAAACGATGTTAGCAAATGTAACATCTGTTAGACAAGAATATGCGATACCAGTTGGACCAGTCTTTCCACCAGGTATGAATTGGACTGATTTGATCACTAACTATTCACCATCTAGAGAGGATAACTTGCAGCGTGTATTTACAGTGGCTTCCATTAGAAGCATGCTTGTCAAATGAGGACCAAGCTAACAACTTGGTATCCGACTTTGGTGAGTATGTAGCTATGTCAAGCTGTTTGAACTCTGTAAGTAAGGATGCGTCTACGCATTCGCTACACAGAGTAATCACTCAGATGGCGTAGTGAGAGGATGTGACC------
>EF583020_RVA/Human-tc/GBR/A64/1987/G10P14I2_VIII_(BP1062)
ATGGATGTCCTATACTCCTTGTCAAAAACTCTTAAAGATGCTAGAGACAAAATTGTCGAAGGCACATTATACTCCAATGTGAGTGATCTAATTCAACAGTTTAATCAAATGATAATTACTATGAATGGAAATGAGTTCCAAACTGGAGGAATTGGTAATCTACCGATTAGGAATTGGAGCTTTGATTTTGGATTACTTGGAACAACTCTACTAAACTTAGACGCTAACTACGTCGAAACGGCCCGCAATACAATTGATTATTTTGTAGATTTTGTAGATAATGTATGTATGGACGAAATGGTTAGGGAATCGCAAAGAAACGGAATTGCACCGCAATCGGATTCACTTAGAAAGTTGTCAGGTATTAAATTTAAAAGAATAAATTTTGACAATTCATCAGAATACATAGAGAATTGGAATTTGCAAAACAGAAGACAAAGAACAGGTTTTACATTTCATAAACCAAACATTTTCCCTTATTCAGCGTCATTCACACTGAACAGATCACAACCAGCCCATGATAACTTGATGGGTACGATGTGGCTCAATGCAGGATCAGAAATTCAGGTCGCTGGATTCGACTATTCATGTGCAATCAATGCACCAGCTAATACACAACAATTTGAACATATTGTACAGCTCCGAAGAGTATTGACTACAGCTACAATAACTCTTTTACCAGATGCAGAAAGATTTAGTTTTCCAAGAGTGATTAATTCAGCTGACGGGGCGACTACATGGTACTTTAATCCAGTAATTCTTAGACCAAATAACGTTGAAGTAGAGTTTCTACTAAATGGGCAGATAATAAATACTTACCAAGCAAGATTTGGAACAATCATAGCTAGAAATTTTGATACAATCAGATTGTCGTTTCAATTGATGAGACCACCAAATATGACACCAGCAGTAGCGGCATTATTTCCGAATGCACAGCCATTTGAACATCATGCTACAGTAGGACTCACGCTTAGAATTGAATCTGCAGTTTGTGAATCTGTACTTGCCGACGCGAGCGAAACAATGCTAGCAAACGTGACATCTGTTAGACAAGAATACGCGATACCAGTTGGACCAGTTTTTCCACCAGGTATGAATTGGACTGATTTGATCACTAACTATTCACCATCTAGAGAGGATAACTTGCAACGTGTATTTACAGTGGCTTCCATTAGAAGCATGCTTGTCAAATGA------------------------------------------------------------------------------------------------------------------------------------------------------------------------
>KC815684_RVA/Horse-tc/JPN/BI/1981/G3P12I2_XV_(Equine)
GTCTTCAACATGGATGTCCTGTACTCTTTATCAAAAACTCTTAAAGATGCCAGAGATAAAATTGTCGAAGGCACCTTATATTCTAATGTAAGTGATCTAATTCAGCAGTTTAATCAAATGGTAATTACTATGAATGGGAATGAATTTCAAACTGGAGGGATTGGCAACTTACCAATTAGAAATTGGAATTTTGATTTTGGATTACTTGGAACAACTCTATTAAACCTAGATGCCAATTATGTTGAGACCGCCCGTAATACGATTGATTACTTTGTTGATTTTGTGGATAATGTATGTATGGATGAAATGGTTCGAGAATCGCAGAGAAATGGAATCGCACCACAATCAGATTCTCTCAGAAAATTATCAGGTATTAAATTTAAGAGAATAAATTTTGATAATTCATCTGAATATATAGAGAATTGGAATTTGCAGAATAGAAGACAGAGAACGGGCTTTACATTTCATAAACCAAATATTTTTCCATATTCAGCTTCATTCACACTAAACAGATCACAACCAGCTCATGATAATTTGATGGGCACAATGTGGTTGAATGCTGGTTCAGAAATTCAAGTTGCTGGGTTTGACTATTCTTGCGCTATTAATGCACCAGCTAATACGCAGCAGTTTGAGCATATAGTACAGCTCCGAAGAGTACTAACAACAGCTACAATAACTCTTCTACCAGATGCAGAGAGATTTAGTTTTCCAAGAGTAATTAATTCAGCTGATGGAACAACCACGTGGTATTTCAATCCGGTGATATTTAGACCAAATAATGTTGAGATTGAATTTCTACTGAACGGACAAATAATAAATAATTATCAGGCAAGATTTGGAACAATTATAGCAAGAAATTTTGATACGATTAGACTGTCATTTCAGTTAATGCGACCACCACCACAAAACATGACTCCAGCAGTTGCAGCACTCTTTCCTAATGCACCACCGTTTGAACATCATGCTACAGTAGGATTAACTCTACGAATCGAATCTGCAATTTGTGAGTCAGTACTTGCTGATGCCAGTGAGACAATGTTAGCTAACGTAACGTCTGTTAGACAGGAATATGCGGTTCCAGTTGGACCAGTATTTCCGCCGGGCATGAATTGGACTGATTTAATTACAAACTATTCACCATCTAGAGAAGATAATTTACAACGAGTGTTTACAGTGGCTTCCATTAGAAGCATGCTTATCAAATGAGGACCAAGCTAATTACTCGGTATCCTAGTTTGATAAGTATGTAGCTATGTTAAGCTGCTTGAACTCTGCAAGTAAGAACACGTTCACGTATTCGCTACGCAGAGTAATCATTCAGATGGCATAGT----------------------------
>EF554152_RVA/Sheep-tc/ESP/OVR762/2002/G8P14I2_IX_(OVR762)
GGCTTTAAACGAAGTCTTCAACATGGATGTCCTGTACTCCTTGTCAAAAACTCTTAAAGATGCTAGAGACAAAATTGTCGAAGGCACATTATATTCTAATGTGGGTGATCTAATTCAACAATTCAATCAAATGATAATTACCATGAATGGAAATGAATTCCAGACTGGAGGAATTGGTAATCTACCGATTAGAAATTGGAATTTTGATTTTGGATTACTTGGAACAACTCTGCTAAATTTAGACGCTAACTACGTCGAAACGGCTCGTAATACAATCGATTATTTTGTAGATTTTGTAGACAATGTGTGTATGGATGAAATGGTTAGAGAATCACAAAGAAACGGAATTGCACCACAATCAGACTCACTCAGAAAGTTGTCAGGCATTAAATTTAAAAGAATAAATTTTGATAATTCATCAGAGTACATAGAGAACTGGAATTTGCAAAACAGGAGACAACGAACAGGTTTTACATTTCACAAACCAAACATTTTCCCTTACTCAGCGTCATTCACACTGAACAGATCACAACCAGCTCATGATAACTTGATGGGTACGATGTGGCTTAATGCGGGATCAGAAATTCAGGTCGCTGGATTTGACTATTCATGTGCAATTAATGCACCAGCTAATACACAACAATTTGAGCACATTGTACAGCTCCGAAGAGTGTTGACTACAGCTACAATAACTCTTTTACCAGATGCAGAAAGATTTAGCTTTCCAAGAGTGATTAATTCAGCTGACGGAGCGACTACATGGTACTTCAATCCAGTGATTCTTAGACCAAATAACGTTGAAGTAGAGTTTCTACTAAACGGGCAGATAATAAATACTTACCAAGCAAGATTTGGAACAATCATAGCTAGAAATTTTGATACAATTAGATTATCGTTTCAGTTGATGAGACCACCAAATATGACACCAGCAGTAGCGGCGTTATTTCCGAATGCACAGCCATTTGAACATCATGCTACAGTAGGACTCACGCTTAGAATTGAATCTGCAATTTGTGAATCTGTACTTGCCGATGCAAACGAAACAATGCTAGCAAACGTGACATCTGTTAGACAAGAATACGCTATACCAGTTGGACCAGTTTTTCCACCAGGTATGAATTGGACTGATTTGATCACTAATTATTCACCATCTAGAGAGGATAACTTGCAGCGTGTATTTACAGTGGCTTCCATTAGAAGCATGCTCGTCAAATGAGGACCAAGCTAACCACTTGGTATCCGACTTTGGCGAGTATGTAGCTACGTCAAGCTGTTTGAACTCTGTAAGTAAGGATGCGTTTACGTATTCGCTACACAGAGTAATCACTCAGATGGCGTAGTGAGAGGATGTGACC-------
>FJ495131_RVA/Antelope-wt/ZAF/RC-18-08/2008/G6P14I2_IX_(OVR762)
GGCTTTTAAACGAAGTCTTCAACATGGATGTCCTGTACTCCTTGTCAAAAACTCTTAAAGATGCTAGAGACAAGATTGTCGAAGGCACACTGTACTCAAATGTAAGTGATCTAATTCAACAATTTAATCAAATGATAATTACTATGAATGGAAATGAGTTCCAAACTGGAGGAATTGGTAATCTACCGATTAGAAATTGGAATTTTGATTTTGGATTACTTGGAACAACTCTGCTAAATTTAGACGCTAACTACGTCGAAACAGCCCGTAATACAATTGATTATTTTGTAGATTTTGTGGATAATGTATGTATGGATGAAATGGTTAGAGAATCACAACGAAATGGAATTGCACCACAATCAGACTCACTTAGAAAGTTGTCAGGTATTAAATTTAAAAGAATAAATTTTGACAATTCATCAGAATACATAGAGAACTGGAATTTGCAAAACAGGAGACAACGAACAGGTTTTACATTTCACAAACCAAACATTTTCCCTTATTCAGCGTCATTCACATTGAACAGATCGCAACCAGCTCATGATAACTTGATGGGTACGATGTGGCTAAATGCAGGATCAGAAATTCAGGTCGCTGGATTCGACTATTCATGTGCAATTAATGCACCAGCTAATACACAACAATTTGAGCATATTGTACAGCTCCGAAGAGTCTTGACTACAGCTACAATAACTCTTTTACCAGATGCAGAAAGATTTAGTTTTCCAAGAGTGATTAATTCAGCTGACGGAGCGACTACATGGTACTTCAACCCAGTGATTCTCAGACCAAATAACGTTGAAGTAGAGTTTCTACTAAACGGGCAGATAATAAATACTTACCAAGCAAGATTTGGAACAATCATAGCTAGAAATTTTGATACAATTAGATTGTCGTTTCAGTTGATGAGACCACCAAATATGACACCAGCGGTAGCGGCGTTATTTCCGAATGCGCAGCCATTTGAACATCATGCTACAGTAGGACTCACGCTTAGAATTGAATCTGCAGTTTGTGAATCTGTACTTGCCGACGCAAGTGAAACAATGCTAGCAAACGTGACATCTGTTAGACAAGAATATGCGATACCAGTTGGACCAGTTTTTCCACCAGGTATGAATTGGACCGACTTGATCACTAACTATTCACCATCTAGAGAGGATAACTTGCAGCGTGTATTTACAGTGGCTTCCATTAGAAGCATGCTTGTCAAATGAGGACCAAGCTAACCACTTGGTATCCGACTTTGGTGAGTATGTAGCTACGTCAAGCTGTTTGAACTCTGTAAGTAAGGATGCGTTTACGTATTCGCTACACAGAGTAATCACTCAGATGGCGTAGTGAGAGGATGTGACC------
>KP882925_RVA/Human-wt/MLI/Mali-039/2008/G8P6I2_IX_(OVR762)
ATGGATGTCCTGTACTCCTTGTCAAAAACTCTTAAAGATGCTAGAGACAAAATTGTCGAAGGCACATTATACTCAAATGTGAGTGATCTAATCCAACAATTTAATCAAATGATAATTACCATGAATGGAAATGAGTTCCAAACTGGAGGGATTGGTAATCTACCGGTTAGAAATTGGAATTTTGACTTTGGATTACTTGGAACAACTCTGCTAAATTTAGACGCTAATTACGTCGAAACGGCCCGTAATACAATTGATTATTTTGTAGATTTTGTAGATAATGTATGCATGGATGAAATGGTTAGAGAATCACAAAGAAATGGAATTGCACCACAATCGGACTCACTTAGAAAGTTGTCAGGTATTAAATTTAAAAGAATAAATTTTGATAATTCATCAGAATATATAGAGAATTGGAATTTGCAAAACAGGAGACAACGAACAGGTTTTACATTTCATAAACCAAACATTTTCCCTTATTCAGCGTCATTCACACTGAATAGATCGCAACCAGCTCATGATAATTTGATGGGTACGATGTGGCTTAATGCAGGATCAGAAATTCAGGTCGCTGGATTCGACTACTCATGTGCAATTAATGCACCAGCTAATACACAACAATTTGAGCACATTGTACAGCTTCGAAGAGTCTTGACTACAGCTACAATAACTCTTTTACCAGATGCAGAAAGATTTAGTTTTCCAAGAGTGATTAATTCAGCTGACGGAGCGACTACATGGTACTTCAATCCAGTGATTCTTAGACCAAATAACGTTGAAGTAGAGTTTCTACTAAACGGGCAGATAATAAATACTTACCAAGCAAGATTTGGAACAATCATAGCTAGAAATTTTGATACAATCAGATTGTCGTTTCAGTTGATGAGACCACCAAATATGACACCAGCGGTAGCAGCGTTATTTCCGAATGCGCAGCCATTTGAACACCATGCTACAGTAGGACTTACACTTAGGATTGAATCTGCAGTTTGTGAATCTGTACTTGCCGACGCAAGCGAAACAATGCTAGCAAACGTGACATCTGTCAGACAAGAATACGCGATACCAGTTGGACCAGTTTTTCCACCAGGTATGAATTGGACTGATTTGATCACTAACTATTCACCATCTAGAGAAGATAACTTGCAGCGTGTATTTACAGTGGCTTCCATTAGAAGCATGCTTGTCAAATGA------------------------------------------------------------------------------------------------------------------------------------------------------------------------
>JN831224_RVA/Cow-wt/ZAF/1604/2007/G8P1I2_IX_(OVR762)
GGCTTTTAAACGAAGTCTTCAACATGGATGTCCTGTATTCCTTGTCAAAAACTCTTAAAGATGCTAGAGACAAGATTGTCGAAGGCACACTGTACTCAAATGTGAGTGATCTAATTCAACAATTTAATCAAATGATAATTACTATGAATGGAAATGAGTTCCAAACTGGAGGAATTGGTAATCTACCGATTAGGAATTGGAATTTTGATTTTGGATTACTTGGAACAACTCTGCTAAATTTAGACGCTAACTACGTCGAAACGGCCCGTAATACAATTGATTATTTTGTAGATTTTGTGGATAATGTATGTATGGATGAAATGGTTAGAGAATCACAAAGAAATGGAATTGCACCACAATCAGACTCACTTAGAAAGTTGTCAGGTATTAAATTTAAAAGAATAAATTTTGACAATTCATCAGAATACATAGAAAACTGGAATTTGCAAAACAGGAGACAACGAACAGGTTTTACATTTCACAAACCAAACATTTTCCCTTATTCAGCGTCATTCACATTGAACAGATCGCAACCAGCTCATGATAACTTGATGGGTACGATGTGGCTCAATGCAGGATCAGAAATTCAGGTCGCTGGATTCGACTATTCATGCGCAATTAATGCACCAGCTAATACACAACAATTTGAGCATATTGTACAGCTCCGAAGAGTCTTGACTACAGCTACAATAACTCTTTTACCAGATGCAGAAAGATTTAGTTTCCCAAGAGTGATTAATTCAGCTGACGGAGCGACTACATGGTACTTTAACCCAGTGATTCTTAGACCAAATAACGTTGAAGTAGAGTTTCTACTAAACGGGCAGATAATAAATACTTACCAAGCAAGATTTGGAACAATCATAGCTAGAAATTTCGATACAATTAGATTGTCGTTTCAGTTGATGAGACCACCAAATATGACACCAGCGGTAGCGGCGTTATTTCCGAATGCGCAGCCATTTGAACATCATGCTACAGTAGGACTCACGCTTAGAATTGAATCTGCAGTTTGTGAATCTGTACTTGCCGACGCAAGTGAAACAATGCTAGCAAACGTGACATCTGTTAGACAAGAATACGCGATACCAGTTGGACCAGTTTTTCCACCAGGTATGAATTGGACTGACTTGATCACTAACTATTCACCATCTAGAGAGGATAATTTGCAGCGTGTATTTACAGTGGCTTCCATTAGAAGCATGCTTGTCAAATGAGGACCAAGCTAACCACTTGGTATCCGACTTTGGTGAGTATGTAGCTACGTCAAGCTGTTTGAACTCTGTAAGTAAGGATGCGTTTACGTATTCGCTACACAGAGTAATCACTCAGATGACGTAGTGAGAGGATGTGACC------
>EF554119_RVA/Human-wt/BEL/B10925/1997/G6P14I2_IX_(OVR762)
GGCTTTTAAACGAAGTCTTCAACATGGATGTCCTGTACTCCTTGTCAAAAACTCTTAAAGATGCTAGAGACAAAATTGTCGAAGGCACATTATACTCCAATGTGAGTGATCTAATTCAACAATTTAATCAAATGATAATTACTATGAACGGAAATGAGTTCCAAACTGGAGGAATTGGTAATCTACCGATTAGAAATTGGAATTTTGATTTTGGATTACTTGGAACAACTCTGCTAAATTTGGACGCTAACTACGTCGAAACGGCCCGTAATACAATTGATTATTTTGTAGATTTTGTAGATAATGTATGCATGGATGAAATGGTTAGAGAATCGCAAAGAAATGGAATCGCACCGCAATCGGACTCACTTAGAAAGTTATCAGGTATCAAATTTAAAAGAATAAATTTTGACAATTCATCAGAATACATAGAGAACTGGAATTTGCAAAACAGGAGACAACGAACAGGTTTTACATTTCACAAACCAAACATTTTCCCTTATTCAGCGTCATTTACACTGAACAGATCACAGCCAGCTCACGATAACTTGATGGGTACAATGTGGCTCAACGCGGGATCAGAAATTCAGGTCGCTGGATTCGACTATTCATGTGCAATTAATGCACCAGCTAATACACAACAATTTGAGCACATTGTACAGCTCCGAAGAGTGTTAACTACAGCTACAATAACTCTTTTACCAGATGCAGAAAGATTTAGTTTTCCAAGAGTGATTAATTCAGCTGACGGAGCGACTACATGGTACTTCAACCCAGTAATTCTTAGACCAAATAACGTTGAAGTAGAATTTTTACTAAACGGGCAGATAATAAATACTTATCAAGCAAGATTTGGAACAATCATAGCTAGAAATTTTGATACAATCAGATTGTCGTTTCAGTTGATGAGACCACCAAACATGACACCAGCGGTAGCAGCGTTATTTCCGAATGCGCAGCCATTTGAACATCATGCTACAGTAGGACTCACACTTAGAATTGAATCTGCAGTTTGTGAATCTGTACTTGCTGACGCAAGCGAAACATTGCTAGCAAACGTGACATCTGTTAGACAAGAATACGCAATACCAGTTGGACCAGTTTTTCCACCAGGTATGAATTGGACTGATTTGATCACTAACTATTCACCATCTAGAGAGGATAACTTGCAGCGTGTATTTACAGTGGCTTCCATTAGAAGCATGCTTGTCAAATGAGGACCAAGCTAACCACTTGGTATCCGACTTTGGTGAGTATGTAGCTACGTCAAGCTGTTTGAACTCTGTAAGTAAGGATGCGTTTACGTATTCGCTACACAGAGTAATCACTCAGATGGCGTAGTGAGAGGATGTGACC------
>AB748568_RVA/Cow-tc/JPN/BRV105/1983/G6P1I2_X_(NCDV/PA169)
AAAAACTCTTAAAGATGCTAGAGACAAAATTGTCGAAGGCACGTTATACTCCAATGTAAGTGATCTAATTCAACAATTTAATCAAATGATAATTACTATGAATGGAAATGAGTTCCAAACTGGAGGAATTGGTAATCTACCGATTAGAAATTGGAATTTTGATTTTGGATTACTTGGAACAACTCTACTAAATTTAGATGCTAACTACGTCGAAACGGCCCGCAATACAATTGATTATTTTGTAGATTTTGTAGATAATGTATGTATGGACGAAATGGTTAGAGAATCACAAAGAAATGGAATTGCACCACAATCAGATTCACTTATAAAGTTATCAGGCATTAAATTTAAAAGAATAAATTTTGACAATTCATCAGAATACATAGAGAACTGGAATTTGCAAAATAGAAGACAAAGAACGGGTTTTACATTTCATAAACCAAACATTTTCCCTTATTCAGCTTCATTCACGTTGAACAGATCACAACCGGCTCATGATAACTTGATGGGTACGATGTGGCTCAATGCGGGATCAGAAATTCAGGTCGCTGGATTCGACTACTCATGTGCAATAAACGCGCCAGCTAATACGCAACAATTTGAGCATATTGTACAGCTTCGAAGGGTGTTGACTACAGCTACAATAACTCTTTTACCAGATGCAGAAAGATTTAGTTTTCCAAGAGTGATTAATTCAGCTGACGGAGCGACTACATGGTACTTCAATCCAGTGATTCTTAGACCAAATAACGTTGAAATAGAGTTTCTACTAAACGGGCAGATAATAAATACTTACCAAGCAAGATTTGGAACGATCATAGCTAGAAATTTTGATACAATTAGATTGTCATTTCAGTTGATGAGACCACCAAATATGACACCAGCGGTAGCGGCGTTATTTCCAAATGCGCAGCCATTTGAACATCACGCAACAGTAGGACTCACGCTTAGAATTGAATCTGCAGTTTGTGAATCAGTACTTGCCGACGCAAGCGAAACAATGCTAGCAAATGTGACATCTGTTAGACAAGAATACGCGATACCAGTTGGACCAGTTTTTCCACCAGGTATGAATTGGACTGATTTGATCACTAACTATTCACCATCTAGAGAGGATAACTTGCAGCGTGTATTTACAGTGGCTTCCATTAGAAGCATGCTTGTCAAATGAGGACCAAGCTAACCACTTGGTATCCGACTTTGGTGAGTATGTAGCTACGTCAAGCTGTTTGAACTCTGTAAGTAAGGATGCGTCTACGTAT----------------------------------------------------------------------------------------------------
>DQ870496_RVA/Cow-tc/USA/NCDV/1967/G6P61I2_X_(NCDV/PA169)
GGCTTTTAAACGAAGTCTTCAACATGGATGTCCTGTACTCCTTGTCAAAAACTCTTAAAGATGCTAGAGACAAAATTGTCGAAGGCACATTATACTCCAATGTAAGTGATCTAATTCAACAATTTAATCAAATGATAATTACTATGAATGGAAATGAGTTCCAAACTGGAGGAATTGGTAATCTACCGATTAGAAATTGGAATTTTGATTTTGGATTACTTGGAACAACTCTACTAAATTTAGATGCTAACTACGTCGAAACGGCCCGCAATACAATTGATTATTTTGTAGATTTTGTAGATAATGTATGTATGGACGAAATGGTTAGAGAATCACAAAGAAATGGAATTGCACCACAATCAGATTCACTTAGAAAGTTATCAGGCCTTAAATTTAAAAGAATAAATTTTGACAATTCATCAGAATACATAGAGAACTGGAATTTGCAAAATAGAAGACAAAGAACGGGTTTTACATTTCATAAACCAAACATTTTCCCTTATTCAGCTTCATTCACGTTGAACAGATCACAACCGGCTCATGATAACTTGATGGGTACGATGTGGCTCAATGCGGGATCAGAAATTCAGGTCGCTGGATTCGACTACTCATGTGCAATAAACGCGCCAGCTAATACGCAACAATTTGAGCATATTGTACAGCTTCGAAGGGTGTTGACTACAGCTACAATAACTCTTTTACCAGATGCAGAAAGATTTAGTTTTCCAAGAGTGATTAATTCAGCTGACGGAGCGACTACATGGTACTTCAATCCAGTGATTCTTAGACCAAATAACGTTGAAGTAGAGTTTCTACTAAACGGGCAGATAATAAATACTTACCAAGCAAGATTTGGAACGATCATAGCTAGAAATTTTGATACAATTAGATTGTCATTTCAGTTGATGAGACCACCAAATATGACACCAGCGGTAGCGGCGTTATTTCCAAATGCGCAGCCATTTGAACATCACGCAACAGTAGGACTCACGCTTAGAATTGAATCTGCAGTTTGTGAATCAGTACTTGCCGACGCAAGCGAAACAATGCTAGCAAATGTGACATCTGTTAGACAAGAATACGCGATACCAGTTGGACCAGTTTTTCCACCAGGTATGAATTGGACTGATTTGATCACTAACTATTCACCATCTAGAGAGGATAACTTGCAGCGTGTATTTACAGTGGCTTCCATTAGAAGCATGCTTGTCAAATGAGGACCAAGCTAACCACTTGGTATCCGACTTTGGTGAGTATGTAGCTACGTCAAGCTGTTTGAACTCTGTAAGTAAGGATGCGTCTACGTATTCGCTACACAGAGTAATCACTCAGATGGCGTAGTGAGAGGATGTGACC------
>EF583044_RVA/Human-tc/USA/Se584/1998/G6P9I2_X_(NCDV/PA169)
ATGGATGTCCTGTACTCCTTGTCAAAAACTCTTAAAGATGCTAGAGACAAAGTTGTCGAAGGCACATTATACTCCAATGTAAATGATCTAATTCAACAATTTAATCAAATGATAATTACTATGAATGGAAATGAATTCCAAACTGGAGGAATTGGTAATCTACCGATTAGAAATTGGAATTTTGATTTTGGATTACTTGGAACAACTCTACTAAATTTAGATGCTAACTACGTCGAAACGGCCCGCAATACAATTGATTATTTTGTAGATTTTGTAGATAATGTATGTATAGACGAAATGGTTAGAGAATCACAAAGAAATGGAATTGCACCACAATCAGATTCACTCAGAAAGTTGTCAGGCATTAAATTTAAAAGAATAAATTTTGACAATTCATCAGAATACATCGAGAACTGGAATTTGCAAAACAGAAGACAAAGAACGGGTTTTACATTTCATAGACCAAACATTTTCCCTTATTCAGCTTCATTCACACTGAACAGATCACAACCGGCTCATGATAACTTGATGGGTACGATGTGGCTCAATGCGGGATCAGAAATACAGGTCGCTGGATTCGACTATTCATGTGCAATAAATGCGCCAGCTAATACACAACAATTTGAGCATATTGTACAGCTTCGAAGGGTGTTAACTACAGCTACAATAACTCTTTTACCAGATGCAGAAAGATTTAGTTTTCCAAGAGTGATTAATTCAGCTGACGGGGCGACTACATGGTACTTTAATCCAGTGATTCTTAGACCAAATAACGTTGAAGTAGAGTTTCTATTAAACGGGCAGATAATAAATACTTACCAAGCAAGATTTGGAACGATCATAGCTAGAAATTTTGATACAATTAGATTGTCATTTCAGTTGATGAGGCCACCAAATATGACACCAGCGGTAGCGGCATTATTTCCAAATGCGCAACCATTTGAACATCATGCAACAGTAGGACTCACGCTTAGAATTGAATCTGCAGTTTGTGAATCAGTACTTGCCGACGCAAGCGAAACAATGCTAGCAAACGTGACATCTGTTAGACAAGAATACGCGATACCAGTTGGACCAGTTTTTCCACCAGGTATGAATTGGACTGATTTGATTACTAACTATTCACCATCTAGAGAGGATAACTTGCAGCGTGTATTTACAGTGGCTTCCATTAGAAGCATGCTTGTCAAATGA------------------------------------------------------------------------------------------------------------------------------------------------------------------------
>EF554130_RVA/Human-tc/ITA/PA169/1988/G6P14I2_X_(NCDV/PA169)
GGCTTTTAAACGAAGTCTTCAACATGGATGTCCTGTACTCCTTGTCAAAAACTCTTAAAGATGCTAGAGACAAAATTGTCGAAGGCACATTATACTCCAATGTAAGTGATCTAATTCAACAATTTAATCAAATGATAATTACTATGAATGGAAATGAGTTCCAAACTGGAGGAATTGGTAATCTACCGGTTAGAAATTGGAATTTTGATTTTGGATTACTTGGAACAACTCTACTAAATTTAGATGCTAACTACGTTGAAACGGCCCGCAATACAATTGATTATTTTGTAGATTTTGTAGATAATGTATGTATGGACGAAATGGTTAGAGAATCACAAAGAAATGGAATTGCACCACAATCAGATTCACTTAGAAAGTTGTCAGGCATTAAATTTAAAAGAATAAATTTTGACAATTCATCAGAATACATAGAGAACTGGAATTTGCAAAACAGAAGACAAAGAACGGGTTTTACATTTCATAAACCAAACATTTTCCCTTATTCAGCTTCATTCACATTGAACAGATCACAACCGGCTCATGACAACTTGATGGGTACGATGTGGCTCAATGCGGGATCAGAAATTCAGGTCGCTGGATTCGACTACTCATGTGCAATAAACGCGCCAGCTAATACACAACAATTTGAGCATATTGTACAGCTTCGAAGAGTGTTGACTACAGCTACAATAACTCTTTTACCAGATGCAGAAAGATTTAGTTTTCCAAGAGTGATTAATTCAGCTGACGGAGCGACTACATGGTACTTCAATCCAGTGATTCTTAGACCAAATAACGTTGAAGTAGAGTTTCTACTAAACGGGCAGATAATAAATACTTACCAAGCGAGATTTGGAACGATCATAGCTAGAAACTTTGATACAATTAGATTGTCATTTCAGTTGATGAGACCACCAAATATGACACCGGCGGTAGCGGCGTTATTTCCAAATGCGCAGCCATTTGAACATCATGCAACAGTAGGACTCACGCTTAGAATTGAATCTGCAGTTTGTGAATCAGTACTTGCCGACGCAAGTGAAACAATGCTAGCAAATGTGACATCTGTTAGACAAGAATACGCGATACCAGTTGGACCAGTTTTTCCACCAGGTATGAATTGGACTGATTTGATCACTAACTATTCACCATCTAGAGAGGATAATTTGCAGCGTGTATTTACAGTGGCTTCCATTAGAAGCATGCTTGTCAAATGAGGACCAAGCTAACCACTTGGTATCCGAATTTGGTGAGTATGTAGCTACGTCAAGCTGTTTGAACTCTGTAAGTAAGGATGCGTCTACGTATTCGCTACACAGAGTAATCACTCAGATGGCGTAGTGAGAGGATGTGACC------
>KC257095_RVA/Camel-wt/SDN/MRC-DPRU447/2002/G8P11I2_X_(NCDV)
ATGGATGTCCTGTATTCCTTGTCAAAAACTCTTAAAGATGCAAGAGACAAGATTGTCGAAGGCACATTATACTCTAATGTAAGTGATCTAATTCAACAATTTAATCAAATGATAATTACTATGAATGGAAATGAATTCCAAACTGGAGGAATTGGTAATCTACCGATCAGAAATTGGAATTTTGATTTTGGATTACTTGGAACAACTCTACTAAATTTAGATGCTAACTACGTCGAAACAGCCCGCAATACAATTGATTATTTTGTAGATTTTGTGGATAATGTATGTATGGATGAAATGGTTAGAGAATCACAAAGAAATGGAATTGCACCACAATCGGATTCACTTAGAAAGCTGTCAGGTATTAGATTTAAGAGAATAAATTTTGACAATTCATCAGAATACATAGAGAATTGGAATCTGCAAAACAGAAGACAAAGGACGGGTTTTACATTTCATAGACCGAACATTTTCCCTTATTCAGCTTCATTCACACTGAATAGATCACAACCGGCTCATGATAACTTGATGGGTACGATGTGGCTCAATGCGGGATCAGAAATTCAGGTCGCTGGATTCGACTATTCATGTGCAATAAATGCGCCAGCTAATACGCAACAATTTGAGCATATTGTACAGCTTCGGAGAGTGCTGACTACAGCTACAATAACCCTTCTACCAGATGCAGAAAGATTTAGTTTTCCAAGAGTGATTAATTCAGCTGATGGAGCGACTACATGGTACTTTAATCCAGTGATTCTTAGACCAAATAACGTTGAAGTAGAGTTTCTGCTAAACGGGCAGATAATAAATACTTACCAAGCAAGATTTGGAACAATTATAGCTAGAAATTTTGATACAATTAGATTGTCATTTCAGTTGATGAGACCACCAAACATGACACCAGCGGTAGCAGCATTATTTCCAAATGCGCAACCATTTGAACACCATGCGACAGTAGGACTCACACTTAGAATTGAATCTGCAGTTTGTGAATCAGTACTTGCCGATGCGAACGAAACAATGCTAGCAAACGTGACATCTGTTAGACAAGAATACGCGATACCAGTTGGACCAGTTTTTCCACCAGGTATGAATTGGACTGATTTGATCACTAACTATTCACCATCTAGGGAGGATAACTTACAGCGTGTATTTACAGTGGCTTCCATTAGAAGCATGCTTGTCAAA---------------------------------------------------------------------------------------------------------------------------------------------------------------------------
>EF583016_RVA/Human-tc/IND/69M/1980/G8P10I2_XI_(69M_cluster)
ATGGATGTCCTGTACTCTTTATCAAAAACTCTTAAAGATGCTAGAGACAAAATTGTCGAAGGCACATTATATTCCAATGTGAGTGATCTAATTCAACAATTTAATCAAATGATAATTACTATGAATGGAACTGAGTTCCAAACTGGAGGAATTGGTAATCTACCAATTAGAAATTGGAATTTTGGTTTTGGATTACTTGGAACAACTCTACTAAATTTAGACGCTAACTACGTCGAAACAGCCCGCAATACAATTGATTATTTTGTGGATTTTGTAGATAATGTATGTATGGATGAAATGGTTAGAGAATCACAAAGAAATGGAATTGCACCACAATCAGATTCACTTAGAAAGTTGTCAGGTATTAAATTTAAAAGAATAAACTTTGATAATTCATCGGAATATATAGAGAACTGGAATTTGCAAAACAGAAGGCAAAGAACAGGTTTTACATTTCATAAACCAAACATTTTTCCTTATTCAGCGTCATTCACACTGAACAGATCACAACCAGCTCACGATAACTTGATGGGTACAATGTGGCTGAACGCGGGATCAGAAATTCAGGTCGCTGGATTCGACTATTCATGTGCAATTAATGCGCCAGCTAATACACAACAATTTGAGCATATTGTACAGCTACGAAGAGTGTTAACCACAGCTACAATAACTCTTTTGCCAGATGCAGAAAGATTTAGTTTTCCAAGAGTGATAAATTCAGCCGACGGAGCAACCACATGGTACTTCAACCCAGTGATTCTTAGACCAAATAACGTTGAAGTGGAGTTTTTACTAAATGGGCAAATAATAAATACTTACCAAGCGAGATTTGGAACAATCATAGCTAGAAACTTTGATACAATCAGATTGTCATTTCAGTTAATGAGACCACCAAATATGACGCCAGCGGTAGCGGCTTTATTTCCAAATGCACAGCCATTTGAACATCATGCTACAGTAGGACTCACGCTTAGGATTGAATCTGCAGTTTGTGAATCTGTACTTGCCGACGCAAGCGAAACGATGCTAGCGAATGTCACATCTGTTAGACAAGAATACGCGATACCGGTTGGACCAGTCTTTCCGCCAGGTATGAATTGGACTGATTTGATCACTAACTACTCACCATCTAGAGAAGATAACTTGCAGCGTGTATTTACAGTGGCTTCCATTAGAAGCATGCTTGTCAAATGA------------------------------------------------------------------------------------------------------------------------------------------------------------------------
>KC175098_RVA/Human-wt/IND/N83/2003/G10P11I2_XI_(69M_cluster)
CTTTAAAACGAAGTCTTCAACATGGATGTCCTGTACTCCTTGTCAAAAACTCTTAAAAATGCTAGAGACAAAATTGTCGAAGGCACATTATATTCCAATGTGAGTGATCTAATTCAACAATTTAATCAAATGATAATTACTATGAATGGAAATGAGTTCCAAACTGGAGGAATTGGCAATCTACCGATTAGAAATTGGAATTTTGATTTTGGATTACTTGGAACAACTTTACTAAATTTAGACGCTAACTACGTCGAAACGGCCCGCAATACTATTGATTATTTTGTAGATTTTGTAGACAATGTATGCATGGATGAAATGGTTAGAGAGTCACAAAGAAATGGAATTGCACCACAATCGGATTCACTTAGAAAATTGTCAGGTATTAAATTTAAAAGAATAAATTTTGATAATTCATCAGAATACATAGAGAATTGGAACTTACAAAATAGAAGGCAAAGAACAGGTTTTACGTTTCATAAACCAAACATTTTTCCTTACTCAGCGTCATTCACACTGAACAGATCGCAACCAGCTCATGATAACTTGATGGGTACAATGTGGCTGAACGCGGGATCTGAAATTCAGGTTGCTGGGTTTGACTATTCATGTGCAATTAATGCGCCAGCTAATACACAACAATTTGAGCACATTGTACAACTCCGAAGAGTACTAACTACAGCTACAATAACTCTTTTACCAGATGCAGAAAGATTTAGTTTTCCAAGAGTGATTAATTCAGCTGATGGAGCGACCACGTGGTACTTCAACCCAGTGATTCTTAGACCGAATAATGTTGAAGTAGAGTTTTTACTTAATGGGCAGATAATAAATACTTACCAAGCAAGATTTGGAACAATTGTAGCTAGAAATTTTGATACAATCAGATTGTCGTTTCAGTTAATGAGACCACCGAATATGACACCAGCAGTAGCGGCGTTATTTCCAAATGCGCAACCATTTGAACATCATGCTACAGTAGGACTCACACTTAGGATTGAATCTGCAGTTTGTGAATCTGTTCTTGCCGACGCAAGCGAAACAATGTTAGCAAATGTGACATCTGTTAGACAAGAATACGCTATACCAGTTGGACCAGTTTTTCCACCAGGTATGAATTGGACTGATTTGATCACCAACTATTCACCATCTAGAGAGGATAACTTGCAGCGTGTATTTACAGTGGCTTCCATTAGAAGCATGCTTGTCAAATGAAGACCAGGCTAACTACTTGGTATCCGACTTTGGTGAGCATGTAGCTACGTCAAGCTGTTTGAACTCTGTAAGTAAGGATGCGTCTA-------------------------------------------------------------
>DQ205226_RVA/Rabbit-tc/ITA/30-96/1996/G3P14I2__XII_(B4106)
GGCTTTTAAACGAAGTCTTCAACATGGATGTCTTGTACTCATTATCGAAAACTCTTAAAGATGCTAGAGACAAAATTGTCGAAGGCACACTATACTCCAACGTGAGTGATCTAATTCAGCAATTTAATCAAATGATAATTACTATGAATGGAAATGAGTTCCAAACTGGAGGAATTGGGAATTTGCCAGTTAGAAATTGGAATTTCGATTTTGGACTGCTTGGTACAACTCTATTAAATCTAGACGCTAACTACGTTGAAACGGCACGTAATACAATTGATTATTTTGTAGATTTTGTAGATAATGTATGCATAGATGAAATGGTTAGAGAATCACAAAGAAATGGAATTGCACCACAATCAGATTCACTTAGAAAACTGTCAGGCATCAAGTTTAAAAGAATAAACTTTGATAACTCATCGGAATACATAGAGAACTGGAATTTGCAAAATAGAAGACAGAGAACGGGTTTCACATTTCATAAACCGAATATTTTCCCTTATTCAGCATCATTCACACTAAACAGATCGCAACCAGCTCATGACAACCTGATGGGTACGATGTGGTTAAATGCTGGATCAGAGATTCAGGTTGCTGGATTTGACTATTCATGCGCGATTAATGCACCAGCTAATACACAACAATTTGAACACGTTGTACAGCTCCGTAGAGTGTTGACTACAGCTACGATAACTCTTCTACCAGATGCAGAAAGATTCAGCTTTCCAAGAGTAGTCAACTCGGCTGACGGAGCAACCACATGGTATTTTAACCCAGTAATTCTCAGACCAAATAACGTGGAAGTGGAGTTTCTACTAAATGGACAGATAATAAATACTTATCAAGCAAGATTTGGAACAATTATAGCCAGAAATTTTGATACAATTAGATTATCGTTTCAGTTGATGAGACCACCGAATATGACACCAGCTGTAGCGGCATTATTTCCGAATGCGCAGCCATTTGAACACCATGCAACAGTAGGACTCACACTTAGAATTGAATCTGCAATTTGTGAATCTGTGCTCGCTGATGCAAGTGAAACAATGTTAGCTAACGTAACATCTGTTAGACAGGAATACGCGATACCAGTTGGACCAGTTTTTCCGCCAGGTATGAATTGGACTGATTTGATCACTAACTATTCACCATCTAGAGAGGATAATTTGCAACGTGTATTTACAGTGGCTTCCATTAGAAGCATGCTCATCAAATGAGGACCAAGCTAACCACTTGGTATCCGACTTTGATGAGTATGTAGCTACGTCAAGCTGCTTGAACTCTATAAGTAAGGATGCGTTTACGTATTCACTACATAGAGTAATCATTCAGATGACGTAGTGAGAGGATGTGACC------
>KP258402_RVA/Human-wt/BEL/BE5028/2012/G3P14I2__XII_(B4106)
GGCTTTTAAACGAAGTCTTCAACATGGATGTCCTGTATTCATTATCGAAAACTCTTAAAGATGCTAGAGACAAAATTGTCGAAGGCACATTATACTCCAACGTGAGTGATCTAATTCAGCAATTTAATCAAATGATAATTACTATGAATGGAAATGAGTTCCAAACTGGGGGAATTGGTAATTTACCAGTTAGAAATTGGAATTTTGATTTTGGACTACTTGGAACAACTCTATTAAATTTAGACGCTAACTATGTTGAAACGGCACGTAATACAATTGATTATTTTGTAGATTTTGTAGATAATGTATGCATAGACGAAATGGTTAGAGAATCACAAAGAAATGGAATTGCACCACAATCAGATTCACTTAGAAAGCTGTCAGGCATTAAGTTTAAAAGAATAAACTTTGATAACTCATCGGAATACATAGAGAACTGGAATTTGCAAAATAGAAGACAGAGAACGGGTTTTACATTTCATAAACCGAATATTTTCCCTTATTCAGCATCATTCACACTGAACAGATCGCAACCAGCTCATGATAACTTGATGGGTACGATGTGGTTAAATGCTGGATCAGAGATTCAGGTTGCTGGATTTGATTATTCATGCGCGATTAATGCACCAGCTAATACACAACAATTTGAGCACGTTGTACAGCTCCGTAGAGTGTTGACCACAGCTACGATAACTCTTCTACCAGATGCAGAAAGATTTAGCTTTCCAAGAGTAGTCAATTCAGCTGACGGAGCAACCACCTGGTATTTTAACCCAGTAATTCTCAGACCAAATAATGTGGAAGTGGAGTTTCTACTAAACGGACAGATAATAAATACTTATCAAGCGAGATTTGGAACAATTATAGCCAGAAATTTTGATACAATTAGGTTATCGTTTCAGTTAATGAGACCACCGAATATGACACCAGCTGTAGCGGCATTATTTCCGAATGCACAACCATTTGAACACCATGCAACAGTAGGACTCACACTTAGAATTGAATCTGCAATTTGTGAATCTGTGCTTGCTGATGCGAGTGAAACAATGTTAGCTAACGTAACGTCTGTTAGACAGGAATACGCGATACCAGTTGGACCGGTCTTTCCGCCAGGTATGAATTGGACTGATTTGATCACTAACTATTCACCATCTAGAGAGGATAATTTGCAGCGTGTATTCACAGTGGCTTCCATTAGAAGCATGCTCGTCAAATGAGGACCAAGCTAACCACTTGGTATCCGACTTTGATGAGTATGTAGCTACGTCGAGCTGCTTGAACTCTATAAGTAAGGATGCGTTTACGCATTCGCTACATAGAGTAATCATTCAMATRACATGCTGAGAGGATGTGACC------
>AY740737_RVA/Human-wt/BEL/B4106/2000/G3P14I2__XII_(B4106)
GGCTTTTAAACGAAGTCTTCAACATGGATGTCCTGTATTCATTATCGAAAACTCTTAAAGATGCTAGAGACAAAATTGTCGAAGGCACATTATACTCCAACGTGAGTGATCTAATTCAGCAATTTAATCAAATGCTAATTACTATGAATGGAAATGAGTTCCAAACTGGGGGAATTGGTAATTTACCAGTTAGAAATTGGAATTTCGATTTTGGACTACTTGGAACGACTCTATTAAATTTAGACGCTAACTATGTTGAAACGGCACGTAATACAATTGATTACTTTGTAGACTTTGTAGATAATGTATGTATAGACGAAATGGTTAGAGAATCACAAAGAAATGGAATTGCACCGCAATCAGATTCACTTAGAAAACTGTCAGGCATCAAGTTTAAAAGAATAAACTTTGATAACTCATCGGAATACATAGAGAACTGGAATTTGCAAAATAGAAGACAGAGAACAGGTTTCACATTTCATAAACCGAATATTTTCCCTTATTCAGCATCATTCACACTGAACAGATCGCAACCAGCTCATGATAATTTAATGGGTACGATGTGGTTAAATGCTGGATCAGAGATTCAGGTTGCTGGATTTGATTATTCATGCGCGATCAATGCACCAGCTAATACACAACAATTTGAACACGTTGTACAGCTCCGTAGAGTGTTGACTACAGCTACGATAACTCTTCTACCAGATGCAGAAAGATTTAGCTTCCCGAGAGTAGTCAATTCAGCTGACGGAGCAACCACATGGTATTTTAACCCAGTAATTCTCAGACCAAATAATGTGGAAGTGGAGTTTCTACTAAACGGACAGATAATAAATACTTATCAAGCAAGATTTGGAACAATTATAGCCAGAAATTTTGATACAATTAGGTTATCGTTTCAGTTGATGAGACCACCGAATATGACACCAGCTGTAGCGGCATTATTTCCGAATGCGCAGCCATTTGAACATCATGCAACAGTAGGACTCACACTTAGAATTGAATCTGCAATTTGTGAATCTGTGCTTGCTGATGCGAGTGAAACAATGTTAGCTAACGTAACGTCTGTTAGACAGGAATACGCGATACCAGTTGGACCAGTTTTTCCGCCAGGTATGAATTGGACTGATTTGATCACTAACTATTCACCATCTAGAGAGGATAATTTGCAACGTGTATTTACAGTGGCTTCCATTAGAAGCATGCTCGTCAAATGAGGACCAAGCTAACCACTTGGTATCCGACTTTGATGAGTATGTAGCTACGTCAAGCTGCTTGAACTCTATAAGTAAGGATGCGTTTACGCATTCGCTACATAGAGTAATCATTCAGATGATGTAGTGAGAGGATGTGACC------
>AB573073_RVA/Human-tc/JPN/Dai-10/2008/G24P33_I2_XIII_(Dai/SA115)
ATGGATGTCCTATACTCTTTGTCAAAAACTCTTAAAGATGCCAGAGACAAAATTGTCGAAGGCACATTGTATTCTAATGTGAGTGATCTAATTCAACAATTTAATCAAATGATAATTACTATGAATGGAAATGAATTTCAGACTGGAGGAATCGGTAATTTGCCAATTAGAAACTGGAATTTTAATTTCGGATTACTTGGAACAACCCTGTTGAACTTGGACGCTAATTATGTTGAAACGGCAAGAAATACAATTGATTATTTCGTGGATTTTGTAGACAATGTATGCATGGATGAGATGGTTAGGGAATCACAAAGAAACGGGATTGCACCGCAATCAGATTCACTAAGAAGGCTGTCAGGTATTAGATTCAAAAGAATAAATTTTGATAATTCATCAGAATACATAGAAAACTGGAATTTGCAAAATAGAAGACAGAGGACAGGTTTTACATTCCATAAACCAAACATTTTCCCTTATTCAGCATCATTTACACTAAATAGATCACAACCCGCTCATGACAATTTGATGGGTACAATGTGGTTAAATGCAGGATCGGAAATTCAAGTTGCTGGATTTGACTACTCATGCGCTATCAACGCACCAGCCAATATACAACAATTTGAGCATATTGTGCCACTTCGAAGAGTGTTGACTACCGCTACGATAACTCTTTTACCAGACGCAGAAAGGTTTAGTTTTCCAAGAGTGATCAATTCAGCTGACGGAGCAACTACATGGTTTTTCAATCCGGTGATTCTTAGGCCGAATAACGTTGAAGTAGAATTTCTATTGAATGGACAGATAATAAACACTTATCAAGCAAGATTTGGAACTATCGTAGCTAGAAATTTTGATACTATTAGACTATCATTCCAGTTGATGAGACCACCAAACATGACACCAGCAGTGGCAGCACTATTCCCGAATGCACAACCATTTGAACATCATGCTACAGTGGGACTGACACTTAGGATTGAATCTGCAGTTTGTGAGTCTGTACTCGCTGATGCAAGTGAAACTTTGTTGGCAAACGTAACATCTGTCAGACAAGAGTACGCAATACCAGTTGGACCAGTCTTTCCGCCAGGTATGAACTGGACTGATTTGATCACTAATTATTCACCGTCTAGGGAAGATAATTTGCAGCGCGTATTTACAGTGGCTTCCATTAGAAGCATGCTCATCAAATGA------------------------------------------------------------------------------------------------------------------------------------------------------------------------
>DQ838647_RVA/ZAF/SA11-5S_(SA11g4Oagentg5delC5S)_I2_XIII_(Dai/SA115s)
ATGGATGTCCTATACTCTTTGTCAAAGACTCTTAAAGACGCTAGAGACAAAATTGTCGAAGGCACATTGTATTCTAACGTGAGTGATCTAATTCAACAATTTAATCAAATGATAATTACTATGAATGGAAATGAATTTCAAACTGGAGGAATCGGTAATTTGCCAATTAGAAACTGGAATTTTAATTTCGGGTTACTTGGAACAACTTTGCTGAACTTAGACGCTAATTATGTTGAAACGGCAAGAAATACAATTGATTATTTCGTGGATTTTGTAGACAATGTATGCATGGATGAGATGGTTAGAGAATCACAAAGGAACGGAATTGCACCTCAATCAGACTCGCTAAGAAAGCTGTCAGCCATTAAATTCAAAAGAATAAATTTTGATAATTCGTCGGAATACATAGAAAACTGGAATTTGCAAAATAGAAGACAGAGGACAGGTTTCACTTTTCATAAACCAAACATTTTTCCTTATTCAGCATCATTTACACTAAATAGATCACAACCCGCTCATGATAATTTGATGGGCACAATGTGGTTAAACGCAGGATCGGAAATTCAAGTCGCTGGATTTGACTACTCATGTGCTATTAACGCACCAGCCAATATACAACAATTTGAGCATATTGTGCCACTCCGAAGAGTGTTAACTACAGCTACGATAACTCTTCTACCAGACGCGGAAAGGTTTAGTTTTCCAAGAGTGATCAATTCAGCTGACGGGGCAACTACATGGTTTTTCAACCCAGTGATTCTCAGGCCGAATAACGTTGAAGTGGAGTTTCTATTGAATGGACAGATAATAAACACTTATCAAGCAAGATTTGGAACTATCGTAGCTAGAAATTTTGATACTATTAGACTATCATTCCAGTTAATGAGACCACCAAACATGACACCAGCAGTAGCAGTACTATTCCCGAATGCACAGCCATTCGAACATCATGCAACAGTGGGATTGACACTTAGAATTGAGTCTGCAGTTTGTGAGTCTGTACTCGCCGATGCAAGTGAAACTCTATTAGCAAATGTAACATCCGTTAGGCAAGAGTACGCAATACCAGTTGGACCAGTCTTTCCACCAGGTATGAACTGGACTGATTTAATCACCAATTATTCACCGTCTAGGGAGGACAATTTGCAACGCATATTTACAGTGGCTTCCATTAGAAGCATGCTCATTAAATGA------------------------------------------------------------------------------------------------------------------------------------------------------------------------
>KF577842_RVA/Goat-wt/ARG/0040/2011/G8P1_I2_XIII_(Dai/SA115s)
TTGACAAAGACTCTTAAAGATGCTAGAGACAAAATTGTCGAAGGCACGTTGTATTCTAACGTGAGTGATCTAATTCAACAATTTAATCAAATGATAATTACTATGAATGGAAATGAATTCCAGACTGGAGGAATCGGCAACTTGCCAATTAGAAATTGGAATTTTGAGTTCGGATTACTTGGAACAACTTTGCTGAACTTAGACGCTAATTACGTCGAAACGGCAAGAAATACAATTGATTATTTTGTAGATTTTGTGGACAATGTATGTATGGACGAAATGGTTAGAGAATCACAAAGGAATGGAATTGCACCGCAATCAGATTCACTAAGAAAGCTATCAGGCATTAAATTCAAGAGAATAAACTTTGATAATTCATCGGAATACATAGAAAACTGGAATTTGCAGAATAGAAGACGGAGAACAGGTTTCACATTTCATAAGCCAAATATCTTCCCTTATTCAGCATCATTTACACTGAATAGATCACAACCAGCTCATGATAATTTGATGGGCACAATGTGGTTAAATGCAGGATCAGAGATTCAAGTCGCTGGATTTGACTACTCATGCGCTATTAACGCACCAGCTAACATACAGCAATTTGAACATATTGTACCGCTCCGAAGAGTGTTGACTACAGCTACGATAACTCTTTTACCAGATGCGGAAAGATTCAGTTTTCCAAGAGTGATAAATTCTGCTGACGGGGCAACTACATGGTTTTTCAATCCAGTGATTCTTAGACCGAATAACGTTGAAGTTGAATTTCTATTGAATGGACAGATAATAAATACTTATCAAGCGAGATTTGGAACTATTATAGCTAGAAATTTTGATACCATTAGACTGTCATTCCAGTTAATGAGACCACCGAATATGACACCAGCAGTAGCAGCACTATTCCCAAATGCACAGCCATTTGAACATCATGCTACAGTGGGACTAACGCTTAGGATTGAGTCCGCAGTTTGTGAATCCGTACTAGCTGATGCAAGCGAAACTTTACTGGCAAATGTAACATCTGTTAGACAAGAGTATGCAGTACCAGTTGGACCAGTCTTTCCGCCAGGTATGAATTGGACTGATTTGATCACTAATTATTCACCGTCTAGAGAGGATAATTTGCAACGCGTATTTACAGTGGCTTCCATTAGAAGCATGCTTGTCAAATGA------------------------------------------------------------------------------------------------------------------------------------------------------------------------------------------
>JF304919_RVA/Human-tc/KEN/D205/1989/G2P4I2_XIV_(Hun5/BA222)
GGCTTTAAAACGAAGTCTTCAACATGGATGTCCTGTACTCATTGTCAAAAACTCTAAAAGATGCCAGAGACAAAATCGTTGAAGGCACATTATACTCCAATGTAAGTGATCTAATTCAACAGTTTAATCAAATGATAATTACTATGAATGGAAATGAATTTCAAACTGGAGGAATTGGCAATTTACCCGTTAGAAATTGGAATTTTGATTTTGGCCTGCTTGGAACTACTCTACTAAATTTGGATGCTAATTACGTTGAAACTGCACGTAATACAATTGATTATTTCGTAGATTTTGTGGATAATGTATGTATGGATGAGATGGTTAGGGAATCACAAAGAAATGGAATCGCACCGCAATCAGACTCACTCAGAAAACTGTCAGGTATTAAATTTAAAAGAATAAATTTTGACAATTCATCAGAGTATATTGAAAATTGGAATCTGCAGAATAGAAGACAAAGAACAGGTTTCACATTCCACAAGCCGAATATCTTTCCTTATTCAGCATCATTTACGCTAAACCGATCGCAACCAGCTCATGATAATTTAATGGGTACAATGTGGTTGAATGCAGGATCAGAAATTCAAGTTGCTGGATTCGATTATTCATGTGCTATTAACGCACCAGCTAATACACAACAATTTGAACATATCGTACAGCTCCGGAGGGTACTGACTACTGCTACGATAACTCTTTTACCAGACGCAGAAAGATTCAGTTTTCCAAGAGTTATTAATTCAGCTGACGGAGCTACTACATGGTATTTTAATCCAGTAATTCTTAGACCAAATAACGTTGAAGTAGAGTTTCTGTTGAATGGGCAAATAATAAATACTTATCAAGCAAGATTTGGAACAATAATAGCTAGAAACTTTGATACTATTAGATTGTCATTCCAGCTAATGAGACCACCAAACATGACACCAACAGTAGCTGCACTATTTCCAAATGCACAACCATTTGAACATCATGCTACGGTAGGCCTAACACTAAGAATTGAGTCTGCAGTGTGTGAATCTGTACTTGCTGATGCGAGCGAAACAATGCTAGCTAATGTGACGTCTGTTAGGCAAGAATACGCAATACCAGTTGGACCAGTTTTTCCACCAGGCATGAATTGGACTGATCTGATTACTAATTACTCACCATCTAGGGAGGATAATTTGCAGCGTGTGTTTACAGTGGCTTCCATTAGAAGCATGCTTATTAAATGAGGACCAAGCTAACTACTTGGTATCCGAACTTGATAAGTATGTAGCTATGTCAAGCTGATTGAACTTTGTAAGTAAGGATGTATTTGTGCATTCGCTACACAGAGTAATCACTCAGATGGCATAGTGAGAGGATGTGACC------
>GU827410_RVA/Cat-wt/ITA/BA222/2005/G3P9I2_XIV_(Hun5/BA222)
GGCTTTTAAACGAAGTCTTCAACATGGATGTCCTGTACTCCTTGTCAAAAACTCTAAAGGATGCCAGAGATAAAATCGTCGAAGGCACACTATACTCTAATGTGAGTGATCTAATTCAACAGTTTAATCAAATGATAATTACTATGAATGGAAATGAATTCCAAACTGGAGGGATTGGCAACTTACCCGTTAGAAATTGGAACTTCGATTTTGGTCTGCTTGGAACTACTCTACTAAATTTAGATGCAAATTATGTTGAAACTGCGCGTAATACAATTGATTATTTTGTAGATTTTGTGGATAATGTATGTATGGATGAGATGGTTAGGGAATCGCAAAGAAATGGAATCGCACCACAATCAGACTCACTTAGAAAACTATCAGGCATTAAATTTAAAAGAATAAATTTTGATAATTCATCAGAGTATATTGAAAATTGGAATCTGCAGAATAGAAGACAGAGAACAGGTTTTACATTCCACAAACCAAACATCTTTCCTTATTCAGCATCATTTACACTAAACCGGTCACAACCAGCTCATGATAATTTAATGGGTACAATGTGGTTGAATGCAGGATCAGAAATTCAGGTTGCTGGATTCGATTATTCATGTGCTATTAACGCACCAGCTAATACACAACAATTTGAGCATATCGTGCAGCTCCGAAGAGTACTGACTACTGCCACGATAACTCTTTTACCAGACGCAGAAAGATTCAGCTTTCCAAGAGTTATTAATTCAGCTGATGGAGCTACTACATGGTATTTTAATCCAGTGATTCTTAGACCAAACAATGTTGAAGTAGAGTTTCTATTAAATGGGCAAATAATAAATACTTATCAAGCAAGATTTGGGACAATAATAGCTAGAAACTTTGATACTATTAGATTGTCATTCCAGCTAATGAGACCACCAAATATGACACCAGCAGTGGCAGCACTATTTCCAAATGCACAACCGTTCGAACATCATGCTACGGTAGGCCTAACGCTAAGAATTGAATCTGCAGTATGTGAATCTGTACTTGCTGATGCGAGTGAAACAATGCTAGCTAATGTGACGTCTGTTAGGCAGGAATACGCGATACCAGTTGGACCAGTTTTTCCACCAGGCATGAACTGGACTGATCTGATCACTAATTATTCACCATCTAGGGAGGATAACTTGCAGCGTGTCTTTACAGTGGCTTCCATTAGAAGCATGCTTATCAAATGAGGACCAAGCTAACTACTTGGTATCCGAACTTGGTAAGTATGTAGCTATATCAAGCTGATTGAACTCTGTAAGTAAGGATGTATTTATACATTCGCTACACAGAGTAATCACTCAGATGGTATAGTGAGAGGATGTGACC------
>EF554108_RVA/Human-wt/HUN/Hun5/1997/G6P14I2_XIV_(Hun5/BA222)
GGCTTTTAAACGAAGTCTTCAACATGGATGTCCTGTACTCCTTGTCAAAAACTCTAAAAGATGCCAGAGACAAAATCGTCGAAGGCACATTATACTCTAATGTGAGTGATCTAATTCAACAGTTTAATCAAATGATAATTACTATGAATGGAAATGAATTTCAAACTGGAGGAATTGGCAACTTACCCATTAGAAATTGGAATTTCGATTTTGGTCTGCTTGGAACTACTTTACTAAACTTGGATGCTAATTACGTTGAAACTGCACGTAATACAATTGATTATTTTGTAGATTTTGTGGATAATGTATGTATGGATGAGATGGTTAGGGAATCGCAAAGAAACGGAATCGCACCACAATCAGATTCACTTAGAAAACTGTCAGGCATTAAATTTAAAAGGATAAACTTTGACAATTCATCAGAGTATATTGAAAATTGGAATTTGCAGAATAGAAGACAGAGAACAGGTTTTACATTCCACAAACCAAACATCTTTCCTTATTCGGCATCATTTACACTAAACCGATCGCAACCAGCTCACGATAATTTGATGGGTACAATGTGGTTGAATGCAGGATCAGAAATTCAGGTTGCTGGATTCGATTATTCATGTGCTATTAACGCACCAGCTAATACACAACAATTTGAACATATCGTACAGCTCCGAAGAGTACTGACTACTGCTACAATAACTCTTTTACCAGACGCAGAAAGATTCAGCTTTCCAAGAGTCATTAATTCAGCTGATGGAGCTACTACATGGTATTTCAATCCAGTAATCCTTAGACCAAACAACGTTGAAGTAGAGTTTCTGTTGAATGGGCAAATAATAAATACCTATCAAGCGAGATTTGGAACAATAATAGCTAGAAACTTTGATACTATTAGATTGTCATTCCAGCTAATGAGACCACCAAATATGACGCCAGCAGTGGCAGCACTATTTCCAAATGCACAACCATTCGAACATCATGCTACGGTAGGCCTAACGCTAAGAATTGAATCTGCGGTGTGTGAATCTGTACTTGCTGATGCAAGCGAAACAATGCTAGCTAATGTGACGTCTGTTAGGCAAGAATACGCAATACCAGTTGGACCAGTATTTCCACCAGGTATGAACTGGACTGATCTGATCACTAATTACTCACCATCTAGAGAGGATAACTTGCAACGTGTTTTCACAGTGGCTTCCATTAGAAGCATGCTTATCAAATGAGGACCAAGCTAACTACTTGGTATCCGAACTTGGTAAGTATGTAGCTATATCAAGCTGGCTGAACTCTGTAAGTAAGGATGTATTTATACATTCGCTACACAGAGTAATCACTCAGATGGTATAGTGAGAGGATGTGACC------
>JF421979_RVA/Human-wt/JPN/KF17/2010/G6P9I2_XIV_(Hun5/BA222)
GGCTTTAAAACGAAGTCTTCAACATGGATGTCCTGTACTCCTTGTCAAAAACTCTTAAAGATGCCAGAGACAAAATCGTCGAAGGCACATTATACTCGAATGTGAGTGATCTAATTCAACAATTTAATCAAATGATAATTACTATGAATGGAAATGAATTTCAAACTGGAGGAATTGGCAACTTGCCCGTTAGAAACTGGAATTTCGACTTTGGGCTACTTGGAACTACTCTACTAAACTTGGATGCTAATTACGTTGAAACTGCGCGTAATACAATTGATTATTTTGTAGATTTTGTGGATAATGTGTGTATGGATGAGATGGTTAGGGAATCGCAAAGAAATGGAATCGCACCACAATCAGACTCACTCAGAAAACTGTCAGGCATTAAATTTAAAAGAATAAATTTTGACAATTCATCAGAGTATATTGAAAATTGGAATTTACAGAATAGAAGACAGAGAACAGGTTTTACATTCCACAAACCAAACATCTTTCCTTATTCAGCATCATTTACACTAAACCGATCGCAACCAGCTCATGATAATTTAATGGGTACAATGTGGTTGAATGCAGGATCAGAAATTCAAGTTGCTGGATTCGACTATTCATGTGCTATTAATGCACCAGCTAATACACAACAATTTGAACATATTGTGCAGCTCCGAAGAGTACTGACTACTGCCACGATAACTCTTCTACCAGATGCAGAAAGGTTCAGTTTTCCGAGAGTTATTAATTCAGCTGACGGAGCTACTACATGGTATTTTAACCCAGTAATTCTTAGACCAAACAACGTTGAAGTAGAGTTTCTGTTGAATGGGCAAATAATAAATACTTATCAGGCAAGATTTGGAACAATAATAGCTAGAAACTTTGATACTATTAGATTGTCATTCCAGCTAATGAGACCACCAAATATGACACCAGCAGTGGCAGCGTTATTCCCGAATGCACAACCATTTGAACACCATGCTACGGTAGGCCTGACACTAAGAATTGAATCTGCGGTGTGTGAATCTGTACTTGCTGACGCGAGCGAAACAATGCTAGCTAATGTAACGTCTGTTAGACAGGAATACGCAATACCAGTTGGACCAGTATTTCCACCAGGTATGAATTGGACTGATCTGATCACTAATTACTCACCATCTAGGGAGGATAACTTGCAGCGTGTATTTACAGTGGCTTCCATTAGAAGCATGCTTATTAAATGAGGACCAAGCTAACTACTTGGTATCCGAACTTGGTGAGCATGTAGCTATATCAAGCTGATTGAACTCTGTAAGTAAGGATGTATTTATACATTCGCTACACAGAGTAATCACTCAGATGGTATAGTGAGAGGATGTGACC------
>AB908927_RVA/Horse-tc/JPN/JE84/1996/G14P12I2_XV_(Equine)
CTTTTAAACGAAGTCTTCAACATGGATGTCCTGTACTCTTTATCAAAAACTCTTAAAGATGCCAGAGATAAAATTGTCGAAGGCACCTTATATTCTAATGTAAGTGATCTAATTCAGCAATTTAATCAAATGGTAATTACTATGAATGGAAACGAGTTTCAAACTGGAGGGATTGGTAACTTACCAATTAGAAATTGGAATTTTGATTTTGGATTACTTGGAACAACTCTATTAAACCTAGATGCTAATTATGTTGAGACCGCCCGTAATACGATTGATTACTTTGTTGATTTTGTGGATAATGTGTGTATGGATGAAATGGTTCGAGAATCGCAAAGAAATGGAATCGCACCACAATCAGATTCCCTTAGAAAATTATCAGGTATTAAATTTAAGAGAATAAATTTTGATAATTCATCTGAATATATAGAGAATTGGAATTTGCAGAATAGAAGACAGAGAACGGGTTTTACATTTCATAAACCAAATATTTTCCCATATTCAGCTTCATTCACACTAAACAGATCACAACCAGCTCATGATAATTTGATGGGCACAATGTGGTTGAATGCCGGTTCAGAAATTCAAGTTGCTGGATTTGACTATTCTTGCGCTATTAATGCACCAGCTAATACGCAGCAATTTGAGCATATAGTGCAGCTTCGAAGAGTGCTGACAACAGCTACGATAACTCTTCTACCAGATGCAGAGAGATTTAGTTTTCCAAGAGTAATTAATTCAGCTGATGGAACAACTACGTGGTATTTTAATCCGGTAATATTTAGACCAAATAATGTTGAGATTGAATTTTTACTGAACGGACAAATAATAAATAATTATCAGGCAAGATTTGGAACAATTATAGCAAGAAATTTTGATACGATTAGATTGTCATTTCAGTTAATGCGACCACCACCACAAAACATGACTCCAGCAGTTGCAGCACTCTTTCCTAATGCACCGCCATTTGAACATCATGCTACAGTAGGATTAACTCTACGAATTGAATCTGCAGTTTGTGAGTCAGTACTTGCTGATGCCAGTGAGACAATGTTAGCTAACGTAACGTCTGTTAGACAGGAATATGCGGTCCCAGTTGGACCAGTATTTCCGCCAGGCATGAATTGGACTGATTTAATTACAAACTATTCACCTTCTAGAGAAGATAATTTACAACGAGTGTTTACAGTGGCTTCCATTAGAAGCATGCTTATCAAATGAGGACTAAGCTAACTACTTGGTATCCTAGTTTGATAAGTATGTAGCTATGTTAAGCTGCTTGAACTCTGCAAGTAAGAATACGCTCACGTGTTCACTACGCAGAGTAATCATTCAGATGACATAGTGAGAGGATGTGAC---
>JQ345494_RVA/Horse-wt/ZAF/EqRV-SA1/2006/G14P12I2_XV_(Equine)
GGCTTTTAAACGAAGTCTTCAACATGGATGTCCTGTATTCTTTATCAAAAACTCTTAAAGATGCCAGAGATAAGATTGTCGAAGGCACCTTATATTCTAATGTAAGTGATCTAATTCAGCAGTTTAATCAAATGGTAATTACTATGAATGGGAATGAATTTCAAACTGGAGGGATTGGCAACTTACCAATTAGAAATTGGAATTTTGATTTTGGATTACTTGGAACTACTTTATTAAACCTAGATGCCAATTATGTTGAGACCGCCCGTAATACGATTGATTACTTTGTTGATTTTGTGGATAATGTATGTATGGATGAAATGGTTCGAGAATCACAGAGAAATGGAATCGCACCACAATCAGATTCTCTCAGAAAATTATCAGGTATTAAATTTAAGAGAATAAATTTTGATAATTCATCTGAATATATAGAGAATTGGAATTTGCAGAATAGAAGACAGAGAACGGGCTTTACTTTTCATAAACCAAATATTTTTCCATATTCAGCTTCATTCACACTAAACAGATCACAACCAGCTCATGATAATTTAATGGGCACAATGTGGTTGAATGCTGGTTCAGAAATTCAAGTTGCTGGATTTGACTATTCTTGCGCTATTAATGCACCAGCTAATACGCAGCAGTTTGAGCATATAGTACAGCTTCGAAGAGTACTAACAACAGCTACAATAACTCTTCTACCAGATGCAGAGAGATTTAGTTTTCCAAGAGTAATTAATTCAGCTGATGGAACAACCACATGGTATTTTAATCCGGTAATATTTAGACCAAATAATGTTGAGATTGAATTTTTACTGAACGGGCAAATAATAAATAATTATCAGGCAAGATTTGGAACAATTATAGCAAGAAATTTTGATACGATTAGACTGTCATTTCAGTTAATGCGACCACCACCACAAAACATGACTCCAGCAGTTGCAGCACTTTTTCCTAATGCACCGCCGTTTGAACATCATGCTACAGTAGGATTAACTCTACGAATCGAATCCGCAATTTGTGAGTCAGTACTTGCTGATGCCAGTGAGACAATGTTAGCTAACGTAACGTCTGTTAGACAGGAATATGCGGTCCCAGTTGGACCAGTATTTCCGCCGGGCATGAATTGGACTGATTTAATTACAAACTATTCACCATCTAGAGAAGATAATTTACAACGAGTGTTTACAGTGGCTTCCATTAGAAGCATGCTTATTAAATGAGGACCAAGCTAATTACTTGGTATCCTAGTTTGATAAGTATGTAGCTATGTTAAGCTGCTTGAACTCTGCAAGTAAGAATACGTTCACGTATTCGCTACGCAGAGTAATCATTCAGATGGCATAGTGAGAGGATGTGACC
>KJ628070_RVA/Horse-wt/ARG/E9314-5/2010/G14P12I2_XV_(Equine)
GAAGTCTTCAACATGGATGTCCTGTACTCTTTATCAAAAACTTTTAAAGATGCCAGAGATAAAATTGTTGAAGGTACTTTATATTCTAATGTGAGTGATCTAATTCAGCAATTTAATCAAATGGTAATTACTATGAATGGAAATGAATTTCAAACTGGAGGAATTGGTAACTTACCGATTAGAAACTGGAATTTTGATTTTGGACTACTTGGAACAACCCTATTGAATCTAGATGCTAATTATGTTGAGACTGCCCGTAACACGATTGATTACTTTGTTGACTTTGTAGACAACGTATGCATGGATGAAATGGTTCGAGAATCGCAGAGAAATGGAATCGCACCACAGTCAGATTCTCTCAGAAAATTATCAGGTATTAAATTTAAAAGAATAAATTTTGATAATTCATCTGAATATATAGAAAATTGGAATTTGCAAAATAGAAGACAGAGAACAGGCTTTACATTTCATAAACCAAACATTTTCCCATATTTTGCTTCATTCACACTAAACAGATCGCAGCCAGCTCATGATAACTTGATGGGCACAATGTGGTTGAACGCTGGTTCAGAAATTCAAGTTGCTGGATTTGACTACTCCTGTGCCATTAATGCACCAGCTAATACGCAACAATTTGAGCATATAGTGCAGCTTCGAAGAGTACTGACTACAGCTACGATAACTCTTCTACCAGATGCAGAGAGATTTAGTTTTCCAAGAGTAATCAATTCAGCTGATGGAACAACTACGTGGTATTTCAATCCGGTGGTATTTAGACCAAATAATGTTGAGGTAGAATTCTTACTGAATGGGCAAATAATAAATAATTATCAGGCAAGGTTTGGAACAATTGTAGCGAGGAATTTTGATACAATTAGACTGTCATTTCAACTAATAAGACCACCACCACCAAACATGACTCCAGCAGTTGCAGCACTCTTTCCCAATGCACCACCATTTGAACACCATGCTACAGTAGGATTAACCCTACGAATTGAATCCGCAATTTGTGAGTCAGTACTTGCTGATGCCAGTGAGACAATGTTAGCTAACGTAACGTCTGTTAGACAGGAATATGCAGTACCAGTTGGACCAGTTTTTCCGCCAGGCATGAATTGGACTGACTTAATTACAAATTATTCACCATCTAGAGAGGATAATTTACAACGAGTATTTACAGTGGCTTCCATTAGAAGCATGCTTATCAAATAAGGACTAAGCTAATTACTTAGTATCCAAATTTGATAAGTATGTAGCTATGCTAAGCTGCTTGAACTCTGCAAGTAAGAATACGTTCACGTATTCGCTACGCAGAGTAATCATTCAGATAGTATA---------------------------
>GU937881_RVA/goat-tc/BGD/GO34/1999/G6P1I2_Distinct
GGCTTTAAAACGAAGTCTTCAACATGGATGTCCTATACTCATTGTCGAAAACTCTTAAAGATGCTAGAGACAAAATTGTCGAAGGCACATTATACTCTAATGTGAGTGATCTAATTCAACAATTTAATCAAATGATAATTACTATGAATGGAAATGAGTTCCAAACTGGAGGAATTGGCAATCTACCAATTAGAAATTGGAATTTTGACTTTGGATTACTTGGAACAACTCTACTAAATTTAGACGCTAACTACGTCGAAACAGCCCGTAATACAATTGATTATTTTGTAGATTTTGTAGACAACGTATGCATGGATGAAATGGTTAGAGAATCACAAAGAAATGGAATTGCACCACAATCAGATTCACTTAGAAAATTGTCAGGTATTAAATTCAAAAGAATAAATTTTGATAATTCATCGGAATACATAGAGAACTGGAACTTGCAAAACAGAAGACAGAGAACAGGTTTTACATTTCATAAACCAAATATTTTCCCTTATTCAGCGTCATTCACATTGAATAGATCACAACCAGCTCACGATAATTTGATGGGTACGATGTGGTTGAACGCGGGATCAGAAATTCAAGTTGCTGGATTCGATTATTCGTGTGCAATTAATGCGCCAGCTAACACACAGCAATTTGAACACATTGTACAGCTCCGAAGAGTTTTAACTACAGCTACCATAACACTTTTACCAGATGCAGAAAGATTTAGTTTTCCAAGAGTGATTAATTCAGCTGACGGAGCGACTACATGGTACTTCAAACCAGTAATTCTTAGACCAAACAACGTTGAAGTGGAGTTTCTACTAAACGGGCAGATAATAAACACTTACCAGGCTAGGTTTGGAACAATTATAGCCAGAAACTTTGATACAATCAGATTGTCGTTTCAGTTGATGAGACCACCAAATATGACACCAGCGGTAGCAGCACTATTCCCAAATGCGCAGCCATTTGAACATCATGCCACAGTAGGACTTACACTGAGAATTGAATCTGCGGTTTGTGAATCTGTACTTGCCGACGCAAGCGAGACAATGTTAGCAAATGTGACATCTGTTAGACAAGAATACGCAATACCAGTTGGACCAGTTTTTCCGCCAGGTATGAATTGGACTGATTTGATCACTAACTATTCACCATCTAGAGAGGATAACTTGCAACGTGTATTTACAGTGGCTTCCATTAGAAGCATGCTTGTCAAATGAGGACCAAGCTAACCACTTGGTATCCGACTTTGATGAGTATGTAGCTACGTCAAGCTGCTTGAACTCTGTAAGTAAGGATGCGTCAACGTGTTCGCTACACAGAGTAATCACTCAGATGACGTAGTGAGAGGATGTGACC------
>JF693042_RVA/Bovine-tc/ZAF/O_Agent/1965/G8P1I2_Distinct
ATGGATGTCCTGTACTCCTTGTCAAAAACTCTTAAAGATGCTAGAGACAAAATTGTCGAAGGCACACTATATTCCAATGTGAGTGATCTAATCCAACAATTCAATCAAATGATAATTACTATGAATGGAAATGAGTTCCAGACTGGAGGAATTGGTAATCTACCAATTAGAAATTGGAATTTTGATTTTGGATTACTTGGGACAACTCTACTAAATTTAGACGCTAATTACGTCGAAACGGCCCGTAATACAATTGACTACTTTGTAGACTTTGTAGATAATGTATGTATGGACGAAATGGTTAGAGAATCACAAAGGAATGGAATTGCACCACAATCAGATTCACTTAGAAAGCTGTCAGGTATTAAATTTAAAAGAATAAATTTCGATAACTCATCGGAATACATAGAGAACTGGAATTTGCAAAATAGAAGACAGAGAACAGGTTTTACATTTCATAAACCAAATATTTTCCCTTATTCAGCGTCATTCACATTAAACAGATCACAACCAGCTCATGATAACTTAATGGGTACTATGTGGCTGAATGCAGGATCAGAGATTCAGGTCGCTGGATTCGACTATTCATGTGCAATTAATGCGCCAGCTAATATACAGCAATTTGAGCATATTGTACAGCTCCGGAGAGTATTAACTACAGCTACAATAACTCTTCTACCAGATGCAGAAAGATTTAGTTTTCCAAGAGTGATTAATTCAGCTGACGGAGCGACTACATGGTACTTCAACCCAGTGATTCTCAGACCAAATAACGTTGAAGTAGAGTTTCTACTAAACGGGCAAATAATAAATACTTACCAGGCAAGATTTGGAACAATTATAGCTAGAAATTTTGATACAATTAGATTGTCGTTTCAGTTGATGAGACCACCAAATATGACACCAGCGGTAGCAGCGTTATTTCCAAATGCGCAACCATTTGAACATCATGCTACAGTTGGACTAACGCTTAGGATTGAATCTGCAGTTTGTGAATCCGTACTTGCCGACGCGAGCGAAACGATGCTAGCAAATGTGACATCTGTTAGGCAAGAATACGCGATACCAGTTGGACCAGTCTTTCCGCCAGGTATGAATTGGACTGATTTGATCACCAACTATTCACCATCTAGAGAGGATAACTTGCAGCGTGTATTTACAGTGGCTTCCATTAGAAGCATGCTTGTCAAATGA------------------------------------------------------------------------------------------------------------------------------------------------------------------------
>EF554097_RVA/Human-tc/AUS/MG6/1993/G6P14I2_Distinct
GGCTTTTAAACGAAGTCTTCAACATGGATGTCCTGTACTCCTTGTCAAAAACTCTTAAAGATGCTAGAGACAAAATTGTCGAAGGCACGTTATACTCAAATGTGAGTGATCTAATTCAACAATTTAATCAAATGATAATTACTATGAATGGAAATGAATTTCAAACCGGAGGAATTGGTAATCTACCAATCAGAAATTGGAATTTTGATTTTGGACTACTTGGAACAACTTTACTAAATTTGGACGCTAATTATGTCGAAACGGCCCGTAATACAATTGATTATTTTGTAGATTTTGTAGACAATGTATGTATGGATGAAATGGTTAGAGAATCACAAAGGAATGGAATTGCGCCACAATCAGACTCACTTAGAAAGTTGTCAGGTATTAAATTTAAAAGAATAAATTTTGACAATTCATCGGAATACATAGAGAACTGGAATTTGCAGAATAGAAGACAAAGAACAGGCTTTACATTTCATAAACCAAACATTTTCCCTTATTCAGCGTCATTCACATTGAACAGATCACAACCAGCTCACGACAACTTGATGGGTACAATGTGGCTAAATGCGGGATCAGAAATTCAGGTCGCTGGATTTGATTATTCATGTGCAATTAATGCGCCAGCTAACACGCAACAGTTTGAGCACATTGTACAGCTCCGAAGAGTATTAACTACAGCCACAATAACCCTTCTACCAGATGCAGAAAGATTTAGTTTTCCGAGAGTAATTAATTCAGCTGATGGAGCGACTACATGGTATTTCAACCCAGTGATTCTTAGACCGAATAACGTTGAAGTAGAATTTCTACTAAACGGGCAGATTATAAATACTTACCAGGCAAGATTTGGAACAATTATAGCTAGAAACTTCGATACTATTAGATTGTCATTCCAGTTAATGAGACCACCAAATATGACACCAGCGGTAGCGGCACTATTTCCAAATGCGCAGCCATTTGAACATCATGCTACAGTAGGACTCACTCTTAGAATTGAATCTGCAGTTTGTGAATCTGTACTTGCCGACGCGAGCGAAACAATGTTAGCAAATGTGACATCTGTTAGACAAGAATACGCGATCCCAGTTGGACCAGTATTTCCACCAGGTATGAATTGGACTGATTTGATCACCAATTATTCACCATCTAGAGAGGATAACTTGCAGCGTGTATTCACAGTGGCTTCCATTAGAAGCATGCTTGTCAAATGAGGACCAAGCTAACCACTTGGTATCCGACTTTGGTGAGTATGTAGCTACGTTAAGCTGTTTGAACTCTGTAAGTAAGGATGCGTTTACGTATTCGCTACACAGAGTAATCACTCAGATGACGTAGTGAGAGGATGTGACC------
>JX406752_RVA/Human-tc/USA/Wa/1974/G1P8_I1_outgroup
GGCTTTAAAACGAAGTCTTCGACATGGAGGTTCTGTACTCACTGTCAAAAACTCTTAAAGATGCTAGGGACAAAATTGTTGAAGGTACATTATATTCTAATGTTAGCGATCTTATTCAGCAATTCAATCAAATGATAGTAACTATGAATGGAAATGATTTTCAGACTGGAGGAATTGGTAATTTACCTGTTAGAAATTGGACTTTCGATTTTGGTCTATTAGGTACAACACTTTTGAACTTGGATGCTAATTATGTTGAGAATGCAAGAACTATAATTGAATATTTTATTGACTTTATTGATAATGTATGTATGGATGAAATGGCAAGAGAATCTCAAAGAAATGGAGTAGCGCCACAATCTGAAGCGTTGAGAAAGTTAGCGGGAATTAAATTTAAGAGAATAAATTTCGATAATTCATCAGAATACATAGAAAATTGGAACTTACAAAATAGAAGACAGCGCACCGGATTTGTTTTTCATAAACCTAACATATTTCCATACTCAGCTTCATTTACTCTAAATAGATCTCAACCAATGCATGATAATTTAATGGGAACCATGTGGCTTAATGCTGGATCAGAAATTCAAGTGGCTGGATTTGACTACTCATGCGCCATAAATGCACCAGCGAACATACAGCAATTTGAACATATCGTCCAGCTTAGGCGCGCACTGACTACAGCTACTATAACTTTATTACCTGATGCAGAGAGATTTAGTTTTCCAAGAGTAATTAATTCAGCTGATGGCGCGACTACATGGTTCTTTAATCCAGTTATTCTAAGACCAAACAATGTAGAGGTAGAATTTTTGTTGAATGGACAAATTATTAATACATATCAGGCTAGATTTGGTACTATCATCGCAAGAAATTTTGATGCAATTCGTTTATTATTTCAGTTGATGCGTCCACCTAATATGACACCAGCTGTTAATGCACTGTTTCCACAAGCACAACCTTTTCAGCACCATGCAACAGTTGGACTTACATTACGTATTGAATCTGCGGTTTGTGAATCAGTGCTTGCGGACGCAAATGAAACTCTGTTAGCAAATGTGACCGCGGTGCGTCAAGAATATGCCATACCAGTTGGACCGGTATTTCCACCAGGCATGAATTGGACTGAATTAATTACTAACTATTCGCCATCTAGAGAAGATAACTTGCAACGCGTTTTCACGGTAGCTTCCATTAGAAGCATGTTGATTAAGTGAGGACCAGACTAAACATCTGGTATCCAATCTTAGTTAGCATGTAGCTACATCAAGTCATTCAGACTCTTCAAGTAAGGACATGATTTCATGTTCGCTACGTAGAGTAACTGTCTGAATGATGTAGTGAGAGGATGTGACC------
