# Supplementary material for: Sub-genotype phylogeny of the non-G, non-P genes of genotype 2 Rotavirus A strains
Source: PLoS One. 2019 May 31;14(5):e0217422. doi: 10.1371/journal.pone.0217422 (PMC6544246; doi:10.1371/journal.pone.0217422)
Supplement: S1 File — (ZIP) [file pone.0217422.s002.zip › S1 File /Ref_seq_N2_final.txt]

>HQ650123_RVA/Human-tc/USA/DS-1/1976/G2P4_N2_I
GGCTTTTAAAGCGTCTCAGTCGCCGTTTGAGCCTTGCGGTGTAGCCATGGCTGAGCTAGCTTGCTTTTGTTATCCCCATTTGGAGAATGATAGCTATAAATTTATTCCATTTAATAATTTAGCCATAAAATGTATGTTGACAGCAAAAGTGGATAAAAAAGATCAGGATAAATTTTACAATTCAATAATTTATGGTATTGCGCCACCACCGCAATTTAAAAAACGTTATAATACAAATGACAATTCCAGAGGAATGAATTACGAAACTTCAATGTTTAATAAGGTGGCAGCATTAATTTGTGAAGCATTAAATTCAACCAAAGTTACTCAATCTGATATTGCTAGTGTGCTCTCAAGAGTAGTTTCTGTAAGACATTTGGAAAACTTAGTATTAAGAAGAGAAAATCATCAAGACGTGTTATTTCATTCAAAAGAGCTACTATTAAAATCAGTACTAATAGCTATTGGTCATTCGAAAGAAATTGAAACGACCGCTACTGCTGAGGGAGGGGAAATTGTTTTCCAAAATACAGCATTTACAATGTGGAGATTGACGTATTTGGAGCATAAATTAATGCCAATTCTTGATCCAAATTTCATTGAGTACAAAATTACAGTTAACGAAGATAAACCAATCTCAGAATCTCATATAAAAGAACTTATTGCTGAATTGCGGTGGCAATATAATAAATTTGCGGTGATTACTCATGGTAAAGGTCACTACAGAGTTGTAAAGTATTCATCAGTTGCAAATCATGCGGACAGAGTTTACGCTACTTACAAGAGTAACAATAAGAATGGAAATATGTTGGAATTTAACCTACTGGATCAAAGAATAATATGGCAAAATTGGTATGCGTTTACGTCCTCGATGAAACAAGGTAATACTCTCGATACATGCAAGAAACTACTCTTTCAAAAAATTAAGCGAGAAAGTAATCCGTTCAAGGGACTGTCAACTGATAGGAAGATGGATGAAGTTTCTCAAATAGGAATTTAATTCGTTATCGATTCAAGAATGGGTATAACGAAGTAAGAATAGAAAGCGCTTATGTGACC
>KC443583_RVA/Human-wt/AUS/CK20001/1977/G2P4_N2_I
-----------------------------AGCCTTGCGGTGTAGCCATGGCTGAGCTAGCTTGCTTTTGTTATCCCCATTTGGAGAATGATAGCTATAAATTTATTCCATTTAATAATTTAGCCATAAAATGTATGTTGACAGCAAAAGTGGATAAAAAAGATCAGGATAAATTTTACAATTCAATAATTTATGGTATTGCGCCACCACCACAATTTAAAAAACGTTATAATACAAATGACAATTCTAGAGGAATGAATTACGAAACTTCAATGTTTAATAAGGTGGCAGCATTAATTTGTGAAGCATTAAATTCAACCAAAGTTACTCAATCTGATATTGCTAGTGTGCTCTCAAGAGTAGTTTCTGTAAGACATTTGGAAAACTTAGTATTAAGAAGAGAAAATCATCAAGACGTGTTATTTCATTCAAAAGAGCTACTATTAAAATCAGTACTAATAGCTATTGGTCATTCGAAAGAAATTGAAACGACCGCTACTGCTGAGGGAGGGGAAATTGTTTTCCAAAATACTGCATTTACAATGTGGAGATTGACGTATTTGGAGCATAAATTAATGCCAATTCTTGACCCAAATTTCATTGAGTACAAGATTACAGTTAACGAAGATAAACCAATCTCAGAACCACATATAAAAGAACTTATTGCTGAATTGCGGTGGCAGTACAATAAATTTGCGGTGATTACTCATGGTAAAGGTCACTACAGAGTTGTAAAGTATTCATCAGTTGCAAATCATGCGGACAGAGTTTACGCTACTTACAAGAGTAACAATAAGAATGGAAATATGTTGGAATTTAATCTACTGGATCAAAGAATAATATGGCAAAATTGGTATGCATTTACGTCCTCAATGAAACAAGGTAATGCTCTTGATACATGCAAGAAACTACTCTTTCAAAAAATTAAGCGAGAAAGTAATCCGTTCAAGGGACTGTCAACTGATAGGAAGATGGACGAAGTTTCTCAAATAGGAATTTAATTCGTTATCGATTCAAGAATGGGTATAGCGAA---------------------------
>AB771751_RVA/Human-wt/JPN/83A001/1983/G2P4_N2_I
--------------------------------------------------------------GCTTTTGTTATCCCCATTTGGAGAATGATAGCTATAAATTTATTCCCTTTGATAATTTAGCCATAAAATGTATGTTGACAGCAAAAGTGGATAAAAAAGATCAGGATAAATTTTACAATTCAATAATTTATGGTATTGCGCCACCACCACAATTTAAAAAACGTTATAATACAAATGACAATTCCAGAGGAATGAATTACGAAACTTTAATGTTTAATAAGGTGGCAACTTTAGTTTGTGAAGCATTAAATTCAACCAAAGTTACTCAATCTGATATTGCTAGTGTGCTCTCAAGAGTAGTTTCTGTAAGACATTTGGAAAACTTAGTATTAAGAAGAGAAAATCACCAAGACGTGTTATTTCATTCAAAAGAGCTACTATTGAAATCAGTACTAATAGCTATTGGTCATTCGAAAGAAATTGAAACGACCGCTACTGCTGAAGGAGGGGAAATTGTTTTCCAAAATACAGCATTTACAATGTGGAGATTGACGTATTTGGAGCATAAATTAATGCCAATTCTTGATCCAAATTTCATTGAGTACAAAATTACAGTTAACGAAGATAAACCAATCTCAGAATCACATATAAAAGAACTTATTGCTGAATTGCGGTGGCAGTATAATAAATTTGCGGTAATTACTCATGGTAAAGGTCACTACAGAGTTGTAAAGTACTCATCAGTTGCAAATCATGCGGACAGAGTTTACGCTACTTACAAGAGTAACAATAAGAATGGAAATATGTTGGAATTTAACCTACTGGATCAAAGAATAATATGGCAAAATTGGTATGCGTTTACGTCCTCGATGAAACAAGGTAATGCTCTTGATACATGTAAGAAGCTACTCTTTCAGAAAATCAAGCGAGAAAATAATCCGTTCAAGGGACTGTCAACTGATAGGAAAATGGACGAAGTTTCTCAAATAGGAATTTAATTCGTTATCGAT-----------------------------------------------
>AB733137_RVA/Human-tc/JPN/KUN/1980/G2P4_N2_III
-------------------TCGCCGTTTGAGCCTTGCGGTGTAGCCATGGCTGAGCTAGCTTGCTTTTGTTATCCCCATTTGGAGAATGATAGCTATAAATTTATTCCATTTAATAATTTAGCTATAAAATGTATGTTGACAGCAAAAGTGGATAAAAAAGATCAGGATAAATTTTACAATTCAATAATTTATGGTATTGCGCCACCACCACAATTTAAAAAACGTTATAATACAAATGACAATTCAAGAGGAATGAATTACGAAACTTCAATGTTTAATAAGGTGGCAACGTTAATTTGTGAAGCATTAAATTCAACTAAAGTTACTCAATCTGATATTGCTAGTGTGCTCTCAAGAGTAGTTTCTGTAAGACATTTGGAAAACTTAGTATTAAGAAGAGAAAATCATCAAGACGTGTTATTTCATTCAAAAGAGCTACTATTAAAGTCAGTACTAATAGCTATTGGTCATTCGAAAGAAATTGAAACGACCGCTACTGCTGAGGGAGGGGAGATTGTCTTCCAGAATACAGCATTCACAATGTGGAGATTGACGTATCTGGAGCATAAATTAATGCCAATTCTTGATCCAAATTTCATTGAGTACAAAATTACAGTTAACGAAGACAAACCAATCTCAGAATCACATGTAAAAGAGCTTATTGCTGAATTGCGGTGGCAGTATAATAAATTTGCGGTAATTACTCATGGTAAAGGTCACTACAGAGTTGTAAAGTACTCATCAGTTGCAAATCATGCGGATAGAGTTTATGCTACTTATAAAAGTAATAACAAGAATGGAAATATGTTGGAATTTAACTTACTAGATCAAAGAATAATATGGCAAAACTGGTATGCGTTTACGTCTTCGATGAAACAAGGTAATGCTCTTGATGTATGCAAGAAACTACTTTTTCAAAAAATTAAACGAGAAAATAATCCATTTAAAGGACTGTCAACTGATAGGAAGATGGACGAAGTTTCTCAAATAGGAATTTAATTCGCTATCGATTCAAGAATGGGTATAACGAAGTAAGAATA------------------
>RVA/Human-wt/JPN/80SR001/1980/G2P4_N2_III
--CTTCCGATCTGTCTCAGTCGCCGTTTGAGCCTTGCGGTGTAGCCATGGCTGAGCTAGCTTGCTTTTGTTATCCCCATTTGGAGAATGATAGCTATAAATTTATTCCATTTAATAATTTAGCTATAAAATGTATGTTGACAGCAAAAGTGGATAAAAAAGATCAGGATAAATTTTACAATTCAATAATTTATGGTATTGCGCCACCACCACAATTTAAAAAACGTTATAATACAAATGACAATTCAAGAGGAATGAATTACGAAACTTCAATGTTTAATAAGGTGGCAACGTTAATTTGTGAAGCATTAAATTCAACTAAAGTTACTCAATCTGATATTGCTAGTGTGCTCTCAAGAGTAGTTTCTGTAAGACATTTGGAAAACTTAGTATTAAGAAGAGAAAATCATCAAGACGTGTTATTTCATTCAAAAGAGCTACTATTAAAGTCAGTACTAATAGCTATTGGTCATTCGAAAGAAATTGAAACGACCGCTACTGCTGAGGGAGGGGAGATTGTCTTCCAGAATACAGCATTCACAATGTGGAGATTGACGTATTTGGAGCATAAATTAATGCCAATTCTTGATCCAAATTTCATTGAGTACAAAATTACAGTTAACGAAGACAAACCAATCTCAGAATCACATGTAAAAGAGCTTATTGCTGAATTGCGGTGGCAGTATAATAAATTTGCGGTAATTACTCATGGTAAAGGTCACTACAGAGTTGTAAAGTACTCATCAGTTGCAAATCATGCGGATAGAGTTTATGCTACTTATAAAAGTAATAACAAGAATGGAAATATGTTGGAATTTAACTTACTAGATCAAAGAATAATATGGCAAAACTGGTATGCGTTTACGTCTTCGATGAAACAAGGTAATGCTCTTGATGTATGCAAGAAACTACTTTTTCAAAAAATTAAACGAGAAAGTAATCCATTTAAAGGACTGTCAACTGATAGGAAGATGGACGAAGTTTCTCAAATAGGAATTTAATTCGCTATCGATTCAAGAATGGGTATAACGAAGTAAGAATAGAAAGCG-----------
>AB771758_RVA/Human-wt/JPN/88H449/1988/G2P4_N2_IV_
---------------------------------------------------TGAGCTAGCTTGCTTTTGTTATCCCCATTTGGAGAATGATAGCTATAAATTTATCCCGTTTAATAATTTAGCTATAAAATGTATGTTGACATCAAAAGTGGATAAAAAAGATCAGGATAAATTTTACAATTCAATAATTTATGGTATTGCGCCACCACCACAATTTAAAAAACGTTATAATACGAATGACAATTCAAGAGGAATGAATTACGAAACTTCAATGTTTAATAAGGTGGCAACGTTGATTTGTGAAGCATTAAATTCAACCAAAGTTACTCAATCTGATATCGCTAGTGTACTCTCAAGAGTAGTTTCTGTAAGACATTTGGAAAACTTAGTACTAAGAAGAGAAAATCATCAAGATGTGTTATTTCATTCAAAAGAGCTACTATTAAAGTCAGTATTAATAGCTATTGGTCATTCGAAAGAAATTGAAACGACCGCTACTGCTGAGGGAGGGGAAATTGTTTTCCAAAATACAGCATTTACAATGTGGAGATTGACGTATTTGGAGCATAAATTAATGCCAATTCTTGATCCAAATTTCATTGAGTACAAGATTACAGTTAACGAAGATAAGCCAATCTCAGAATCACATGTAAAAGAACTTATTGCTGAATTGCGGTGGCAGTATAATAAATTTGCGGTAATTACTCATGGTAAAGGTCACTACAGAGTTGTAAAGTACTCATCAGTTGCAAATCATGCGGATAGAGTTTACGCTACTTACAAGAGTAATAATAAGAATGGAAATATGCTGGAATTTAACCTACTAGATCAAAGAATAATATGGCAAAATTGGTATGCGTTTACGTCCTCGATGAAACAAGGTAATACTCTTGATGTATGCAAGAAACTACTCTTTCAAAAAATTAAGCGAGAAAGTAATCCGTTTAAGGGACTGTCAACTGATAGGAAGATGGACGAAGTTTCTCAAATAGGAATTTAATTCGTTATCGATTCAAGAATGGGTA----------------------------------
>AB771755_RVA/Human-wt/JPN/87H038/1987/G2P4_N2_IV_
---------------------------------------------------TGAGCTAGCTTGCTTTTGTTATCCCCATTTGGAGAATGATAGCTATAAATTTATCCCGTTTAATAATTTAGCTATAAAATGTATGTTGACATCAAAAGTGGATAAAAAAGATCAGGATAAATTTTACAATTCAATAATTTATGGTATTGCGCCACCACCACAATTTAAAAAACGTTATAATACGAATGACAATTCAAGAGGAATGAATTACGAAACTTCAATGTTTAATAAGGTGGCAACGTTGATTTGTGAAGCATTAAATTCAACCAAAGTTACTCAATCTGATATCGCTAGTGTGCTCTCAAGAGTAGTTTCTGTAAGACATTTGGAAAACTTAGTACTAAGAAGAGAAAATCATCAAGATGTGTTATTTCATTCAAAAGAGCTACTATTAAAGTCAGTATTAATAGCTATTGGTCATTCGAAAGAAATTGAAACGACCGCTACTGCTGAGGGAGGGGAAATTGTTTTCCAAAATACAGCATTTACAATGTGGAGATTGACGTATTTGGAGCATAAATTAATGCCAATTCTTGATCCAAATTTCATTGAGTACAAGATTACAGTTAACGAAGATAAACCAATCTCAGAATCACATGTAAAAGAACTTATTGCTGAATTGCGGTGGCAGTATAATAAATTTGCGGTAATTACTCATGGTAAAGGTCACTACAGAGTTGTAAAGTACTCATCAGTTGCAAATCATGCGGATAGAGTTTACGCTACTTACAAGAGTAATAATAAGAATGGAAATATGCTGGAATTTAACCTACTAGATCAAAGAATAATATGGCAAAATTGGTATGCGTTTACGTCCTCGATGAAACAAGGTAATACTCTTGATGTATGCAAGAAACTACTCTTTCAAAAAATTAAGCGAGAAAGTAATCCGTTTAAGGGACTGTCAACTGATAGGAAGATGGACGAAGTTTCTCAAATAGGAATTTAATTCGTTATCGAT-----------------------------------------------
>AY787648_RVA/Human-tc/CHN/TB-Chen/1996/G2P4_N2_IV
GGCTTTTAAAGCGTCTCAGTCGCCGTTTGAGCCTTGCGGTATAGCCATGGCTGAGCTAGCTTGCTTTTGTTATCCCCATTTGGAGAATGATAGCTATAAATTTATCCCGTTTAATAATTTAGCTATAAAATGTATGTTGACATCAAAAGTGGATAAAAAAGATCAGGATAAATTTTACAATTCAATAATTTATGGTATTGCGCCACCACCACAATTTAAAAAACGTTATAATACGAATGACAATTCAAGAGGAATGAATTACGAAACTTCAATGTTTAATAAGGTGGCAACGTTGATTTGTGAAGCATTAAATTCAACCAAAGTTACTCAATCTGATATCGCTAGTGTGCTCTCAAGAGTAGTTTCTGTAAGACATTTGGAAAATTTAGTACTAAGAAGAGAAAATCATCAAGATGTGTTATTTCATTCAAAAGAGCTACTATTAAAGTCAGTATTAATAGCTATTGGTCATTCGAAAGAAATTGAAACGACCGCTACTGCTGAGGGAGGGGAAATTGTTTTCCAAAATACAGCATTTACAATGTGGAGATTGACGTATTTGGAGCATAAATTAATGCCAATTCTTGATCCAAATTTCATTGAGTACAAGATTACAGTTAACGAAGATAAGCCAATCTCAGAATCACATGTAAAAGAACTTATTGCTGAATTGCGGTGGCAGTATAATAAATTTGCGGTAATTACTCATGGTAAAGGTCACTACAGAGTTGTAAAGTACTCATCAGTTGCAAATCATGCGGATAGAGTTTACGCTACTTACAAGAGTAATAATAAGAATGGAAATATGCTGGAATTTAACCTACTAGATCAAAGAATAATATGGCAAAATTGGTATGCGTTTACGTCCTCGATGAAACAAGGTAATACTCTTGATGTATGCAAGAAACTACTCTTTCAAAAAATTAAGCGAGAAAGTAATCCGTTTAAAGGATTGTCAACTGATAGGAAGATGGACGAAGTTTCTCAAATAGGAATTTAATTCGTTATCGATTCAAGAATGGGTATAACGGAGTGAGAATAGAAAGCGCTTATGTGACC
>AB971561_RVA/Human-tc/JPN/AU64/1989/G1P4_N2_IV
---------------------------------------------------TGAGCTAGCTTGCTTTTGTTATCCCCATTTGGAGAATGATAGCTATAAATTTATCCCGTTTAATAATTTAGCTATAAAATGTATGTTGACATCAAAAGTGGATAAAAAAGATCAGGATAAATTTTACAATTCAATAATTTATGGTATTGCGCCACCACCACAATTTAAAAAACGTTATAATACGAATGACAATTCAAGAGGAATGAATTACGAAACTTCAATGTTTAATAAGGTGGCAACGTTGATTTGTGAAGCATTAAATTCAACCAAAGTTACTCGATCTGATATCACTAGTGTGCTCTCAAGAGTAGTTTCTGTAAGACATTTGGAAAACTTAGTACTAAGAAGAGAAAATCATCAAGATGTGTTATTTCATTCAAAAGAGCTACTATTAAAGTCAGTATTAATAGCTATTGGTCATTCGAAAGAAATTGAAACGACCGCTACTGCTGAGGGAGGGGAAATTGTTTTCCAAAATACAGCATTTACAATGTGGAGATTGACGTATTTGGAGCATAAATTAATGCCAATTCTTGATCCAAATTTCATTGAGTACAAGATCACAGTTAACGAAGATAAGCCAATCTCAGAATCACATGTAAAAGAACTTATTGCTGAATTGCGGTGGCAGTATAATAAATTTGCGGTAATTACTCATGGTAAAGGTCACTACAGAGTTGTAAAGTACTCATCAGTTGCAAATCATGCGGATAGAGTTTACGCTACTTACAAGAGTAATAATAAGAATGGAAATATGCTGGAATTTAACCTACTAGATCAAAGAATAATATGGCAAAATTGGTATGCGTTTACGTCCTCGATGAAACAAGGTAATACTCTTGATGTATGCAAGAAACTACTCTTTCAAAAAATTAAGCGAGAAAGTAATCCGTTTAAGGGACTGTCAACTGATAGGAAGATGGACGAAGTTTCTCAAATAGGAATTTAATTCGTTATC--------------------------------------------------
>LC002074_RVA/Human-wt/JPN/B110005/2011/G2P4_N2_V
----------------------------------------------ATGGCTGAGCTAGCTTGCTTTTGCTATCCCCATTTGGAGAACGATAGCTATAAATTTATTCCTTTTAACAATTTGGCTATAAAATGTATGTTGACAGCAAAAGTAGAGAAAAAAGATCAGGACAAATTCTACAACTCGATAATCTATGGTATTGCGCCGCCACCACAATTTAAAAAACGCTATAATACAAATGATAACTCAAGAGGAATGAATTATGAGACTACAATGTTTAACAAAGTGGCGGTGCTAATTTGTGAAGCATTGAATTCAATTAAAGTTACGCAGTCCGATGTTGCAAGTGTACTTTCAAGAGTAGTTTCTGTGAGACATCTTGAGAATTTAGTATTGAGAAGAGAAAATCATCAGGACGTTCTTTTTCACTCAAAGGAGCTACTACTTAAATCAGTTTTAATAGCTATTGGTCATTCAAAAGAGATTGAAACGACTGCCACTGCTGAAGGGGGGGAAATTGTTTTTCAAAATGCAGCATTTACAATGTGGAAATTGACATACTTGGAACATAAACTAATGCCAATTCTTGATCAAAACTTTATTGAATATAAAATTACAGTAAATGAAGATAAACCAATTTCAGAGTCACACGTAAAAGAACTTATTGCTGAATTAAGGTGGCAATACAATAAATTCGCAGTAATTACGCATGGTAAAGGTCACTATAGAGTTGTAAAATACTCGTCAGTTGCAAATCACGCAGACCGAGTTTATGCTACTTTTAAAAGTAATAACAAAAATGGAGGTCCACTGGAGTTTAATTTGCTTGACCAGAGGATAATATGGCAAAATTGGTACGCATTTACGTCCTCAATGAAACAAGGTAATACTCTTGATGTATGCAAAAAACTACTATTCCAAAAAATGAAGCGAGAAAGTAATCCATTTAAGGGGCTGTCAACTGATAGAAAAATGGATGAAGTTTCTCAAGTAGGAATCTAATT---------------------------------------------------------
>AB753238_RVA/Human-tc/MWI/MW1-131/1997/G8P6_N2_V
------------------------------------------------GGCTGAGCTAGCTTGCTTTTGCTATCCCCATTTGGAGAACGATAGCTATAAATTTATTCCTTTTAACAATTTGGCTATAAAATGTATGTTGACAGCAAAAGTAGAGAAAAAAGATCAGGACAAATTTTACAACTCAATAATCTATGGTATTGCGCCGCCACCACAATTTAAAAAACGCTATAATACAAATGATAACTCAAGAGGAATGAATTATGAGACTGCAATGTTTAACAAGGTGGCGGTGATAATTTGTGAAGCATTGAATTCAATTAAAGTCACGCAGTCTGATATTGCGAGTGTACTTTCAAGAGTAGTTTCTGTGAGACATCTTGAGAATTTAGTATTGAGAAGAGAAAATCATCAGGACGTTCTTTTTCACTCAAAAGAGCTACTACTCAAATCAGTTTTAATAGCTATTGGTCATTCAAAGGAGATTGAAACGACTGCCACTGCTGAAGGGGGAGAAATTGTTTTTCAAAATGCAGCATTTACAATGTGGAAATTGACATACTTGGAACATAAACTAATGCCAATTATTGATCAAAACTTTATTGAATATAAAATTACAGTAAATGAAGATAAACCAATTTCAGAGCCACACGTAAAAGAACTTATTGCTGAATTGCGGTGGCAATACAATAAATTTGCAGTAATTACGCATGGTAAAGGTCACTATAGAGTTGTAAAATACTCGTCAGTTGCAAATCACGCAGACCGAGTTTACGCTACTTTTAAGAGTAATAACAAAAACGGAGGTCCACTGGAGTTTAATTTGCTTGACCAAAGGATAATATGGCAAAATTGGTACGCATTTACGTCCTCAATGAAACAAGGTAATACTCTTGATGTATGCAAAAAACTACTCTTCCAAAAAATGAAGCGAGAAAGTAATCCATTTAAGGGGCTGTCAAATGGTAGAAAAATGGATGAAGTTTCTCAAGTAGGAATCTAATTCG-------------------------------------------------------
>KJ751620_RVA/Human-wt/GHA/MRC-DPRU1818/1999/G2P6_N2_V
-----------------------------AGCCTTGCGGTGTAGCCATGGCTGAGCTAGCTTGCTTTTGCTATCCCCATTTGGAGAACGATAGCTATAAATTTATTCCGTTTAACAATTTGGCTATAAAATGTATGTTGACAGCAAAAGTAGAGAAAAAAGATCAGGACAAATTTTACAACTCGATAATCTATGGTATTGCGCCGCCACCACAATTTAAAAAACGTTATAATACAAATGATAACTCAAGAGGAATGAATTATGAGACTGCAATGTTTAACAAGGTGGCGGTGCTAATTTGTGAAGCATTGAATTCAATTAAAGTCACGCAATCTGATGTTGCAAGTGTACTTTCAAGAGTAGTTTCTGTAAGACATCTTGAGAATTTAGTATTGAGAAGAGAAAATCATCAGGACGTTCTTTTTCACTCAAAAGAACTACTACTCAAATCAATTTTAATAGCTATTGGTCATTCAAAGGAGATTGAAACGACTGTCACTGCTGAAGGGGGAGAAATTGTTTTTCAAAATGCAGCATTTACAATGTGGAAATTGACATACTTGGAACATAAACTAATGCCAATTCTTGATCAAAACTTTATTGAGTATAAAATTACAGTAAATGAAGATAAACCAATTTCAGAGTCGCACGTAAAAGAACTTATTGCTGAATTACGGTGGCAATACAATAAATTTGCGGTAATTACGCATGGTAAAGGTCACTATAGAGTTATAAAATACTCGTCAGTTGCAAATCACGCAGACCGAGTTTACGCTACTTTCAAGAGTAATAACAAAAATGGAGGTCCACTGGAGTTTAATTTGCTTGACCAAAGGATAATATGGCAAAATTGGTACGCATTTACGTCCTCAATGAAACAAGGTAATACTCTTGATGTATGCAAAAAACTACTCTTCCAAAAAATGAAGCGAGAAAGTAATCCATTTAAGGGGCTGTCAACTGATAGAAAAATGGATGAAGTTTCTCAAGTAGGAATCTAATTCGTTATCTGTTTGAAGGTGGGTATGGCAGA---------------------------
>DQ490541_RVA/Human-wt/BGD/RV161/2000/G12P6_N2_V
GGCTTTTAAAGCGTCTCAGTCGCCGTTTGAGCCTTGCGGTGTAGCCATGGCTGAGCTAGCTTGCTTTTGCTATCCCCATTTGGAGAACGATAGCTATAAATTTATTCCTTTTAACAATTTGGCTATAAAATGTATGTTGACAGCGAAAGTAGAGAAAAAAGATCAGGACAAATTTTACAACTCGATAATCTATGGTATTGCGCCGCCACCACAATTTAAAAAACGCTATAATACAAATGATAACTCAAGAGGAATGAATTATGAGACTGCAATGTTTAACAAAGTGGCGGTGCTAATTTGTGAAGCATTGAATTCAATTAAAGTCACGCAGTCTGATGTTGCAAGTGTACTTTCAAGAGTAGTTTCTGTGAGACATCTTGAGAATTTAGTATTAAGAAGAGAAAATCATCAGGACGTTCTTTTTCACTCAAAGGAGCTACTACTCAAATCAGTTTTAATAGCTATTGGTCATTCAAAGGAGATTGAAACGACTGCCACTGCTGAAGGGGGAGAAATTGTTTTTCAAAATGCAGCATTTACAATGTGGAAATTGACATACTTGGAACATAAACTAATGCCAATTCTTGATCAAAACTTTATTGAATATAAAATTACATTAAATGAAGATAAACCAATTTCAGAGTCACACGTAAAAGAACTTATTGCTGAATTACGGTGGCAATACAATAAATTTGCAGTAATTACGCATGGTAAAGGTCACTATAGAGTTGTAAAATACTCGTCAGTTGCAAATCACGCAGACCGAGTTTACGCTACTTTTAAGAGTAATAACAAAAACGGAGGTCCACTGGAGTTTAATTTGCTTGACCAAAGGATAATATGGCAAAATTGGTACGCATTTACGGCCTCAATGAAACAAGGTAATGCTCTTGATGTATGCAAAAAACTACTCTTCCAAAAAATGAAGCGAGAAAGTAATCCATTTAAGGGGCTGTCAACTGATAGAAAAATGGATGAAGTTTCTCAAGTAGGAATTTAATTCGTTATCCGTTTGAAGGTGGGTATGGCAGAGTAAGAATTGAAAGCGCTTATGTGACC
>DQ005107_RVA/Human-wt/COD/DRC88/2003/G8P8_N2_V
GGCTTTTAAAGCGTCTCAGTCGCCGTTTGAGCCTTGCGGTGTAGCCATGGCTGAGCTAGCTTGCTTTTGCTATCCCCATTTGGAGAACGATAGCTATAAATTTATTCCGTTTAACAATTTGGCTATAAAATGTATGTTGACAGCAAAAGTAGAGAAAAAAGATCAAGACAAATTTTACAATTCGATAATCTATGGTATTGCGCCGCCACCACAATTTAAAAAACGCTATAATACAAATGATAACTCAAGAGGAATGAATTATGAGACTGCAATGTTTAACAAGGTGGCTATGCTAATTTGTGAAGCATTGAATTCAATTAAAGTCACGCAATCTGATGTTGCAAGTGTACTTTCAAGGGTAGTTTCTGTAAGACATCTTGAGAATTTAGTATTGAGAAGAGAAAATCATCAGGATGTTCTTTTTCACTCAAAAGAGCTACTACTCAAATCAGTTTTAATAGCTATTGGTCATTCAAAGGAGATTGAAACGACTGCCACTGCTGAAGGGGGAGAAATTGTTTTTCAAAATGCAGCATTTACAATGTGGAAATTAACATACCTGGAACATAAACTAATGCCAATTCTTGATCAAAACTTTATTGAGTATAAAATTACAGTAAATGAAGATAAACCAATTTCAGAGTCATATGTAAAAGAACTTATTGCTGAATTACGGTGGCAATACAATAAATTTGCAGTAATTACGCATGGTAAAGGTCACTATAGAGTTATAAAATACTCGTCAGTTGCAAATCACGCAGACCGAGTTTACGCTACTTTCAAGAGTAATAACAAAAATGGAGGTTCACTGGAGTTTAATTTGCTTGACCAGAGGATAATATGGCAAAATTGGTACGCATTTACGTCCTCAATGAAACAAGGTAATACTCTTGATGTATGTAAAAAACTACTCTTCCAAAAAATGAAACGAGAAAGTAATCCATTTAAGGGGCTGTCAACTGATAGAAAAATGGATGAAGTTTCTCAAGTAGGAATCTAATTCGTTATCTGTTTGAAGGTGGGTATGGCAGAGTAAGAATTGAAAGCGCTTATGTGACC
>KU059773_RVA/Human-wt/AUS/D388/2013/G3P8_N2_V
GGCTTTTAAAGCGTCTCAGTCGCCGTTTGAGCCTTGCGGTGTAGCCATGGCTGAGCTAGCTTGCTTTTGCTATCCCCATTTGGAGAACGATAGCTATAGATTTATTCCTTTTAACAATTTGGCTATAAAATGTATGTTGACAGCAAAAGTAGAGAAAAAAGATCAAGATAAATTTTACAACTCGATAATCTATGGTATTGCGCCGCCACCACAATTTAAAAAACGCTATAATACAAATGATAACTCAAGAGGAATGAATTATGAGACTGCAATGTTTAACAAGGTAGCGGTGCTAATTTGTGAAGCATTGAATTCAATTAAAGTCACACAGTCTGATGTTGCAAGTGTACTTTCAAGAGTAGTTTCTGTGAGACATCTTGAGAATTTAGTATTAAGAAGAGAAAATCATCAGGACGTTCTTTTTCACTCAAAGGAACTACTACTCAAATCAGTTTTAATAGCTATTGGTCATTCAAAAGAGATTGAAACGACTGCCACTGCTGAAGGGGGAGAAATTGTTTTTCAAAATGCAGCATTTACAATGTGGAAATTGACATACTTGGAACATAAACTAATGCCAATTCTTGATCAAAACTTTATTGAATATAAAATTACAGTAAATGAAGATAAACCGATTTCAGAGTCACACGTAAAAGAACTTATTGCTGAATTACGGTGGCAATACAATAAATTTGCAGTAATTACGCATGGTAAAGGTCACTATAGAGTTGTAAAATACTCGTCAGTTGCAAATCATGCAGACCGAGTTTATGCTACTTTTAAGAGTAATAACAAAAACGGAGGTTCACTGGAGTTTAATTTGCTTGATCAGAGGATAATATGGCAAAACTGGTACGCATTTACGTCTTCAATGAAACAAGGTAATACTCTTGATGTGTGCAAAAAACTACTCTTCCAAAAAATGAAGCGAGAAAGCAATCCATTTAAGGGGCTGTCAACTGATAGAAAAATGGATGAAGTTTCTCAAGTAGGAATCTAGTTCGTTATCTGTTTGAATGTGGGTATGGCAAAATAAGAATTGAAAGCGCTTATGTGACC
>KJ752179_RVA/Human-wt/TGO/MRC-DPRU5164/2010/G3P6_N2_V
-----------------------------AGCCTTGCGGTGTAGCCATGGCTGAGCTAGCTTGCTTTTGCTATCCCCATTTGGAGAACGATAGCTATAAATTTATTCCGTTTAACAATTTGGCTATAAAATGTATGTTGACAGCAAAAGTAGAGAAAAAAGATCAGGACAAATTTTACAATTCGATAGTCTATGGTATTGCGCCACCACCACAATTTAAAAAACGCTATAATACAAATGATAACTCAAGAGGAATGAATTATGAGACTGCAATGTTTAACAAGGTGGCAGTGCTAATTTGTGAAGCATTGAATTCAATTAAAGTCATGCAGTCTGATGTTGCAAGTGTACTTTCAAGAGTAGTTTCTGTAAGACATCTTGAGAATTTAGTATTGAGAAGAGAAAATCATCAGGACGTTCTTTTTCACTCAAAAGAGCTACTACTCAAATCAGTTTTAATAGCTATTGGTCACTCAAAGGAGATTGAAACGACTGCCACTGCTGAAGGGGGAGAAATTGTTTTCCAAAATGTAGCATTTACAATGTGGAAATTGACATACTTGGAACATAAACTAATGCCAATTCTTGATCCAAATTTTATTGAGTATAAAATTACAGTAAATGAAGATAAACCAATTTCAGAGTCACACGTAAAAGAACTTATTGCTGAATTAAGGTGGCAATACAATAAATTTGCAGTAATTACGCATGGTAAAGGTCACTATAGAGTTGTAAAATATTCATCAGTTGCAAATCACGCAGACCGAGTTTACGCTACTTTCAAGAGTAATAACAAAAACGGAGGTCCGTTGGAGTTTAATTTGCTTGACCAAAGGATAATATGGCAAAATTGGTACGCATTTACGTCCTCAATGAAACAAGGCAATACTCTTGATGTATGCAAAAAACTACTCTTCCAAAAAATGAAGCGAGAAAGTAATCCATTTAAGGGACTGTCAACTGATAGAAAAATGGATGAGGTTTCTCAAGTAGGAATCTAATTCGTTATCTGTTTGAAGGTGGGTATAGCGAA---------------------------
>KC815676_RVA/Horse-tc/JPN/HH-22/1989/G3P12_N2_VI
---TTTTAAAGCGTCTCAGTCGCCGTTTGAGCCTTGCGGTGTAGCCATGGCTGAGCTAGCTTGCTTTTGCTATCCCCATTTAGAGAACGATAGCTATAAATTCATTCCATTTAATAACCTTGCTATAAAGTGCATGTTGACAGCAAAAGTAGATAAAAAAGATCAAGATAAGTTTTACAACTCAATAATCTATGGTATTGCGCCGCCACCACAATTCAAAAAGCGCTATAACACAAACGACAACTCAAAAGGAATGAATTATGAGACTGCAATGTTTAATAAGGTGGCGATATTAATTTGTGAAGCATTAAATTCTATTAAAGTCACGCAATCTGATGTTGCAAGTGTACTTTCAAAAGTAGTTTCCGTAAGACATCTTGAGAATTTAGTATTGAGAAGAGAAAACCACCAGGACGTTCTTTTTCACTCGAAAGAGCTACTACTTAAATCAGTTTTAATAGCTATTGGTCATTCAAAGGAGATTGAAACAACTGCTACTGCTGAAGGAGGAGAAATCGTTTTTCAAAATGCAGCATTTACGATGTGGAAGTTGACATATCTGGAGCATAAGCTAATGCCAATTCTTGATCAAAATTTTATTGAATATAAAATTACAGTAAATGAAGATAAACCAATTTCAGAGTCACACGTAAAAGAACTTATTGCTGAATTGCGGTGGCAATATAATAAATTTGCAGTAATTACACATGGTAAAGGTCACTACAGAGTTGTGAAATACTCGTCAGTTGCGAATCACGCAGACCGAGTTTACGCTACTTTCAAGAGTAATAACAAGAACGGAAATGTACTAGAATTTAACTTACTTGACCAAAGAATGATATGGCAGAATTGGTACGCATTCACGTCCTCAATGAAACAAGGTAACACTCTTGATGTATGTAAAAAACTGCTCTTTCAGAAGATGAAACGAGAAAGTAATCCATTTAAGGGACTGTCAACTGATAGAAAGATGGATGAAGTTTCTCAAGTAGGAATTTAATTCGTTATCTGTTTGAAAGTGGGTATGGCGGAGTAAGAATAGAAA--------------
>JN903513_RVA/Horse-wt/IRL/04V2024/2004/G14P12_N2_VI
GGCTTTTAAAGCGTCTCAGTCGCCGTTTGAGCCTTGCGGTGTAGCCATGGCTGAGCTAGCTTGCTTTTGCTATCCCCATTTAGAGAACGATAGCTATAAATTCATCCCATTTAATAATCTAGCTATAAAGTGCATGTTGACAGCAAAAGTGGATAAAAAAGATCAAGATAAGTTTTACAACTCAATAATCTATGGTATTGCGCCGCCACCACAATTCAAAAAGCGTTATAACACAAATGACAACTCGAGAGGAATGAATTATGAGACTGCAATGTTTAATAAGGTGGCGGTACTAATTTGTGAAGCATTAAATTCAATTAAAGTCACGCAATCTGACGTTGCAAGTGTACTTTCAAGAGTAGTTTCCGTGAGACATCTTGAGAATTTAGTATTGAGAAGAGAAAACCACCAGGACGTTCTTTTTCACTCGAAAGAGCTACTACTCAAATCAGTTTTAATAGCTATTGGTCATTCAAAAGAGATTGAAACAACTGCTACTGCTGAAGGAGGAGAAATCGTTTTTCAAAATACAGCATTTACGATGTGGAAATTGACATATCTGGAGCATAAACTAATGCCAATTCTTGATCAAAATTTTATTGAGTATAAAATTACAGTAAATGAAGATAAACCAATTTCAGAATTACACGTAAAAGAACTTATTGCTGAATTGCGATGGCAATATAATAAATTTGCAGTAATTACACATGGTAAAGGTCACTACAGAGTTGTGAAATATTCGTCAGTTGCGAATCATGCAGACCGAGTTTACGCTACTTTCAAGAGTAATAACAAAAACGGAAGTGTACTAGAATTTAACTTACTTGACCAAGAAATAATATGGCAGAATTGGTACGCATTCACGTCCTCAATGAAACAAGGTAATACTCTCGATGTATGTAAAAAACTGCTCTTTCAGAAAATGAAACGAGAAAGTAATCCATTTAAGGGGCTGTCAACTGATAGAAAGATGGATGAAGTTTCTCAAGTAGGAATTTAATTCGTTATCTGTTTGAAAGTGGGTATGGCGGAGTAAGAATTGAAAGCGCTTGTGTGACC
>JF712573_RVA/Horse-wt/ARG/E30/1993/G3P12_N2_VI
GGCTTTTAAAGCGTCTCAGTCGCCGTTTGAGCCTTGCGGTGTAGCCATGGCTGAGCTAGCTTGCTTTTGCTATCCCCATTTAGAGAACGATAGCTATAAATTCATTCCATTTAATAATCTTGCTATAAAGTGCATGTTGACAGCAAAAGTAGATAAAAAAGATCAAGATAAGTTTTACAATTCAATAATCTACGGTATTGCGCCGCCACCACAATTTAAAAAGCGCTATAACACAAACGACAATTCAAGAGGAATGAATTATGAGACTGCAATGTTTAATAAGGTGGCAGTACTAATTTGCGAAGCATTAAATTCAATTAAAGTTACGCAATCTGATGTTGCAAGTGTACTTTCAAAAGTAGTTTCCGTAAGACATCTTGAGAATTTAGTATTGAGAAGAGAAAACCATCAGGACGTTCTTTTTCACTCGAAAGAGCTACTAATTAAATCAGTTTTAATAGCTATTGGTAATTCAAAGGAGATTGAAACAACTGCTACTGCTGAAGGAGGAGAAATCGTTTTTCAAAATGCAGCATTTACAATGTGGAAATTAACGTATCTGGAGCATAAGCTAATGCCAATTCTTGATCAAAATTTTATTGAATATAAAATTACAGTAAATGAAGATAAACCAATTTCAGAGTCACACGTAAAAGAACTTATTGCTGAATTGCGGTGGCAATATAATAAATTTGCAGTAATTACACATGGTAAAGGTCACTACAGAGTTGTGAAATACTCGTCAGTTGCGAATCACGCAGACCGAGTTTACGCTACTTTCAAGAGTAATAACAAGAACGGAAATGTGCTAGAATTTAAATTACTTGACCAAAGAATAATATGGCAGAATTGGTACGCATTCACGTCCTCAATGAAACAAGGTAATACTCTTGATGTATGCAAAAAACTGCTCTTTCAGAAAATGAAACGAGAAAGTAATCCATTTAAAGGACTGTCAACCGATAGAAAGATGGATGAAGTTTCTCAAGTAGGAATTTAATTCGTTATCTGTTTGAAAGTGGGTATGGCGGAGTAAGAATTGAAAGCGCTTATGTGACC
>KP882633_RVA/Human-wt/GHA/Ghan-113/2008/G8P6_N2_VII
----------------------------------------------ATGGCTGAGCTAGCTTGCTTTTGCTATCCCCATTTGGAGAACGATAGCTATAAATTCATTCCATTTAACAATCTAGCTATAAAATGTATGTTGACAGCAAAAGTAGATAAGAAAGATCAAGATAAATTTTACAATTCAATAATTTATGGTATTGCGCCGCCACCACAATTCAAAAAACGTTACAATACAAATGATAATTCAAGAGGAATGAATTATGAGACTACAATGTTTAATAAGGTGGCGGTACTAATTTGTGAAGCATTGAATTCAATTAAGGTCACACAGTCCGATGTTGCGAATGTGCTTTCAAGAGTAGTTTCTGTAAGACATCTTGAGAATTTAGTACTAAGAAGAGAGAATCATCAGGATGTTCTTTTTCACTCAAAAGAGCTACTACTCAAATCAGTTTTAATAGCTATTGGTCATTCAAAGGAGATTGAAACAACCGCCACTGCTGAAGGAGGAGAAATCGTTTTTCAAAATGCAGCATTTACGATGTGGAAGTTGACATATCTAGAACATAAACTAATGCCAATTCTCGATCAAAACTTCATTGAGTATAAGATTACAGTAAATGAAGATAAACCAATCTCAGAGTCACACGTAAAAGAACTTATTGCTGAATTGCGGTGGCAATATAATAAATTTGCAGTAATTACACATGGTAAAGGTCATTATAGAGTTGTAAAATATTCATCAGTTGCGAATCATGCAGATCGAGTTTACGCTACTTTCAAGAGTAGTAACAAAAACGGAAGTGTATTTGAATTTAATTTACTTGATCAGAGAATAATATGGCAAAATTGGTACGCATTTACATCCTCAATGAAACAAGGTAACACTCTTGATGTATGTAAGAAACTACTATTCCAAAAGATGAAGCGAGAAAGTAATTCATTTAAAGGGCTGTCAACCGATAGAAAGATGGATGAAGTTTCTCAAATAGGAATTTAA-----------------------------------------------------------
>KJ748483_RVA/Human-wt/GHA/GH019-08/2008/G8P6_N2_VII
-GCTTTTAAAGCGTCTCAGTCGCCGTTTGAGCCTTGCGGTGTAGCCATGGCTGAGCTAGCTTGCTTTTGCTATCCCCATTTGGAGAACGATAGCTATAAATTCATTCCATTTAACAATCTAGCTATAAAATGTATGTTGACAGCAAAAGTAGATAAGAAAGATCAAGATAAATTTTACAATTCAATAATTTATGGTATTGCGCCGCCACCACAATTCAAAAAACGTTACAATACAAATGATAATTCAAGAGGAATGAATTATGAGACTACAATGTTTAATAAGGTGGCGGTACTAATTTGTGAAGCATTGAATTCAATTAAGGTCACACAGTCCGATGTTGCGAATGTGCTTTCAAGAGTAGTTTCTGTAAGACATCTTGAGAATTTAGTACTAAGAAGAGAGAATCATCAGGATGTTCTTTTTCACTCAAAAGAGCTACTACTCAAATCAGTTTTAATAGCTATTGGTCATTCAAAGGAGATTGAAACAACCGCCACTGCTGAAGGAGGAGAAATCGTTTTTCAAAATGCAGCATTTACGATGTGGAAGTTGACATATCTAGAACATAAACTAATGCCAATTCTCGATCAAAACTTCATTGAGTATAAGATTACAGTAAATGAAGATAAACCAATCTCAGAGTCACACGTAAAAGAACTTATTGCTGAATTGCGGTGGCAATATAATAAATTTGCAGTAATTACACATGGTAAAGGTCATTATAGAGTTGTAAAATATTCATCAGTTGCGAATCATGCAGATCGAGTTTACGCTACTTTCAAGAGTAGTAACAAAAACGGAAGTGTATTTGAATTTAATTTACTTGATCAGAGAATAATATGGCAAAATTGGTACGCATTTACATCCTCAATGAAACAAGGTAACACTCTTGATGTATGTAAGAAACTACTATTCCAAAAGATGAAGCGAGAAAGTAATTCATTTAAAGGGCTGTCAACCGATAGAAAGATGGATGAAGTTTCTCAAATAGGAATTTAATTCGTTATCTGTTTGAAAGTGGGTATGGCGAAGTAAGAATTGAAAGCGCTTATGTGACC
>LC065024_RVA/Human-tc/JPN/AU109/1994/G8P4_N2_VIII
-------------------TCGCCGTTCGAGCCTTGCGGTGTAGCCATGGCTGAGCTAGCTTGCTTTTGCTATCCCCATTTGGAGAACGATAGCTATAAATTCATTCCATTTAATAATCTAGCTATAAAATGTATGTTGACAGCAAAAGTAGATAAAAAAGATCAAGATAAGTTTTATAATTCAATAATTTATGGTATTGCGCCACCACCACAATTTAAAAAACGTTATAATACAAATGACAATTCAAGAGGAATGAATTATGAAACTCAAATGTTTAATAAGGTGGCGGTATTAATTTGTGAAGCATTGAATTCAATTAAAGTCACGCAATCAGATATTGCAAACGTCCTTTCAAGAGTAGTTTCTGTGAGACATCTTGAGAATTTAGTATTAAGAAGAGAGAATCACCAAGACGTCCTTTTCCATTCAAAGGAGTTACTACTTAAATCAGTTCTAATAGCTATTGGTCACTCAAAAAAAATTGAAACGACTGCCACTGCTGAAGGAGGAGAGATTGTTTTCCAAAACGCGGCATTTACAATGTGGAAGTTGACATATTTAGAACATAAATTGATGCCAATTCTAGATCAAAATTTTATCGAGTATAAAATCACAGTAAATGAAGATAAACCAGTTTCAGAATCACATATAAAAGAACTTATCGCTGAGTTGCGGTGGCAATATAATAAATTTGCGGTAATTACACATGGTAAAGGTCACTATAGAGTTGTGAAGTATTCATCAGTTGCGAATCACGCAGATCGAGTTTATGCTACTTTCAAGAATAATAATAAAAACGGAGGTATGCTAGAATTTAATCTACTCGACCAAAGGATAATCTGGCAAAACTGGTATGCATTCACATCTTCAATGAAACAAGGTAACGCTCTTGACGTATGCAAGAAACTGCTCTTCCAGAAAATGAAACGGGAAAGTAATCCATTTAAAGGACTGTCAACTGATAGAAAGATGGATGAAGTTTCTCAAGTAGGAATCTAATTCGTTATCTGTTTGAAAATGGGTATAGCGAAGTAAGAATT------------------
>HQ834203_RVA/Sheep-tc/CHN/CC0812-1/2008/G10P15_N2_VIII
GGCTTTTAAAGCGTCTCAGTCGCCGTTTGAGCCTTGCGGTGTAGCCATGGCTGAGCTAGCTTGCTTTTGCTATCCCCATTTGGAGAACGATAGCTATAAATTTATCCCGTTTAATAATCTAGCTATAAAATGTATGTTGACAGCAAAAGTGGATAAAAAAGATCAAGATAAGTTTTATAATTCAATAATTTATGGTATTGCGCCACCACCACAATTTAAAAAACGTTATAATACAAATGACAATTCAAGAGGAATGAATTATGAAACTCCAATGTTTAATAAGGTGGCAGTATTGATTTGTGAAGCATTAAATTCAATTAAAGTCACGCAATCAGATGTTGCAAATGTCCTTTCAAGAGTAGTTTCTGTGAGACATCTTGAGAATTTAGTATTAAGAAGAGAAAATCATCAAGATGTTCTTTTCCATTCAAAGGAGCTACTACTTAAATCAGTTCTAATAGCTATTGGTAACTCAAAGGAAATTGAAACGACTGCCACTGCTGAAGGAGGAGAGATTGTTTTTCAAAACGCGGCATTTACGATGTGGAAGCTGACGTATTTAGAACATAAATTAATGCCAATTCTAGATCAAAATTTTATTGAGTATAAAATCACAGTAAATGAAGATAAACCAATTTCAGAATCGCACATAAAAGAACTTATCGCTGAATTGCGGTGGCAATATAATAAATTTGCAGTAATTACACATGGTAAAGGTCACTATAGAGTTGTGAAGTACTCATCAGTTGCGAATCACGCAGACCGAGTCTATGCTACTTTCAAGAGTAATAATAAAAACGGAAATATGCTAGAGTTTAATCTACTTGACCAAAGGATAATCTGGCAGAATTGGTATGCATTCACATCTTCAATGAAACAAGGTAATGCTCTTGACGTATGCAAGAAACTGCTCTTCCAAAAGATGAAACGAGAAAGTAATCCATTTAAAGGACTGTCAACTGATAGAAAGATGGATGAAGTTTCTCAAGTAGGAATTTAATTCGTTATCTGTTTGAAGATGGGCATGGCGAAGTAAGAATTGAAAGCGCTTATGTGACC
>LC060821_RVA/Human-wt/VNM/NT0578/2008/G2P4_N2_VIII
----------------------------------------------ATGGCTGAGCTAGCTTGCTTCTGTTATCCCCATTTGGAGAACGATAGCTATAAATTCATTCCATTTAACAATCTAGCTATAAAATGTATGTTGACAGCAAAAGTGGATAAGAGAGATCAAGATAAGTTTTATAATTCAATAATTTATGGTATTGCGCCACCACCACAATTTAAAAAACGCTATAACACAAATGACAATTCAAGAGGAATGAATTATGAAACTCCAATGTTTAATAAGGTGGCAGTATTAATTTGCGAAGCATTGAATTCAATTAAAGTCACGCAATCAGATGTTGCAAACGTCCTTTCAAGAGTAGTTTCTGTGAGACATCTTGAGAATTTAGTGTTAAGAAGAGAGAATCATCAAGACGTTCTTTTCCACTCAAAGGAGTTACTGCTTAAATCGGTTCTAATAGCTATTGGTCATTCGAAGGAAATTGAAACAACCGCCACTGCTGAAGGAGGAGAAATTGTTTTTCAAAATGCGGCATTTACAATGTGGAAGCTGATGTATCTAGAACATAAATTAATGCCAATTCTAGACCAAAATTTTATCGAGTATAAAATCACAGTGAATGAAGATAAGCCAATTTCAGAATCGCATGTAAAAGAACTTATCGCTGAATTGCGGTGGCAATATAATAAATTTGCAGTAATTACACATGGTAAAGGTCACTATAGAGTTGTGAAGTATTCATCAGTTGCAAATCACGCAGACAGAGTCTATGCTACTTTCAAGAGTAATAATAAAAACGGAAATATGCTAGAGTTTAATCTACTTGACCAAAGGATAATCTGGCAGAATTGGTATGCGTTTACATCTTCAATGAAACAAGGTAATGCTCTTGACGTATGCAAGAAACTGCTCTTTCAGAAAATGAAACGAGAAAGTAATCCATTCAAAGGACTGTCAACTGATAGAAAGATGGATGAAGTTTCTCAGATAGGAATTTAATTCGTTATCTGTTTGAAGATGGGTATGACGAAGTAAGAATT------------------
>JQ031147_RVA/Sheep-tc/CHN/LLR/1985/G10P12_N2_VIII
GGCTTTTAAAGCGTCTCAGTCGCCGTTTGAGCCTTGCGGTGTAGCCATGGCTGAGCTAGCTTGCTTTTGCTATCCCCATTTGGAGAACGATAGCTATAAATTTATCCCGTTTAATAATCTAGCTATAAAATGTATGTTGACAGCAAAAGTGGATAAAAAAGATCAAGATAAGTTTTATAATTCAATAATTTATGGTATTGCGCCACCACCACAATTTAAAAAACGTTATAATACAAATGACAATTCAAGAGGAATGAATTATGAAACTCCAATGTTTAATAAGGTGGCAGTATTGATTTGTGAAGCATTAAATTCAATTAAAGTCACGCAATCAGATGTTGCAAATGTCCTTTCAAGAGTAGTTTCTGTGAGACATCTTGAGAATTTAGTATTAAGAAGAGAAAATCATCAAGATGTTCTTTTCCATTCAAAGGAGTTACTACTTAAATCAGTTCTAATAGCTATTGGTAACTCAAAGGAAATTGAAACGACTGCCACTGCTGAAGGAGGAGAGATTGTTTTTCAAAACGCGGCATTTACGATGTGGAAGCTGACGTATTTAGAACATAAATTAATGCCAATTCTAGATCAAAATTTTATTGAGTATAAAATCACAGTAAATGAAGATAAACCAATTTCAGAATCGCACATAAAAGAACTTATCGCTGAATTGCGGTGGCAATATAATAAATTTGCAGTAATTACACATGGTAAAGGTCACTATAGAGTTGTGAAGTACTCATCAGTTGCGAATCACGCAGACCGAGTCTATGCTACTTTCAAGAGTAATAATAAAAACGGAAATATGCTAGAGTTTAATCTACTTGACCAAAGGATAATCTGGCAGAATTGGTATGCATTCACATCTTCAATGAAACAAGGTAATGCTCTTGACGTATGCAAGAAACTGCTCTTCCAAAAGATGAAACGAGAAAGTAATCCATTTAAAGGACTGTCAACTGATAGAAAGATGGATGAAGTTTCTCAAGTAGGAATTTAATTCGTTATCTGTTTGAAGATGGGCATGGCGAAGTAAGAATTGAAAGCGCTTATGTGACC
>EF554111_RVA/Human-wt/HUN/Hun5/1997/G6P14_N2_IX
GGCTTTTAAAGCGTCTCAGTCGCCGTTTGAGCCTTGCGGTGTAGCCATGGCTGAGCTAGCTTGCTTTTGTTATCCCCATTTGGAGAACGATAGCTATAAATTTATTCCATTTAATAATTTAGCTATAAAATGTATGTTGACAGCAAAAGTGGACAAAAAGGATCAAGATAAATTTTATAATTCTATAATTTATGGTATTGCGCCACCACCACAATTTAAAAAACGTTATAACACAAATGACAATTCAAGAGGCATGAATTATGAAACTCCAATGTTTAATAAGGTGGCAATGTTGATTTGCGAAGCGCTGAATTCAGTTAAAGTTACTCAATCCGATGTTGCAAATGTACTATCAAGAGTGGTTTCTGTACGACATTTAGAAAATTTAGTACTAAGAAGAGAAAACCATCAAGACGTGCTCTTTCATTCAAAAGAACTGCTGTTAAAATCAGTATTGATAGCTATTGGTCACTCAAAAGAGATTGAAACAACCGCTACCGCTGAAGGAGGGGAAATCGTTTTTCAAAACGCAGCGTTTACAATGTGGAGATTGACATATTTGGAGCATAAATTAATGCCAATTCTAGATCAAAATTTCGTTGAATATAAAATTACAGTAAATGAAGACAAACCAATCTCAGAATCACATGTAAAGGAACTTATCGCCGAATTGCGATGGCAGTATAACAAATTTGCAGTAATTACTCACGGTAAAGGTCACTACAGAGTTGTAAAATATTCATCAGTTGCAAATCATGCAGATAGAGTTTACGCTACTTTCAAGAGTAATAATAAAAACGGAAATGTATTGGAGTTTAATTTACTGGATCAACGAATAATATGGCAAAATTGGTATGCATTCACGTCTTCAATGAAACAAGGTAATACTCTTGATGTATGTAAGAGACTGCTCTTTCAAAAGATGAAGCGGGAGAGTAATCCATTCAAAGGACTGTCAACTGATAGAAAGATGGACGAAGTCTCACAAGTAGGAATTTAATTCGTTATCGATTTGAGGATGGGTATGACGAAGCAAGAATAGAAAGCGCTTATGTGACC
>KC257087_RVA/Camel-wt/SDN/MRC-DPRU447/2002/G8P11_N2_IX
----------------------------------------------ATGGCTGAGCTAGCTTGCTTTTGTTATCCCCATTTGGAGAACGATAGCTATAAATTCATTCCATTTAATAATTTAGCTATAAAATGTATGTTGACAGCAAAAGTGGACAGAAAGGATCAAGATAAATTTTATAATTCTATAATTTATGGTATTGCGCCACCACCACAATTTAAAAAACGTTACAATACGAATGATAATTCAAGAGGCATGAATTACGAAACTTCAATGTTTAACAAGGTGGCAGCATTGATTTGCGAAGCATTGAATTCAGTCAAAGTTACTCAATCCGATGTTGCAAGTGTACTATCAAGAGTAGTTTCTGTACGACATTTAGAAAATTTAGTACTAAGAAGAGAAAACCATCAAGACGTGCTCTTTCATTCAAAAGAACTGTTATTGAAATCAGTATTAATAGCTATTGGTCACTCAAAAGAGATTGAAACAACTGCTACCGCTGAAGGAGGAGAAATTGTTTTTCAAAATGCAGCGTTCACAATGTGGAGATTGACATATTTGGAGCATAAATTAATGCCAATTTTAGATCAAAATTTCGTTGAATATAAAATTACAGTAAATGAAGACAAACCAATCTCAGAATCACATGTGAAGGAACTTATTGCTGAATTGCGGTGGCAGTACAACAAATTTGCAGTAATTACTCACGGTAAAGGTCACTACAGAGTCGTAAAATATTCATCAGTTGCAAATCATGCAGATAGGGTTTACGCTACTTTCAAGAGTAATAACAAAAACGGAAATGTGTTGGAGTTTAATTTATTGGACCAACGAATAATATGGCAAAATTGGTATGCATTTACGTCTTCAATGAAACAAGGTAACGCTCTTGATGTATGTAAGAGACTGCTCTTTCAAAAAATGAAGCGGGAGAGTAATCCGTTCAAAGGACTGTCAACTGATAGAAAGATGGACGAAGTCTCACAAGTAGGAGTT--------------------------------------------------------------
>KP882479_RVA/Human-wt/GHA/Ghan-059/2008/G8P1_N2_IX
----------------------------------------------ATGGCTGAGCTAGCTTGCTTTTGTTATCCCCATTTGGAGAACGATAGCTATAAATTTGTTCCATTCAATAATTTAGCCATAAAATGCATGTTGACAGCAAAAGTGGACAAAAAGGATCAAGATAAATTTTATAATTCTATAATTTATGGTATTGCGCCACCACCACAATTCAAAAAACGTTATAACACAAATGACAATTCAAGAGGCATGAATTATGAAACTCCAATGTTTAATAAGGTGGCAGTGTTGATTTGCGAAGCGTTAAATTCAGTTAAAGTTACTCAATCCGATGTTGCAAGTGTACTATCAAGAGTGGTTTCTGTACGACATTTAGAAAATTTAGTACTAAGAAGAGAAAACCATCAAGACGTGCTCTTTCATTCAAAAGAACTGCTATTAAAGTCAGTGTTAATAGCTATTGGTCACTCAAAAGAGATTGAAACAACTGCTACCGCTGAAGGAGGAGAAATTGTTTTTCAAAATGCAGCGTTTACAATGTGGAGATTAACATATTTGGAGCATAAATTAATGCCAATTCTAGATCAAAATTTCATTGAATATAAAATTACAGTAAATGAAGACAGACCAATCTCAGAATCACATGTAAAGGAACTTATTGCTGAATTGCGATGGCAGTACAACAAATTTGCAGTAATTACTCACGGTAAAGGTCACTACAGAGTTGTGAAATATTCATCAGTTGCAAATCATGCAGATAGAGTTTACGCTACTTTCAAGAGTAATAATAAAAACGGAAATATGTTGGAGTTTAATTTACTGGACCAACGAATAATATGGCAAAATTGGTATGCATTCACGTCTTCAATGAAACAAGGTAACGCTCTTGATGTATGTAAGAGACTACTCTTTCAAAAAATGAAGCGAGAGAGTAATCCATTCAAAGGACTGTCAACTGATAGAAAGATGGATGAAGTCTCACAAGTAGGAATTTAA-----------------------------------------------------------
>GQ414547_RVA/Human-wt/DEU/GER1H-09/2009/G8P4_N2_X
-------------------TCGCCGTTTGAGCCTTGCGGTGTAGCCATGGCTGAGCTAGCTTGCTTTTGTTATCCCCATTTGGAGAACGATAGCTATAAATTTATTCCATTTAATAATTTAGCTATAAAATGTATGTTGACAGCAAAAGTAGATAAAAAGGATCAAGATAAATTTTATAATTCTATAATTTATGGTATTGCGCCACCACCACAGTTCAAAAAGCGCTACAACACAAATGACAATTCAAGAGGCATGAATTATGAAACTCCAATGTTTAATAAGGTGGCAATGTTGATTTGCGAAGCATTGAATTCAGTTAAAGTTACTCAATCTGACGTTGCAAGTGTACTATCGAGAGTAGTTTCTGTGCGACATTTGGAAAATTTAGTACTAAGAAGGGAAAATCATCAAGACGTGCTCTTTCATTCAAAAGAACTACTACTAAAATCAGTATTAATAGCTATTGGTCACTCAAAAGAGATTGAGACAACTGCCACCGCTGAAGGAGGAGAAATCGTTTTTCAGAATGCAGCGTTCACAATGTGGAGATTGACATATTTAGAACATAAATTGATGCCAATTCTAGATCAAAATTTCATTGAGTATAAAATTACAGTGAATGAAGACAAACCAATTTCAGAATCACATGTAAAGGAACTTATTGCTGAATTGCGATGGCAGTACAACAAGTTTGCAGTAATCACTCATGGTAAAGGTCACTACAGAGTTGTGAAATATTCATCAGTTGCAAATCATGCAGATAGAGTTTATGCTACTTTCAAGAGTAACAACAAGAACGGAAATATGCTGGAGTTTAATCTGTTAGACCAACGAATAATATGGCAGAATTGGTATGCATTTACGTCTTCAATGAAACAAGGTAATGCTCTTGATGTATGTAAGAGACTGCTCTTTCAGAAAATGAAGCGAGAGAGTAATCTCTTTAAAGGACTGTCAACTGATAGAAAGATGGATGAAGTTTCTCAAGTAGGAATTTAATTCGTTATCGATTTGAGGATGGGTATGACGAAGCAAGA---------------------
>EF554155_RVA/Sheep-tc/ESP/OVR762/2002/G8P14_N2_X
GGCTTTTAAAGCGTCTCAGTCGCCGTTTGAGCCTTGCGGTGTAGCCATGGCTGAGCTAGCTTGCTTTTGTTATCCCCATTTGGAGAACGATAGCTATAAATTTATTCCATTTAATAATTTAGCTATAAAATGTATGTTGACAGCAAAAGTGGATAAAAAAGATCAGGATAAATTTTATAATTCTATAATTTATGGTATTGCGCCACCACCACAATTCAAAAAGCGTTACAACACAAGTGACAATTCAAGAGGCATGAATTATGAAACTCCAATGTTTAATAAGGTGGCAGTGTTGATTTGTGAAGCATTGAATTCAGTTAAAGTTACTCAATCTGATGTTGCAAATGTACTATCAAGAGTGGTTTCTGTGCGACATTTGGAAAATTTAGTACTAAGAAGGGAAAATCATCAAGACGTGCTCTTTCATTCAAAAGAACTACTACTAAAATCAGTATTAATAGCTATTGGTCACTCAAAAGAGATTGAGACAACTGCCACCGCTGAAGGAGGAGAAATCGTTTTTCAGAATGCAGCGTTCACAATGTGGAGATTGACATATTTAGAGCATAAATTAATGCCAATTCTAGATCAAAATTTCATTGAGTATAAAATTACAGTGAACGAAGACAAACCAATCTCAGAATCACATGTGAAGGAACTTATTGCTGAATTGCGATGGCAGTACAACAAGTTTGCAGTAATCACTCACGGTAAAGGTCACTACAGAGTTGTGAAATATTCATCAGTTGCAAACCATGCAGATAGAGTTTATGCTACTTTCAGGAGTAATAACAAGAACGGAACTATGCTGGAGTTTAATTTATTGGACCAACGCATAATATGGCAGAATTGGTATGCATTTACGTCTTCAATGAAACAAGGTAATACTCTTGATGTATGTAAGAGACTGCTCTTTCAAAAAATGAAGCGAGAGAGTAATCCCTTTAAAGGACTGTCAACTGATAGAAAGATGGATGAAGTCTCTCAAGTAGGAATTTAATTCGTTATCGATTTGAGGATGGGTATAACGAAGCAAGAATAGAAAGCGCTTATGTGACC
>HM113521_RVA/Human-wt/EGY/Egy3399/2004/G6P14_N2_X
----------------------------------------------ATGGCTGAGCTAGCTTGCTTTTGTTATCCCCATTTGGAGAACGATAGCTATAAATTTATTCCATTTAACAATTTAGCTATAAAATGTATGTTGACAGCAAAAGTGGATAAAAAAGATCAGGATAAATTTTATAATTCTATAATTTATGGTATTGCGCCACCACCACAATTCAAAAAACGTTATAACACAAATGACAATTCAAGAGGCATGAATTATGAAACTCCAATGTTTAATAAGGTGGCAGTGTTGATATGCGAAGCATTAAATTCAGTTAAAGTCACTCAATCTGATGTTGCAAGTGTACTGTCGAGAGTGGTTTCTGTGCGACATTTAGAAAATTTAGTACTAAGGAGGGAAAATCATCAAGACGTGCTCTTTCATTCAAAAGAATTACTACTAAAATCAGTATTAATAGCTATTGGTCACTCAAAAGAGATTGAGACAACTGCCACTGCTGAAGGAGGAGAAATCGTTTTTCAGAATGCAGCGTTCACAATGTGGAGATTGACATATTTAGAGCATAAATTAATGCCAATTCTAGATCAAAATTTCATTGAGTATAAAATTACAGTGAATGAAGACAAACCAATCTCAGAATCACATGTGAAGGAACTTATTGCTGAATTGCGATGGCAGTATAACAAGTTTGCAGTAATCACTCATGGTAAAGGTCACTACAGAGTTGTGAAATATTCATCAGTTGCAAATCATGCCGATAGAGTTTATGCTACTTTCAAGAGTAACAACAAGAACGGAAATATACTGGAGTTTAATCTATTGGACCAACGAATAATATGGCAGAATTGGTATGCATTTACGTCTTCAATGAAACAGGGTAACACTCTTGATGTGTGTAAGAAGCTACTCTTTCAAAAAATGAAACGAGAGAGTAATCCCTTTAAAGGACTGTCAACTGATAGAAAGATGGATGAAGTCTCTCAAGTAGGAATT--------------------------------------------------------------
>JN013976_RVA/Human-wt/ZAF/2371WC/2008/G9P8_N2_XI
GGCTTTTAAAGCGTCTCAGTCGCCGTTTGAGCCTTGCGGTGTAGCCATGGCTGAGCTAGCTTGCTTTTGTTATCCCCATTTGGAGAACGATAGCTATAAATTCATTCCATTTAACAGTTTAGCTATAAAGTGCATGTTGACAGCAAAAGTGGACAAAAAAGATCAAGATAAATTTTACAATTCAATAATTTATGGTATTGCGCCACCACCACAATTCAAAAAACGTTACAACACAAATGACAATTCAAGAGGCATGAATTATGAAACTCCAATGTTTAATAAGGTGGCAGTGTTGATTTGCGAAGCATTAAATTCAGTTAAAGTTACTCAATCTGACGTTGCAAATGTACTATCAAGAGTGGTTTCTGTACGACATCTAGAAAACTTAGTGCTGAGGAGGGAAAATCATCAAGACGTACTTTTCCATTCAAAAGAACTACTACTTAAATCAGTACTAATAGCTATTGGTCACTCAAAAGAAATTGAAACAACTGCTACCGCTGAAGGAGGAGAAATTGTTTTTCAAAATGCAGCATTCACGATGTGGAGATTGACGTATTTAGAGCATAAACTAATGCCAATTTTAGACCAAAATTTTATTGAGTATAAAATTACAGTAAATGAGGACAAACCAATCTCAGAATCACATGTGAAGGAGCTTATTGCTGAATTGCGATGGCAGTACAACAAATTCGCAGTAATCACTCATGGTAAAGGTCACTACAGAGTTGTAAAATATTCATCAGTTGCAAACCATGCAGACAGAGTTTATGCTACTTTCAAGAGTAACAACAAGAACGGAAATATACTAGAGTTCAACTTGTTAGACCAACGAATAATATGGCAGAATTGGTATGCATTTACGTCTTCGATGAAACAAGGTAACACTCTTGATGTATGTAAGAGACTGCTCTTTCAAAAAATGAAGCGAGAAAGCAATCCTTTTAAAGGACTGTCAACTGATAGAAAGATGGATGAAGTCTCTCAAGTAGGAATTTAATTCGTTATCGATTTGAGGATGGGTATGGCAAAGCAAGAATAGAAAGCGCTTATGTGACC
>KP883029_RVA/Human-wt/MLI/Mali-048/2008/G8P6_N2_XI
----------------------------------------------ATGGCTGAGCTAGCTTGCTTTTGTTATCCCCATTTGGAGAACGATAGCTATAAATTCATTCCATTTAACAGTTTAGCTATAAAGTGCATGTTGACAGCAAAAGTGGACAAAAAAGATCAAGATAAATTTTACAATTCAATAATTTATGGTATTGCGCCACCACCACAATTCAAAAAACGTTACAACACAAATGACAATTCAAGAGGCATGAATTATGAAACTCCAATGTTTAATAAGGTGGCAGTTTTGATTTGCGAAGCATTAAATTCAGTTAAAGTTACTCAATCTGACGTTGCAAATGTACTATCAAGAGTGGTTTCTGTACGACATCTAGAAAACTTAGTGCTGAGGAGGGAAAATCATCAAGACGTACTTTTCCATTCAAAAGAACTACTACTTAAATCAGTACTAATAGCTATTGGTCACTCAAAAGAAATTGAAACAACTGCTACCGCTGAAGGAGGAGAAATTGTTTTTCAAAATGCAGCATTCACGATGTGGAGATTGACGTATTTAGAGCATAAACTAATGCCAATTTTAGACCAAAATTTTATTGAGTATAAAATTACAGTAAATGAGGACAAACCAATCTCAGAATCACATGTGAAGGAGCTTATTGCTGAATTGCGATGGCAGTACAACAAATTCGCAGTAATCACTCATGGTAAAGGTCACTACAGAGTTGTAAAATATTCATCAGTTGCAAACCATGCAGACAGAGTTTATGCTACTTTCAAGAGTAACAACAAGAACGGAAATATACTAGAGTTCAACTTGTTAGACCAACGAATAATATGGCAGAATTGGTATGCATTTACGTCTTCGATGAAACAAGGTAACACTCTTGATGTATGTAAGAGACTGCTCTTTCAAAAAATGAAGCGAGAAAGCAATCCTTTTAAAGGACTGTCAACTGATAGAAAGATGGATGAAGTCTCTCAAGTAGGAATTTAA-----------------------------------------------------------
>FJ495134_RVA/Antelope-wt/ZAF/RC-18-08/G6P14_N2_XII
GGCTTTTAAAGCGTCTCAGTCGCCGTTTGAGCCTTGCGGTGTAGCCATGGCTGAGCTAGCTTGCTTTTGTTATCCCCATTTGGAGAACGATAGCTATAAATTCATTCCATTTAATAGTTTAGCCATAAAATGCATGTTGACAGCAAAAGTAGATAAAAAAGATCAGGATAAATTTTATAATTCAATAATTTATGGTATTGCGCCACCGCCACAATTCAAAAAACGTTACAACACGAATGATAACTCAAGAGGAATGAATTACGAAACTCCAATGTTTAATAAGGTGGCGATGTTGATTTGTGAAGCACTGAATTCAGTTAAAGTTACTCAATCTGATGTCGCGAGTGTACTTTCAAGAGTAGTTTCTGTAAGACATTTAGAAAATCTAGTACTGAGGAGAGAAAATCATCAAGACGTGCTCTTTCATTCAAAAGAACTATTGCTAAAATCAGTGTTAATAGCTATTGGTCACTCAAAGGAAATCGAAACAACTGCTACTGCCGAAGGAGGAGAAATTGTTTTTCAAAATACTGCATTCACAATGTGGAGATTGACGTATTTAGAGCATAAATTGATGCCAATTTTAGATCAAAATTTCATTGAGTATAAAATTACAGTAAATGAAGACAAACCAATCTCAGAGTCACATGTAAAAGAACTTATTGCTGAATTGCGCTGGCAGTACAACAAATTTGCGGTAATCACTCATGGTAAAGGTCACTACAGAGTTGTAAAGTATTCGTCAGTTGCAAATCACGCAGATAGAGTTTATGCTACTTTCAAGAGTAATAATAAAAATGGAAATATGCTGGAGTTTAATTTACTGGACCAGCGGATAATATGGCAGAATTGGTATGCATTTACGTCTTCAATGAAACAAGGTAATACTCTTGATGTGTGTAAGAGACTACTCTTTCAAAAAATGAAGCGGGAGGGTAATCCTTTTAAAGGACTGTCAACTGATAGAAAGATGGACGAAGTTTCACAGGTAGGAATTTAATTCGTTATCGGTTTGAGGGTGGGTATGACAAAGCAAGAATAGAAAGCGCTTATGTGACC
>EF672566_RVA/Human-tc/GBR/A64/1987/G10P14_N2_XII
----------------------------------------------ATGGCTGAGCTAGCTTGCTTTTGTTATCCCCATTTGGAGAACGATAGCTATAAATTTATTCCATTTAATAGCTTAGCTATAAAATGCATGTTGACAGCAAAAGTAGACAAGAAGGATCAAGATAAATTTTATAATTCAATAATTTATGGTATTGCACCACCGCCACAATTTAAAAAACGTTACAACACAAATGACAATTCAAGAGGAATGAATTATGAAACTCCAATGTTTAATAAGGTGGCGGTATTAATTTGTGAAGCACTGAATTCAATTAAAGTTACTCAATCTGATGTTGCGAGTGTACTTTCAAGAGTAGTTTCTGTAAGGCATTTAGAAAATTTAGTGCTAAGAAGAGAAAATCATCAAGACGTGCTCTTTCATTCAAAAGAACTATTGCTAAAATCAGTATTGATAGCTATTGGTCATTCGAAGGAAATTGAAACAACTGCTACTGCCGAAGGAGGAGAAATTGTTTTTCAAAATGCGGCATTTACAATGTGGAGACTGACATACTTGGAGCATAAATTGATGCCTATCTTAGATCAAAATTTTATTGAGTATAAAATTACAGTAAATGAAGACAAACCAGTCTCAGAGTCGCATGTGAAAGAACTTATTGCTGAATTGCGATGGCAGTATAACAAATTTGCAGTAATCACTCATGGTAAAGGTCACTACAGAGTTGTAAAATATTCATCAGTTGCAAACCACGCAGATAGAGTTTATGCTACTTTCAAGAGTAATAATAAAAATGGAAATATGCTGGAATTTAATTTACTGGACCAGCGAATAATATGGCAGAATTGGTATGCGTTCACATCTTCAATGAAACAAGGTAACACTCTTGATGTGTGCAAGAGACTACTCTTTCAAAAGATGAAGCGGGAGAGTAATCCTTTTAAAGGACTGTCAACTGATAGAAAGATGGATGAAGTCTCACAAGTAGGAATTTAA-----------------------------------------------------------
>EF672559_RVA/Human-tc/IND/69M/1980/G8P10_N2_XII
----------------------------------------------ATGGCTGAGCTAGCTTGCTTTTGTTATCCCCATTTGGAGAACGATAGCTATAAATTCATTCCATTTAATAGTTTAGCTATAAAATGCATGTTGACAGCAAAAGTAGACAAAAAGGATCAAGATAAATTTTATAATTCAATAATTTATGGTATTGCACCACCGCCACAATTCAAAAAACGTTACAACACAAACGACAATTCAAGAGGAATGAATTATGAAACTTCAATGTTTAATAAGGTAGCGATGTTGGTTTGTGAAGCACTAAATTCAATTAAAGTTACTCAATCTGATGTTGCAAGTGTGCTTTCAAAAGTAGTTTCTGTAAGACATTTAGAAAATTTAGTGCTAAGAAGAGAAAATCATCAAGACGTGCTCTTTCATTCAAAAGAACTGTTACTAAAATCAGTATTAATAGCTGTTGGTCACTCGAAGGAAATTGAAACAACTGCTACTGCCGAAGGAGGAGAAATTGTTTTTCAAAATGCGGCATTCACAATGTGGAGACTGACATATTTGGAGCACAAATTGATGCCAATTTTAGATCAAAATTTTATTGAGTATAAAATTACAGTAAATGAAGACAAACCAGTCTTAGAATCACATGTAAAGGAACTTATTGCTGAATTGCGATGGCAGTACAATAAATTTGCAGTAATCACTCATGGTAAAGGTCACTACAGAGTTGTAAAATATTCATCAGTTGCGAATCACGCAGATAGAGTTTATGCTACTTTCAAGAGTAATAATAAGAATGGAAATATGCTGGAATTTAATTTACTAGATCAGCGAATAATATGGCAGAATTGGTATGCGTTCACGTCTTCAATGAAACAAGGTAACACTCTTGATGTGTGTAAGAGACTACTCTTTCAAAAGATGAAGCGGGAGAGCAATCCTTTTAAGGGACTGTCAACTGATAGAAAGATGGATGAAGTCTCACAAGTAGGAATTTAA-----------------------------------------------------------
>JX567765_RVA/Human-wt/AUS/V585/2011/G10P14_N2_XII
GGCTTTTAAAGCGTCTCAGTTGCCGTTTGAGCCTTGCGGTGTAGCCATGGCTGAGCTAGCTTGCTTTTGTTATCCCCATTTGGAGAACGATAGCTATAAATTCATTCCATTTAACGGCTTGGCAATAAAATGTATGTTGACAGCAAAAGTAGACAAAAAAGATCAAGATAAGTTTTATAATTCAATAATTTATGGTATTGCACCACCGCCACAATTTAAAAAACGTTACAACACAAATGACAATTCAAGAGGAATGAATTATGAAACCCCAATGTTTAATAAGGTGGCGGTGTTGATTTGCGAAGCACTGAATTCAATCAAAGTTACTCAATCTGATGTTGCGAGTGTACTTTCGAGAGTGGTTTCCGTAAGACATTTAGAAAATCTAGTATTAAGGAGGGAAAATCATCAAGACGTGCTCTTTCATTCAAAAGAACTACTACTAAAGTCAGTGTTAATAGCTATTGGTCACTCAAAGGAAATCGAAACAACTGCTACTGCCGAAGGAGGAGAAATTGTTTTTCAGAACGCAGCATTTACAATGTGGAGACTGACATATTTGGAGCATAAATTGATGCCAATTTTAGATCAAAATTTTATTGAGTATAAAATTACAGTAAATGAGGATAGACCAGTCTCAGAATCACATGTAAAAGAACTTATTGCTGAATTGCGATGGCAGTACAATAAATTCGCAGTAATCACTCATGGTAAAGGTCACTACAGAGTTGTAAAATATTCATCAGTTGCAAATCACGCAGATAGAGTTTATGCTACTTTCAAGAGTAATAATAAGAATGGAAATATGCTGGAGTTTAATTTACTGGACCAGCGAATAATATGGCAGAATTGGTATGCATTCACGTCTTCAATGAAACAAGGTAACGCTCTTGATGTGTGCAAGAAACTGCTCTTTCAAAAAATGAAGCGGGAGAGTAATCCTTTTAAAGGACTGTCAACTGATAGAAAGATGGATGAAGTCTCACAAGTAGGAATTTAATTCGTTATCGGTTCGAGGATGGGTACGACAAAGCAAGAATAGAAAGCGCTTATGTGACC
>FJ422139_RVA/Rhesus-tc/USA/PTRV/1990/G8P1_N2_XIII
GGCTTTTAAAGCGTCTCAGTCGCCGTTTGAGCCTTGCGGTGTAGCCATGGCTGAGCTAGCTTGCTTTTGTTATCCCCATTTGGAGAACGATAGCTATAGATTCATTCCATTCAATAGTTTGGCTATAAAATGTATGTTGACAGCAAAAGTGGATAAAAAAGATCAGGATAAATTTTACAATTCAATAATTTATGGTATCGCACCACCGCCACAATTCAAAAAACGTTATAACACAAATGACAATTCAAGAGGAATGAATTATGAAACTCCAATGTTTAATAAAGTGGCGGTGTTAATTTGTGAAGCGTTGAATTCAATTAAGGTTACTCAATCTGATGTTGCGAATGTACTTTCAAAAGTAGTTTCTGTAAGACATCTAGAGAATTTGGTACTGAGAAGAGAGAATCATCAGGATGTGCTTTTTCATTCAAAAGAGTTGTTGCTGAAATCAGTACTAATAGCTATTGGTCACTCAAAAGAAATTGAAACAACTGCTACCGCTGAAGGAGGGGAAATAGTTTTTCAAAATGCAGCTTTTACAATGTGGAAATTGACGTACCTGGAACATAGACTAATGCCAATTTTGGATCAAAATTTTATTGAATATAAAATAACAGTGAATGAAGATAAACCGATTTCAGAATCGCATGTGAAAGAACTCATTGCTGAGTTGCGGTGGCAATACAACAAATTTGCAGTAATTACACATGGTAAAGGTCACTACAGAGTTGTAAAATATTCATCAGTTGCAAATCATGCAGATAGAGTTTACGCTACTTTCAAGAGCAATAATAAGAATGGTAATGTGCTAGAGTTTAATCTACTTGATCAAAGAATAATATGGCAGAACTGGTATGCGTTTACATCCTCAATGAAACAAGGTAACACTCTTGAAATATGCAAGAAACTACTATTCCAAAAAATGAAGCGAGAAAGCAATCCGTTTAAGGGACTGTCAACTGATAGAAAGATGGATGAGGTTTCTCAAATAGGAATTTAATTCGTTATCGATTTAAGAGTGGGTATGACAAAGTAAGAATAGAAAGCGCTTATGTGACC
>KJ411439_RVA/Human-wt/US/2012841174/2012/G8P14_N2_XIII
GGCTTTTAAAGCGTCTCAGTCGCCGTTTGAGCCTTGCGGTGTAGCCATGGCTGAGCTAGCTTGCTTTTGTTATCCCCATTTGGAGAACGATAGCTATAGATTTATTCCATTCAATAGTTTGGCTATAAAGTGCATGTTGACAGCAAAAGTGGACAAAAAAGATCAAGATAAATTTTACAATTCAATAATTTATGGTATCGCACCACCGCCACAATTCAAAAAGCGTTATAACACAAATGACAATTCAAGAGGAATGAATTATGAAACTCCAATGTTTAATAAAGTGGCGGTGTTAATTTGTGAAGCGTTGAATTCAATTAAAGTTACTCAATCTGATGTTGCGAATGTACTTTCAAAAGTAGTTTCTGTAAGACATCTAGAGAATTTGGTACTGAGAAGAGAGAATCATCAGGACGTGCTTTTTCATTCAAAAGAGTTGTTGCTGAAATCAGTACTAATAGCTATTGGTCACTCAAAAGAAATTGAAACAACTGCCACTGCTGAAGGAGGGGAAATAGTTTTTCAAAACGCAGCTTTTACAATGTGGAAATTGACATACCTGGAACATAGACTAATGCCGATTTTAGATCAAAATTTTATTGAATACAAAATAACAGTGAATGAAGATAAACCAATTTCAGAATCACATGTAAAAGAACTAATTGCTGAGTTGCGGTGGCAATACAACAAATTTGCAGTAATTACACATGGTAAAGGTCACTACAGAGTTGTAAAATATTCATCAGTTGCAAATCATGCAGATAGAGTTTACGCTACTTTCAAGAGCAATAATAAGAATGGTAACGTGCTAGAATTTAATCTACTTGATCAAAGAATAATATGGCAGAACTGGTATGCGTTTACATCCTCAATGAAACAAGGTAACACTCTTGAAATATGCAAAAAACTACTATTCCAAAAAATGAAGCGGGAAAGTAATCCGTTTAAGGGACTGTCAACTGATAGGAAGATGGATGAGGTTTCTCAAATAGGAATTTAATTCGTTATCGATTTGAGAGTGGGTATGACAAAGTAAGAATAGAAAGCGCTTATGTGACC
>GU384196_RVA/Cow-xx/CHN/DQ-75/2008/GxPx_N2_XIII
GGCTTTTAAAGCGTCTCAGTCGCCGTTTGAGCCTTGCGGTGTAGCCATGGCTGAGCTAGCTTGCTTTTGTTATCCCCATTTGGAGAACGATAGCTATAGATTCATTCCATTCAATAGTTTAGCTATAAAATGTATGTTGACAGCAAAAGTGGACAAAAAAGATCAGGATAAATTTTACAATTCAATAATTTATGGTATTGCGCCACCGCCACAATTCAAAAAACGTTATAACACAAATGACAATTCAAGAGGAATGAATTATGAAACTCCAATGTTTAATAAAGTGGCGGTGTTAATTTGTGAAGCGTTGAATTCAATTAAAGTTACTCAATCTGATGTTGCGAGTGTACTTTCAAAAGTAGTTTCTGTAAGACATCTAGAGAATTTGGTACTGAGAAGAGAGAATCATCAGGACGTGCTTTTTCATTCAAAAGAGTTGTTGCTGAAATCAGTACTAATAGCTATTGGTCACTCAAAAGAAATTGAAACAACTGCCACTGCTGAAGGAGGGGAAGTAGTTTTTCAAAATGCAGCTTTTACAATGTGGAAATTGACATACCTGGAACATAGACTAATGCCAATTTTGGATCAAAATTTTATTGAATATAAAATAACAGTGAATGAAGATAAACCAATTTCAGAATCACATGTGAAAGAACTCATTGCTGAGTTGCGGTGGCAATACAACAGATTTGCAGTAATTACACATGGCAAAGGTCACTATAGAGTTGTAAAATATTCATCAGTTGCGAATCATGCAGATAGAGTCTACGCTACTTTCAAGAGCAATAATAAGAATGGTAATGTGCTAGAGTTTAATCTACTTGATCAAAGAATAATATGGCAGAACTGGTATGCGTTTACATCCTCAATGAAACAAGGTAACACTCTTGAAACATGCAAGAAACTACTGTTCCAAAAGATGAAGCGGGAAAGTAATCCGTTTAAGGGACTGTCAACTGATAGAAAGATGGATGAGGTTTCTCAAATAGGAATTTAATTCGTTATCGATTTGAGAGTGGGTATGACAAAGTAAGAATAGAAAGCGCTTATGTGACC
>AB748593_RVA/Cow-tc/JPN/BRV105/1983/G6P1_N2_XIII
----------------------------------------------ATGGCTGAGCTAGCTTGCTTTTGTTATCCCCATTTGGAGAACGATAGCTATAGATTCATTCCATTTAACAGTTTAGCTATAAAATGTATGTTGACAGCAAAAGTGGACAAAAAAGATCAGGATAAGTTTTACAATTCAATAATTTATGGCATTGCACCACCGCCACAGTTCAAAAAACGTTATAACACAAATGATAATTCAAGAGGAATGAATTATGAAACTCCAATGTTTAATAAAGTGGCGGTATTAATTTGTGAAGCGTTGAATTCAATTAAAGTTACTCAATCTGATGTTGCGAGTGTACTTTCAAAAGTAATTTCTGTAAGACATTTAGAGAATTTGGTACTGAGAAGAGAGAACCATCAGGACGTGCTTTTCCATTCAAAAGAGTTGTTGCTGAGATCAGTACTAATAGCTATTGGTCACTCAAAAGAAATTGAAACAACTGCCACTGCTGAAGGAGGGGAAGTAGTTTTTCAAAATGCAGCTTTTACAATGTGGAAACTGACATACCTGGAGCATAGACTAATGCCAATTTTGGATCAAAATTTTATCGAATATAAAATAACAGTGAATGAAGATAAACCAATTTCAGAATCACATGTAAGAGAACTCATTGCTGAATTGCGGTGGCAATACAACAAATTTGCAGTAATTACACATGGTAAAGGTCACTACAGAGTTGTAAAATATTCATCAGTTGCGAATCATGCAGATAGAGTTTACGCTACTTTCAAGAGCAATAATAAGAATGGGAATGTGATAGAGTTTAATCTACTTGATCAAAGGATAATATGGCAGAACTGGTATGCGTTTACATCCTCAATGAAACAAGGCAACACTCTTGAAATATGCAAGAAACTACTGTTCCAAAAGATGAAGCGAGAAAGTAATCCGTTTAAGGGACTGTCAACTGATAGAAAGATGGATGAGGTCTCTCAAATAGGAATTTAA-----------------------------------------------------------
>EF990700_RVA/Cow-tc/USA/WC3/1981/G6P5_N2_XIII
GGCTTTTAAAGCGTCTCAGTCGCCGTTTGAGCCTTGCGGTGTAGCCATGGCTGAGCTAGCTTGCTTTTGTTATCCTCATTTGGAGAACGATAGCTATAGATTCATTCCATTTAACAGTTTAGCTATAAAATGTATGTTGACAGCAAAAGTGGACAAAAAAGATCAAGATAAATTTTATAATTCAATAATTTATGGTATTGCACCACCGCCACAATTCAAAAAACGTTATAACACGAATGACAATTCAAGAGGAATGAATTATGAAACTCCAATGTTTAATAAAGTGGCGGTGTTAATTTGTGAAGCGTTGAATTCAATTAAAGTTACTCAATCTGATGTTGCGAGTGTACTTTCAAAAGTAGTTTCTGTAAGACATCTAGAGAATTTGGTACGGAGAAGAGAGAATCATCAGGACGTGCTTTTCCATTCAAAAGAGTTGTTGTTGAAATCAGTACTAATAGCTATTGGTCACTCAAAAGAAATTGAAACGACTGCCACTGCTGAAGGAGGGGAAGTAGTTTTTCAAAATGCAGCTTTTACAATGTGGAAATTGACATACCTGGAGCATAGCCTAATGCCAATTTTGGATCAAAATTTTATTGAATATAAAATAACAATGAACGAAGATAAACCAATTTCAGAATCACATGTTAAAGAACTGATTGCTGAGTTGCGGTGGCAATACAACAAATTTGCAGTAATTACACATGGTAAAGGTCACTACAGAGTTGTAAAATATTCATCAGTTGCGAATCATGCAGATAGAGTTTACGCTACTTTCAAGAGTAATAATAAGAATGGGAATATGATAGAGTTTAATCTACTTGATCAAAGAATAATATGGCAGAACTGGTATGCGTTTACATCTTCAATGAAACAAGGTAACACTCTTGAAGTATGTAAGAAACTACTGTTCCAAAAGATGAAGCGAGAAAGTAATCCGTTTAAGGGACTGTCAACTGATAGAAAGATGGATGAGGTTTCTCAAATAGGAATTTAATTCGTTATCGATTTGAGAATGGGCATGACAAAGCAAGAATAGAAAGCGCTTATGTGACC
>JF693032_RVA/Cow-tc/USA/NCDV/1971/G6P1_N2_XIII
----------------------------------------------ATGGCTGAGCTAGCTTGCTTTTGTTATCCCCATTTGGAGAACGATAGCTATAGATTCATTCCATTTAACAGTTTAGCTATAAAATGTATGTTGACAGCAAAAGTGGACAAAAAAGATCAGGATAAGTTTTACAATTCAATAATTTATGGCATTGCACCACCGCCACAGTTCAAAAAACGTTATAACACAAATGATAATTCAAGAGGAATGAATTATGAAACTCCAATGTTTAATAAAGTGGCGGTATTAATTTGTGAAGCGTTGAATTCAATTAAAGTTACTCAATCTGATGTTGCGAGTGTACTTTCAAAAGTAATTTCTGTAAGACATTTAGAGAATTTGGTACTGAGAAGAGAGAACCATCAGGACGTGCTTTTCCATTCAAAAGAGTTGTTGCTGAGATCAGTACTAATAGCTATTGGTCACTCAAAAGAAATTGAAACAACTGCCACTGCTGAAGGAGGGGAAGTAGTTTTTCAAAATGCAGCTTTTACAATGTGGAAACTGACATACCTGGAGCATAGACTAATGCCAATTTTGGATCAAAATTTTATCGAATATAAAATAACAGTGAATGAGGATAAACCAATTTCAGAATCACATGTAAGAGAACTCATTGCTGAATTGCGGTGGCAATACAACAAATTTGCAGTAATTACACATGGTAAAGGTCACTACAGAGTTGTAAAATATTCATCAGTTGCGAATCATGCAGATAGAGTTTACGCTACTTTCAAGAGCAATAATAAGAATGGGAATGTGATAGAGTTTAATCTACTTGATCAAAGAATAATATGGCAGAACTGGTATGCGTTTACATCCTCAATGAAACAAGGCAACACTCTTGAAATATGCAAGAAACTACTGTTCCAAAAGATGAAGCGAGAAAGTAATCCGTTTAAGGGACTGTCAACTGATAGAAAGATGGATGAGGTCTCTCAAATAGGAATTTAA-----------------------------------------------------------
>JN827252_RVA/Simian-tc/ZAF/SA11-N2/1958/G3P2_N2_XIV
GGCTTTTAAAGCGTCTCAGTCGCCGTTCGAGCCTTGCGGTGTAGCCATGGCTGAGCTAGCTTGCTTTTGTTATCCCCATTTGGAGAACGATAGCTATAGATTTATTCCATTTAACAGTTTAGCTATAAAGTGTATGTTGACAGCAAAAGTGGACAAAAAAGATCAAGATAAATTTTACAACTCGATAATTTATGGTATTGCACCACCGCCACAATTCAAAAAACGTTACAACACGAGTGATAATTCAAGAGGAATGAACTATGAAACTTCAATGTTTAATAAAGTGGCGGCGTTAATTTGTGAAGCACTGAATTCAATTAAAGTTACTCAATCTGATGTTGCAAGTGTACTTTCAAAAATAGTTTCTGTAAGGCATTTAGAGAACTTGGTGCTAAGAAGAGAGAATCATCAGGACGTGCTATTCCATTCAAAAGAGTTGTTACTGAAATCAGTACTAATAGCTATTGGTCATTCAAAAGAAATCGAGACAACTGCCACTGCTGAAGGAGGGGAAATTGTTTTTCAAAATGCAGCTTTTACAATGTGGAAATTGACATACCTGGAACATAAACTAATGCCAATTTTGGATCAAAATTTTATTGAATATAAAATAACACTGAATGAAGATAAACCAATTTCAGAGTCACACGTCAAAGAGCTCATTGCTGAACTGCGGTGGCAATACAATAAATTTGCAGTAATTACACATGGTAAAGGTCACTACAGAGTTGTAAAATATTCATCAGTTGCGAATCATGCAGATAGAGTTTACGCTACTTTCAAGAGCAATAATAAAAATGGAAATATGATAGAATTTAATCTACTTGATCAAAGAATAATATGGCAGAATTGGTATGCGTTTACGTCCTCAATGAAACAAGGCAATACTCTTGAAATATGTAAGAAGCTACTGTTCCAGAAGATGAAGCGAGAAAGCAATCCGTTTAAGGGGCTGTCAACTGATAGAAAGATGGATGAAGTTTCTCAAATAGGAATTTAATTCGTTATCGATTTGAGAATGGGTATGACAAAGTAAGAATAGAAAGCGCTTATGTGACC
>JF693044_RVA/Cow-tc/ZAF/O_Agent/1965/G8P1_N2_XIV
----------------------------------------------ATGGCTGAGCTAGCTTGCTTTTGTTATCCCCATTTGGAGAACGATAGCTATAGATTTATTCCATTTAACAGTTTAGCTATAAAGTGTATGTTGACAGCAAAAGTGGACAAAAAAGATCAAGATAAATTTTACAACTCGATAATTTATGGTATTGCACCACCGCCACAATTCAAAAAACGTTACAACACGAGTGATAATTCAAGAGGAATGAACTATGAAACTTCAATGTTTAATAAAGTGGCGGCGTTAATTTGTGAAGCACTGAATTCAATTAAAGTTACTCAATCTGATGTTGCAAGTGTACTTTCAAAAATAGTTTCTGTAAGGCATTTAGAGAACTTGGTGCTAAGAAGAGAGAATCATCAGGACGTGCTATTCCATTCAAAAGAGTTGTTACTGAAATCAGTACTAATAGCTATTGGTCATTCAAAAGAAATCGAGACAACTGCCACTGCTGAAGGAGGGGAAATTGTTTTTCAAAATGCAGCTTTTACAATGTGGAAATTGACATACCTGGAACATAAACTAATGCCAATTTTGGATCAAAATTTTATTGAATATAAAATAACACTGAATGAAGATAAACCAATTTCAGAGTCACACGTCAAAGAGCTCATTGCTGAACTGCGGTGGCAATACAATAAATTTGCAGTAATTACACATGGTAAAGGTCACTACAGAGTTGTAAAATATTCATCAGTTGCGAATCATGCAGATAGAGTTTACGCTACTTTCAAGAGCAATAATAAAAATGGAAATATGATAGAATTTAATCTACTTGATCAAAGAATAATATGGCAGAATTGGTATGCGTTTACGTCCTCAATGAAACAAGGCAATACTCTTGAAATATGTAAGAAGCTACTGTTCCAGAAGATGAAGCGAGAAAGCAATCCGTTTAAGGGGCTGTCAACTGATAGAAAGATGGATGAAGTTTCTCAAATAGGAATTTAA-----------------------------------------------------------
>JX070053_RVA/Vicuna-wt/ARG/C75/2010/G8P14_N2_XIX
-------------------------------------------GCCATGGCTGAGCTAGCTTGCTTTTGTTATCCCCATTTGGAGAACGATAGCTATAAGTTTATTCCATTTAATAGTTTAGCTATAAAATGTATGTTGACAGCGAAGGTGGACAAAAAAGATCAGGATAAATTTTACAATTCAATAATTTATGGCATTGCGCCACCGCCACAATTCAAAAAACGTTATAACACAAATGACAACTCAAGAGGAATGAACTATGAAACCTCAATGTTTAGTAAAGTGGCGGTGTTGATTTGTGAAGCATTGAATTCAATTAAAGTTACTCAATCTGATATTGCAAGTGTACTCTCAAAAGTAGTTTCTGTAAGACATTTAGAGAATTTAGTGCTAAGAAGAGAGAACCATCAGGACGTGCTTTTCCATTCGAAAGAGTTGTTACTGAAATCAGTACTGATAGCTATTGGTCACTCGAAAGAAATCGAGACAACTGCCACTGCTGAAGGAGGAGAAATCGTTTTTCAAAATGCAGCTTTTACAATGTGGAAACTAACATACCTGGAGCATAAACTAATGCCAATTTTGGATCAGAATTTCATTGAATATAAAATCACAGTGAATGAAGATAAACCAATTTCTGAATCACATGTAAAAGAGCTCATCGCTGAACTGCGGTGGCAATATAACAAATTTGCAGTGATTACACATGGCAAAGGTCACTACAGAGTTGTAAAATACTCGTCAGTTGCGAATCATGCAGATAGAGTTTATGCTACTTTCAAGAGTAATAATAAGAATGGAAATGTGATAGAATTCAACTTACTTGATCAAAGAATAATATGGCAAAACTGGTATGCGTTTACATCTTCAATGAAACAAGGTAATACTCTTGAAGTATGTAAGAAACTACTGTTTCAAAAGATGAAACAAGAAAGTAATCCGTTTAAAGGACTGTCAACTGATAGAAAAATGGATGAAGTTTCTCAAATAGGAATTTAATTCGTTATCGATT----------------------------------------------
>LC074738_RVA/Human-wt/VNM/RVN1149/2014/G8P8_N2_XV
---------------------GCCGTTTGAGCCTTGCGGTGTAGCCATGGCTGAGCTAGCTTGCTTTTGTTATCCCCATTTGGAGAACGATAGCTATAGATTCATTCCATTTAACAGTTTAGCTATAAAATGTATGTTGACGGCAAAAGTGGATAAAAAAGATCAGGATAAATTTTATAATTCAATAATTTATGGTATCGCACCACCGCCACAGTTTAAAAAGCGTTATAACACAAATGACAATTCAAGAGGAATGAATTATGAAACTTCAATGTTTAATAAAGTGGCGGTACTAATTTGTGAAGCATTGAATTCAATTAAAGTCACTCAATCTGATGTTGCGAGTGTACTCTCAAAAGTGGTTTCTGTAAGACATCTAGAAAATTTGGTACTGAGAAGAGAAAATCATCAGGATGTGCTTTTCCACTCAAAAGAATTGTTGCTGAAGTCAGTACTAATAGCTATTGGTCACTCAAAAGAAATCGAGACAACTGCCACTGCTGAAGGAGGAGAAATCGTTTTTCAAAACGCAGCCTTTACAATGTGGAGATTGACGTACCTAGAGCATAAACTAATGCCAATCTTGGATCAAAACTTTATTGAATATAAAATAACAGTGAATGAAGATAAACCAATTTCAGAATTCCATGTGAAAGAGCTCATTGCTGAGTTGCGGTGGCAGTACAATAAATTTGCAGTGATTACACATGGTAAAGGTCACTACAGAGTTGTAAAATATTCATCAGTTGCAAATCATGCTGATAGAGTCTATGCTACTTTCAAGAGCAATAATAAGAATGGAAATCTGATAGAATTTAATTTACTTGATCAAAGAATAATATGGCAGAATTGGTATGCGTTTACATCCTCAATGAAACAAGGCAATACTCTTGAAATATGCAAGAAACTACTGTTCCAAAAGATGAAGAGAGAAAGTAATCCGTTTAAAGGGCTGTCAACTGATAGAAAAATGGATGAAGTCTCTCAAATAGGAATTTAATTCGTTATCG-------------------------------------------------
>LC103012_RVA/Human-wt/JPN/UR14-14/2014/G8P8_N2_XV
---------------------GCCGTTTGAGCCTTGCGGTGTAGCCATGGCTGAGCTAGCTTGCTTTTGTTATCCCCATTTGGAGAACGATAGCTATAGATTCATTCCATTTAACAGTTTGGCTATAAAATGTATGTTGACGGCAAAAGTGGATAAAAAAGATCAGGATAAATTTTATAATTCAATAATTTATGGTATCGCACCACCGCCACAGTTTAAAAAGCGTTATAACACAAATGACAATTCAAGAGGAATGAATTATGAAACTTCAATGTTTAATAAAGTGGCGGTACTAATTTGTGAAGCATTGAATTCAATTAAAGTCACTCAATCTGATGTTGCGAGTGTACTCTCAAAAGTGGTTTCTGTAAGACATCTAGAAAATTTGGTACTGAGAAGAGAAAATCATCAGGATGTGCTTTTCCACTCAAAAGAATTGTTGCTGAAGTCAGTACTAATAGCTATTGGTCACTCAAAAGAAATCGAGACAACTGCCACTGCTGAAGGAGGAGAAATCGTTTTTCAAAACGCAGCCTTTACAATGTGGAGATTGACGTACCTAGAGCATAAACTAATGCCAATCTTGGATCAAAACTTTATTGAATATAAAATAACAGTGAATGAAGATAAACCAATTTCAGAATTCCATGTGAAAGAGCTCATTGCTGAGTTGCGGTGGCAGTACAATAAATTTGCAGTGATTACACATGGTAAAGGTCACTACAGAGTTGTAAAATATTCATCAGTTGCAAATCATGCTGATAGAGTCTATGCTACTTTCAAGAGCAATAATAAGAATGGAAATCTGATAGAATTTAATTTACTTGATCAAAGAATAATATGGCAGAATTGGTATGCGTTTACATCCTCAATGAAACAAGGCAATACTCTTGAAATATGCAAGAAACTACTGTTCCAAAAGATGAAGAGAGAAAGTAATCCGTTTAAAGGGCTGTCAACTGATAGAAAAATGGATGAAGTCTCTCAAATAGGAATTTAATTCGTTATCGATTTAAGAATGGGTATAACAAAGTAA-----------------------
>LC169881_RVA/Human-wt/THA/PCB-85/2013/G8P8_N2_XV
----------GCGTCTCAGTCGCCGTTTGAGCCTTGCGGTGTAGCCATGGCTGAGCTAGCTTGCTTTTGTTATCCCCATTTGGAGAACGATAGCTATAGATTCATTCCATTTAACAGTTTGGCTATAAAATGTATGTTGACGGCAAAAGTGGATAAAAAAGATCAGGATAAATTTTATAATTCAATAATTTATGGTATCGCACCACCGCCACAGTTTAAAAAGCGTTATAACACAAATGACAATTCAAGAGGAATGAATTATGAAACTTCAATGTTTAATAAAGTGGCGGTACTAATTTGTGAAGCATTGAATTCAATTAAAGTCACTCAATCTGATGTTGCGAGTGTACTCTCAAAAGTGGTTTCTGTAAGACATCTAGAAAATTTGGTACTGAGAAGAGAAAATCATCAGGATGTGCTTTTCCACTCAAAAGAATTGTTGCTGAAGTCAGTACTAATAGCTATTGGTCACTCAAAAGAAATCGAGACAACTGCCACTGCTGAAGGAGGAGAAATCGTTTTTCAAAACGCAGCCTTTACAATGTGGAGATTGACGTACCTAGAGCATAAACTAATGCCAATCTTGGATCAAAACTTTATTGAATATAAAATAACAGTGAATGAAGATAAACCAATTTCAGAATTCCATGTGAAAGAGCTCATTGCTGAGTTGCGGTGGCAGTACAATAAATTTGCAGTGATTACACATGGTAAAGGTCACTACAGAGTTGTAAAATATTCATCAGTTGCAAATCATGCTGATAGAGTCTATGCTACTTTCAAGAGCAATAATAAGAATGGAAATCTGATAGAATTTAATTTACTTGATCAAAGAATAATATGGCAGAATTGGTATGCGTTTACATCCTCAATGAAACAAGGCAATACTCTTGAAATATGCAAGAAACTACTGTTCCAAAAGATGAAGAGAGAAAGTAATCCGTTTAAAGGGCTGTCAACTGATAGAAAAATGGATGAAGTCTCTCAAATAGGAATTTAATTCGTTATCGATTTAAGAATGGGTATAACAAAGTAAGAATAGAAAGCGCTTATGTGACC
>KJ751918_RVA/Cow-wt/ZAF/MRC-DPRU3005/2009/G6P11_N2_XV
-----------------------------AGCCTTGCGGTGTAGCCATGGCTGAGCTAGCTTGCTTTTGTTATCCCCATTTGGAGAACGATAGCTATAGATTCATTCCATTTAACAGTTTGGCTATAAAATGTATGTTGACAGCAAAAGTGGATAAAAAAGATCAGGATAAATTCTATAATTCAATAATTTATGGTATTGCACCACCGCCACAGTTTAAAAAACGTTATAACACAAATGACAATTCAAGAGGAATGAATTATGAGACTACAATGTTCAATAAAGTGGCGGTACTAATTTGTGAAGCGTTGAATTCAATTAAAGTTACTCAATCTGATGTTGCGAGTGTACTCTCAAAAGTAGTTTCTGTAAGACATCTAGAAAATTTGGTACTGAGAAGAGAAAATCATCAGGATGTGCTTTTCCACTCAAAAGAGTTGTTAATGAAGTCAGTACTAATAGCTATTGGTCACTCGAAAGAAATCGAGACAACTGCCACTGCTGAAGGAGGAGAGATCGTTTTTCAAAATGCAGCCTTTACAATGTGGAGATTAACGTATCTAGAGCATAAACTAATGCCAATTTTGGATCAAAATTTTATTGAATACAAAATAACAGTGAATGAAGATAAACCAATTTCAGAATCACATGTGAAAGAGCTCATTGCTGAGTTGCGGTGGCAGTACAATAAATTTGCAGTAATTACACATGGTAAAGGTCACTACAGAGTTGTAAAATATTCATCAGTTGCAAATCATGCTGATAGAGTCTATGCTACTTTCAAGAGCAATAATAAGAGTGGAAATATGGTAGAATTTAATCTACTTGATCAAAGAATAATATGGCAGAATTGGTACGCATTCACATCCTCAATGAAACAAGGCAATACTCTTGAAATATGCAAGAAACTACTGTTCCAAAAGATGAAGAGAGAAAGCAATCCGTTTAAAGGGCTGTCAACTGATAGAAAAATGGATGAGGTCTCTCAAATAGGAATTTAATTCGTTATCGATTTGAGAATGGGTATGACAAA---------------------------
>KP883095_RVA/Human-wt/MLI/Mali-072/2008/G2P6_N2_XV
----------------------------------------------ATGGCTGAGCTAGCTTGCTTTTGTTATCCCCATTTGGAGAACGATAGCTATAGATTCATTCCATTTAACAGTTTGGCTATAAAATGTATGTTGACAGCAAAAGTGGATAAAAAAGATCAAGATAAATTCTATAATTCAATAATTTATGGTATTGCACCACCGCCACAGTTCAAAAAACGTTATAATACAAATGACAATTCAAGAGGAATGAATTATGAAACTCCAATGTTTAATAAAGTGGCGGTACTAATTTGTGAAGCATTGAACTCAATTAAAGTCACTCAATCTGATGTTGCGAGTGTACTCTCAAAAGTAGTTTCTGTAAGACATCTAGAAAATTTGGTACTGAGAAGAGAAAATCATCAGGATGTGCTTTTCCACTCAAAAGAGTTGTTGTTAAAATCAGTACTAATAGCTATTGGTTATTCAAAAGAAATCGAAACCACTGCCACTGCCGAAGGAGGAGAGATCGTTTTTCAAAATGCAGCCTTTACAATGTGGAGATTGATGTACCTAGAACATAAACTAATGCCAATTTTAGATCAAAACTTTATTGAATATAAAATAACAATGAATGAAGATAAACCAATTTCAGAATCACATGTGAAAGAGCTTATTGCTGAATTGCGGTGGCAGTACAATAAATTTGCAGTGATTACACATGGTAAAGGTCACTACAGAGTTGTAAAATATTCATCAGTTGCGAATCATGCTGATAGAGTTTATGCTACTTTCAAGAGCAATAATAAGAATGGAAATATGATAGAATTTAATCTGCTTGATCAAAGAATAATATGGCAGAATTGGTATGCATTTACATCCTCAATGAAACAAGGCAATACTCTTGAAATATGTAAGAAACTACTGTTCCAAAAGATGAAGAGAGAAAGTAACCCATTTAAAGGGCTGTCAACTGATAGAAAAATGGATGAGGTCTCTCAAATAGGAATTTAA-----------------------------------------------------------
>KJ803831_RVA/Human-wt/PRY/492SR/2004/G8P1_N2_XV
------------------------------------------------------------TTGCTTTTGTTATCCCCATTTGGAGAACGATAGCTATAGATTCATTCCATTTAACAGTTTGGCTATAAAGTGTATGTTGACAGCAAAAGTGGATAAAAAAGATCAAGATAAATTTTATAATTCAATAATTTATGGTATTGCACCACCGCCACAATTTAAAAAACGTTACAACACAAATGACAATTCGAGAGGAATGAATTATGAAACTCCAATGTTTAATAAAGTGGCGGTGTTAATTTGTGAAGCATTGAATTCAATTAAAGTCACTCAATCTGATGTTGCGAGTGTACTCTCAAAAGTAGTTTCTGTAAGACATCTAGAAAAGTTGGTGCTGAGAAGAGAAAATCATCAGGATGTGCTTTTCCACTCAAGAGAGTTGTTGTTGAAGTCAGTATTAATAGCTATTGGTCAATCAAAAGAAATCGAGACAACTGCCACTGCTGAAGGAGGAGAGATCGTTTTGCATAATGCAGCCTTTACAATGTGGAAATTGACGTGCCTAGAACATAAACTAATGCCAATTTTGGATCAGAACTTCATTGAATATAAAATAACAATGAATGAAGATAAACCAATTTCAGAATCACATGTGAAAGAGCTCATTGCTGAGTTACGGTGGCAATACAATAAATTTGCGGTGATCACACATGGTAAGGGTCACTACAGAGCTGTAAAATATTCATCAGTTGCAAATCATGCTGATAGAGTTTATGATACTTTCAAGAGCAATAATAAGAATGGAAATGTGATAGAATTTAATCTACTTGATCAAAGAATAATATGGCAGAATTGGTATGCGTTTACATCCTCAATGAAACAAGGAAATACTCTTGAAATATGCAAGAAACTACTGTTCCAAAAGATGAAGAGAGAAAGTAATCCGTTTAAAGGGTTGTCAACTGATAGAAAAATGGATGTCGTCTCTCAAATAGGAATTTAA-----------------------------------------------------------
>HQ661119_RVA/Human-tc/ITA/PA260-97/1997/G3P3_N2_XVI
GGCTTTTAAAGCGTCTCAGTCGCCGTTTGAGCCTTGCGGTGTAGCCATGGCTGAGCTAGCTTGCTTTTGTTATCCCCATTTGGAGAACGATAGCTATAAATTCATTCCATTTAACAGTTTAGCTATAAAATGTATGCTGACAGCGAAAGTGGACAAAAAGGATCAGGATAAATTTTACAATTCAATAATTTATGGTATTGCACCACCGCCACAATTCAAAAAACGTTATAACACAAATGATAATTCAAGAGGAATGAATTATGAAACTCCAATGTTCAATAAAGTGGCGGTGTTAATTTGTGAAGCGTTGAATTCAATTAAAGTTACTCAATCTGATGTTGCGAATGTACTCTCAAAAGTAGTTTCTGTAAGACATCTAGAGAATTTGGTGTTGAGAAGAGAGAATCATCAGGACGTACTTTTCCATTCAAAAGAGTTGTTGCTGAAGTCAGTGCTAATAGCTATTGGTCACTCAAAAGAAATTGAGACAACTGCCACTGCTGAAGGAGGAGAAATCGTTTTTCAAAATGCAGCTTTTACAATGTGGAAATTGACATATCTGGAACATAAGCTAATGCCAATTCTGGATCAAAATTTTATTGAATATAAAATCACAGTGAATGAAGATAAACCGATTTCGGAATCACATGTGAAAGAGCTAATTGCTGAGTTGCGGTGGCAATACAATAAATTTGCAGTAATCACACATGGTAAAGGTCACTACAGAGTCGTAAAATATTCATCAGTTGCGAATCATGCAGATAGAGTTTATGCTACTTTCAAGAGCAATAATAAAAATGGAAGTATGATAGAATTTAATTTGCTTGATCAAAGAATAATATGGCAGAACTGGTATGCGTTCACATCCTCAATGAAACAAGGCAATACTCTTGAAATATGCAAGAAACTACTGTTTCAGAAGATGAAGCGAGAAAGTAATCCATTCAAGGGGCTGTCAACTGATAGAAAGATGGATGAAGTTTCTCAAATAGGAATTTAATTCGTTATCGGTTTGAGGATGGGTATGACAAAGTAAGAATAGAAAGCGCTTATGTGACC
>HQ661130_RVA/Dog-tc/ITA/RV52-96/1996/G3P3_N2_XVI
GGCTTTTAAAGCGTCTCAGTCGCCGTTTGAGCCTTGCGGTGTAGCCATGGCTGAGCTAGCTTGCTTTTGTTATCCCCATTTGGAGAACGATAGCTATAAATTCATTCCATTTAACAGTTTAGCTATAAAATGTATGCTGACAGCGAAAGTGGACAAAAAGGATCAGGATAAATTTTACAATTCAATAATTTATGGTATTGCACCACCGCCACAATTCAAAAAACGTTATAACACAAATGATAATTCAAGAGGAATGAATTATGAAACTCCAATGTTTAATAAAGTGGCGGTGTTAATTTGTGAAGCGTTGAATTCAATTAAAGTTACTCAATCTGATGTTGCGAATGTACTCTCAAGAGTAGTTTCTGTAAGACATCTAGAGAATTTGGTATTGAGAAGAGAGAATCATCAGGACGTACTTTTCCATTCAAAAGAGTTGTTGCTGAAGTCAGTGCTAATAGCTATTGGTCACTCAAAAGAAATTGAGACAACTGCCACTGCTGAAGGAGGAGAAATCGTTTTTCAAAATGCAGCTTTTACAATGTGGAAATTGACATATCTGGAACATAAGCTAATGCCAATTCTGGATCAAAATTTTATTGAATATAAAATCACAGTGAATGAAGATAAACCGATTTCAGAATCACATGTGAAAGAGCTAATTGCTGAGTTGCGGTGGCAATACAATAAATTTGCAGTAATCACACATGGTAAAGGTCACTACAGAGTCGTAAAATATTCATCAGTTGCGAATCATGCAGATAGAGTTTACGCTACTTTCAAGAGCAATAATAAAAATGGAAGTATGATAGAATTTAATTTGCTTGATCAAAGAATAATATGGCAGAACTGGTATGCGTTCACATCCTCAATGAAACAAGGCAATACTCTTGAAATATGCAAGAAACTACTGTTTCAGAAGATGAAGCGAGAAAGTAATCCATTCAAGGGGCTGTCAACTGATAGAAAGATGGATGAAGTTTCTCAAATAGGAATTTAATTCGTCATCGGTTTGAGGATGGGTATGACAAAGTAAGAATAGAAAGCGCTTATGTGACC
>JF421982_RVA/Human-wt/JPN/KF17/2010/G6P9/N2_XVI
GGCTTTTAAAGCGTCTCAGTCGCCGTTTGAGCCTTGCGGTGTAGCCATGGCTGAGCTAGCTTGCTTTTGTTATCCCCATTTGGAGAACGATAGCTATAAATTCATTCCATTTAATAGTTTAGCTATAAAATGTATGTTGACAGCAAAAGTGGACAAAAAGGATCAGGATAAGTTTTACAATTCAATAGTTTATGGTATTACACCACCGCCGCAATTCAAAAAGCGTTATAACACAAATGATAATTCAAGAGGAATGAATTATGAAACTCCAATGTTTAATAAAGTGGCGGTGTTAATTTGTGAAGCGTTGAATTCAATTAAAGTTACTCAATCTGATGTTGCGAATGTACTCTCAAAAGTAGTTTCTGTAAGACATCTAGAGAATTTGGTGTTGAGAAGAGAGAATCATCAGGACGTACTTTTCCATTCAAAAGAGTTGTTGTTGAAGTCAGTGCTAATAGCTATTGGTCACTCAAAAGAAATTGAGACAACTGCCACTGCTGAAGGAGGAGAAATCGTTTTTCAAAATGCAGCTTTTACAATGTGGAAATTGACATATCTAGAACATAAGCTAATGCCAATTCTAGATCAAAATTTTATTGAATATAAAATTACAATGAATGAAGATAAACCAATTTCAGAATCACATGTGAAAGAGCTAATTGCTGAGTTGCGGTGGCAATACAATAAATTTGCAGTAATCACGCATGGTAAAGGTCACTACAGAGTCGTAAAATATTCATCAGTTGCGAATCATGCAGATAGAGTTTACGCTACTTTCAAGAGCAATAACAAAAATGGAAGCATGATAGAATTTAATTTACTTGATCAAAGAATAATATGGCAGAACTGGTATGCGTTCACATCTTCAATGAAACAAGGTAATACTCTTGAAATATGCAAGAAGCTACTGTTCCAGAAGATGAAGCGAGAAAGTAATCCATTCAAAGGGCTGTCAACTGATAGAAAGATGGATGAAGTCTCTCAAATAGGAATTTAATTCGTTATCGGTTTGAGGATGGGTATGACAAAGTAAGAATAGAAAGCGCTTATGTGACC
>GU296413_RVA/Human-wt/ITA/PAI58/1996/G3P9_N2_XVII
GGCTTTTAAAGCGTCTCAGTCGCCGTTTGAGCCTTGCGGTGTAGCCATGGCTGAGCTAGCTTGCTTTTGTTATCCCCATTTGGAGAACGATAGCTATAAATTTATTCCATTTAACAGCTTAGCTATAAAGTGTATGTTGACAGCAAAAGTGGACAAAAAGGATCAGGATAAATTTTACAATTCAATAATTTATGGTATTGCGCCACCGCCACAATTTAAAAAACGTTATAACACAAATGACAATTCAAGAGGAATGAATTATGAAACTCCAATGTTTAATAAGGTGGCGGTGTTAATTTGTGAAGCGTTGAATTCAATTAAAGTTACTCAATCTGATGTTGCGAATGTACTCTCAAAAGTAGTTTCTGTAAGACATCTAGAGAATTTGGTATTGAGGAGAGAGAATCATCAGGATGCACTTTTTCATTCGAAAGATTTGTTGCTGAGGTCAGTCCTAATAGCTATTGGTCACTCTAAAGAAATAGAGACAACTGCCACTGCTGAAGGAGGGGAAATCGTTTTCCAAAATGCGGCTTTTACGATGTGGAAACTGACGTACTTGGAGCATCAGCTAATGCCAATTTTAGATCAAAATTTTGTTGAGTATAAAATTACAGTCAATGAAGATAAACCACTTTCAGAATCTCATATAAAAGAGCTCATTGCTGAATTGCGATGGCAATACAATAAGTTTGCGGTAATTACACATGGTAAGGGTCACTACAGAGTTGTAAAATATTCATCAGTTGCGAATCATGCAGACAGAGTTTACGCTACTTTTAAGAGCAATAGTAAAAATGGAGGTATGATAGAATTCAATTTACTCGACCAAAGAATAATATGGCAGAACTGGTATGCATTTACATCTTCAATGAAACAAGGTAATACTCTTGAAACATGTAAGAAACTACTGTTCCAAAAGATGAAGCGTGAAAGTAATCCGTTCAAGGGGCTGTCAACTGATAGGAAGATGGATGAAGTTTCTCAAATAGGAATTTAATTCGTTATCGATTCGAGGATGGGTATGACAAAGTAAGAATAGAAAGCGCTTATGTGACC
>AY740734_RVA/Human-wt/BEL/B4106/2000/G3P14_N2_XVII
GGCTTTTAAAGCGTCTCAGTCGCCGTTTGAGCCTTGCGGTGTAGCCATGGCTGAGCTAGCTTGCTTTTGTTATCCCCATTTGGAGAACGATAGCTATAAATTCATTCCGTTTAACAGTTTAGCTATAAAGTGTATGTTGACAGCGAAAGTGGATAAAAAAGATCAGGATAAATTTTACAATTCAATAATTTATGGTATTGCGCCACCACCACAATTCAAAAAACGGTATAACACAAATGACAATTCAAGAGGAATGAATTATGAAACCTCAATGTTTAATAAGGTGGCGGTGTTAATTTGTGAAGCATTAAATTCAATTAAAGTTACTCAATCTGATGTTGCGAATGTACTATCAAAAGTAGTTTCTGTAAGACATCTAGAGAATCTGGTGCTAAGGAGAGAGAATCATCAGGATGTACTTTTCCATTCTAGAGATTTGTTGCTGAAATCAGTCCTAATAGCTATTGGTCACTCTAAAGAAATAGAGACAACTGCCACTGCTGAAGGAGGGGAAATCGTTTTTCAAAATGCAGCTTTTACAATGTGGAAACTGACATATTTGGAGCATGAGCTAATGCCAATTTTAGATCAAAATTTTGTTGAGTATAAAATTACAGTCAATGAAGATAAACCACTTTCAGAATCCCATATAAAAGAGCTCATTGCTGAGTTGCGGTGGCAATACAATAAATTTGCTGTAATTACACATGGTAAAGGTCACTATAGAGTTGTAAAATATTCATCAGTTGCGAATCATGCAGATAGAGTCTACGCTACGTTCAAGAGCAATAGTAAAAATGGAGGTATGATAGAATTCAATTTACTCGATCAAAGAATAATATGGCAGAACTGGTATGCATTTACATCTTCAATGAAACAAGGTAATACTCTTGAAACATGTAAGAAACTACTGTTCCAAAAGATGAAGCGTGAAAGTAATCCGTTCAAGGGGCTGTCAACTGATAGGAAGATGGATGAAGTTTCTCAAATAGGAATTTAATTCGTTATCGATTTGAGAATGGGTATGACAAAGTAAGAATAGAAAGCGCTTATGTGACC
>KF500515_RVA/Human-wt/USA/12US1134/2012/G3P9_N2_XVII
GGATTTTAAAGCGTCTCAGTCGCCGTTTGAGCCTTGCGGTGTAGCCATGGCTGAGCTAGCTTGCTTTTGTTATCCCCATTTGGAGAACGATAGCTATAAATTCATTCCATTTAACAGCTTAGCTATAAAGTGTATGTTGACAGCGAAAGTGGACAAAAAGGATCAGGATAAATTTTACAATTCAATAATTTATGGTATTGCGCCACCGCCACAATTTAAAAAACGGTATAACACAAATGACAATTCAAGAGGAATGAATTATGAAACTCCAATGTTTAATAAGGTGGCGGTGTTAATTTGTGAAGCGTTAAATTCAATTAAAGTTACTCAATCTGATGTTGCGAATGTACTCTCAAAAGTAGTTTCTGTAAAACATCTAGAAAATTTGGTACTGAGGAGAGAGAATCATCAGGATGTACTTTTTCATTCGAAAGATTTGTTGCTAAGATCAGTCCTAATAGCTATTGGTCACTCTAAAGAAATAGAGACAACTGCCACTGCTGAAGGAGGGGAAATCGTTTTCCAAAATGTGGCTTTTACGATGTGGAAATTGACGTACTTGGAGCATCAGCTAATGCCAATTTTAGATCAAAATTTTGTTGAGTATAAAATTACAGTCAATGAAGATAAACCACTTTCAGAATCTCATATAAAAGAGCTCATTGCTGAGTTGCGGTGGCAATACAATAAGTTTGCGGTAATTACACATGGTAAAGGTCACTACAGAGTCGTAAAATATTCATCAGTTGCGAACCATGCAGACAGAGTTTACGCTACTTTTAAGAGCAATAGTAAAAATGGAGGTATGATAGAATTCAATTTACTCGACCAAAGAATAATATGGCAGAACTGGTACGCATTTACATCATCAATGAAACAAGGTAATACTCTTGAAACATGCAAGAAACTACTGTTCCAAAAGATGAAGCGTGAAAGTAATCCGTTCAAAGGGCTGTCAGCTGATAGGAAGATGGATGAAGTTTCTCAAATAGGAATTTAATTCGTTATCGATTTGAGGATGGGTATGACAAAGTAAGAATAGAAAGCGCTTATGGGACC
>KJ918920_RVA/Human-wt/HUN/ERN5162/2012/G3P9_N2_XVII
----------------------------------------------ATGGCTGAGCTAGCTTGCTTTTGTTATCCCCATTTGGAGAACGATAGCTATAAATTCATTCCATTTAACAGCTTAGCTATAAAGTGTATGTTGACAGCAAAAGTGGACAAAAAGGATCAGGATAAATTTTACAATTCAATAATTTATGGTATTGCGCCACCGCCACAATTTAAAAAACGTTATAACACAAATGACAATTCGAGAGGAATGAATTATGAAACTCCAATGTTTAATAAGGTAGCGGCGTTAATTTGTGAAGCGTTAAATTCAATTAAAGTTACTCAATCTGATGTTGCGAGCGTACTCTCAAAAGTAGTTTCTGTAAGACATCTAGAAAATTTGGTACTGAGAAGAGAGAATCATCAGGATGTACTTTTCCATTCGAAAGATTTGTTGCTGAGATCAGTCCTAATAGCTATTGGTCACTCTAAAGAAATAGAGACGACTGCCACTGCTGAAGGAGGGGAGATCGTTTTCCAAAATGTAGCTTTTACAATGTGGAAACTGACATACTTGGAGCATCAGCTAATGCCAATTTTAGATCAAAATTTTGTTGAGTATAAAATTACAGTCAATGAAGATAAACCACTTTCAGAATCTCACATAAAAGAGCTCATTGCTGAGTTGCGGTGGCAATACAATAAGTTTGCGGTAATTACACATGGTAAAGGTCACTACAGAGTTGTAAAATATTCATCAGTTGCGAACCATGCAGACAGAGTTTACGCTACTTTTAAGAGCAATAGTAAAAATGGAGGTATGATAGAATTCAATTTACTCGACCAAAGAATAATATGGCAGAACTGGTATGCATTTACATCATCAATGAAACAAGGTAATACTCTTGAAACGTGCAAGAAACTACTGTTCCAAAAGATGAAGCGTGAAAGTAATCCGTTCAAGGGGTTGTCAACTGATAGGAAGATGGATGAAGTTTCTCAAATAGGAATTTAA-----------------------------------------------------------
>DQ205227_RVA/Rabbit-tc/ITA/30-96/1996/G3P14_N2_XVII
GGCTTTTAAAGCGTCTCAGTCGCCGTTCGAGCCTTGCGGTGTAGCCATGGCTGAGCTAGCTTGCTTTTGTTATCCCCATTTGGAGAACGATAGCTATAAATTCATTCCATTTAACAGTTTAGCTATAAAGTGTATGTTGACAGCAAAAGTGGACAAAAAGGATCAGGATAAATTTTACAATTCAATAATTTATGGTATTGCGCCACCGCCACAATTCAAAAAACGTTATAACACAAATGACAATTCAAGAGGAATGAATTATGAAACTCCAATGTTCAATAAGGTGGCGGTGTTAATCTGTGAAGCGTTAAATTCAATTAAAGTTACTCAATCTGACGTTGCGAATGTACTCTCAAAAGTAGTTTCTGTAAGACATCTAGAGAATTTGGTGCTGAGGAGAGAGAATCATCAAGATGTACTTTTCCATTCGAAAGATTTGTTGCTGAAATCAGTTCTAATAGCTATTGGCCACTCTAAAGAAATAGAAACAACTGCCACTGCTGAAGGAGGGGAAATCGTTTTTCAAAATGCAGCTTTTACGATGTGGAAACTGACATACTTGGAGCATAAGCTAATGCCAATATTAGACCAAAACTTCGTTGAGTATAAAATTACAGTTAATGAAGATAAACCACTTTCAGAATCTCATATAAAAGAGCTTATTGCTGAGTTGCGGTGGCAATACAATAAATTTGCAGTAATTACGCATGGTAAAGGTCACTATCGAGTTGTAAAATACTCATCAGTCGCGAATCATGCAGATAGAGTTTACGCTACTTTCAAGAGCAATAGTAAAAGTGGAGGTATGATAGAATTCAATTTACTCGATCAAAGAATAATATGGCAGAACTGGTATGCGTTTACATCTTCAATGAAACAAGGTAATACTCTTGAAACATGTAAGAAACTACTGTTCCAAAAAATGAAGCGTGAAATTAATCCATTCAAGGGGCTGTCAACTGATAGGAAGATGGACGAAGTTTCTCAAATAGGAATTTAATTCGTTATCGGTTTGAGAATGGGTATAACAAAGTAAGAATAGAAAGCGCTTATGTGACC
>KF690132_RVA/Human-wt/AUS/RCH272/2012/G3P14_N2_XVIII
GGCTTTTAAAGCGTCTCAGTCGCCGTTTGAGCCTTGCGGTGTAGCCATGGCTGAGCTAGCTTGCTTTTGTTATCCCCATTTGGAGAACGATAGCTATAAATTCATTCCATTTAATAATTTAGCTATAAAATGTATGTTGACAGCAAAAGTGGATAAAAAAGATCAAGACAAATTTTACAACTCAATAATTTATGGTATTGCGCCACCGCCACAATTCAAGAAACGTTACAACACGAACGACAACTCAAGAGGGATGAACTATGAAACTCCAATGTTTAATAAAGTGGCGGTGTTAATTTGTGAGGCATTGAACTCAATTAAAGTTACTCAATCTGATGTCGCGAGCGTACTTTCAAAAGTAGTTTCCGTAAGACATCTAGAGAACTTAGTGCTAAGAAGAGAAAATCATCAGGATGTACTTTTCCATTCAAAAGAGTTGTTGTTGAAATCAGTATTGATAGCTATTGGTCATTCAAAAGAGATTGAAACAACTGCTACTGCCGAAGGAGGTGAAATCGTTTTCCAAAATGCAGCTTTTACAATGTGGAGATTAACATACTTGGAACATAAGTTAATGCCAATACTGGACCAGAATTTTATTGAATACAAAATTACAGTGAATGAAGATAAACCAATTTCTGAATCGCATGTAAAGGAACTCATTGCTGAATTGCGGTGGCAGTATAATAAATTTGCAGTAATTACACATGGTAAAGGTCACTACAGAGTTGTAAAATATTCATCAGTTGCAAACCATGCAGATAGAGTTTACGCTACTTTTAAGAGTAATAATAAGAATGGGAATATGGTAGAGTTCAATCTGCTTGATCAAAGAATAATATGGCAGAACTGGTATGCATTCACATCCTCAATGAAACAAGGTAATACTCTTGAAGTATGCAAGAAACTACTGTTTCAAAAGATGAAGCGAGAGAGCAATCCATTCAAAGGACTGTCAACTGATAGAAAGATGGATGAGGTTTCTCAAATAGGAATTTAATTCGTTATCGATTTGAGAATGGGTATGACAAAGCAAGAATAGAAAGCGCTTATGTGACC
>EF554100_RVA/Human-tc/AUS/MG6/1993/G6P14_N2_XVIII
GGCTTTTAAAGCGTCTCAGTCGCCGTTCGAGCCTTGCGGTGTAGCCATGGCTGAGCTAGCTTGCTTTTGTTATCCTCATTTGGAGAACGATAGCTATAAATTCATTCCATTTAACAATTTAGCTATAAAATGTATGTTGACAGCAAAAGTGGACAAAAAAGATCAAGACAAATTCTACAACTCAATAGTTTATGGTATTGCGCCACCGCCACAATTCAAGAAACGTTACAACACGAATGACAATTCAAGAGGGATGAACTATGAAACTCCAATGTTTAATAAAGTGGCGGTATTAATCTGTGAAGCACTGAATTCAATTAAAGTTACTCAATCTGATGTTGCGAGCGTACTTTCAAAAGTAGTTTCCGTGAGACATCTAGAGAACTTAGTGCTAAGAAGAGAAAATCATCAGGATGTACTTTTTCATTCAAAAGAGTTATTGTTGAAATCAGTATTGATAGCTATTGGTCATTCAAAAGAGATTGAGACAACTGCCACTGCCGAAGGAGGTGAAATCGTTTTCCAAAATGCAGCTTTTACAATGTGGAGATTGACGTACCTGGAACATAAGTTAATGCCAATCTTAGACCAAAATTTTATTGAATATAAAATTACAGTGAATGAAGATAAACCAATTTCTGAATCACATGTAAAGGAGCTTATTGCTGAATTACGGTGGCAGTACAATAAATTTGCAGTAATTACACATGGTAAAGGTCACTACAGAGTTGTGAAATATTCATCAGTTGCGAACCATGCAGATAGAGTTTACGCTACTTTTAAGAGTAATACTAAGAATGGGAATATGATAGAGTTCAATCTGCTTGATCAAAGAATAATATGGCAGAACTGGTATGCATTCACATCCTCAATGAAACAAGGTAATACTCTTGAAGTATGTAAGAAACTACTGTTCCAAAAGATGAAACGAGAAAGTAATCCGTTCAAAGGACTGTCAACTGATAGAAAGATGGATGAGGTTTCTCAAATAGGAATTTAATTCGTTATCGATTTGAGAGTGGGTATGACAAAGCAAGAATAGAAAGCGCTTATGTGACC
>FJ347107_RVA/Guanaco-wt/ARG/Chubut/1999/G8P14_N2_XIX
GGCTTTTAAAGCGTCTCAGTCGCCGTTTGAGCCTTGCGGTGTAGCCATGGCTGAGCTAGCTTGCTTTTGTTATCCCCATTTGGAGAACGATAGCTATAAATTCATTCCATTTAATAGTTTAGCTATAAAATGTATGTTGACAGCGAAAGTGGATAAAAAAGATCAGGATAAATTTTATAATTCAATAATTTATGGTATTGCGCCGCCGCCACAATTCAAAAAACGCTATAATACAAACGACAATTCAAGAGGAATGAACTATGAAACCCCAATGTTTAGTAAAGTGGCGGTATTGATTTGTGAAGCACTGAATTCAATCAAAGTTACTCAATCTGATGTTGCGAATGTGCTCTCAAAAGTAGTTTCTGTAAGACATTTAGAGAATTTAGTGCTTAGAAGAGAGAATCATCAGGACGTACTTTTCCATTCAAAAGAGTTGTTGCTAAAATCAGTACTGATAGCTATTGATCACTCAAAAGAAATAGAGACAACTGCCACTGCCGAAGGGGGAGAAATCGTTTTCCAAAACGCAGCTTTTACAATGTGGAAATTGACATACCCGGAGCATAAGCTAATGCCAATTTTGGACCAAAATTTTATTGAATATAAAATTACGGTGAATGAAGATAAACCGATTTCTGAATCACATGTAAAAGAGCTTATTGCTGAACTGCGGTGGCAATACAATAAATTTGCAGTAATTACACATGGTAAAGGTCACTACAGAGTCGTAAAATATTCATCAGTTGCGAATCATGCAGATAGAGTTTACGCTACTTTCAAGAGCAATAATAAGAATGGAAATATGATAGAATTCAATCTGCTTGATCAAAGAATAATATGGCAGAACTGGTATGCGTTTACATCTTCAATGAAACAAGGTAATACTCTTGAAATATGTAAGAAACTACTATTTCAAAAGATGAAACGAGAAAGTAATCCGTTCAAAGGGCTGTCAACTGATAGGAAGATAGATGAAGTTTCTCAAATAGGAGTTTAATTCGTTATCGATTTGAGGATGGGTATAACAAAGTAAGAATAGAAAGCGCTTATGTGACC
>KC815687_RVA/Horse-tc/JPN/BI/1981/G3P12_N2_XX
--------------CTCAGTCGCCGTTTGAGCCTTGCGGTGTAGCCATGGCTGAGCTAGCTTGCTTTTGTTATCCTCATTTAGAGAACGATAGCTATAAATTTATTCCATTTAACAATTTAGCTATAAAGTGTATGTTGACAGCAAAAGTAGACAAAAAGGATCAGGACAAATTTTATAACTCAATAATTTATGGCATTGCACCACCGCCACAATTTAAAAAACGATATAATACAAATGACAATTCAAGAGGGATGAACTATGAAACTTTAATGTTTAATAAAGTGGCGGCATTAATTTGTGAAGCGTTGAATTCAATTAAAGTTACTCAATCTGATGTTGCGAGTGTGCTCTCAAGAGTAGTTTCTGTAAGACATCTGGAAAACTTGATATTGAGAAGAGAAAATCATCAAGACGTACTTTTTCATTCAAAGGAATTATTGCTAAAGTCAGTATTAATAGCTATTGGTCACTCGAAAGAAATTGAAACGACTGCCACTGCTGAAGGAGGAGAAATTGTTTTCCAGAATGCAGCTTTCACAATGTGGAAATTGACATACTTGGAGCACAAATTGATGCCAATTTTGGATCAAAATTTTATAGAATATAAAATTACAGTAAATGAAGATAAACCAGTTTCAGAATCACATGTGAAGGAACTCATTGCTGAGTTACGGTGGCAATATAATAAATTTGCTGTAATCACACATGGTAAAGGTCACTACAGAGTTGTAAAGTATTCATCAGTTGCAAACCATGCAGACAGAGTTTATGCTACTTTCAAAAGTAATAACAAAAATGGAAATATGTTAGAGTTTAACTTGTTGGATCAAAGAATAATATGGCAAAATTGGTATGCGTTTACATCTTCAATGAAACAAGGTAATGCTCTTGATATATGTAAGAAACTACTCTTTCAGAAAATGAAACGGGAAAGTAACCCATTCAAGGGGCTGTCAACTGATAGAAAGATGGATGAAGTTTCTCAAATAGGAATTTAATTCGTTATCGGTTTGAAGGTGAGTATGACAAAGCAAGAATAGAAAGCGCTTATGTGACC
>KC815699_RVA/Horse-tc/JPN/CH-3/1987/G14P12_N2_XX
---------------TCAGTCGCCGTTTGAGCCTTGCGGTGTAGCCATGGCTGAGCTAGCTTGCTTTTGTTATCCTCATTTAGAGAACGATAGCTATAAATTTATTCCATTTAACAATTTAGCTATAAAGTGTATGTTGACAGCAAAAGTAGACAAAAAGGATCAGGACAAGTTTTATAACTCAATAATTTATGGCATTGCACCACCGCCACAATTTAAAAAACGATATAATACAAATGACAATTCAAGAGGGATGAACTATGAAACTTTAATGTTTAATAAAGTGGCGGCATTAATTTGTGAAGCGTTGAATTCAATTAAAGTTACTCAATCTGATGTTGCGAGTGTGCTCTCAAGAGTAGTTTCTGTAAGACATCTGGAAAACTTGATATTGAGAAGAGAAAATCATCAAGACGTACTTTTTCATTCAAAGGAATTATTGCTAAAGTCAGTATTAATAGCTATTGGTCACTCGAAAGAAATTGAAACGACTGCCACTGCTGAAGGAGGAGAAATTGTTTTCCAGAATGCAGCTTTCACAATGTGGAAATTGACATACTTGGAGCACAAATTGATGCCAATTTTGGATCAAAATTTCATAGAATATAAAATTACAGTAAATGAAGATAAACCAGTTTCAGAATCACACGTGAAGGAACTTATTGCTGAGTTACGGTGGCAATATAATAAATTTGCTGTAATCACACATGGTAAAGGTCACTACAGAGTTGTAAAGTATTCATCAGTTGCAAACCATGCAGACAGAGTTTATGCTACTTTCAAAAGTAATAACAAAAATGGAAATATGTTAGAGTTTAACTTGTTGGATCAAAGAATAATATGGCAAAATTGGTATGCGTTTACATCTTCAATGAAACAAGGTAATGTTCTTGATATATGTAAGAAACTACTCTTTCAGAAAATGAAACGGGAAAGTAACCCATTCAAGGGGCTGTCAACTGATAGAAAGATGGATGAAGTTTCTCAAATAGGAATTTAATTCGTTATCGGTTTGAAGGTGAGTATGACAAAGCAAGAATAGAAA--------------
>FJ206108_RVA/Cow-xx/KOR/KJ9-1/G6P7_N2_XXI
GGCTTTTAAAGCGTCTCAGTCGCCGTTTGAGCCTTGCGGTGTAGCCATGGCTGAGCTAGCTTGCTTTTGTTACCCTCATTTGGAGAACGATAGCTATAGATTCATTCCATTTAATAGTTTAGCAATAAAATGCATGTTGACAGCAAAGGTAGACAAAAAAGATCAAGACAAATTTTACAATTCAATAATTTATGGTATTGCTCCGCCACCACAATTCAAAAAACGTTATAACACAAGTGATAATTCGAGAGGAATGAACTATGAAACGTCAATGTTCAACAAGGTGGCGTTACTGATTTGTGAAGCATTGAATTCAATTAAAGTTACACAATCTGATGTCGCAAGTGTACTTGCAAGAGTAGTTTCAGTAAGACATTTGGAAAACTTGGTGTTGAGGAGAGAAAATCATCAAGACGTACTTTTTCATTCAAAAGAGTTGCTAATGAAATCAGTTCTAATAGCTATTGGTCACTTAAAAGAAATCGAGACTACTGCCACTGCTGAAGGAGGAGAAATCGTTTTCCAAAATGCAGCATTTACAATGTGGAAACTAACATACTTGGAGCATAAGCTAATGCCAATTTTAGATCAAAACTTTATTGAGTATAAAATTACTGTCAACGAGGATAAACCAATTTCTGAATCGCACGTGAAAGAACTTATTGCTGAATTGCGCTGGCAGTATAATAAGTTTGCAGTAATAACACATGGTAAAGGTCACTATAGAGTTGTAAAATATTCATCAGTTGCAAATCATGCTGATAGAGTCTATGCTACTTTCAAGAGTAATAATAAAAATGGTGGGAATATAGAGTTTAATTTGCTAGATCAAAGAATAATATGGCAAAATTGGTATGCCTTTACGTCTTCGATGAAACAAGGAAATACTCTTGATGTATGTAAAAGACTACTCTTCCAGAAAATGAAACAAGAAAAGAATCCATTTAAAGGACTGTCAACTGATAGAAAGATGGATGAAGTGTCGCAAGTAGGAATTTAATTCGTTATCGTTGAGAAGGTGGGTATGGCAGAGCAAGAATAGAAAGCGCTTATGTGACC
>FJ347129_RVA/Guanaco-wt/ARG/Rio_Negro/1998/G8P1_N2_XXI
GGCTTTTAAAGCGTCTCAGTCGCCGTTTGAGCCTTGCGGTGTAGCCATGGCTGAGCTAGCTTGCTTTTGTTACCCTCATTTGGAGAACGATAGCTATAGATTCATTCCATTTAATAATTTAGCAATAAAATGCATGTTGACAGCAAAAGTAGATAAAAAAGATCAAGACAAATTTTATAACTCAATAATTTATGGTATTGCTCCGCCACCACAATTCAAAAAACGTTATAATACAAGTGATAATTCAAGAGGAATGAACTATGAAACACCAATGTTCAATAAGGTGGCATTATTGATTTGTGAAGCATTGAACTCAATTAAAGTTACACAATCTGACGTCGCAAGTGTACTTGCAAAAGTAGTTTCAGTAAGACATTTGGAAAACTTGGTATTGAGGAGAGAAAATCATCAAGACGTACTTTTTCATTCAAAAGAATTGTTAATGAAATCAGTTCTAATAGCTATTGGTCACTCAAAAGAAATCGAGACTACTGCCACTGCTGAAGGAGGGGAAATTGTTTTCCAAAATGCAGCATTCACGATGTGGAAACTAACATACTTAGAGCATAAGCTAATGCCAATTTTAGATCAAAACTTTATTGAGTATAAAATTACGGTTAACGAGGATAAACCAATTTCTGAATCACATATGAAAGAACTTATTGCTGAATTGCGCTGGCAGTATAATAAATTTGCAGTAATAACACATGGTAAAGGTCACTACAGAGTTGTAAAATATTCGTCAGTTGCAAATCATGCTGATAGAGTCTATGCTACTTTCAAGAGCAATAGCAAAAATGGTGTGAACATAGAATTTAATTTGCTAGATCAAAGAATAATATGGCAAAATTGGTATGCTTTTACGTCTTCGATGAAACAAGGAAATACTCTTGATGTATGTAAAAGACTACTCTTCCAGAAAATGAAACAAGAAAAGAATCCATTTAAGGGACTGTCAACTGATAGAAAGATGGATGAAGTGTCACAAGTAGGAATTTAATTCGTTATCGGTTTGAGAATGGGTGTAGTGAAGCAAGAATAGAAAGCGCTTATGTGACC
>JX402797_RVA/Cow-wt/SVN/SI-B17/2004/G6P11_N2_XXI
------------------------------------------------------------------TTGCTATCCTCATTTGGAGAACGATAGCTATAGATTCATTCCATTTAATAGTTTAGCGATAAAATGCATGTTGACAGCAAAGGTAGAAAAAAAAGATCAAGATAAATTTTATAATTCAATAATTTATGGTATTGCTCCGCCACCACAATTCAAAAAACGTTATAACACAAGTGATAACTCAAGAGGAATGAACTATGAAACATCAATGTTCAACAAGGTGGCATTATTGATTTGTGAAGCATTGAATTCAATTAAAGTTACACAATCTGATGTCGCAAGTGTACTTGCAAGAGTAGTTTCAGTAAGACATTTGGAAAACTTGGTATTGAGGAGAGAAAATCATCAAGACGTACTTTTTCATTCAAAAGAATTGTTAATGAAATCAGTTCTAATAGCTATTGGTCACTCAAAAGAAATCGAGACTACTGCCACTGCTGAAGGAGGAGAAATCGTTTTCCAGAATGCAGCATTTACGATGTGGAAACTAACATACTTAGAGCATAAGTTAATGCCAATTTTAGATCAAAACTTTGTTGAGTATAAAATTACGGTTAACGAGGATAAACCAATTTCTGAATCACATGTGAAAGAGCTTATTGCTGAATTGCGCTGGCAGTATAATAAATTTGCAGTGATAACACATGGTAAAGGTCACTATAGAGTCGTAAAATATTCGTCAGTTGCAAATCATGCTGATAGAGTCTATGCTACTTTCAAGAGCAATAATAAAAATGGTGTGAACGTGGAGTTTAATTTGCTAGATCAAAGAATAATATGGCAAAATTGGTATGCTTTTACGTCTTCGATGAAACAAGGAAATACTCTTGATGTATGTAAAAGACTACTCTTCCAGAAAATGAAACAAGAAAAGAATCCATTTAAGGGACTGTCAACTGATAGAAAGATGGATGAAGTATCACAAGTAGGAATTTAATTCGTTATCGATTTGAGAATGGGTGTGATGAAGCAAGAAT-------------------
>AB573075_RVA/Cow-wt/JPN/Dai-10/2008/G24P33_N2_XXI
----------------------------------------------ATGGCTGAGCTAGCTTGCTTTTGTTACCCTCATTTGGAGAACGATAGCTATAGGTTCATTCCATTTAATAGTTTAGCAATAAAATGCATGTTGACAGCAAAGGTAGATAAAAAAGATCAAGACAAATTTTATAATTCAATAATTTATGGTATTGCTCCGCCACCACAATTCAAAAAACGTTATAACACAAGTGATAACTCGAGAGGAATGAACTATGAAACATCAATGTTCAATAAGGTGGCGTTATTGATTTGTGAAGCGTTGAATTCAATTAAAGTTACACAATCTGATGTCGCAAGTGTGCTTGCAAGAGTAGTTTCAGTAAGACATTTGGAAAACTTGGTATTGAGAAGAGAAAATCATCAAGACGTACTTTTTCATTCAAAAGAATTGTTAATGAAATCAGTTCTAATAGCTATTGGTCACTCAAAAGAAATCGAGACTACTGCCACTGCTGAAGGAGGAGAAATCGTTTTTCAAAATGCTGCATTTACGATGTGGAAACTAACATACTTGGAGCATAAGTTAATGCCAATTTTAGATCAAAACTTTATTGAATATAAAATTACGGTTAACGAGGACAAACCAATTTCTGAATCACATGTGAAAGAACTTATTGCTGAATTGCGCTGGCAGTATAATAAATTTGCAGTGATAACACATGGTAAAGGTCATTACAGAGTTGTAAAATATTCGTCAGTTGCAAATCATGCTGATAGAGTATATGCTACTTTCAAGAGCAATAATAAAAGTGGTGTGAATATAGAGTTTAATTTGCTAGATCAAAGAATAATATGGCAAAATTGGTATGCTTTTGCGTCTTCGATGAAACAAGGAAATACCCTTGATGTATGTAAGAGACTACTCTTCCAGAAAATGAAACAAGAAAAGAATCCATTTAAAGGATTGTCAACTGATAGAAAGATGGATGAAGTGTCACAAGTAGGAATTTAA-----------------------------------------------------------
>EU708908_RVA/Human-tc/USA/HCR3A/1984/G3P3_N2_XXII
-------------------TCGCCGTTTGAGCCTTGCGGTGTAGCCATGGCTGAGCTAGCTTGCTTTTGTTATCCTCATTTGGAGAACGATAGCTATAAATTCATTCCATTTAATAGTTTAGCAGTAAAATGTATGTTGACTGCAAAAGTAGATAAGAAAGATCTAGACAAATTTTATAATTCAATAATTTATGGTATTGCTCCACCACCACAATTTAGAAAACGGTATAATACAAGTGATAACTCAAGAGGAATGAATTATGAAACTTCAATGTTTAACAAAGTTGCTCTATTGATCTGTGAAGCGTTGAATTCAATTAAAGTCACACAGTCTGATATTGCAAACGTACTTGCGAGAGTAGTTTCAGTGAGACATTTAGAAAACCTGGTGTTGAGGAGAGAAAATCACCAAGATGTACTTTTTCACTCAAAAGAATTGCTGCTAAAATCGGTTCTAATAGCTATTGGTCACTCAAAGGAAATCGAAACTACTGCTACTGCTGAAGGAGGAGAAATTGTTTTTCAGAATGCAGCGTTCACAATGTGGAAATTAACTTACTTGGAGCATAAACTAATGCCAATTTTGGATCAAAATTTTATTGAATATAAAATTACAGTTAATGAAGATAAACCAATTTCTGAATCACATGTAAAAGAACTTATAGCTGAATTGCGTTGGCAATATAATAAATTTGCAGTAATAACGCATGGTAAAGGTCATTATAGAGTTGTGAAATACTCATCAGTCGCAAATCATGCTGATAGAGTCTATGCTACTTTTAAAAGTAATAGTAAAAATGGTGTTAACATGGAATTTAATTTACTAGATCAGAGGATAATATGGCAGAATTGGTATGCTTTTACATCTTCAATGAAACAAGGAAATACACTTGACGTGTGTAAGAAACTACTTTTCCAGAAAATGAAACAAGAGAAAAATCCGTTTAAAGGACTGTCAACTGATAGAAAGATGGACGAAGTATCACAAGTGGGAATTTAATTCGTTATCGATTTGAAAGTGAGTGTAACGAAGCAAGAATA------------------
>EU708952_RVA/Cat-tc/AUS/Cat97/1984/G3P3_N2_XXII
-------------------TCGCCGTTTGAGCCTTGCGGTGTAGCCATGGCTGAGCTAGCTTGCTTTTGTTATCCTCATTTGGAGAACGATAGCTATAAATTCATTCCATTTAATAGTTTAGCAGTAAAATGTATGTTGACTGCAAAGGTAGATAAAAAAGATCAGGACAAATTTTATAATTCAATAATTTATGGTATTGCTCCACCACCACAATTTAGAAAGCGCTATAATACAAGCGATAATTCAAGAGGAATGAATTATGAAACTCCAATGTTCAACAAAGTTGCTCTGTTGATCTGTGAAGCATTAAATTCAATTAAAGTCACACAGTCTGATATCGCAAACGTACTTGCGAGAGTAGTTTCGGTAAGACATTTGGAAAACCTGGTGTTGAGGAGAGAAAACCATCAAGATGTACTTTTTCACTCAAAAGAATTGCTGCTGAAATCGGTTCTAATAGCTATTGGTCACTCAAAGGAAATCGAAACTACTGCTACTGCTGAAGGAGGAGAAATTGTTTTTCAGAATGCAGCGTTCACAATGTGGAAATTAACTTACTTGGAGCATAAACTAATGCCGATTTTGGATCAAAATTTTATTGAGTATAAAATTACAGTTAATGAAGATAAACCAATTTCTGAATCACATGTAAAAGAACTTATAGCTGAATTGCGTTGGCAATATAATAGATTTGCGATAATAACGCATGGTAAAGGTCATTATAGAGTTGTAAAATATTCATCAGTTGCAAATCATGCTGATAGAGTCTATGCTACTTTTAAAAGTAATAGCAAAAATGGTGTTAACATGGAATTTAATTTGCTAGATCAGAGGGTAATATGGCAGAATTGGTATGCTTTTACATCTTCAATGAAACAAGGAAATACACTTGACGTATGTAAGAAACTACTTTTTCAGAAAATGAAACAAGAGAAAAATCCGTTTAAAGGACTGTCAACTGATAGAAAGATGGACGAAGTATCACAAGTGGGAATTTAATTCGTTATCGATTTGAAAATGAGTGTAACGAAGCAAGAATA------------------
>EU708930_RVA/Dog-tc/USA/K9/1979/G3P3_N2_XXII
-------------------TCGCCGTTTGAGCCTTGCGGTGTAGCCATGGCTGAGCTAGCTTGCTTTTGTTATCCTCATTTGGAGAACGATAGCTATAAATTCATTCCATTTAATAGTTTAGCAGTAAAATGTATGTTGACTGCAAAAGTAGATAAAAAAGATCAGGACAAATTTTATAATTCAATAATTTATGGTATTGCTCCACCACCACAATTTAGAAAACGATATAATACAAGTGATAATTCAAGAGGAATGAATTATGAAACTTCAATGTTTAACAAAGTTGCTCTATTGATCTGTGAAGCGTTGAATTCAATTAAAGTCACACAGTCTGATATCGCAAACGTACTTGCGAGAGTAGTTTCAGTGAGACATTTAGAAAACCTGGTGTTGAGGAGAGAAAATCACCAAGATGTACTTTTTCACTCAAAAGAATTGCTGCTTAAATCGGTTCTAATAGCTATTGGTCACTCAAAGGAAATCGAAACTACTGCTACTGCTGAAGGAGGAGAAATTGTTTTTCAGAATGCAGCGTTCACAATGTGGAAATTAACTTACTTAGAGCATAAACTAATGCCAATTTTGGATCAAAATTTTATTGAATATAAAATTACAGTTAATGAAGATAAACCAATTTCTGAATCACATATAAAAGAACTTATAGCTGAATTGCGTTGGCAATATAATAAATTTGCGATAATAACGCATGGTAAAGGTCATTATAGAGTTGTGAAATACTCATCAGTTGCAAATCATGCTGATAGAGTCTATGCTACTTTTAAAAGTAATAGTAAAAATGGTGTTAACATGGAATTTAATTTGCTAGATCAGAGGATAATATGGCAGAATTGGTATGCTTTTACATCTTCAATGAAACAAGGAAATACACTTGACGTGTGTAAGAAACTACTTTTTCAGAAAATGAAACAAGAGAAAAATCCGTTTAAAGGACTGTCAACTGATAGAAAGATGGACGAAGTATCACAAGTGGGAATTTAATTCGTTATCGATTTGAAAGTGAGTGTAACGAAGCAAGAATA------------------
>GU937884_RVA/Goat-xx/BGD/GO34/1999/G6P1_N2_Distinct
GGCTTTTAAAGCGTCTCAGTCGCCGTTTGAGCCTTGCGGTGTAGCCATGGCTGAGCTAGCTTGCTTTTGCTATCCCCATTTGGAGAACGATAGCTATAAATTTATTCCGTTTAATAATTTGGCTATAAAATGTATGTTGACAGCAAAAGTAGAGAAGAAGGATCAGGATAAATTTTATAATTCAATAATCTATGGTATTGCGCCGCCACCACAATTTAAAAAACGCTATAATACAAATGATAACTCAAGAGGAATGAATTATGAAACTACAATGTTTAACAAGGTGGCGGTACTAGTTTGTGAAGCATTGAATTCAATTAAAGTCACGCAGTCTGATGTTGCGAGTGTACTTTCAAGAGTAGTTTCTGTAAGACATCTTGAGAATCTAGTGTTGAGAAGAGAAAATCATCAAGACGTTCTTTTCCACTCAAAAGAGCTACTACTCAAATCAGTTTTAATAGCTATTGGTCATTCAAAGGAGATTGAAACGACTGCCACTGCTGAAGGGGGAGAAATTGTTTTGCAAAATGCAGCATTCACGATGTGGAAGTTGACGTACTTGGAACATAAACTAATGCCAATTCTTGATCAAAATTTTATCGAGTATAAAATTACAGTAAATGAAGACAAACCAATTTCAGAATCACATGTGAAAGAACTTATTGCTGAATTACGGTGGCAATACAATAAATTTGCAGTAATTACGCATGGTAAAGGTCACTATAGAGTTGTGAAATACTCGTCAGTTGCAAATCATGCAGATCGAGTTTACGCTACTTTCAAGAGTAATAATAAAAACGGAGGTCTAATGGAGTTTAATTTACTTGACCAAAGAATAATATGGCAAAATTGGTATGCATTCACGTCTTCAATGAAACAAGGTAACACTCTTGATGTATGTAAAAAACTACTCTTCCAAAAAATGAAGCGAGAAAGTAATCCATTTAAGGGGCTGTCAACTGATAGAAAAATGGATGAAGTTTCTCAAATAGGAATTTAATTCGTTATCTGTTTGAAGGTGGGTATGGCGAAGTAAGAATAGAAAGCGCTTATGTGACC
>JN831205_RVA/Cow-wt/ZAF/1603/2007/G6P5_N2_Distinct
GGCTTTTAAAGCGTCTCAGTCGCCGTTTGAGCCTTGCGGTGTAGCCATGGCTGAGCTAGCTTGCTTTTGTTATCCCCATTTGGAGAACGATAGCTATAAATTTATTCCATTTAACAACTTGGCTATAAAATGCATGTTGACGGCAAAAGTAGACAGAAAAGATCAAGATAAATTCTATAATTCAATAATTTATGGTATTGCACCACCGCCACAATTCAAAAAACGCTATAATACAAATGACAATTCAAGAGGAATGAACTATGAGACTTCGATGTTCAATAAAGTGGCGGTACTAATTTGTGAAGCATTAAATTCAATTAAAGTTACACAATCTGATGTTGCGAATGTGCTCTCAAGAGTAGTTTCTGTAAGACATCTGGAAAATTTGGTGCTGAGGAGAGAAAATCATCAGGACGTGCTTTTTCACTCAAAAGAACTACTATTAAAATCAGTGTTAATAGCTATTGGTCACTCAAAAGAAATTGAAACAACTGCCACTGCTGAAGGAGGAGAAATCGTTTTTCAAAACGCTGCGTTTACGATGTGGAAATTGACGTATTTAGAACACAAATTAATGCCAATTTTGGACCAAAATTTCATTGAGTATAAGATTACAGTGAATGAAGATAAACCAATTTCAGAATCACATGTGAAAGAACTCATTGCTGAGTTGCGGTGGCAGTACAACAAGTTTGCGGTAATAACACACGGTAAAGGTCACTACAGAGTTGTCAAGTATTCGTCAGTTGCGAATCATGCAGATAGAGTTTATGCTACTTTTAAGAGTAATAATAAAAATGGAAATGTACTGGAATTTAATTTGTTAGACCAAAGGATAATTTGGCAAAACTGGTATGCATTTACGTCTTCAATGAAACAAGGTAATACTCTTGACATATGTAAGAAACTACTCTTCCAGAAGATGAAAAGAGAAAGTAATCCATTTAAAGGACTGTCAACTGATAGAAAGATGGATGAAGTTTCTCAAATAGGAATTTAATTCGTTATCGGTTTGAAGGTGGGTATGGCAGAGCAAGAATAGAAAGCGCTTATGTGACC
>EF672608_RVA/Human-tc/USA/Se584/1998/G6P9_N2_Distinct
----------------------------------------------ATGGCTGAGCTAGCTTGCTTTTGTTATCCCCATTTGGAGAACGATAGCTATAAATTTATTCCATTTAACAGTTTGGCTATAAAATGTATGTTGACAGCGAAAGTAGACAAAAAGGATCAGGATAAATTTTATAACTCAATAATTTATGGTATTGCACCACCAACACAATTCAAAAAACGTTACAACACGAGTGATAATTCAAGAGGAATGAACTATGAAACTCCAATGTTTAATAAGGTGGCGGCACTAATTTGTGAAGCGTTGAATTCAATTAAAGTTACTCAATCTGATATTGCGAGTGTACTTTCAAAAGTAGTTTCTGTAAGACATTTAGAGAATTTGGTGCTGAGAAAAGAGAATCATCAAGATGTACTTTTCCATTCAAAAGAGTTGTTGTTAAAATCAGTACTAATAGCTATTGGGCACTCAAAAGAAATTGAGACAACTGCTACCGCTGAAGGAGGAGAAATCGTTTTTCAAAATGCAGCTTTTACAATGTGGAAGTTGACGTACCTGGAGCATAAATTAATGCCAATTTTGGATCAAAACTTTATTGAATATAAAATCACGGTAAATGAAGATAAACCAATTTCAGAATCACATGTGAAGGAACTTATTGCTGAGTTGCGGTGGCAATACAATAAATTTGCAGTAATTACACATGGTAAAGGTCACTATAGAGTTGTAAAATATTCATCAGTTGCAAACCATGCGGATAGGGTTTATGCTACTTTCAAGAGCATTAATAAGAGTGGAAGTATGATGGAGTTTAATCTACTTGATCAAAGAATAATATGGCAGAACTGGTATGCGTTCACATCCTCGATGAAGCAAGGTAACACTCTTGAGATATGCAAGAAACTACTATTTCAAAAGATGAAACGAGAAAGTAATCCATTTAAAGGACTGTCAACTGATAGAAAGATGGATGAAGTTTCCCAAATAGGAATTTAA-----------------------------------------------------------
>FN665694_RVA/Human-wt/HUN/BP1062/2004/G8P14_N2_Distinct
GGCTTTTAAAGCGTCTCAGTCGCCGTTTGAGCCTTGCGGTGTAGCCATGGCTGAGCTAGCTTGCTTTTGCTATCCCCATTTGGAGAACGATAGCTATAAATTTATTCCATTTAATAATTTAGCTATAAAATGTATGTTGACAGCAAAAGTAGATAAAAAAGATCAAGATAAATTTTATAATTCAATAATCTATGGCATTGCGCCGCCACCACAATTTAAAAAACGTTATAACACAAATGATAATTCAAGAGGAATGAATTATGAGACTACAATGTTTAATAAGGTGGCAGTGCTAATTTGTGAAGCATTAAATTCGATTAAAGTTACACAATCTGATGTTGCAAGTGTACTTTCAAGAATAGTTTCAGTAAGACACCTTGAGAACCTAGTATTAAGGAGAGAGAATCATCAGGACGTTCTTTTTCACTCAAAAGAGCTACTACTCAAATCAGTTTTAATAGCTATTGGTCATTCAAAAGAGATTGAAACGACTGCCACTGCTGAAGGAGGAGAAATCGTTTTTCAGAATGCAGCATTTACGATGTGGAAGTTGACGTATCTAGAACATAAACTAATGCCAATTCTCGATCAAAACTTTATTGAGTATAAAATTACAGTGAATGAAGACAAACCAATTTCAGAGTCACATGTAAAAGAACTTATTGCTGAATTACGGTGGCAATATAATAAATTTGCAGTGATTACACATGGTAAAGGTCACTATAGAGTTGTAAAGTATTCGTCAGTTGCGAATCACGCAGATCGAGTTTATGCTACTTTCAAGAGTAATAACAAGAATGGAGGTGTACTGGAATTTAATTTGCTCGACCAGAGAATAATCTGGCAAAATTGGTACGCATTCACGTCATCAATGAAACAAGGTAATACTCTTGATGTGTGTAAGAAACTGCTCTTCCAAAAAATGAAGCGAGAAAGTAATCCATTTAAGGGTCTGTCAACTGATAGAAAGATGGATGAAGTTTCTCAAGTAGGAATTTAATTCGCTATCTGTTTGAGAGTGGGTATGGCGGAGTAAGAATTGAAAGCGCTTATGTGACC
>EF554133_RVA/Human-tc/ITA/PA169/1988/G6P14_N2_Distinct
GGCTTTTAAAGCGTCTCAGTCGCCGTTTGAGCCTTGCGGTGTAGCCATGGCTGAGCTAGCTTGCTTTTGTTATCCCCATTTGGAGAACGATAGCTATAAATTTATTCCATTTAATAATTTAGCTATAAAATGCATGTTGACAGCAAAAATAGACAAAAAAGATCAAGATAAATTCTATAATTCAATAATTTATGGTATTGCGCCACCGCCACAATTTAAAAAACGTTACAACACAAATGACAATTCAAGAGGTATGAATTACGAGAATTCAATGTTTAATAAGGTGGCGGTATTGATTTGCGAAGCATTGAATTCAGTTAAAGTTACTCAATCTGATGTTGCAAGTGTACTATCAAGAGTAGTTTCCGTACGACATTTAGAAAACTTAGTACTAAGAAGGGAAAATCATCAAGACGTGCTTTTTCATTCAAAAGAACTATTACTAAAATCAGTATTAATAGCTATTGGTCATTCAAAAGAAATCGAAACGACTGCTACCGCTGAAGGAGGAGAAATTGTTTTTCAAAATGCAGCATTTACGATGTGGAGATTAACATATTTGGAGCACAAACTAATGCCAATTCTAGATCAAAATTTTATTGAGTATAAAATTACAGTAAATGAAGACAAACCAATCTCAGAATCACATGTGAAGGAACTTATTGCTGAATTGCGATGGCAGTATAACAAATTTGCAGTAATCACTCATGGTAAAGGTCACTACAGAGTTGTAAAATATTCATCAGTTGCAAATCATGCAGATAGAGTTTACGCTACTTTCAAGAGTAACAATAAGAATGGAAATGTGCTGGAATTTAATTTACTAGACCAGCGAATAATATGGCAGAATTGGTATGCATTTACGTCTTCAATGAAACAAGGTAATACTCTTGATGTATGTAAGAGACTACTCTTTCAAAAGATGAAGCGGGAGAGTAATCCTTTTAAAGGACTGTCAACTGATAGAAAGATGGATGAAGTTTCTCAGGTAGGAATTTAATTCGTTATCGATTTGAAGATGGGTATAGCAAAGTAAGAATAGAAAGCGCTTATGTGACC
>KJ879455_RVA/Rat-wt/GER/KS-11-573/2011/G3P3_N2_Distinct
----------------------------------------------ATGGCTGAGCTAGCTTGCTTTTGTTACCCCCATTTGGAGAACGATAGCTATAAATTCATTCCATTTAATAGTCTAGCCATAAAATGTATGTTGACAGCAAAAGTAGATAGAAAGGACCAGGATAAATTTTATAATTCGATAATTTATGGTATTGCTCCGCCACCACAATTCAAGAAACGCTATAATACAAGTGATAACTCCAGAGGAATGAATTATGAGACTTCAATGTTTAATAAGGTGGCAATGTTAATTTGTGAGGCATTGAACTCAATCAAAGTTACACAATCAGATGTTGCAAATGTACTTGCAAGAGTAGTTTCAGTGAGACACTTGGAAAATCTGGTGTTGAGAAGAGAAAATCATCAAGACGTACTTTTCCATTCAAAAGAGTTGCTACTCAAATCAGTACTAATAGCTATTGGTCACTCAAAAGAAATTGAGACTACTGCCACTGCTGAAGGAGGAGAGATCGTTTTTCAGAACGCAGCATTTACTATGTGGAAGTTGACATATTTGGAGCACAAATTAATGCCAATTCTGGACCAGAACTTTATTGAATACAAAATTACAGTTAATGAAGATAAACCGATTTCTGAATCACACGTGAAAGAACTTATTGCCGAGTTGCGCTGGCAGTACAACAAATTTGCAGTAATAACACATGGTAAAGGTCACTATAGAGTTGTAAAGTATTCATCAGTTGCGAATCATGCTGATAGAGTCTATGCCACTTTCAAGAGTAATAATAAAAATGGTGTTAATCTAGAGTTCAATCTGCTAGACCATAGAGTAGTATGGCAAAATTGGTATGCCTTTACATCTTCAATGAAACAAGGAAACACTCTTGATGTGTGTAAGAAACTGCTCTTTCAGAAAATGAAGCAAGAAAAGAATCCATTCAAGGGACTGTCAACTGATAGAAAGATGGATGAAGTATCACAAGTAGGAATCTAA-----------------------------------------------------------
>JX406754_RVA/Human-tc/USA/Wa/1974/G1P8_N1_outgroup
GGCTTTTAAAGCGTCTCAGTCGCCGTTTGAGCCTTGCGGTGTAGCCATGGCTGAGCTAGCTTGCTTTTGTTATCCTCATTTAGAGAACGATAGTTATAAATTTATTCCTTTTAATAATTTAGCAATAAAATGTATGTTGACAGCTAAAGTAGAAAAAAAAGATCAAGACAAATTTTACAATTCTATTGTTTATGGAATTGCGCCACCTCCACAATTTAAAAAACGTTACAATACTAGTGATAATTCAAGAGGTATGAATTATGAAACAATTATGTTTAATAAAGTGGCCGTTTTAATCTGTGAAGCACTTAATTCAATTAAAATTACACAATCTGATGTCGCCAACGTTCTTTCGAGAGTAGTTTCTGTTAGACATTTGGAAAATCTAGTGTTAAGGAAAGAAAATCACCAGGATGTATTGTTTCATTCGAAAGAACTACTCTTAAAATCCGTTTTGATAGCTATTGGTCAATCAAAAGAAATTGAAACTACTGCTACTGCCGAAGGAGGAGAAATAGTATTTCAGAACGCAGCTTTTACTATGTGGAAATTGACATATTTAGATCATAAATTGATGCCTATTTTGGATCAGAATTTTATTGAATATAAAATTACACTGAATGAAGATAAACCAATTTCAGATGTATGTATTAAAGAACTTGTTGCTGAATTAAGATGGCAGTATAACAGATTTGCTGTAATAACACATGGTAAAGGTCACTATAGAGTTGTTAAATATTCATCAGTTGCTAATCATGCAGATAGAGTGTTTGCTACATATAAAAACAGTGCTAAGAGTGGTAATGTTATTGATTTTAACTTGTTAGACCAGAGAATTATTTGGCAAAATTGGTACGCATTCACGTCCTCAATGAAACAAGGTAACACACTCGATGTGTGCAAGAAACTGCTCTTTCAAAAGATGAAACAGGAGAAAAATCCGTTTAAAGGACTGTCAACTGATAGAAAGATGGATGAAGTCTCACATGTTGGAATTTAATTCACTTTCGATTCGAGAATGATGATGACGAAGCAAGAATAGAAAGCGCTTATGTGACC
