# Supplementary material for: Sub-genotype phylogeny of the non-G, non-P genes of genotype 2 Rotavirus A strains
Source: PLoS One. 2019 May 31;14(5):e0217422. doi: 10.1371/journal.pone.0217422 (PMC6544246; doi:10.1371/journal.pone.0217422)
Supplement: S1 File — (ZIP) [file pone.0217422.s002.zip › S1 File /Ref_seq_R2_final.txt]

>DQ870505_RVA/Human-tc/USA/DS-1/1976/G2P4_R2_I
GGCTATTAAAGCTATACAATGGGGAAGTATAATCTAATCTTGTCAGAATATTTGTCATTTATATATAATTCACAATCTGCAGTTCAAATTCCAATTTATTATTCTTCCAATAGTGAATTAGAGAGTAGATGCATAGAATTTCATTCCAAATGTTTAGAAAATTCGAAAAATGGTTTATCACTGAAGAAATTATTTAGTGAATACAGTGATGTTATTGAGAATGCTACATTATTATCAATATTATCGTACTCCTATGACAAGTACAACGCCGTTGAACGGAAATTAGTTAAATATGCAAAAAGTAAACCGTTAGAGGCAGATTTAACATTGAATGAACTAGACTATGAAAATAATAAAATAACATCTGAGTTATTTCCAACAGAAGAAGAATATACTGATTCATTGATGGATCCAGCAATTCTGACTTCCTTATCATCTAATTTGAACGCAGTCATGTTTTGGTTGGAAAAACACGAAAATGATACTGCTGAAAAGCTTAAAATTTATAAGAGAAGATTGGATTTATTTAGTATAGTAGCTTCAACTATAAACAAATATGGTGTGCCAAGACACAATGCAAAATATAGATATGAGTATGATGTGATGAAAGATAAACCATATTACTTAGTAACATGGGCGAATTCTTCGATCGAAATGTTAATGTCAGTCTTTTCTCATGAAGATTACTTAATTGCAAAAGAATTGATAGTATTATCATATTCTAATAGATCAACTTTAGCAAAGTTGGTGTCATCTCCAATGTCAATTTTAGTCGCTTTAGTGGATATTAATGGAACGTTTATTACGAATGAGGAGTTAGAATTAGAATTTTCAAATAAATATGTACGAGCCATAGTGCCCGATCAAACATTTGATGAACTAAAACAAATGCTCGATAATATGAGGAAAGCTGGATTGGTTGACATACCTAAGATGATACAAGACTGGTTAGTTGATTGTTCAATTGAAAGATTTCCATTAATGGCTAAAATATACTCATGGTCATTTCACGTTGGATTCAGAAAGCAAAAAATGTTAGATGCTGCTCTAGACCAATTAAAAACTGAGTATACAGAAAATGTAGATGATGAAATGTATCGTGAATATACTATGTTGATAAGAGATGAAGTTGTTAAGATGCTTGAAGAATCAGTAAAACATGACGACCATTTGTTACAAGATTCTGAATTAGCTGGATTGCTATCAATGTCGTCGGCATCAAATGGAGAATCTAGACAGCTTAAATTTGGCAGAAAGACGATTTTTTCAACTAAAAAGAACATGCATGTAATGGATGATATGGCTAATGGAAGATACACTCCAGGCATAATTCCACCTGTGAATGCTGATAAGCCAATACCGTTAGGAAGAAGAGATGTACCAGGAAGAAGAACTAGGATAATATTTATATTACCATATGAGTATTTTATAGCACAGCATGCTGTGGTTGAGAAAATGTTAATTTATGCGAAACATACTAGAGAATATGCTGAATTTTATTCACAATCAAACCAGCTCTTATCATATGGTGATGTCACACGTTTCCTTTCCAACAATTCTATGGTATTGTACACAGACGTATCTCAATGGGATTCATCTCAACATAATACGCAACCATTTAGAAAAGGAATAATAATGGGGTTAGATATATTAGCTAACATGACTAATGATGCTAGAGTCATCCAGACACTAAATCTATATAAACAAACGCAAATTAATTTGATGGACTCATATGTTCAAATACCAGATGGCAATGTTATTAAGAAAATACAGTATGGAGCCGTAGCATCAGGAGAAAAACAAACTAAAGCAGCTAACTCTATAGCAAATCTAGCATTAATTAAGACTGTCTTATCACGTATCTCTAACAAATACTCATTCATCACAAAAATAATAAGAGTTGACGGCGATGATAACTATGCTGTACTACAGTTTAACACAGAAGTGACCAAACAAATGGTTCAAGATGTATCAAATGACGTGAGAGAAACTTACGCACGAATGAACGCTAAAGTCAAAGCTCTAGTATCCACAGTAGGAATAGAAATAGCCAAAAGGTATATTGCAGGAGGAAAAATATTTTTTAGAGCCGGAATAAATTTACTTAATAATGAAAAAAGAGGACAAAGTACGCAATGGGATCAAGCAGCAGTTCTTTATTCTAACTATATTGTAAATAGACTTAGGGGTTTTGAGACTGATAGAGAATTTATTCTAACTAAAATAATGCAAATGACGTCAGTTGCTATTACTGGATCGTTAAGACTTTTTCCCTCTGAACGCGTATTAACCACAAACTCTACGTTTAAAGTATTCGATTCAGAAGATTTTATCATAGAGTATGGAACAACTGATGATGAAGTGTATATACAAAGAGCATTTATGTCTTTATCAAGTCAGAAATCAGGAATAGCTGATGAAATATCTGCGTCATCAACGTTTAAAAATTACGTGTCTAAATTATCAGAACAATTACTTTTTTCAAAAAATAATATAGTATCTAGAGGAATAGCTTTAACTGAAAAAGCGAAATTGAATTCGTATGCACCAATATCACTCGAGAAGAGACGTGCGCAAATATCAGCTTTATTAACAATGCTACAAAAACCAGTCACTTTTAAATCGAGCAAAATAACGATAAACGATATACTTAAAGATATAAAACCGTTTTTCACATTGAGTGAAGCACATTTACCAATGCAGTATCAAAAGTTCATGCCAAACTTGCCGGAAAACGTACAATACATAATTCAGTGTATAGGGTCAAGAACTTATCAGATTGAAGATGATGGTTCAAAATCAGCAATCTCCCGGCTTATATCAAAGTATTCAGTTTATAAACCATCAATTGAGGAGCTGTATAAAGTAATTTCACTACATGAAAATGAAATACAATTGTATTTAATTTCACTAGGCATACCAAAAATAGATGCTGATACATATGTCGGGTCAAAGATTTATTCTCAAGATAAATATAGGATACTGGAATCATATGTATATAATCTGTTATCTATCAATTATGGATGTTATCAATTATTTGACTTTAATTCACCGGACTTAGAAAAGCTGATTAGAATACCGTTCAAAGGAAAGATACCAGCTGTCACATTTATATTACATTTATACGCTAAATTAGAAGTTATAAACTACGCGATTAAGAATGGTTCATGGATAAGTCTATTTTGTAACTACCCAAAATCAGAAATGATAAAGTTATGGAAGAAAATGTGGAATATTACGTCGTTACGTTCGCCATACACTAATGCAAACTTCTTTCAAGATTAGAACGCTTAGATGTGACC-
>KC443587_RVA/Human-wt/AUS/CK20001/1977/G2P4_R2_I
-----------------AATGGGGAAGTATAATCTAATCTTGTCAGAGTATTTATCATTTATATATAATTCACAATCTGCAGTCCAAATTCCAATTTATTATTCTTCCAATAGTGAATTAGAGAGTAGATGTATAGAATTTCATTCTAAATGTTTAGAAAATTCGAAAAATGGTTTATCACTGAAGAAATTATTTAGTGAATACAGTGATGTTATTGAGAATGCTACATTATTATCAATATTATCGTACTCCTATGACAAGTACAACGCCGTTGAACGGAAATTAGTTAAATATGCAAGAAGTAAACCGTTAGAGGCAGATTTAACATTGAATGAACTAGACTATGAAAATAATAAAATAACATCTGAGTTATTTCCAACAGAAGAAGAATATACTGATTCATTGATGGATCCAGCAATTCTGACTTCCTTATCATCCAATTTGAACGCAGTCATGTTTTGGTTGGAAAAACACGAAAATGATACTGCTGAAAAGCTTAAAATTTACAAGAGAAGATTGGATTTATTTAGTATAGTAGCCTCAACTGTAAACAAATATGGTGTGCCAAGACACAATGCAAAATATAGATACGAGTATGATGTGATGAAAGATAAACCATATTACTTAGTAACATGGGCGAATTCTTCGATTGAAATGTTAATGTCAGTCTTTTCTCATGAAGATTACTTAATTGCAAAAGAATTGATAGTATTATCATATTCTAATAGATCAACTTTAGCAAAGTTGGTGTCATCTCCAATGTCAATTTTAGTCGCTTTAGTGGATATTAATGGAACGTTTATTACGAATGAGGAGTTAGAATTAGAATTTTCAAATAAATATGTACGGGCCATAGTGCCCGATCAAACATTTGATGAACTAAAACAAATGCTCGATAATATGAGGAAAGCTGGATTGGTTGACATACCTAAGATGATACAAGACTGGTTAGTTGATTGTTCAATTGAAAGATTTCCATTAATGGCTAAAATATACTCATGGTCATTTCACGTTGGATTCAGAAAGCAAAAAATGTTAGATGCTGCTTTAGACCAATTAAAAACTGAGTACACAGAAAATGTAGATGATGAAATGTATCGTGAATATACTATGTTGATAAGAGATGAAGTTGTTAAGATGCTTGAAGAATCAGTAAAACATGATGATCATTTGTTACAAGATTCTGAATTAGCTGGATTGCTATCAATGTCATCGGCATCAAATGGAGAATCTAGACAACTTAAATTTGGCAGAAAGACGATTTTTTCAACTAAAAAGAACATGCATGTAATGGATGATATGGCTAATGGAAGATACACTCCAGGCATAATTCCACCTGTGAATGCTGATAAGCCAATACCGTTAGGAAGAAGAGATGTACCAGGAAGAAGAACTAGGATAATATTTATATTGCCGTATGAGTATTTTATAGCACAGCATGCTGTAGTTGAGAAAATGTTGATTTATGCGAAACATACTAGAGAATATGCTGAATTTTATTCACAATCAAACCAGCTATTATCATACGGTGATGTCACACGTTTCCTTTCCAACAATTCTATGGTATTGTACACAGACGTATCTCAATGGGATTCATCTCAACATAATACGCAACCATTTAGGAAAGGAATAATAATGGGGTTAGACATATTAGCTAACATGACTAATGATGCCAAAGTCATTCAGACACTAAATTTATATAAACAAACGCAAATTAATTTGATGGACTCATATGTTCAAATACCAGATGGCAATGTTATTAAGAAAATACAGTATGGAGCTGTAGCATCAGGAGAAAAACAAACTAAAGCAGCTAACTCTATAGCAAATCTAGCATTAATTAAGACTGTCTTATCACGTATCTCTAACAAATACTCATTCATCACAAAAATAATAAGAGTTGACGGCGATGATAACTATGCTGTATTACAGTTTAACACGGAAGTGACCAAACAAATGGTTCAAGATGTATCAAATGACGTGAGAGAAACTTACGCACGAATGAACGCTAAAGTCAAAGCTCTAGTATCCACAGTAGGAATAGAAATAGCCAAACGGTATATTGCAGGAGGAAAAATATTTTTTAGAGCCGGAATAAATTTACTTAATAATGAAAAAAGAGGACAAAGTACGCAATGGGATCAAGCAGCAGTTCTTTATTCTAACTATATTGTAAATAGACTTAGGGGTTTTGAGACTGATAGAGAATTTATTCTAACTAAAATAATGCAAATGACGTCAGTTGCTATTACTGGATCGTTAAGACTTTTCCCTTCTGAACGCGTATTAACCACGAACTCTACATTTAAAGTATTTGATTCAGAAGATTTTATCATAGAGTATGGAACAACTGATGATGAAGTGTATATACAAAGAGCATTTATGTCTTTAGCAAGTCAGAAATCAGGAATAGCTGATGAAATATCTGCGTCATCAACGTTTAAAAATTACGTGTCTAAATTATCAGAACAATTACTTTTTTCAAAAAATAATATAGTATCTAGAGGAATAGCTTTGACTGAAAAAGCGAAATTGAATTCGTATGCACCAATATCACTCGAGAAGAGACGTGCGCAAATATCAGCTTTATTAACAATGCTACAAAAACCAGTCACTTTTAAATCAAGCAAAATAACGATAAATGATATACTTAAAGATATAAAACCGTTTTTCACATTGAGTGAAGCACATTTACCAATGCAATATCAAAAGTTCATGCCAAACTTGCCGGAAAACGTACAATACATAATTCAGTGTATAGGGTCAAGAACTTATCAGATTGAAGATGATGGTTCAAAATCAGCAATCTCCCGGCTTATATCAAAGTATTCAGTTTATAAACCATCAATTGAGGAACTGTATAAAGTGATTTCACTACATGAAAATGAAATACAATTGTATTTAATTTCACTAGGCATACCAAAAATAGATGCTGATACATACGTCGGGTCAAAGATTTATTCTCAAGATAAATATAGGATACTGGAATCATATGTATATAATTTGTTATCTATCAATTATGGATGTTATCAATTATTTGACTTTAATTCGCCGGACTTAGAAAAGCTGATTAGAATACCGTTCAAAGGAAAGATACCAGCTGTCACATTTATATTACATTTATACGCTAAATTAGAAGTTATAAACTACGCGATTAAGAATGGTTCATGGATAAGTCTATTTTGTAACTACCCAAAATCAGAAATGATAAAGTTATGGAAGAAAATGTGGAATATTACGTCGTTACGTTCGCCATACACTAATGCAAACTTCTTTCAAGATTAGAGT---------------
>LC001939_RVA/Human-wt/JPN/83A001/1983/G2P4_R2_I
---------------------------------------------GAATATTTATCATTTATATATAATTCACAATCTGCAGTTCAAATTCCAATTTATTATTCTTCCAATAGTGAATTAGAGAGTAGATGCATAGAATTTCATTCTAAATGTTTAGAAAATTCGAAAAATGGTTTATCACTGAAAAAATTATTTAGTGAATACAGTGATGTTATTGAGAATGCTACATTATTATCAATATTATCGTACTCCTATGACAAGTACAACGCCGTTGAACGGAAATTAGTTAAATATGCAAAAAGCAAACCATTAGAGGCAGATTTAACATTGAATGAACTAGACTATGAAAATAATAAAATAACGTCTGAGTTATTTCCAACAGAAGAAGAATATACTGATTCATTGATGGATCCAGCAATTCTGACTTCCTTATCATCTAATTTGAACGCAGTCATGTTTTGGTTAGAAAAACACGAAAATGATACTGCTGAAAAGCTTAAAATTTATAAGAGAAGATTGGATTTATTTAGTATAGTAGCCTCAACTGTAAACAAATATGGTGTGCCAAGACACAATGCAAAATATAGATACGAGTATGATGTGATGAAAGATAAACCATATTACTTAGTAACATGGGCGAATTCTTCGATTGAAATGTTAATGTCAGTCTTTTCTCATGAAGATTACTTAATTGCAAAAGAATTGATAGTATTATCATATTCTAATAGATCAACTTTAGCAAAATTGGTGTCATCTCCAATGTCAATTTTAGTCGCTTTAGTGGATATTAATGGAACGTTTATTACGAATGAGGAGTTAGAATTAGAATTTTCAAATAAATATGTACGAGCCATAGTACCCGATCAAACATTTGATGAACTAAAACAAATGCTCGATAATATGAGGAAAGCTGGATTGGTTGACATACCTAAGATGATACAAGACTGGTTAGTTGATTGTTCAATCGAAAAATTTCCATTAATGGCTAAAATATACTCATGGTCATTTCACGTTGGATTCAGAAAGCAAAAAATGTTAGATGCTGCTCTAGACCAATTAAAAACTGAGTACACAGAAAATGTAGATGATGAAATGTATCGTGAATATACTATGTTGATACGAGATGAAGTTGTTAAGATGCTTGAAGAATCAGTAAAACATGATGACCATTTGTTACAAGATTCTGAATTAGCTGGATTGCTATCAATGTCATCGGCATCAAATGGAGAATCTAGACAGCTTAAATTTGGCAGAAAGACGATTTTTTCAACTAAAAAGAACATGCATGTAATGGATGATATGGCTAATGGAAGATACACTCCAGGCATAATTCCACCTGTGAATGCTGATAAGCCAATACCGTTAGGAAGAAGAGATGTACCAGGAAGAAGAACTAGGATAATATTTATATTACCGTATGAGTATTTTATAGCACAACATGCTGTGGTTGAGAAAATGTTGATTTATGCGAAACATACTAGAGAATATGCTGAATTTTATTCACAATCAAACCAGCTCTTATCATATGGTGATGTCACACGTTTCCTTTCCAACAATGCTATGGTATTATACACAGATGTATCTCAATGGGATTCATCTCAACATAATACGCAACCATTTAGGAAAGGAATAATAATGGGGTTAGACATATTAGCTAATATGACTAATAATGCTAAAGTCATTCAGACACTAAATCTATATAAACAAACACAAATTAATTTGATGGACTCATATGTTCAAATACCAGATGGTAATGTTATTAAGAAAATACAGTATGGAGCTGTAGCATCAGGAGAAAAACAAACTAAAGCAGCTAACTCTATAGCAAATCTAGCACTAATTAAGACTGTCTTATCACGTATCTCTAACAAATACTCATTCGTCACAAAAATAATAAGAGTTGACGGTGATGATAACTATGCTGTATTACAGTTTAACACGGAAGTGACCAAACAAATGGTTCAAGATGTATCAAATGACGTGAGAGAAACTTATGCACGAATGAACGCTAAAGTCAAAGCTCTAGTATCCACAGTAGGAATAGAAATAGCCAAAAGGTATATTGCAGGAGGAAAAATATTTTTTAGAGCCGGAATAAATTTACTTAATAATGAAAAAAGAGGACAAAGTACGCAATGGGATCAAGCAGCAGTTCTTTATTCTAACTATATCGTAAATAGACTTAGGGGTTTTGAGACTGATAGAGAATTTATTCTAACTAAAATAATGCAAATGACATCAGTTGCTATTACTGGATCGTTAAGACTTTTTCCCTCTGAACGCGTGTTAACCACGAACTCTACATTTAAAGTATTTGATTCAGAAGATTTTATCATAGAGTATGGAACAACTGATGATGAAGTGTATATACAAAGAGCATTTATGTCTTTATCAAGTCAGAAATCAGGAATAGCTGATGAAATATCTGCATCATCAACGTTTAAAAATTACGTGTCTAAATTATCAGAACAATTACTTTTTTCAAAAAATAATATAGTATCTAGAGGAATAGCTTTGACTGAAAAAGCGAAATTGAATTCGTATGCACCAATATCACTCGAGAAGAGACGTGCGCAAATATCAGCTTTATTAATAATGCTACAAAAACCAGTCACTTTTAAATCAAGCAAAATAACGATAAACGATATACTTAAAGATATAAAACCGTTTTTCACATTGAGTGAAGCACATTTACCAATGCAGTATCAAAAGTTCATGCCAAACTTGCCGGAAAACGTACAATACATAATTCAGTGTATAGGGTCAAGAACTTATCAGATTGAAGATGATGGTTCAAAATCAGCAATATCCCGGCTTATATCAAAGTATTCAGTTTATAAACCATCAATTGAGGAACTGTATAAAGTAATTTCACTACATGAAAATGAAATACAATTGTATTTAATTTCATTAGGCGTACCAAAAATAGATGCTGATACATACGTCGGGTCAAAGATTTATTCTCAAGATAAATATAGGATACTGGAATCATATGTATATAATTTGTTATCTATCAATTATGGATGTTATCAATTATTTGACTTTAATTCACCGGACTTAGAAAAGCTGATTAGAATACCGTTCAAAGGAAAGATACCAGCTGTCACATTTATATTACATTTATACGCTAAATTAGAAGTTATAAACTACGCGATTAAAAATGGTTCATGGATAAGTCTATTTTGTAACTACCCAAAATCAGAAATGATAAAGTTGTGGAAGAAAATGTGGAATATTACGTCATTACGTTCGCC-------------------------------------------------
>JF304926_RVA/Human-tc/KEN/AK26/1982/G2P4_R2_II
GGCTATTAAAGCTGTACAATGGGGAAGTATAATCTAATCTTGTCAGAATATTTATCATTTATATACGATTCACAATCTGCAGTTCAAATTCCGATTTATTATTCTTCCAATAGTGAACTGGAAAGTAGATGTATTGAATTTCATTCTAAATGTTTGGAAAATTCAAAAAATGGACTGTCACTAAAGAAACTCTTCATAGAATACAATGACGTTATAGAAAATGCTACATTGCTATCAATTCTATCATACTCATATGATAAATACAATGCTGTTGAAAGAAAATTAGTTAAGTATGCAAGAGGGAAACCATTAGAAGCAGATTTAACAGTAAATGAATTAGATTATGAAAATAATAAAATAACCTCTGAGCTATTTCCAACAGCGGAAGAGTACACCGATTCACTAATGGATCCAGCGATTCTAACGTCCTTGTCATCCAATTTAAATGCAGTTATGTTCTGGTTAGAAAAACATGAAAATGATACAGCTGAAAAGCTTAAGATTTATAAAAGAAGATCAGATTTATTTACTATAGTTGCATCAACAGTGAATAAATACGGTGTGCCAAGACATAACGCAAAATATAGATATGAATATGATGTGATGAAGGACAAACCATATTACTTAGTAACATGGGCGAACTCTTCAATTGAGATGTTGATGTCGGTTTTTTCTCACGAGGACTATTTAATTGCGAGAGAACTGATAGTACTATCATATTCTAATAGATCGACTCTGGCGAAATTAGTCTCATCACCGATGTCAATTCTTGTAGCATTAGTAGATATTAATGGAACGTTCATTACAAACGAAGAGTTAGAATTAGAATTTTCAAACAAATATGTACGAGCCATAGTGCCGGATCAAACATTTGATGAACTAAACCAAATGCTTGATAATATGAGAAAAGCTGGATTAGTTGATATACCAAAAATGATACAGGATTGGTTGACAAATTGTTCTATCGAAAAATTTCCATTAATGGCTAAAATATATTCATGGTCATTTCACGTTGGATTTAGAAAACAAAAAATGTTGGATGCTGCGTTAGATCAATTGAAAACTGAATATACAGAAGATGTGGATGAAGAAATGTATCGCGAATACACAATGCTAATAAGAGATGAAGTTGTCAAAATGCTTGAGGAACCGGTGAAACATGATGATCACTTATTACAGGATTCTGAATTAGCTGGTTTACTATCAATGTCATCAGCATCAAATGGTGAGTCCAGACAGCTTAAATTTGGTAGAAAAACAATTTTTTCAACCAAAAAGAATATGCACGTGATGGATGATATGGCTAATGGAAGATATACACCAGGTATAATACCACCAGTAAATGTTGACAAACCAATTCCATTAGGGAGGAGAGATGTACCGGGAAGAAGAACCAGAATCATATTTATATTGCCATATGAGTATTTTATAGCGCAACACGCTGTAGTTGAAAAAATGTTAATATATGCAAAACACACTAGAGAATATGCTGAGTTTTATTCACAATCGAATCAGCTACTATCATACGGTGATGTTACGCGATTTCTATCTAATAATGCCATGGTGCTATATACAGATGTATCTCAATGGGATTCATCCCAGCACAATACGCAACCATTCAGGAAGGGAATAATAATGGGATTAGATATATTAGCCAACATGACTAATGATGCTAGAGTTATTCAGACACTAAATTTGTATAAACAAACACAGATTAATTTAATGGATTCATACGTTCAAATACCAGATGGTAACGTTATTAAGAAAATACAATATGGAGCTGTAGCATCAGGAGAAAAGCAGACGAAAGCAGCGAATTCAATAGCAAACCTGGCACTGATTAAAACAGTTCTATCACGTATATCTAATAAATACTCATTTGCCACAAAGATAATAAGAGTTGATGGTGATGACAACTACGCCGTATTGCAATTTAATACAGAAGTGACTAAACAGATGATTCAAGATGTATCAAATGACGTAAGAGAAACTTATGCACGTATGAATGCTAAAGTTAAAGCTTTAGTGTCCACAGTAGGAATAGAGATAGCTAAAAGGTATATTGCAGGTGGAAAGATATTTTTTAGAGCAGGAATAAATCTACTTAACAATGAAAAGAGAGGACAGAGTACACAATGGGACCAAGCAGCGGTTCTATACTCAAATTACATTGTGAATAGACTTCGAGGGTTTGAAACTGATAGAGAATTTATACTGACCAAAATAATGCAAATGACGTCGGTTGCTATCACTGGATCATTAAGACTTTTCCCTTCGGAACGTGTATTGACCACAAATTCTACATTTAAAGTATTTGATTCAGAAGACTTTATTATAGAATATGGGACAACTGACGATGAAGTGTATATACAAAGAGCGTTCATGTCACTATCAAGTCAAAGATCGGGAATAGCTGATGAAATAGCTGCATCAACAACATTTAAAAATTACGTATCAAAACTATCAGAGCAGTTACTTTTTTCAAAGAACAATATAGTATCCAGGGGAATAGCTTTGACTGAGAAAGCGAAATTGAATTCATATGCACCAATATCACTTGAAAAGAGACGTGCACAGATATCAGCACTACTAACAATGTTACAGAAACCAGTTACATTTAAATCAAGTAAAATAACAATAAATGATATACTTGGAGATATAAAACCATTTTTTACGATAAGTGAAGCACATTTACCGATACAGTATCAGAAATTTATGCCAACATTACCAGAAAACGTACAATATATAATTCAGTGCATAGGATCAAGAACTTATCAAATTGAAGATGACGGCTCAAAGTCAGCAATATCTCGTTTAATATCAAAATATTCAGTTTATAAACCGTCAATTGAAGAGCTGTATAAAGTAATTTCATTACATGAAAATGAAATACAATTATATTTAATTTCACTAGGCATACCAAAAATAGATGCTGATACATATGTAGGATCAAAGATCTATTCTCAAGATAAGTATAGGATACTAGAATCATACGTGTATAACCTATTATCTATTAATTATGGATGTTATCAATTATTTGACTTTAATTCACCAGATTTAGAAAAGTTAATCAGAATACCGTTTAAGGGAAAGATACCAGCTGTTACTTTCATACTGCATTTGTATGCTAAACTAGAAGTTATAAATTACGCTATTAAGAATGGTTCATGGATAAGTGTGTTCTGTAATTATCCAAAATCGGAAATGATAAAACTATGGAAGAAAATGTGGAACATTACATCGTTGCGATCACCATATTCTAATGCGAATTTCTTTCAAGATTAGAGTGCTTAGATGTGACC-
>DQ146693_RVA/Human-tc/PHL/L26/1987/G12P4_R2_II
GGCTATTAAAGCTATACAATGGGGAAGTATAATCTAATCTTGTCAGAATATTTATCATTTATATATAATTCACAATCTGCAGTTCAAATTCCGATTTATTATTCTTCCAATAGTGAACTGGAAAGTAGATGTATTGAATTTCATTCTAAATGTTTGGAAAATTCAAAAAATGGACTGTCACTAAAGAAACTCTTCATAGAATACAATGACGTTATAGAAAATGCTACGTTGTTATCAATTTTATCATACTCATATGATAAATACAATGCCGTTGAAAGAAAATTAGCTAAGTATGCAAGAGGGAAACCATTAGAAGCAGACTTAACAGTAAATGAATTAGATTATGAAAATAATAAAATAACCTCTGAGCTATTTCCAACAGCGGAAGAGTACACTGATTCACTAATGGATCCAGCGATTCTAACATCCTTGTCATCCAATTTAAATGCAGTTATGTTCTGGTTAGAAAAACATGAGAATGATACAGCTGAAAAGCTTAAGATTTATAAAAGAAGATTAGATTTATTTACTATAGTTGCATCAACGGTGAATAAATACGGTGTACCAAGACATAACGCAAAATATAGATATGAATATGATGTGATGAAGGACAAACCATATTACTTAGTAACATGGGCGAACTCTTCAATTGAGATGTTGATGTCGGTTTTTTCTCACGAGGACTATTTAATCGCGAGAGAACTGATAGTACTATCATATTCTAATAGATCAACTCTGGCGAAATTAGTCTCATCACCGATGTCAATTCTTGTAGCATTAGTAGATATTAATGGAACATTCATTACAAACGAAGAGTTAGAATTAGAATTTTCAAATAAATATGTACGAGCTATAGTGCCGGATCAAACATTTAATGAACTGAACCAAATGCTTGATAATATGAGAAAAGCTGGATTAGTTGACATACCAAAAATGATACAGGATTGGTTGACAGATTGCTCTATCGAAAAATTTCCACTAATGGCTAAAATATATTCATGGTCATTTCATGTTGGATTTAGGAAACAGAAAATGTTAGATGCTGCGTTAGACCAATTAAAAACTGAATATACAGAAGATGTAGATGAAGAGATGTATCGAGAATACACAATGCTAATAAGAGATGAAGTTGTTAAAATGCTCGAGGAACCGGTGAAACATGATGATCACTTATTACAAGACTCTGAATTAGCTGGTTTACTATCAATGTCGTCAGCATCAAATGGTGAATCCAGACAGCTTAAATTTGGTAGAAAAACAATTTTTTCAACCAAAAAGAATATGCACGTTATGGATGATATGGCTAATGGAAGATATACACCAGGTATAATACCACCAGTAAATGTTGACAAACCAATACCATTAGGGAGGAGAGACGTACCGGGAAGAAGAACCAGAATCATATTTATATTGCCATATGAGTATTTTATAGCGCAACACGCTGTAGTTGAAAAAATGCTAATATATGCAAAGCACACTAGAGAATATGCTGAGTTTTATTCACAATCGAATCAACTGCTATCATACGGTGATGTCACGCGATTTCTATCTAATAATGCCATGGTGCTATATACAGATGTATCTCAATGGGATTCATCCCAACACAATACACAACCATTCAGGAAGGGAATAATAATGGGATTAGATATATTAGCTAATATGACTAACGATACTAGAGTCATTCAGACACTAAATTTATATAAACAAACACAGATTAATTTAATGAATTCATACGTTCAAATACCAGATGGTAACATTATTAAGAAAATACAATATGGAGCTGTAGCATCAGGAGAAAAGCAGACGAAGGCAGCGAATTCAATAGCAAACTTGGCACTGATTAAAACAGTTCTATCACGTATATCTAATAAATACTCGTTTGTAACAAAAATAATAAGAGTTGATGGTGATGACAACTATGCTGTATTGCAATTTAATACAGAAGTGACTAAACAGATGGTTCAAGATGTATCAAATGATGTAAGAGAAACTTATGCACGTATGAATGCTAAAGTTAAAGCTTTAGTGTCCACAGTAGGAATAGAGATAGCTAAAAGATATATTGCAGGTGGAAAGATATTTTTTAGAGCAGGAATAAACCTACTTAACAATGAAAAAAGAGGACAGAACACACAATGGGACCAAGCAGCAGTTCTATATTCAAATTACATTGTGAATAGACTTCGAGGGTTCGAAACTGATAGAGAATTTATACTGACCAAAATAATGCAAATGACGTCAGTTGCTATCACTGGATCATTAAGACTTTTCCCTTCGGAACGTGTATTAACCACAAATTCTACATTTAAAATATTTGATTCAGAAGACTTTATTATAGAATATGGGACAACAGACGATGAAGTGTATATACAAAGAGCTTTTATGTCACTATCAAGTCAAAGATCGGGAATAGCTGATGAAATAGCTGCATCAACAACATTTAAAAATTACATATCAAAATTATCAGAGCAGTTACTTTTTTCAAAGAACAATATAGTATCTAAGGGAATAGCTTTGACTGAGAAAGCAAAATTAAATTCATATGCACCAATATCACTTGAAAAGAGACGTGCACAGATATCAGCACTACTAACAATGTTACAGAAACCAGTTACATTTAAATCAAGTAAAATAACAATAAATGATATACTTAGAGATATAAAACCATTTTTTACGTTAAGGGAAGCACATTTACCGATACAGTATCAGAAATTTATGCCAACGTTACCAGAAAACGTACAATATATAATTCAGTGTATAGGATCAAGAACTTATCAAATTGAAGATGACGGCTCAAAGTCAGCAATATCTCGTTTAATATCAAAATATTCAGTTTATAAACCTTCAATTGAAGAGCTGTATAAAGTAATTTCATTACATGAAAATGAAATACAATTATATTTAATTTCACTAGGCATACCAAAAATAGATGCTGATACATATGTAGGGTCAAAAATCTATTCTCAAGATAAGTATAGGATATTAGAATCATACGTATATAACCTATTATCTATTAATTATGGATGTTATCAATTGTTTGATTTTAATTCGCCAGATTTAGAAAAGTTAATCAGAATACCATTTAAAGGAAAGATACCAGCTGTTACTTTTATACTACATTTGTATGCTAAACTAGAAATTATAAACTACGCTATTAAGAATGGTTCATGGATAAGTTTGTTCTGTAATTATCCAAAATCGGAAATGATAAAACTATGGAAGAAAATGTGGAACATTACATCGTTGCGATCACCATATACTAATGCGAATTTCTTTCAAGATTAGAGCGCTTAGATGTGACC-
>JF304915_RVA/Human-tc/KEN/D205/1989/G2P4_R2_II
GGCTATTAAAGCTGTACAATGGGGAAGTATAATCTAATCTTGTCAGAGTATTTATCATTTATATACAATTCACAATCTGCAGTTCAAATTCCGATTTATTATTCTTCCAATAGTGAACTGGAAAGTAGATGTATTGAATTTCATTCTAAATGTTTGGAAAATTCAAAAAATGGACTGTCGCTAACGAAACTCTTCATAGAATATAATGACGTTATAGAAAATGCTACGTTGTTATCAATTCTATCATACTCATATGACAAATACAATGCCGTTGAAAGAAAATTAGTTAAGTATGCAAGAGGGAAACCATTAGAAGCAGACTTAACAGTAAATGAATTAGATTATGAAAATAATAAAATAACCTCTGAGCTATTTCCAACAGCGGAAGAGTATACTGATTCACTAATGGATCCAGCGATTCTAACATCCTTGTCATCCAATTTAAATGCAGTTATGTTCTGGTTAGAAAAACATGAAAATGATGCAGCTGAAAAGTTTAAGATTTATAAAAGAAGATTAGATTTATTTACTATAGTTGCATCAACGGTGAATAAATACGGTGTACCAAGACATAACGCAAAATATAGATATGAATATGATGTAATGAAGGACAAACCATATTACTTAGTAACATGGGCGAACTCTTCAATTGAGATGTTGATGTCGGTTTTTTCTCACGAGGACTATTTAATCGCAAGAGAACTAATAGTACTATCATATTCTAATAGATCAACCTTGGCGAAATTAGTCTCATCACCGATGTCAATTCTTGTAGCATTAGTAGATATTAATGGAACATTCATTACAAACGAAGAATTAGAATTAGAATTTTCAAATAAATATGTACGAGCCATAGTGCCGGATCAAACATTTGATGAACTAAACCAAATGCTTGATAATATGAGAAAAGCTGGATTAGTTGACATACCAAAAATGATACAGGATTGGTTGACAGATTGTTCCATCGAAAAATTTCCACTAATGGCTAAAATATACTCATGGTCATTTCATGTTGGATTCAGGAAACAGAAAATGTTGGATGCTGCGCTAGACCAATTGAAAACTGAATATACAGAAGATATAGATGAAGAGATGTATCGAGAATATACAATGCTAATAAGAGATGAAGTTGTCAGAATGCTCGAGGAACCGGTGAAACATGATGATCACTTATTACAGGACTCTGAATTAGCTGGTTTACTATCAATGTCGTCAGCGTCAAATGGTGAGTCCAGACAGTTTAAATTTGGTAGGAAAACAATTTTTTCAACCAAAAAGAATATGCACGTGATGGATGATATGGCTAATGGAAGATATACACCAGGTATAATACCACCAGTAAATGTTGACAAACCAATACCATTAGGGAGGAGAGACGTACCGGGAAGAAGAACCAGAATCATATTTATATTGCCATATGAGTATTTTATAGCGCAGCACGCTGTAGTTGAAAAAATGCTAATATATGCAAAACACACTAGAGAATATGCTGAGTTTTATTCACAATCGAATCAGTTATTATCATACGGTGATGTCACACGATTTCTATCTAATAATGCTATGGTGCTATATACAGATGTTTCTCAATGGGATTCATCCCAACACAATACACAACCATTCAGGAAAGGAATAATAATGGGATTAGACATATTAGCTAACATGACTAATGATGCTAGAGTTATTCAGACTCTAAATTTATATAAGCAAACACAGATTAATTTAATGAATTCATACGTTCAAATACCAGATGGTAACATTATTAAGAAAATACAATATGGAGCTGTAGCATCAGGAGAAAAGCAGACGAAAGCAGCGAATTCAATAGCAAACTTGGCACTGATTAAAACAGTTCTATCACGTATATCTAATAAATACTCATTTGTCATAAAAATAATAAGAGTTGATGGTGATGACAATTACGCCGTATTGCAATTTAATACAGAAGTGACTAAACAGATGGTTCAAGATGTATCAAATGATGTAAGAGAAACTTATGCACGTATGAATGCTAAAGTTAAGGCTTTAGTGTCTACAGTAGGAATAGAGATAGCTAAAAGGTATATTGCAGGTGGAAAGATATTTTTCAGAGCAGGAATAAATCTACTTAACAATGAAAAAAGAGGACAGAATACACAATGGGACCAAGCAGCAGTTCTATATTCAAATTACATTGTGAATAGACTTCGAGGGTTTGAAACTGATAGAGAATTTATATTGACCAAAATAATGCAAATGACGTCAGTTGCTATCACTGGATCATTAAGACTTTTCCCTTCGGAACGTGTATTAACCACAAATTCTACATTTAAAATATTTGATTCAGAAGACTTTATTATAGAATATGGAACAACAGACGATGAAGTGTATATACAAAGAGCGTTTATGTCACTATCAAGTCAAAGATCGGGAATAGCTGATGAGATAGCTGCATCAACAACATTTAAAAATTACGTATCAAAATTATCAGAGCAGTTACTTTTTTCAAGAAACAATATAGTATCCAGGGGAATAGCTTTGACTGAGAAAGCAAAATTAAATTCATATGCACCAATATCACTTGAAAAGAGACGTGCACAAATATCAGCACTACTAACAATGTTACAGAAACCAGTTACATTTAAATCAAGCAAAATAACAATAAATGATATACTTAGAGATATAAAACCATTTTTTACGTTAAGTGAAGCACATTTACCGATACAGTATCAGAAATTTATGCCAACGTTACCAGAAAACGTACAATATATAATTCAGTGCATAGGATCAAGAACTTATCAAATTGAAGATGACGGCTCAAAGTCAGCAATATCTCGTTTAATATCAAAATATTCAGTTTATAAACCTTCAATTGAAGAGCTGTATAAAGTAATTTCATTACATGAAAATGAAATACAATTATATTTAATTTCACTAGGTATACCAAAAATAGATGCTGATACATATGTAGGGTCAAAGATCTATTCTCAAGATAAGTATAGGATATTAGAATCATACGTATATAACCTATTATCTATTAATTATGGATGTTACCAATTGTTTGATTTTAATTCGCCAGATTTAGAAAAATTAATCAGAATACCATTTAAGGGAAAGATACCAGCTGTTACTTTTATACTGCATTTGTATGCTAAATTAGAAGTTATAAACTACGCTATTAAGAATGGTTCATGGATAAGTTTGTTCTGTAATTATCCAAAATCGGAAATGATAAAACTATGGAAGAAAATGTGGAATATTACATCATTACGATCACCATATACTAATGCGAATTTCTTTCAAGATTAGAGTGCTTAGATGTGACC-
>AB733133_RVA/Human-tc/JPN/KUN/1980/G2P4_R2_III
-----------------------GAAGTATAATCTAATCTTGTCAGAATATTTATCATTTATATATAATTCACAATCTGCAGTTCAAATTCCAATTTATTATTCTTCCAATAGTGAATTAGAGAATAGATGTATAGAATTTCATGCCAAATGTTTAGAAAATTCGAAAAACGGTTTATCACTGAAGAAATTATTCAGTGAATATAGTGATGTTATTGAGAATGCCACATTATTATCAATATTATCGTACTCCTATGACAAGTACAACGCCGTTGAACGGAAACTAGTTAAATATGCAAGAAGTAAGCCGTTAGAGGCAGATCTAACAGTGAATGAACTAGACTATGAAAATAATAAAATAACATCTGAGTTATTTCCAACAGAAGAAGAATATACTGATTCATTGATGGATCCAGCAATTCTGACTTCCTTATCATCTAATTTGAATGCAGTCATGTTTTGGTTGGAAAAACACGAAAATGATACTGCCGAAAAGCTTAAAATTTATAAGAGAAGATTAGATTTATTTATTATAGTAGCCTCAACTGTAAACAAATATGGTGTGCCAAGACACAATGCAAAATATAGATACGAGTATGATGTGATGAAAGATAAACCATATTACTTGGTGACATGGGCGAATTCTTCGATTGAAATGTTAATGTCAGTCTTTTCTCATGAAGATTACTTAATTGCAAAAGAATTAATAGTATTATCATATTCTAATAGATCAACTTTGGCGAAACTGGTGTCATCTCCAATGTCAATTTTAGTTGCTTTAGTAGACATTAATGGAACGTTTATTACGAATGAGGAGTTAGAATTAGAATTTTCGAATAAATATGTGCGAGCCATAGTACCAGATCAAACATTTGATGAACTAAAACAAATGCTCGATAATATGAGGAAAGCTGGATTGGTTGACATACCTAAGATGATACAAGACTGGTTGATTGATTGTTCCATTGAAAAATTTCCACTAATGGCTAAAATATATTCATGGTCATTTCACGTTGGATTCAGGAAGCAAAAAATGTTAGATGCTGCTCTAGACCAATTAAAAACTGAGTACACAGAAGATGTAGATGATGAAATGTATCGTGAATATACTATGTTGATAAGAGATGAAGTTGTTAAGATGCTTGAAGAATCAGTAAAACATGATGACCATTTATTACAGGATTCTGAATTAGCTGGATTGCTATCAATGTCATCGGCATCAAATGGAGAATCTAGACAGCTTAAATTTGGTAGAAAGACGATTTTTTCAACTAAAAAGAATATGCATGTAATGGATGATATGGCTAATGGAAGATACACTCCAGGCATAATTCCACCTGTGAACGCTGATAAACCAATACCATTAGGAAGAAGAGACGTACCAGGAAGAAGAACTAGGATAATATTTATATTACCGTACGAATATTTTATAGCACAGCATGCTGTGGTTGAGAAAATGCTGATTTATGCGAAACATACTAGAGAATATGCTGAATTTTATTCACAATCGAACCAGCTCTTATCATATGGTGATGTTACACGTTTCCTTTCTAACAACGCTATGGTATTGTACACAGATGTATCTCAATGGGATTCATCTCAACATAATACGCAACCATTTAGGAAAGGAATAATAATGGGGCTAGACATGTTAGCTAATATGACTAACGATGCTAAAGTCATTCAGACACTAAATCTATATAAACAAACGCAAATTAATTTAATGGACTCATATGTTCAAATACCAGATGGCAATGTTATTAAAAAAATACAGTATGGAGCTGTAGCATCAGGAGAAAAACAAACTAAAGCAGCTAACTCTATAGCAAACCTAGCACTAATTAAGACCGTTTTGTCACGTATCTCTAACAAATACTCATTCGCCACAAAAATAATAAGAGTTGACGGTGATGATAACTATGCTGTATTACAGTTTAACACTGAAGTGACCAAACAAATGGTTCAAGATGTATCAAATGACGTGAGAGAAACTTACGCACGAATGAACGCTAAAGTCAAGGCTCTAGTGTCCACAGTAGGAATAGAAATAGCCAAAAGGTATATTGCAGGAGGAAAAATATTTTTTAGAGCTGGAATAAATTTACTTAATAATGAAAAAAGAGGACAAAGTACGCAATGGGATCAAGCAGCAGTTCTTTACTCTAATTATATCGTAAATAGACTTAGGGGGTTTGAAACTGATAGAGAATTTATTCTAACTAAAATAATGCAAATGACGTCAGTCGCTATTACTGGATCATTAAGACTTTTTCCCTCTGAATGTGTATTAACCACGAACTCTACGTTTAAAGTATTTGATTCAGAAGATTTTATCATAGAGTATGGAACAACTGATGATGAAGTGTATATACAAAGAGCATTTATGTCTTTGTCAAGTCAGAAATCAGGAATAGCTGATGAAATATCTGCATCGTCAACGTTTAAAAATTATGTGTCTAAGTTATCAGAACAATTACTCTTTTCAAAAAATAATATAGTATCTAGAGGAATAGCTTTGACTGAAAAAGCGAAATTGAATTCATATGCGCCAATATCACTCGAGAAGAGACGTGCGCAAATATCAGCTTTATTAACAATGTTACAGAAACCAGTCACTTTTAAATCAAGCAAAATAACGATAAATGATATACTTAAAGATATAAAACCATTTTTTACATTGAGTGAAGCACATTTACCAATGCAGTATCAAAAGTTCATGCCAACCTTACCGGAAAACGTGCAATACATAATTCAATGTATAGGATCAAGAACTTATCAGATTGAGGATGACGGTTCAAAATCAGCAATCTCTCGACTTATATCAAAGTATTCAGTTTATAAACCATCAATTGAGGAACTGTATAAGGTAATTTCACTACATGAAAATGAGATACAATTATATTTAATTTCATTAGGCATACCAAAAATAGATGCTGATACATACGTCGGTTCGAAGATTTATTCTCAAGATAAATATAGGATACTGGAATCATATGTATATAATCTTTTATCTATCAACTATGGATGTTATCAATTATTTGACTTTAATTCACCGGACTTAGAAAAGCTGATTAGAATACCGTTCAAAGGAAAGATACCAGCTGTCACATTTATATTACATTTATATGCTAAATTAGAAGTTATAAACTACGCGATTAAGAATGGTTCGTGGATAAGTCTATTTTGTAACTATCCAAAATCAGAAATGATGAAGTTATGGAAGAAAATGTGGAATATTACGTCGTTACGTTCGCCATACACTAATGCAAACTTCTTTCAA------------------------
>LC438390_RVA/Human-tc/JPN/80SR001/1980/G2P4_R2_III
------------TATACAATGGGGAAGTATAATCTAATCTTGTCAGAATATTTATCATTTATATATAATTCACAATCTGCAGTTCAAATTCCAATTTATTATTCTTCCAATAGTGAATTAGAGAATAGATGTATAGAATTTCATGCCAAATGTTTAGAAAATTCGAAAAACGGTTTATCACTGAAGAAATTATTCAGTGAATATAGTGATGTTATTGAGAATGCCACATTATTATCAATATTATCGTACTCCTATGACAAGTACAACGCCGTTGAACGGAAACTAGTTAAATATGCAAGAAGTAAGCCGTTAGAGGCAGATCTAACAGTGAATGAACTAGACTATGAAAATAATAAAATAACATCTGAGTTATTTCCAACAGAAGAAGAATATACTGATTCATTGATGGATCCAGCAATTCTGACTTCCTTATCATCTAATTTGAATGCAGTCATGTTTTGGTTGGAAAAACACGAAAATGATACTGCCGAAAAGCTTAAAATTTATAAGAGAAGATTAGATTTATTTATTATAGTAGCCTCAACTGTAAACAAATATGGTGTGCCAAGACACAATGCAAAATATAGATACGAGTATGATGTGATGAAAGATAAACCATATTACTTGGTGACATGGGCGAATTCTTCGATTGAAATGTTAATGTCAGTCTTTTCTCATGAAGATTACTTAATTGCAAAAGAATTAATAGTATTATCATATTCTAATAGATCAACTTTGGCGAAACTGGTGTCATCTCCAATGTCAATTTTAGTTGCTTTAGTAGACATTAATGGAACGTTTATTACGAATGAGGAGTTAGAATTAGAATTTTCGAATAAATATGTGCGAGCCATAGTACCAGATCAAACATTTGATGAACTAAAACAAATGCTCGATAATATGAGGAAAGCTGGATTGGTTGACATACCTAAGATGATACAAGACTGGTTGATTGATTGTTCCATTGAAAAATTTCCACTAATGGCTAAAATATATTCATGGTCATTTCACGTTGGATTCAGGAAGCAAAAAATGTTAGATGCTGCTCTAGACCAATTAAAAACTGAGTACACAGAAGATGTAGATGATGAAATGTATCGTGAATATACTATGTTGATAAGAGATGAAGTTGTTAAGATGCTTGAAGAATCAGTAAAACATGATGACCATTTATTACAGGATTCTGAATTAGCTGGATTGCTATCAATGTCATCGGCATCAAATGGAGAATCTAGACAGCTTAAATTTGGTAGAAAGACGATTTTTTCAACTAAAAAGAATATGCATGTAATGGATGATATGGCTAATGGAAGATACACTCCAGGCATAATTCCACCTGTGAACGCTGATAAACCAATACCATTAGGAAGAAGAGACGTACCAGGAAGAAGAACTAGGATAATATTTATATTACCGTACGAATATTTTATAGCACAGCATGCTGTGGTTGAGAAAATGCTGATTTATGCGAAACATACTAGAGAATATGCTGAATTTTATTCACAATCGAACCAGCTCTTATCATATGGTGATGTTACACGTTTCCTTTCTAACAACGCTATGGTATTGTACACAGATGTATCTCAATGGGATTCATCTCAACATAATACGCAACCATTTAGGAAAGGAATAATAATGGGGCTAGACATGTTAGCTAATATGACTAACGATGCTAAAGTCATTCAGACACTAAATCTATATAAACAAACGCAAATTAATTTAATGGACTCATATGTTCAAATACCAGATGGCAATGTTATTAAAAAAATACAGTATGGAGCTGTAGCATCAGGAGAAAAACAAACTAAAGCAGCTAACTCTATAGCAAACCTAGCACTAATTAAGACCGTTTTGTCACGTATCTCTAACAAATACTCATTCGCCACAAAAATAATAAGAGTTGACGGTGATGATAACTATGCTGTATTACAGTTTAACACTGAAGTGACCAAACAAATGGTTCAAGATGTATCAAATGACGTGAGAGAAACTTACGCACGAATGAACGCTAAAGTCAAGGCTCTAGTGTCCACAGTAGGAATAGAAATAGCCAAAAGGTATATTGCAGGAGGAAAAATATTTTTTAGAGCTGGAATAAATTTACTTAATAATGAAAAAAGAGGACAAAGTACGCAATGGGATCAAGCAGCAGTTCTTTACTCTAATTATATCGTAAATAGACTTAGGGGGTTTGAAACTGATAGAGAATTTATTCTAACTAAAATAATGCAAATGACGTCAGTCGCTATTACTGGATCATTAAGACTTTTTCCCTCTGAATGTGTATTAACCACGAACTCTACGTTTAAAGTATTTGATTCAGAAGATTTTATCATAGAGTATGGAACAACTGATGATGAAGTGTATATACAAAGAGCATTTATGTCTTTGTCAAGTCAGAAATCAGGAATAGCTGATGAAATATCTGCATCGTCAACGTTTAAAAATTATGTGTCTAAGTTATCAGAACAATTACTCTTTTCAAAAAATAATATAGTATCTAGAGGAATAGCTTTGACTGAAAAAGCGAAATTGAATTCATATGCGCCAATATCACTCGAGAAGAGACGTGCGCAAATATCAGCTTTATTAACAATGTTACAGAAACCAGTCACTTTTAAATCAAGCAAAATAACGATAAATGATATACTTAAAGATATAAAACCATTTTTTACATTGAGTGAAGCACATTTACCAATGCAGTATCAAAAGTTCATGCCAACCTTACCGGAAAACGTGCAATACATAATTCAATGTATAGGATCAAGAACTTATCAGATTGAGGATGACGGTTCAAAATCAGCAATCTCTCGACTTATATCAAAGTATTCAGTTTATAAACCATCAATTGAGGAACTGTATAAGGTAATTTCACTACATGAAAATGAGATACAATTATATTTAATTTCATTAGGCATACCAAAAATAGATGCTGATACATACGTCGGTTCGAAGATTTATTCTCAAGATAAATATAGGATACTGGAATCATATGTATATAATCTTTTATCTATCAACTATGGATGTTATCAATTATTTGACTTTAATTCACCGGACTTAGAAAAGCTGATTAGAATACCGTTCAAAGGAAAGATACCAGCTGTCACATTTATATTACATTTATATGCTAAATTAGAAGTTATAAACTACGCGATTAAGAATGGTTCGTGGATAAGTCTATTTTGTAACTATCCAAAATCAGAAATGATAAAGTTATGGAAGAAAATGTGGAATATTACGTCGTTACGTTCGCCATACACTAATGCAAACTTCTTTCAAGATTAGAGCGCTTAGATGT-----
>AY787653_RVA/Human-wt/CHN/TB-Chen/1996/G2P4_R2_IV
GGCTATTAAAGCTATACAATGGGGAAGTATAATCTAATCTTGTCAGAATATTTATCATTTATATATAATTCACAATCTGCAGTTCAAATTCCAATTTATTATTCTTCCAATAGTGAATTAGAGAATAGATGTATAGAATTTCATGCAAAATGTTTAGAAAATTCGAAAAATGGTTTGTCACTGAAGAAATTATTCAGTGAATATAGTGATGTTATTCAGAATGCCACATTATTATCAATATTATCGTACTCCTATGACAAGTATAACGCCGTTGAACGGAAACTAGTTAAATATGCAAGAAGTAAGCCGTTAGAGGCAGATTTAACAGTGAATGAACTAGACTATGAAAATAATAAAATAACATCTGAATTATTTCCAACAGAAGAAGAATATACTGATTCATTGATGGATCCAGCAATTCTGACTTCCTTATCATCTAATTTGAATGCAGTCATGTTTTGGTTGGAAAAACACGAAAATGATACTGCTGAAAAGCTTAAAATTTATAAAAGAAGATTGGATTTATTTATTATAGTAGCCTCAACTGTAAACAAATATGGTGTGCCAAGACACAATGCAAAATATAGATACGAGTATGATGTGATGAAAGATAAACCATATTACTTGGTGACATGGGCGAATTCTTCAATTGAAATGTTAATGTCAGTCTTTTCTCATGAAGATTACCTAATTGCAAAAGAATTAATAGTATTATCATATTCTAATAGATCAACTTTGGCGAAACTGGTGTCATCTCCAATGTCAATCTTAGTCGCTTTAGTGGACATTAATGGAACGTTTATTACGAATGAGGAGTTAGAATTAGAATTTTCAAACAAATATGTACGAGCCATAGTACCAGATCAAACATTTGATGAACTGAAACAAATGCTCGATAATATGAGGAAAGCTGGATTGGTTGACATACCTAAGATGATACAAGACTGGTTAATTGATTGTTCCATCGAAAAATTTCCACTAATGGCTAAAATATATTCATGGTCATTTCACGTTGGATTCAGAAAACAAAAAATGTTAGATGCTGCTCTTGACCAACTAAAAACTGAGTACACAGAAGATGTAGATGATGAAATGTATCGTGAATATACTATGTTGATAAGAGATGAAGTTATTAAGATGCTTGAAGACTCAGTAAAACATGATGACCATTTATTACAGGATTCTGAATTAGCTGGATTGCTATCAATGTCATCGGCATCAAATGGAGAATCTAGACAGCTTAAATTTGGTAGAAAGACGATTTTTTCAACTAAAAAGAATATGCATGTAATGGACGATATGGCTAACGGAAGATACACTCCAGGCATAATTCCACCTGTGAACGCTGATAAACCAATACCATTAGGAAGAAGAGACGTACCAGGAAGAAGAACTAGGATAATATTCATATTACCGTACGAATATTTTATAGCACAACATGCTGTGGTTGAGAAAATGCTGATTTATGCGAAACATACTAGAGAATATGCTGAATTTTATTCACAATCGAACCAGCTCTTATCATATGGCGATGTTACACGTTTCCTTTCTAACAACGCTATGGTATTGTACACAGATGTATCTCAATGGGATTCATCTCAGCATAATACGCAACCATTTAGGAAAGGAATAATAATGGGGCTAGACATATTAGCTAATATGACTAATGATGCTAAAGTCGTTCAGACACTAAATCTATATAAACAAACGCAAATTAATTTAATGGACTCATACGTTCAAATACCAGATGGCAATGTTATTAAGAAAATACAGTATGGAGCTGTAGCATCAGGAGAAAAACAAACTAAAGCAGCTAACTCCATAGCAAATCTAGCGCTAATTAAGACTGTCTTATCACGTATCTCTAACAAATACTCATTCGCTACAAAAATAATAAGAGTTGACGGTGATGATAACTACGCTGTATTACAGTTTAACACTGAAGTAACCAAACAAATGGTTCAAGATGTATCAAATGACGTGAGAGAAACTTACGCACGAATGAACGCTAAAGTCAAGGCTCTAGTGTCCACGGTAGGAATAGAAATAGCCAAAAGGTATATTGCAGGAGGAAAAATATTTTTTAGAGCTGGAATAAATTTACTTAATAATGAAAAAAGAGGACAAAGTACACAATGGGATCAAGCAGCAGTTCTTTACTCTAATTATATCGTAAATAGACTTAGGGGGTTTGAGACTGATAGAGAATTTATTCTAACTAAAATAATGCAAATGACGTCAGTCGCTATCACTGGATCGTTAAGACTTTTTCCCTCTGAACGTGTATTAACCACGAACTCTACGGTTAAAGTATTTGATTCAGAAGATTTTATCATAGAGTATGGAACAACTGATGATGAAGTGTATATACAAAGAGCATTTATGTCTTTATCAAGTCAGAAATCAGGAATAGCTGATGAAATATCTGCATCATCAACGTTTAAAAATTACGTGTCTAAGTTATCAGAACAATTACTCTTTTCAAAAAATAATATAGTATCTAGAGGAATAGCTTTAACTGAAAAAGCGAAATTGAATTCGTATGCACCAATATCGCTCGAGAAGAGACGTGCGCAAATATCAGCTTTATTAACAATGTTGCAGAAACCAGTCACTTTTAAATCAAACAAAATAACGATAAATGATATACTTAAAGATATAAAACCATTTTTTACATTGAGTGAAGCACATTTACCAATGCAGTATCAAAAGTTCATGCCAACCTTGCCGGAAAACGTGCAATACATAATTCAATGTATAGGATCAAGAACTTATCAGATTGAGGATGACGGTTCAAAATCAGCAATCTCCCGACTTATATCAAAGTATTCAGTTTATAAACCATCAATTGAGGAACTGTATAAAGTAATTTCACTACATGAAAATGAAATACAATTATATTTAATTTCATTAGGCATACCAAAAATAGATGCTGATACATACGTTGGGTCGAAGATTTATTCTCAAGATAAATATAGGATACTGGAATCATATGTATATAATCTTTTATCTATCAACTATGGATGTTATCAATTATTTGACTTTAATTCACCGGACTTAGAAAAGCTAATTAGAATACCGTTCAAAGGAAAGATACCAGCTGTCACATTTATATTACATTTATACGCTAAATTAGAAGTTATAAACTACGCAATTAAGAATGGTTCATGGATAAGTCTATTTTGTAACTATCCAAAATCAGAAATGATAAAGTTATGGAAGAAAATGTGGAATATTACGTCATTACGTTCGCCATACACTAATGCAAACTTCTTTCAAGATTAGAGCGCTTAGATGTGACC-
>AB762772_RVA/Human-tc/JPN/AU605/1986/G2P4_R2_IV
-------------------------------------------CAGAATATTTATCATTTATATATAATTCACAATCTGCAGTTCAAATTCCAATTTATTATTCTTCCAATAGTGAATTAGAGAATAGATGTATAGAATTTCATGCAAAATGTTTAGAAAATTCGAAAAATGGTTTGTCACTGAAGAAATTATTCAGTGAATATAGTGATGTTATTCAGAATGCCACATTATTATCAATATTATCGTACTCCTATGACAAGTATAACGCCGTTGAACGGAAACTAGTTAAATATGCCAGAAGTAAGCCGTTAGAGGCGGATTTAACAGTGAATGAACTAGACTATGAAAATAATAAAATAACATCTGAATTATTTCCAACAGAAGAAGAATATACTGACTCATTGATGGATCCAGCAATTCTGACTTCCTTATCATCTAATTTAAATGCAGTCATGTTTTGGTTGGAAAAACACGAAAATGATACTGCTGAAAAGCTTAAAATTTATAAAAGAAGATTGGATTTATTTATTATAGTAGCCTCAACTGTAAACAAATATGGTGTGCCAAGACACAATGCAAAATATAGATACGAGTATGATGTGATGAAAGATAAACCATATTACTTGGTGACATGGGCGAATTCGTCGATTGAAATGCTAATGTCAGTCTTTTCTCATGAAGATTACCTAATTGCAAAAGAATTAATAGTATTATCATATTCTAATAGATCAACTTTGGCGAAACTGGTGTCATCTCCAATGTCAATTTTAGTCGCTTTAGTGGACATTAATGGAACGTTTATTACGAATGAGGAGTTAGAATTAGAATTTTCAAACAAATATGTACGAGCCATAGTGCCAGATCAAACATTTGATGAACTGAGACAAATGCTCCATAATATGAGGAAAGCTGGATTGGTTGACATACCTAAGATGATACAAGACTGGTTAATTGATTGTTCCATCGAAAAATTTCCACTAATGGCTAAAATATATTCATGGTCATTTCACGTTGGATTCAGAAAGCAAAAAATGTTAGATGCTGCTCTAGACCAATTAAAAACTGAGTACACAGAAGATGTAGATGATGAAATGTATCGTGAATATACTATGTTGATAAGAGATGAAGTTGTTAAGATGCTTGAAGAATCAGTAAAACATGATGACCATTTATTACAGGATTCTGAATTAGCTGGATTGCTATCAATGTCATCGGCATCAAATGGAGAATCTAGACAGCTTAAATTTGGTAGAAAGACGATTTTTTCAACTAAAAAGAATATGCATGTAATGGATGATATGGCTAATGGAAGATACACTCCAGGCATAATTCCACCTGTGAACGCTGATAAACCAATACCATTAGGAAGGAGAGACGTACCAGGAAGAAGAACTAGGATTATATTTATATTACCGTACGAATATTTTATAGCACAACATGCTGTGGTTGAGAAAATGCTGATTTATGCGAAACATACTAGAGAATATGCTGAATTTTATTCGCAATCGAACCAGCTCTTATCATATGGCGATGTTACACGTTTCCTTTCTAATAACGCTATGGTATTGTACACAGACGTATCTCAATGGGATTCATCTCAGCATAATACGCAACCATTTAGGAAAGGAATAATAATGGGACTAGACATATTAACTAATATGACTAATGATGCTAAAGTCGTTCAGACACTAAATCTATATAAACAAACGCAAATTAATTTAATGGACTCATACGTTCAAATACCAGATGGTAATGTTATTAAGAAAATACAGTATGGAGCTGTAGCATCAGGAGAAAAACAAACTAAAGCAGCTAACTCTATAGCAAATCTAGCGCTAATTAAGACTGTCTTATCACGTATCTCTAACAAATACTCATTCGCCACAAAAATAATAAGAGTTGACGGTGATGATAACTACGCTGTATTACAATTTAACACTGAAGTGACCAAACAAATGGTTCAAGATGTATCAAATGACGTGAGAGAAACTTACGCACGAATGAACGCTAAAGTCAAGGCTCTAGTGTCCACAGTAGGAATAGAAATAGCCAAAAGGTATATTGCAGGAGGAAAAATATTTTTTAGAGCTGGAATAAATTTACTTAATAATGAAAAAAGAGGACAAAGTACGCAATGGGATCAAGCAGCAGTTCTTTACTCTAATTATATCGTAAATAGACTTAGGGGGTTTGAAACTGATAGAGAATTTATTCTAACTAAAATAATGCAAATGACGTCAGTCGCTATCACTGGATCGTTAAGACTTTTTCCCTCTGAACGTGTATTAACCACGAACTCTACGTTTAAAGTATTTGATTCAGAAGATTTTATCATAGAGTATGGAACGACTGATGATGAAGTGTATATACAAAGAGCATTTATGTCTTTATCAAGTCAGAAATCAGGAATAGCTGATGAAATATCTGCATCATCAACGTTTAAAAATTACGTGTCTAAGTTATCAGAACAATTACTCTTTTCAAAAAATAATATAGTATCTAGAGGAATAGCTTTAACTGAAAAAGCGAAATTGAATTCGTATGCACCAATATCACTCGAGAAGAGACGTGCGCAAATATCAGCTTTATTAACAATGTTGCAGAAACCAGTCACTTTTAAATCAAACAAGATAACGATAAATGATATACTTAAAGATATAAAACCATTTTTTACATTGAGTGAAGCACACTTACCAATGCAGTATCAAAAGTTCATGCCAACCTTGCCGGAAAACGTGCAATACATAATCCAATGTATAGGATCAAGAACTTATCAGATTGAAGATGACGGTTCAAAATCAGCAATCTCCCGACTTATATCAAAGTATTCAGTTTATAAACCATCAATTGAGGAACTGTATAAAGTAATTTCACTACATGAAAATGAAATACAATTATATTTAATTTCATTAGGCATACCAAAAATAGATGCTGATACATACGTTGGGTCGAAGATTTATTCTCAAGATAAATATAGGATACTGGAATCATATGTATATAATCTTTTATCTATCAACTATGGATGTTATCAATTATTTGACTTTAATTCACCGGACTTAGAAAAGCTAATTAGAATACCGTTCAAAGGAAAGATACCAGCTGTCACATTTATATTACATTTATACGCTAAATTAGAAGTTATAAACTACGCGATTAAGAATGGTTCATGGATAAGTCTATTTTGTAACTATCCAAAATCAGAAATGATAAAGTTATGGAAGAAAATGTGGAATATCACGTCATTACGTTCGCCATACACTAA----------------------------------------
>LC105580_RVA/Human-wt/GHA/GHPML1989/2012/G2P4_R2_V
-----------------------GAAGTATAATCTAATCTTGTCAGAATATTTATCATTTATATATAATTCACAATCTGCAGTTCAAATTCCAATTTATTATTCTTCCAATAGTGAACTAGAAAGTAGATGTATAGAATTTCATTCCAAATGTTTAGAGAATTCGAAGAATGGTCTATCACTGAGAAAACTATTCAATGAATATAGTGATGTCATTGAGAATGCTACGTTATTATCAATATTATCATACTCTTACGACAAATATAATGCTGTTGAGCGCAAATTAGTCAAATATGCAAAAGGTAAACCGCTTGAGGCAGATTTGACGGTGAATGAATTAGATTATGAAAATAATAAAATAACATCTGTACTTTTTCCAACAGCGGAAGAATACACTGACTCATTGATGGATCCAGCAATTCTAACTTCCTTGTCATCAAATTTAAACGCAGTCATGTTTTGGTTGGAAAAACACGAAAATGATACTGCTGAAAGATTTAAGATTTATAAAAGGAGATTAGACTTATTCACTATAGTAGCCTCAACCGTAAACAAATATGGTGTACCAAGGCATAATGCAAAATATAGATACGAATATGATGTGATGAAAGATAAACCATATTACTTAGTGACATGGGCAAACTCTTCAATTGAAATGCTAATGTCAGTCTTTTCTCATGAAGATTATTTAATTGCAAGAGAATTGATAGTATTATCATATTCTAATAGATCAACTTTGGCAAAACTAGTGTCATCTCCAATGTCAATTTTAGTTGCTTTAGTGGATGTTAATGGAACGTTTATTACGAATGAAGAGTTAGAATTAGAGTTTTCAAATAAATACGTGCGAGCCATAGTACCAGATCAAACATTTGATGAATTAAAGCAGATGCTTGATAATATGAGGAAAGCTGGATTAGTTGATATACCTAAAATGATACAAGACTGGCTAGTTGACTGTTCCATCGAGAAATTTCCACTGATGGCTAAAATATACTCATGGTCGTTTCATGTTGGATTCAGGAAGCAAAAAATGTTAGATGCTGCCCTAGACCAATTGAAAACTGAATACACGGAAGATATAGATGACGAAATGTATCGTGAATATACAATGTTAATAAGAGATGAGGTTGTTAAAATGCTTGAAGAATCGGTAAAACATGATGACCACCTATTACAAGATTCTGAATTAGCTGGCTTGTTATCAATGTCTTCAGCATCGAATGGAGAATCCAGACAGCTTAAATTTGGTAGAAAAACAGTTTTTTCAACTAAAAAGAACATGCATGTTATGGATGATATGGCTAATGGAAAATATACACCAGGTATAATTCCACCTGTGAATGCTGATAAACCAATACCGTTAGGAAGAAGAGATGTACCAGGAAGAAGAACTAGAATAATATTCATATTGCCGTATGAATATTTTATAGCACAGCACGCTGTGGTTGAGAAAATGTTAATTTATGCAAAGCATACCAGAGAATATGCTGAATTCTATTCGCAATCAAATCAACTCTTATCATACGGTGATGTTACGCGTTTCCTCTCTAATAATACTATGGTGTTATATACAGACGTATCTCAATGGGATTCATCTCAACATAATACGCAACCGTTTAGGAAAGGAATAATAATGGGATTGGATATATTAGCTAACATGACTAATGATGTTAAAGTTATTCAGACACTAAATTTATATAAACAAACACAAATTAACTTGATGGATTCATATGTTCAAATACCAGATGGTAATGTCATTAAGAAAATACAGTATGGAGCTGTAGCATCAGGAGAAAAACAAACGAAGGCAGCTAACTCTATAGCGAATCTAGCACTAATTAAAACAGTTTTATCACGTATTTCTAATAAATATTCATTTGCTACAAAAATAATAAGAGTTGACGGTGATGATAACTACGCTGTACTACAATTTAATACAGAAGTGACTAAACAAATGGTTCAAGATGTTTCAAACGATGTGAGAGAAACTTACGCAAGAATGAATGCTAAAGTTAAAGCTCTAGTATCCACGGTAGGAATAGAAATAGCTAAAAGATATATTGCAGGAGGGAAAATATTCTTCAGAGCAGGAATAAACTTGCTTAATAATGAGAAAAGAGGACAAAGTACGCAATGGGATCAGGCAGCAGTTTTATACTCTAATTATATTGTAAACAGACTTAGAGGATTTGAGACTGATAGAGAATTTATTTTAACTAAAATAATGCAAATGACGTCTGTTGCCATTACTGGATCGCTGAGACTTTTTCCCTCTGAACGTGTGTTGACTACGAATTCCACATTTAAGGTGTTCGATTCAGAAGATTTTATCATAGAGTATGGAACAACTGATGATGAAGTATATATACAGAGAGCATTTATGTCTTTGTCAAGTCAGAGATCAGGAATAGCTGATGAAATAGCTGCGTCACCAACATTTAAAAATTACGTGTCCAGACTATCAGAACAGCTACTTTTTTCAAAAAATAACATAGTATCTAGAGGAATAGCTTTGACTGAAAAAGCGAAATTAAATTCGTATGCACCAATATCACTCGAGAAGAGACGCGCGCAGATATCAGCTTTGTTAACAATGCTACAAAAACCAGTCACTTTTAAATCAAACAAGATAACAATAAACGACATACTTAAAGACATAAAACCATTTTTTACAGTGAATGAAGCACATTTACCAATACAATATCAAAAGTTTATGCCGACCTTACCAGAAAACGTACAATATATAATTCAGTGTATAGGGTCAAGAACTTACCAGATTGAAGATGATGGCTCAAAATCAGCGATATCCCGGCTTATATCAAAGTATTCAGTTTATAAACCATCAATTGAGGAGTTATATAAAGTAATTTCATTACATGAGAATGAAATACAATTATATTTAATTTCATTAGGCATACCAAAAATAGATGCTGATACATATGTTGGTTCAAAGATTTACTCTCAAGATAAATACAGGATATTGGAATCGTATGTGTATAACCTGTTATCCATCAATTATGGATGCTATCAATTATTCGACTTTAATTCACCGGACTTGGAAAAATTAATTAGAATACCATTTAAAGGGAAGATACCAGCTGTCACATTTATACTACATTTATATGCTAAATTAGAAGTTATAAACCATGCAATTAAGAATGGTTCATGGATAAGTCTATTCTGTAACTATCCAAAGTCAGAAATGATAAAGTTATGGAAGAAAATGTGGAACATTACGTCATTACGTTCACCATATACCAATGCAAATTTCTTTCAA------------------------
>MG181667_RVA/Human-wt/MWI/BID2DE/2013/G1P8_R2_V
GGCTATTAAAGCTATACAATGGGGAAGTATAATCTAATCTTGTCAGAATATTTATCATTTATATATAATTCACAGTCTGCAGTTCAAATTCCAATTTATTATTCTTCCAATAGTGAGCTGGAAAGTAGATGTATAGAATTTCATTCCAAATGTTTAGAGAATTCGAAGAATGGTCTATCACTGAAAAAACTATTCAATGAATATAGTGATGTCATTGAGAATGCTACGTTATTATCAATATTATCATACTCCTATGATAAATATAATGCTGTTGAGCGAAAATTAGTCAAATATGCAAAAGGTAAACCTCTTGAGGCAGATCTGACGGTGAATGAATTGGATTATGAAAATAATAAAATAACATCTGAGCTGTTTCCAACAGCGGAAGAATACACTGACTCATTGATGGATCCAGCAATTCTAACTTCCTTGTCATCAAATTTAAACGCAGTCATGTTTTGGTTGGAGAAACATGAAAATGATACTGCTGAAAGATTTAAAATTTATAAAAGGAGATTAGACTTATTCACTATAGTAGCCTCAACCGTAAACAAATATGGTGTACCAAGGCATAATGCAAAATATAGATATGAATATGATGTGATGAAAGATAAACCATATTACTTAGTGACATGGGCAAACTCTTCAATTGAAATGCTAATGTCAGTCTTTTCTCATGAAGATTATTTAATTGCAAAAGAATTGATAGTACTGTCATATTCTAATAGATCAACTTTGGCAAAACTAGTGTCATCTCCAATGTCAATTTTAGTTGCTTTAGTGGATATTAATGGAACGTTTATCACGAATGAAGAGTTGGAATTAGAGTTTTCAAATAAATACGTGCGAGCCATAGTACCAGATCAAACATTTGATGAATTAAAACAGATGCTTGATAATATGAGGAAAGCTGGATTGGTTGATATACCTAAAATGATACAAGACTGGCTAGTTGACTGTTCCATCGAGAAATTTCCACTAATGGCTAAGATATACTCATGGTCGTTTCATGTTGGATTCAGGAAGCAAAAAATGTTGGACGCTGCCCTAGACCAATTGAAAACTGAATACACAGAAGATGTAGATGACGAAATGTATCGTGAATATGCAATGTTAATAAGAGATGAAGTTGTTAAAATGCTTGAAGAATCAGTAAAACACGATGACCACCTATTACAAGATTCTGAATTAGCTGGCTTGCTATCAATGTCTTCAGCATCGAATGGAGAATCCAGACAGCTTAAATTTGGTAAAAAAACAGTTTTTTCAACTAAAAAGAACATGCATGTTATGGATGATATGGCTAATGGAAGATATACACCAGGTATAATTCCACCTGTGAATGCTGGTAAACCAATACCGTTAGGAAGAAGAGATGTACCAGGAAGAAGAACTAGAATAATATTCATATTGCCGTATGAATATTTTATAGCACAGCACGCTGTAGTTGAGAAAATGTTGATTTATGCAAAGCATACTAGAGAATATGCTGAATTCTATTCGCAATCAAATCAACTCTTATCATACGGTGATGTTACACGTTTCCTCTCTAATAACGCTATGGTGTTATACACAGACGTATCTCAATGGGATTCATCTCAACATAATACGCAACCGTTTAGGAAAGGAATAATAATGGGATTGGATATATTAGCTAACATGACTAATGATGCTAAAGTTATTCAGACACTAAATTTATATAAACAAACGCAAATTAACTTGATGGATTCATATGTTCAAATACCAGATGGTAATGTCATTAAGAAAATACAGTATGGAGCTGTAGCATCAGGAGAAAAACAAACGAAGGCAGCTAACTCTATAGCGAATCTAGCACTAATTAAAACAGTTTTATCACGTATTTCTAATAAATATTCATTTGCTACAAAGATAATAAGAGTTGACGGTGATGATAACTACGCTGTGCTACAATTTAATACGGAAGTGACTAAACAAATGGTTCAAGATGTTTCGAACGATGTGAGAGAAACTTACGCACGAATGAATGCTAAAGTTAAAGCTCTAGTATCCACGGTAGGAATAGAAATAGCTAAAAGATATATTGCAGGAGGGAAAATATTCTTCAGAGCAGGAATAAATTTGCTTAATAATGAGAAAAGGGGACAAAATACGCAATGGGATCAAGCAGCAGTTTTATACTCTAATTATATTGTAAACAGACTTAGAGGATTTGAGACTGATAGAGAATTTATTTTAACTAAAATAATGCAAATGACGTCTGTTGCTATTACTGGATCGCTGAGACTTTTTCCTTCTGAACGTGTGTTGACTACGAATTCTACATTTAAGGTATTCGATTCAGAAGATTTTATCATAGAGTATGGAACAACTGATGATGAAGTATATATACAGAGAGCATTTATGTCTTTGTCAAGTCAGAGATCAGGAATAGCTGATGAAATAGCTGCGTCACCAACATTTAAAAATTACGTGTCCAGACTATCAGAACAGCTACTTTTTTCAAAAAATAATATAGTATCTAGAGGAATAGCTTTGACTGAAAAAGCAAAGTTAAATTCGTATGCACCAATATCACTCGAGAAGAGACGCGCACAGATATCAGCTTTGTTAACAATGCTACAAAAACCAGTTACTTTTAAATCAAACAAGATAACAATAAACGACATACTTAAAGACATAAAACCATTTTTTACAGTGAATGAAGCACATTTACCAATACAGTATCAAAAGTTTATGCCGACCTTACCAGAAAACGTACAATATATAATTCAATGTATAGGGTCAAGAACTTACCAGATTGAAGATGATGGTTCAAAATCAGCGATATCCCGGCTTATATCAAAGTATTCAGTTTATAAACCATCAATCGAGGAATTATATAAAGTAATTTCATTACATGAGAATGAAATACAATTATATTTAATTTCATTAGGTATACCAAAAATAGATGCTGATACATATGTTGGTTCAAAGATTTACTCTCAAGATAAATACAGGATATTGGAATCGTATGTGTATAATCTGTTATCCATCAATTATGGATGCTATCAATTATTCGACTTTAATTCACCGGACTTGGAAAAATTAATTAGAATACCATTTAAAGGGAAGATACCAGCTGTCACATTTATACTACATTTATATGCTAAATTAGAAGTTATAAACCATGCGATTAAGAATGGTTCATGGATAAGTCTATTCTGTAACTATCCAAAGTCAGAAATGATAAAGTTATGGAAGAAAATGTGGAACATTACATCATTACGTTCGCCATATACCAATGCAAATTTCTTTCAAGATTAGAGCGCTTAGATGTGACC-
>DQ005114_RVA/Human-wt/COD/DRC88/2003/G8P8_R2_V
GGCTATTAAAGCTATACAATGGGGAAGTATAATCTAATCTTGTCAGAATACTTATCATTTATATATAATTCACAATCTGCAGTTCAAATTCCAATTTATTACTCTTCTAATAATGAGTTGGAAAGTAGATGTATAGAATTTCATTCAAAATGTTTAGAAAATTCAAAAAATGGTCTATCACTGAAAAAACTATTTAATGAATATAGTGATGTCATTGAGAATGCTACGCTATTATCAATATTATCATACTCCTACGATAAATATAACGCCGTTGAACGGAAATTAGTCAAATATGCGAAAGGTAAACCGCTTGAGGCAGACCTAACGGTGAACGAACTGGAGTATGAAAATAATAAAATAACGTCTGAGCTGTTTCCAACAGCGGAAGAATACACCGACTCATTGATGGATCCAGCAATTCTAACTTCCTTGTCATCAAATTTAAACGCAGTCATGTTTTGGTTGGAAAAACACGAAAATGATACTGCTGAAAAATTTAAAATTTATAAAAGAAGATTAGACTTATTCACTATAGTAGCTTCAACTGTAAACAAATATGGTGTACCAAGGCATAATGCAAAATATAGATACGAATATGATGTGATGAAAGATAAACCATACTACTTAGTGACATGGGCAAATTCTTCAATTGAGATGTTAATGTCAGTCTTTTCTCATGAAGATTATTTAATTGCAAGAGAATTGATAGTGTTGTCATATTCTAATAGATCAACTTTGGCAAAACTAGTATCATCTCCAATGTCAATTTTAGTTGCTTTAGTGGATATTAATGGAACATTTATTACGAATGAAGAGTTAGAATTAGAGTTTTCAAATAAATACGTGCGGGCTATAGTACCAGATCAAACATTTGATGAATTAAAACAGATGCTTAACAGTATGAGAAAAGCTGGATTGGTTGATATACCTAAGATGATACAAGACTGGCTAATTGATTGTTCCATAGAAAAATTTCCACTAATGGCTAAAATATACTCATGGTCGTTTCATGTTGGATTTAGAAAGCAAAAAATGTTAGACGCTGCCTTAGACCAATTGAAAACTGAGTATACAGAAGATGTGGATGACGAAATGTATCGTGAATACACAATGCTAATAAGAGATGAAGTTGTTAAAATGCTTGAAGAATCAGTAAAACATGATGACCACCTATTACAAGATTCTGAATTAGCTGGTTTGTTATCAATGTCTTCAGCATCGAATGGAGAATCCAGACAGCTTAAATTTGGTAGAAAAACAGTTTTTTCGACTAAAAAGAACATGCATGTTATGGATGATATGGCTAATGGAAGATATACACCAGGCATAATTCCACCTGTAAATGCTGATAAACCAATACCGTTAGGAAGAAGAGACGTACCAGGAAGAAGAACTAGAATAATATTCATATTACCGTATGAATATTTTATAGCACAGCATGCTGTGGTTGAGAAAATGTTGATCTATGCAAAGCATACTAGAGAATATGCTGAATTCTATTCGCAATCAAATCAACTCTTATCATACGGTGATGTTACACGTTTCCTTTCTAATAATGCTATGGTGTTGTACACAGACGTGTCTCAATGGGATTCATCTCAACATAATACGCAACCGTTTAGGAAAGGAATAATAATGGGATTGGATATGCTAGCTAACATGACTAATGATGCTAAAGTTATTCAGACATTAAATTTATATAAACAAACGCAAATTAACTTGATGGACTCATACGTTCAAATACCAGATGGTAATGTTATTAAGAAAATACAGTATGGAGCTGTAGCATCAGGGGAAAAACAAACGAAGGCAGCTAACTCTATAGCGAATCTGGCACTAATTAAAACGGTTTTATCACGTATTTCTAATAAATATTCATTTGCCACAAAAATAATAAGAGTTGACGGTGATGATAACTACGCTGTGCTACAATTTAATACAGAAGTAACTAAACAAATGGTTCAGGATGTTTCGAACGATGTGAGAGAAACTTATGCACGAATGAATGCTAAAGTTAAAGCTCTAGTATCCACAGTAGGAATAGAAATAGCTAAAAGATATATTGCAGGAGGAAAAATATTCTTTAGAGCAGGAATAAATTTGCTTAATAATGAAAAAAGAGGACAAAGTACACAATGGGATCAGGCAGCAGTTTTATACTCTAATTATATCGTAAACAGACTTAGAGGGTTTGAGACTGATAGAGAATTTATTTTAACTAAAATAATGCAAATGACGTCTGTTGCTATTACTGGATCGCTAAGACTTTTTCCTTCTGAACGTGTATTGACTACGAACTCTACATTTAAGGTGTTTGATTCAGAGGATTTTATCATAGAGTATGGAACAACTGATGATGAAGTATATATACAGAGAGCGTTCATGTCTTTGTCAAGTCAGAGATCGGGAATAGCTGATGAAATAGCCGCATCACCAACATTCAAAAATTATGTGTCTAGATTATCAGAACAGCTACTTTTTTCAAAGAATAATATAGTATCTAGAGGAATAGCTTTGACTGAAAAAGCAAAGTTGAATTCGTATGCACCAATATCACTTGAAAAAAGGCGTGCGCAGATATCATCTTTGTTAACAATGTTGCAGAAACCAGTTACCTTCAAATCAAACAAAATAACAATAAACGACATACTTAAAGACATAAAACCATTTTTTACAGTGAGCGAAGCATATTTGCCAATACAATATCAAAAGTTTATGCCAACCTTACCAGAAAATGTACAATATATAATTCAGTGTATAGGGTCAAGAACTTACCAGATTGAAGATGATGGCTCAAAATCAGCAATATCCCGGCTTATATCAAAGTACTCAGTTTATAAACCGTCGATCGAGGAACTATATAAAGTAATTTCATTACATGAAAATGAAATACAACTATATTTAATTTCATTAGGCATACCAAAAATAGATGCTGATACATATGTTGGTTCAAAAATTTACTCTCAAGATAAATACAGGATATTAGAATCATATGTATATAACCTGTTATCCATCAATTACGGATGTTATCAATTATTTGACTTTAATTCACCGGACTTGGAAAAACTAATTAGAATACCATTCAAAGGGAAGATACCGGCCGTCACGTTTATATTACATTTGTATGCTAAATTAGAAGTTATAAACCATGCTATTAAGAATGGTTCATGGATAAGTCTATTCTGTAACTATCCAAAATCAGAAATGATAAAGTTATGGAAGAAAATGTGGAACATTACGTCGTTACGTTCGCCATATACCAATGCAAATTTCTTTCAAGATTAGAGCGCTTAGATGTGACC-
>DQ146682_RVA/Human-wt/BGD/N26/2002/G12P6_R2_V
GGCTATTAAAGCTATACAATGGGGAAGTATAATCTAATCTTGTCAGAATACTTATCATTTATATATAATTCACAATCTGCAGTTCAAATTCCAATTTATTACTCTTCCAATAGTGAGTTGGAAAGTAGATGTATAGAATTTCATTCCAAATGTTTAGAAAATTCAAAAAATGGTCTATCACTGAAAAAACTATTTAATGAATACAGTGATGTCATTGAGAATGCTACGTTATTATCAATATTATCATACTCCTACGACAAATATAACGCCGTTGAACGGAAATTAGTCAAATATGCGAAAGGTAAACCGCTTGAGGCAGACCTAACGGTGAACGAACTGGATTATGAAAATAATAAAATAACGTCTGAACTGTTTCCAACAGCGGAAGAATACACCGACTCATTGATGGATCCAGCAATTCTGACTTCCTTGTCATCAAATTTAAACGCAGTCATGTTTTGGTTGGAAAAACACGAAAATGATACTGCTGAAAAATTTAAAATTTATAAAAGAAGATTAGACTTATTCACTATAGTAGCTTCAACCGTAAACAAATATGGTGTACCAAGGCATAATGCAAAATATAGATACGAATATGATGTGATGAAAGATAAACCATATTACTTAGTGACATGGGCAAATTCTTCAATTGAAATGCTAATGTCAGTCTTTTCTCATGAAGATTATTTAATTGCAAGAGAATTGATAGTGTTGTCATATTCTAATAGATCAACTTTGGCAAAACTAGTATCATCTCCAATGTCAATTTTAGTTGCTTTAGTGGATATTAATGGAACGTTTATTACGAATGAAGAGTTAGAATTAGAGTTTTCAAATAAATACGTGCGTGCCATAGTACCAGATCAAACATTTGATGAATTAAAACAGATGCTTAACAGTATGAGAAAAGCTGGATTGGTTGATATACCTAAGATGATACAAGATTGGTTAGTTGATTGTTCCATTGAAAAATTTCCACTAATGGCTAAAATATACTCATGGTCGTTTCATGTTGGATTCAGAAAGCAAAAAATGTTAGACGCTGCCTTAGACCAATTGAAAACTGAGTATACAGAAGATGTAGATGACGAAATGTATCGTGAATACACAATGCTAATAAGAGATGAAGTTGTTAAAATGCTTGAAGAATCAGTAAAACATGATGACCACCTATTACAAGATTCTGAATTAGCTGGTTTGTTATCAATGTCTTCAGCATCGAATGGAGAATCCAGACAGCTTAAATTTGGTAGAAAAACAGTTTTTTCAACTAAAAAGAACATGCATGTTATGGATGATATGGCTAATGGAAGATATACACCAGGCATAATTCCACCTGTAAATGTTGATAAACCAATACCGTTAGGAAGAAGAGACGTACCAGGAAGAAGAACTAGAATAATATTCATATTACCGTATGAATATTTTATAGCACAACATGCTGTGGTTGAGAAAATGTTGATCTATGCAAAGCATACTAGAGAATATGCTGAATTCTATTCGCAATCAAATCAACTCTTATCATACGGTGATGTTACACGTTTCCTTTCTAATAATGCTATGGTGTTATATACAGACGTGTCTCAATGGGATTCATCTCAACATAATACGCAACCGTTTAGGAAAGGAATAATAATGGGATTGGATATACTAGCTAACATGACTAATGATGCTAAAGTTATTCAGACATTAAATTTATATAAACAAACGCAAATTAACTTGATGGACTCATACGTTCAAATACCAGATGGTAATGTTATTAAGAAAATACAGTATGGAGCTGTAGCATCAGGGGAAAAACAAACGAAGGCAGCTAACTCTATAGCGAATCTAGCACTAATTAAAACGGTTTTATCACGCATTTCTAATAAATATTCATTTGCCACAAAAATAATAAGAGTTGACGGTGATGATAACTACGCTGTGCTACAATTTAATACAGAAGTAACTAAACAAATGGTTCAGGATGTTTCGAACGATGTGAGAGAAACGTATGCACGAATGAATGCTAAAGTTAAAGCTCTAGTATCCACAGTAGGAATAGAAATAGCTAAAAGATATATTGCAGGAGGAAAAATATTCTTTAGAGCAGGAATAAATTTGCTTAATAATGAAAAAAGAGGACAAAGTACACAATGGGATCAGGCAGCAGTTTTATACTCTAATTATATCGTAAACAGACTTAGAGGGTTTGAGACTGATAGAGAATTTATTTTAACTAAAATAATGCAAATGACGTCTGTTGCTATTACTGGATCACTAAGACTTTTTCCTTCTGAACGTGTATTGACTATGAACTCTACATTTAAGGTGTTTGATTCAGAGGATTTTATCATAGAGTATGGAACAACTGATGATGAAGTGTATATACAGAGAGCATTCATGTCTTTGTCAAGTCAGAGATCAGGAATAGCTGATGAAATAGCTGCATCACCAACATTTAAAAATTATGTGTCTAAATTATCAGAACAGCTACTTTTTTCAAAGAATAATATAGTATCTAGAGGAATAGCTTTGACTGAAAAAGCAAAGTTGAATTCATATGCACCAATATCACTTGAAAAAAGACGTGCGCAGATATCAGCTTTGTTAACAATGTTGCAGAAACCAGTTACTTTCAAATCAAACAAAATAACAATAAACGACATACTTAAAGACATAAAACCATTTTTTACAGTGAGCGAAGCACATTTACCAATACAGTATCAAAAGTTTATGCCGACCTTACCAGAAAATGTACAATATATAATTCAGTGTATAGGGTCAAGAACTTACCAGATTGAAGATGATGGCTCAAAATCAGCAATATCCCGGCTTATATCAAAATACTCAGTTTATAAACCGTCGATCGAGGAACTATATAAAGTAATTTCATTACATGAGAATGAAATACAACTATATTTAATTTCATTAGGCATACCAAAAATAGATGCTGATACATATGTTGGTTCAAAAATTTACTCTCAAGATAAATACAGGATATTGGAATCATATGTATATAACCTGTTATCCATCAATTACGGATGCTATCAATTATTTGACTTTAATTCACCGGACTTGGAAAAATTAATTAGAATACCATTCAAAGGGAAGATACCAGCTGTCACATTTATATTACATTTATATGCTAAACTAGAAGTTATAAACCATGCTATTAAGAATGGTTCATGGATAAGTCTATTCTGTAACTATCCAAAATCAGAAATGATAAAGTTATGGAAGAAAATGTGGAATATTACGTCGTTACGTTCGCCATATACCAATGCAAATTTCTTTCAAGATTAGAGCGCTTAGATGTGACC-
>KU059766_RVA/Human-wt/AUS/D388/2013/G3P8_R2_V
GGCTATTAAAGCTATACAATGGGGAAGTATAATCTAATCTTGTCAGAATACTTATCATTTATATATAATTCACAATCTGCAGTTCAAATTCCAATTTATTACTCTTCCAATAGTGAGTTGGAAAGTAGATGCATAGAATTTCATTCCAAATGTTTAGAAAATTCAAAAAATGGTCTATCACTGAAAAAACTATTTAATGAATACAGTGATGTTATTGAGAATGCTACGCTATTATCAATATTATCATACTCCTACGACAAATATAACGCCGTTGAACGGAAACTAGTCAAATATGCGAAAGGTAAACCGCTTGAGGCAGACCTGACGGTAAACGAACTGGACTATGAAAATAATAAAATAACGTCTGAATTGTTTCCAACAGCGGAAGAATACACCGACTCATTGATGGATCCAGCAATTCTGACTTCTTTGTCATCAAATTTAAACGCAGTCATGTTTTGGTTAGAAAAACACGAAAATGATACTGCTGAAAAATTTAAAATTTATAAAAGAAGATTAGACTTATTCACTATAGTAGCTTCAACCGTAAACAAATATGGTGTACCAAGGCATAATGCAAAATATAGATACGAATATGATGTAATGAAAGATAAACCATATTACTTAGTGACATGGGCAAATTCTTCAATTGAAATGCTAATGTCAGTTTTTTCTCATGAAGATTATTTAATTGCAAGAGAATTGATAGTGTTGTCATATTCGAATAGATCAACTTTAGCAAAACTAGTATCATCTCCAATGTCAATTTTAGTTGCTTTAGTGGACATTAATGGAACGTTTATTACAAATGAAGAGTTAGAGTTAGAGTTTTCAAATAAATACGTACGTGCCATAGTACCAGATCAAACATTTGATGAATTAAAACAGATGCTTAACAGTATGAAAAAAGCTGGATTGGTTGATATACCTAAGATGATACAAGATTGGTTAGTTGATTGTTCCATCGAAAAATTTCCACTAATGGCTAAAATATACTCATGGTCGTTTCATGTTGGATTCAGAAAGCAAAAAATGTTAGACGCTGCCTTAGACCAATTGAAAACCGAGTATACAGAAGATGTAGATGACGAAATGTATCGTGAATACACAATGTTAATAAGAGATGAAGTTGTTAAAATGCTTGAAGAATCAGTAAAACATGACGACCACCTATTACAAGATTCTGAATTAGCTGGTTTGTTATCAATGTCTTCAGCATCGAATGGAGAATCCAGACAACTTAAATTTGGTAGAAAAACAGTTTTTTCAACTAAGAAGAACATGCATGTTATGGATGATATGGCTAATGGAAGATATACACCAGGTATAATTCCACCTGTAAATGTTGATAAACCAATACCTTTAGGAAGAAGAGACGTACCAGGAAGAAGAACTAGAATAATATTCATATTACCGTATGAATATTTTATAGCACAACACGCTGTGGTTGAGAAAATGTTGATCTATGCAAAGCATACTAGAGAATATGCTGAATTCTATTCGCAATCAAATCAACTCTTATCATACGGTGATGTTACACGTTTCCTTTCTAATAATGCTATGGTGTTATATACAGACGTGTCTCAATGGGATTCATCTCAACATAATACGCAACCGTTTAGAAAAGGAATAATAATGGGATTGGATATACTAGCTAACATGACTAATGATACTAAAGTTATTCAGACATTAAATTTATATAAACAAACGCAAATTAACTTGATGGACTCATACGTTCAAATACCAGATGGTAATGTTATTAAGAAAATACAGTATGGAGCTGTAGCATCAGGGGAAAAACAAACGAAGGCAGCTAACTCTATAGCGAATCTAGCACTAATTAAAACGGTTTTATCACGTATTTCTAATAAATATTCATTTGCCACAAAAATAATAAGAGTTGACGGTGATGATAACTACGCTGTGCTACAATTTAATACAGAAGTAACTAAACAAATGGTTCAGGATGTTTCGAACGATGTGAGAGAAACGTATGCACGAATGAATGCTAAAGTTAAAGCTCTAGTATCCACAGTAGGAATAGAAATAGCTAAAAGATATATTGCAGGAGGAAAAATATTCTTTAGAGCAGGAATAAATTTGCTTAATAATGAAAAAAGAGGGCAAAGTACACAATGGGATCAGGCAGCAGTTTTATACTCTAATTATATCGTAAACAGACTTAGAGGGTTTGAGACTGATAGAGAATTTATTTTAACTAAAATAATGCAAATGACGTCTGTTGCTATTACTGGATCATTAAGACTCTTTCCTTCTGAACGTGTATTGACTATGAACTCTACATTTAAGGTGTTTGATTCAGAGGATTTTATCATAGAGTATGGAACAACTGATGATGAAGTATATATACAGAGAGCATTCATGTCTTTGTCAAGTCAGAGATCAGGAATAGCTGATGAAATAGCTGCATCACCAACATTTAAAAATTATGTGTCTAAATTATCAGAACAGCTACTTTTTTCGAAGAATAATATAGTATCTAGAGGAATAGCTTTGACTGAAAAAGCAAAGTTGAATTCATATGCACCAATATCACTTGAAAAAAGACGTGCGCAGATATCAGCTTTATTAACAATGTTGCAGAAACCAGTAACCTTCAAATCAAACAAAATAACAATAAACGACATACTTAAAGACATAAAACCATTTTTTACAGTGAGCGAAGCACATTTACCAATACAGTATCAAAAGTTTATGCCGACTTTACCAGAAAATGTACAATATATAATTCAGTGTATAGGGTCAAGAACTTATCAGATTGAAGATGATGGCTCAAAATCAGCAATATCCCGGCTTATATCAAAATACTCAGTTTATAAACCGTCAATCGAGGAACTATATAAAGTAATTTCATTACATGAGAATGAAATACAACTATATTTAATTTCATTAGGCATACCAAAAATAGATGCTGATACATATGTTGGTTCAAAAATTTACTCTCAAGATAAATACAGGATATTGGAATCATATGTATATAACTTGTTATCCATCAATTACGGATGCTATCAATTATTTGACTTTAATTCACCAGACTTGGAAAAATTAATTAGAATACCATTCAAAGGGAAGATACCAGCTGTCACATTTATATTACATTTATATGCTAAATTAGAAGTTATAAACTATGCCATTAAGAATGGTTCATGGATAAGTCTATTCTGTAACTATCCAAAATCAGAAATGATAAAGTTATGGAAGAAAATGTGGAATATTACGTCGTTACGTTCGCCATATACCAATGCAAATTTCTTTCAAGATTAGAGCGCTTAGATGTGACC-
>KU550262_RVA/Human-wt/ESP/SS98242319/2015/G3P8_R2_V
GGCTATTAAAGCTATACAATGGGGAAGTATAATCTAATCTTGTCAGAATACTTATCATTTATATATAATTCACAATCTGCAGTTCAAATTCCAATTTATTACTCTTCCAATAGTGAGTTGGAAAGTAGATGTATAGAATTTCATTCTAAATGTTTAGAAAATTCAAAAAATGGTCTATCACTGAAAAAACTATTTAATGAATACAGTGATGTTATTGAGAATGCTACGTTATTATCAATATTATCATACTCCTACGACAAATATAACGCCGTTGAACGGAAACTAGTCAAATATGCGAAAGGTAAGCCGCTTGAGGCAGACCTAACGGTAAACGAACTGGATTATGAAAATAATAAAATAACGTCTGAACTGTTTCCAACAGCGGAAGAATACACCGACTCATTGATGGATCCAGCAATTCTGACTTCTTTGTCATCAAATTTAAACGCAGTCATGTTTTGGCTAGAAAAACACGAAAATGATACTGCTGAAAAATTTAAAATTTATAAAAGGAGATTAGACTTATTCACTATAGTGGCTTCAACCGTAAACAAATATGGTGTACCAAGGCATAATGCAAAATATAGATACGAATATGATGTGATGAAAGATAAACCATATTACTTAGTGACATGGGCAAATTCTTCAATTGAAATGTTAATGTCAGTTTTTTCTCATGAAGATTATTTAATTGCAAGAGAACTGATAGTGTTGTCATATTCTAATAGATCAACTTTAGCAAAACTAGTATCATCTCCAATGTCAATTTTAGTTGCTTTAGTGGACATTAATGGAACGTTTATTACAAATGAAGAGTTAGAGTTAGAGTTTTCAAATAAATACGTACGTGCCATTGTACCAGATCAGACATTTGATGAATTAAAACAGATGCTTAACAGTATGAAAAAAGCTGGATTGGTTGATATACCTAAGATGATACAAGATTGGTTAGTTGATTGTTCCATCGAAAAATTTCCACTAATGGCTAAAATATACTCATGGTCGTTTCATGTTGGATTCAGAAAGCAAAAAATGTTGGACGCTGCCTTAGACCAATTGAAAACTGAGTATACAGAAGATGTAGATGACGAAATGTATCGTGAATACACAATGTTAATAAGAGATGAAGTTGTTAAAATGCTTGAAGAATCAGTAAAACATGATGACCACCTATTACAAGATTCTGAATTAGCTGGTTTGTTATCAATGTCTTCAGCATCGAATGGAGAATCCAGACAGCTTAAATTTGGTAGAAAAACAGTTTTTTCAACTAAGAAGAACATGCATGTTATGGATGATATGGCTAATGGAAGATATACACCAGGTATAATTCCACCTGTAAATGTTGATAAACCAATACCTTTAGGAAGAAGAGACGTACCAGGAAGAAGAACTAGAATAATATTCATATTACCGTATGAATATTTTATAGCACAACATGCTGTGGTTGAGAAAATGTTGATCTATGCAAAGCATACTAGAGAATATGCTGAATTCTATTCGCAATCAAATCAACTCTTATCATACGGTGATGTTACACGTTTCCTTTCTAATAATGCTATGGTGTTATATACAGACGTGTCTCAATGGGATTCATCTCAACATAATACGCAACCGTTTAGAAAAGGAATAATAATGGGATTGGATATACTAGCTAACATGACTAATGATACTAAAGTTATTCAGACATTAAATTTATATAAACAAACGCAAATTAACTTGATGGACTCATACGTTCAAATACCAGATGGTAATGTTATTAAGAAAATACAGTATGGAGCTGTAGCATCAGGGGAAAAACAAACGAAGGCAGCTAACTCTATAGCGAATCTAGCACTAATTAAAACGGTTTTATCACGTATTTCTAATAAATATTCATTTGCCACAAAAATAATAAGAGTTGACGGTGATGATAACTACGCTGTACTACAATTTAATACAGAAGTAACTAAACAAATGGTTCAGGATGTTTCGAACGATGTGAGAGAAACGTATGCACGAATGAATGCTAAAGTTAAAGCTCTAGTATCCACAGTAGGAATAGAAATAGCTAAAAGATATATTGCAGGAGGAAAAATATTCTTTAGAGCAGGAATAAATTTGCTTAATAATGAAAAAAGAGGGCAAAGTACACAATGGGATCAGGCAGCAGTTTTATACTCTAATTATATCGTAAACAGACTTAGAGGGTTTGAGACTGATAGAGAATTTATTTTAACTAAAATAATGCAAATGACGTCTGTTGCTATTACTGGATCATTAAGACTTTTTCCTTCTGAACGTGTATTGACTATGAACTCTACATTTAAGGTGTTTGATTCAGAGGATTTTATCATAGAGTATGGAACAACTGATGATGAAGTATATATACAGAGAGCATTCATGTCTTTGTCAAGTCAGAGATCAGGAATAGCTGATGAAATAGCTGCATCATCAACATTTAAAAATTATGTGTCTAAATTATCAGAACAGCTACTTTTTTCGAAGAATAATATAGTATCTAGAGGAATAGCTCTGACTGAAAAAGCAAAGTTGAATTCATATGCACCAATATCACTTGAAAAAAGACGTGCGCAGATATCAGCTTTATTAACAATGTTGCAAAAACCAGTAACCTTCAAATCAAACAAAATAACAATAAACGACATACTTAAAGACATAAAACCATTTTTTACAGTGAGCGAAGCACATTTACCAATACAGTATCAAAAGTTTATGCCGACTTTACCAGAAAATGTACAATATATAATTCAGTGTATAGGATCAAGAACTTATCAGATCGAAGATGATGGCTCAAAATCAGCAATATCCCGGCTTATATCAAAATACTCAGTTTATAAACCATCAATTGAGGAACTATATAAAGTAATTTCATTACATGAGAATGAAATACAACTATATCTAATTTCATTAGGCATACCAAAAATAGATGCTGATACATATGTTGGTTCAAAAATTTACTCTCAAGATAAATACAGGATATTGGAATCATATGTATATAACCTGTTATCCATCAATTACGGATGCTATCAATTATTTGACTTTAATTCACCAGACTTGGAAAAATTAATTAGAATACCATTCAAAGGGAAGATACCAGCTGTCACATTTATATTACATTTATATGCTAAATTAGAAGTTATAAACTATGCCATTAAGAATGGTTCATGGATAAGTCTATTCTGTAACTATCCAAAATCAGAAATGATAAAGTTATGGAAGAAAATGTGGAATATTACGTCGTTACGTTCGCCATATACTAATGCAAATTTCTTTCAAGATTAGAGTGCTTAGATGTGACC-
>LC026106_RVA/Human-wt/GHA/PML1965/2012/G6P6_R2_V
-----------------------GAAGTATAATCTAATCTTGTCAGAATACTTATCATTTATATATAATTCACAATCTGCAGTTCAAATTCCAATTTATTACTCTTCCAATAGTGAACTGGAAAATAGATGTATAGAATTTCATTCCAAATGTTTAGAAAATTCAAAAAATGGTCTATCACTGAAAAAACTATTTAATGAATATAGTGATGTCATTAAGAATGCTACGCTATTATCAATATTATCATACTCCTACGATAAATACAACGCCGTTGAACGGAAATTAGTCAAATATGCGAAAGGTAAACCACTTGAGGCAGACTTAACGATGAACGAACTGGATTATGAAAATAATAAAATAACGTCTGAGCTGTTTCCAACAGCGGAAGAATACACCGACTCATTGATGGATCCAGCAATTCTAACCTCCTTGTCATCAAATTTAAACGCAGTCATGTTTTGGTTAGAAAAACACGAAAACGATACTGCTGAAAAATTTAAAATTTATAAAAGAAGATTAGACTTATTCACTATAGTAGCTTCAACCATAAACAAATATGGTGTACCAAGGCATAATGCAAAATATAGATACGAATATGATGTGATGAAAGATAAACCATATTACTTAGTGACATGGGCAAATTCTTCAATTGAAATGCTAATGTCAGTCTTTTCTCATGAAGATTATTTAATTGCAAGAGAGTTGATAGTGTTGTCATATTCTAATAGATCAACTTTGGCAAAACTTGTATCATCTCCAATGTCAATTTTAGTTGCTTTAGTGGATATTAATGGAACGTTTATTACGAATGAAGAGTTAGAATTAGAGTTTTCAAATAAATACGTGCGGGCCATAGTACCAGATCAAACATTTGATGAATTACAACAGATGCTTAACAGTATGAGAAAAGCTGGATTGGTTGATATACCTAAGATGATACAAGACTGGTTAGTCGATTGTTCCATAGAAAAATTTCCATTAATGGCTAAAATATACTCATGGTCGTTTCATGTTGGATTTAGAAAGCAAAAAATGCTAGACGCTGCCTTAGACCAATTGAAAACTGAGTATACAGAAGATGTGGATGACGAAATGTACCGTGAATACACAATGCTGATAAGAGATGAAGTTGTTAAAATGCTTGAAGAATCAGTAAAACATGATGACCACCTATTACAAGATTCTGAATTAGCTGGTTTGCTATCAATGTCTTCAGCATCGAATGGAGAATCCAGACAGCTTAAATTTGGTAGAAAAACAGTTTTTTCAACTAAAAAGAACATGCATGTTATGGATGATATGGCTAATGGAAGATATACACCAGGCATAATTCCACCTGTAAATGTTGATAAACCAATACCGTTAGGAAGAAGAGACGTACCAGGAAGAAGAACTAGAATAATATTCATATTACCGTATGAATATTTTATAGCACAGCATGCTGTGGTTGAGAAAATGTTGGTCTATGCAAAGCATACTAGAGAATATGCTGAATTCTATTCACAATCAAATCAACTCTTATCATACGGTGATGTTACACGTTTTCTTTCTAATAATGCTATGGTGTTGTATACAGACGTGTCTCAATGGGATTCATCTCAACATAATACGCAACCGTTTAGGAAAGGAATAATAATGGGATTGGATATACTATCTAACATGACTAATGACGCTAAAGTTATTCAGACATTAAATTTATATAAACAAACGCAAATTAACTTGATGGACTCATACGTTCAAATACCAGATGGTAATGTTATTAAGAAAATACAGTATGGAGCTGTAGCATCAGGAGAAAAACAAACGAAGGCAGCGAACTCTATAGCGAATTTAGCACTAATTAAAACGGTTTTATCACGTATTTCTAATAAATATTCATTTGCCACAAAAATAATAAGAGTTGACGGTGATGATAACTACGCTGTGTTACAATTTAATACAGAAGTGACTAAACAAATGGTTCAGGATGTTTCGAACGATGTGAGAGAAACTTATGCACGAATGAATGCTAAAGTTAAAGCTCTAGTATCCACAGTAGGAATAGAAATAGCTAAAAGATATATTGCAGGAGGAAAAATATTCTTCAGAGCAGGAATAAATTTGCTTAATAATGAAAAAAGAGGACAAAGTACACAATGGGATCAGGCAGCAGTTTTATACTCTAATTATATCGTAAATAGACTTAGAGGGTTTGAGACTGATAGAGAATTCATTTTAACTAAAATAATGCAAATGACGTCTGTTGCTATTACTGGATCGCTGAGACTTTTTCCTTCTGAACGTGTATTGACTACGAATTCTACATTTAAGGTGTTTGATTCAGAGGATTTCATCATAGAGTATGGAACAACTGATGATGAAGTATATATACAGAGAGCATTTATGTCCTTGTCAAGTCAGAGATCAGGAATAGCTGATGAAATAGCTGCATCACCAACATTTAAAAATTACGTGTCTAGATTATCAGAACAGCTGCTTTTTTCAAGGAATAATATAGTATCTAAAGGAATAGCTTTGACTGAAAAAGCAAAGTTGAATTCATATGCACCAATATCACTTGAAAAAAGACGTGCACAGATATCAGCTTTGTTAACAATGTTACAGAAACCAGTTACCTTCAAATCAAACAAAATAACAATAAACGACATACTTAAAGACATAAAACCATTTTTTACAGTGAGCGAAGCACATTTGCCAATACAGTATCAAAAGTTTATGCCGACCTTACCAGAAAATGTACAATATATAATTCAGTGTATAGGGTCAAGAACTTACCAGATTGAAGATGATGGCTCAAAATCAGCAATATCCAGGCTTATATCAAAGTATTCAGTTTATAAACCGTCGATCGAGGAATTATATAAAGTAATTTCATTACATGAGAATGAAATACAACTATATTTAATTTCATTAGGTATACCAAAAATAGATGCTGATACATATGTTGGTTCAAAAATTTACTCTCAAGATAAATATAGGATATTGGAATCATATGTATATAACCTGTTATCCATAAATTACGGATGTTATCAATTATTTGACTTTAATTCGCCGGATTTGGAAAAATTAATTAGAATACCATTCAAAGGGAAGATACCAGCCGTCACATTTATATTACATTTATATGCTAAATTAGAAGTTATAAACTATGCTATTAAAAATGGTTCATGGATAAGTCTATTCTGTAACTATCCAAAATCAGAAATGATAAAGTTATGGAAGAAAATGTGGAACATTACGTCGTTACGCTCGCCATATACCAATGCAAATTTCTTTCAA------------------------
>KJ748476_RVA/Human-wt/GHA/GH019-08/2008/G8P6_R2_V
GGCTATTAAAGCTATACAATGGGGAAGTATAATCTAATCTTGTCAGAATACTTATCATTTATATATAATTCACAATCTGCAGTTCAAATTCCAATTTATTACTCTTCCAATAGTGAGTTGGAAAGTAGATGTATAGAATTTCATTCCAAATGTTTAGAAAATTCAAAAAATGGTCTATCACTGAAAAAACTATTTAATGAATATAGTGATGTCATTAAGAATGCTACGCTATTATCAATATTATCATACTCCTACGATAAATATAACGCCGTTGAACGGAAATTAGTCAAATATGCGAAAGGTAAACCACTTGAGGCAGACCTAACGATGAACGAACTGGATTATGAAAATAATAAAATAACGTCTGAGCTGTTTCCAACAGCGGAAGAATACACTGACTCATTGATGGATCCAGCAATTCTAACTTCCTTGTCATCAAATTTAAACGCAGTCATGTTTTGGTTGGAAAAACACGAAAATGATACTGCTGAAAAATTTAAAATTTATAAAAGAAGATTAGACTTATTCACTATAGTAGCTTCAACCATAAACAAATATGGTGTACCAAGGCATAATGCAAAATATAGATACGAATATGATGTGATGAAAGATAAACCATATTACTTAGTGACATGGGCAAATTCTTCAATTGAAATGCTAATGTCAGTCTTTTCTCATGAAGATTATTTAATTGCAAGAGAATTGATAGTGTTGTCATATTCTAATAGATCAACTTTGGCAAAACTAGTATCATCTCCAATGTCAATTTTAGTTGCTTTAGTGGATATTAATGGAACGTTTATTACGAATGAAGAGTTAGAATTAGAGTTTTCAAATAAATACGTGCGGGCCATAGTACCAGATCAAACATTTGATGAATTAAAACAGATGCTTAACAGTATGAGAAAAGCTGGATTGATTGATATACCTAAGATGATACAAGACTGGTTAGTCGATTGTTCCATAGAAAAATTTCCATTAATGGCTAAAATATACTCATGGTCGTTTCATGTTGGATTTAGAAAGCAAAAAATGCTAGACGCTGCCTTAGACCAATTGAAAACTGAGTATACAGAAGATGTGGATGACGAAATGTACCGTGAATACACAATGCTAATAAGAGATGAAGTTGTTAAAATGCTTGAAGAATCAGTAAAACATGATGACCACCTATTACAAGATTCTGAATTAGCTGGTTTGTTATCAATGTCTTCAGCATCGAATGGAGAATCCAGACAGCTTAAATTTGGTAGAAAAACAGTTTTTTCAACTAAAAAGAACATGCATGTTATGGATGATATGGCTAATGGAAGATATACACCAGGCATAATTCCACCTGTAAATGCTGATAAACCAATACCGTTAGGAAGAAGAGACGTACCAGGAAGAAGAACTAGAATAATATTCATATTACCGTATGAATATTTTATAGCACAGCATGCTGTGGTTGAGAAAATGTTGATCTATGCAAAGCATACTAGAGAATATGCTGAATTCTATTCGCAATCAAATCAACTCTTATCATACGGTGATGTTACACGTTTTCTTTCTAATAATGCTATGGTGTTGTATACAGACGTGTCTCAATGGGATTCATCTCAACATAATACGCAACCGTTTAGGAAAGGAATAATAATGGGATTGGATATACTAGCTAACATGACTAATGACGCTAAAGTTATTCAGACATTAAATTTATATAAACAAACGCAAATTAACTTGATGGACTCATACGTTCAAATACCAGATGGTAATGTTATTAAGAAAATACAGTATGGAGCTGTAGCATCAGGAGAAAAACAAACGAAGGCAGCAAACTCTATAGCGAATTTGGCACTAATTAAAACGGTTTTATCACGTATTTCTAATAAATATTCATTTGCCACAAAAATAATAAGAGTTGACGGTGATGATAACTACGCTGTGTTACAATTTAATACAGAAGTAACTAAACAAATGGTTCAGGATGTTTCGAACGATGTGAGAGAAACTTATGCACGAATGAATGCTAAAGTTAAAGCTCTAGTATCTACAGTAGGAATAGAAATAGCTAAAAGATATATTGCAGGAGGAAAAATATTCTTTAGAGCAGGAATAAATTTGCTTAATAATGAAAAAAGAGGACAAAGTACACAATGGGATCAGGCAGCAGTTTTATACTCTAATTATATCGTAAATAGACTTAGAGGGTTTGAGACTGATAGAGAATTTATTTTAACTAAAATAATGCAAATGACGTCTGTTGCTATTACTGGATCGCTAAGACTTTTTCCTTCTGAACGTGTATTGACTACGAACTCTACATTTAAGGTGTTTGATTCAGAGGATTTCATTATAGAGTATGGAACAACTGATGATGAAGTATATATACAGAGAGCATTTATGTCCTTGTCAAGTCAGAGATCAGGAATAGCTGATGAAATAGCCGCATCACCAACATTTAAAAATTATGTGTCTAGATTATCAGAACAGCTGCTTTTTTCAAGGAATAATATAGTATCTAGAGGAATAGCTTTGACTGAAAAAGCAAAGTTGAATTCATATGCACCAATATCACTTGAAAAAAGACGTGCGCAGATATCAGCTTTGTTAACAATGTTACAGAAACCAGTTACCTTCAAATCAAACAAAATAACAATAAACGACATACTTAAAGACATAAAACCATTTTTTACAATGAGTGAAGCACATTTGCCAATACAGTATCAAAAGTTTATGCCGACCTTACCAGAAAATGTACAATATATAATTCAGTGTATAGGGTCAAGAACTTACCAGATTGAAGATGATGGCTCAAAATCAGCAATATCCAGGCTTATATCAAAGTATTCAGTTTATAAACCGTCGATCGAGGAACTATATAAAGTAATTTCATTACATGAGAATGAAATACAACTATATTTAATTTCATTAGGTATACCAAAAATAGATGCTGATACATATGTTGGTTCAAAAATTTACTCTCAAGATAAATACAGGATATTGGAATCATATGTATATAACCTGTTATCCATAAATTACGGATGTTATCAATTATTTGACTTTAATTCGCCGGACTTGGAAAAATTAATTAGAATACCATTCAAAGGGAAGATACCAGCCGTCACATTTATATTACATTTATATGCTAAATTAGAAGTTATAAACTATGCTATTAAGAATGGTTCATGGATAAGTCTATTCTGTAACTATCCAAAATCAGAAATGATAAAATTATGGAAGAAAATGTGGAACATTACGTCGTTACGTTCGCCATATACCAATGCAAATTTCTTTCAAGATTAGAGCGCTTAGATGTGACC-
>HQ657171_RVA/Human-wt/ZAF/3203WC/2009/G2P4_R2_V
GGCTATTAAAGCTATACAATGGGGAAGTATAATCTAATCTTGTCAGAATACTTATCATTTATATATAATTCACAATCTGCAGTTCAAATTCCAATTTATTACTCTTCCAATAGTGAGTTGGAAAGTAGATGTATAGAATTTCATTCCAAATGTTTAGAAAATTCAAAAAATGGTCTATCACTGAAAAAACTATTTAATGAATATAGTGATGTAATTGAGAATGCTACGTTATTATCAATACTATCATACTCCTACGACAAGTATAACGCCGTTGAACGGAAATTAGTCAAATATGCGAAAGGTAAACCGCTTGAGGCAGACCTAACGGTGAACGAACTGGATTATGAAAATAATAAAATAACGTCTGAGCTGTTTCCAACAGCGGAAGAATACACCGACTCATTGATGGATCCAGCGATTCTAACTTCCTTGTCATCAAATTTAAACGCTGTCATGTTTTGGTTGGAAAAACACGAAAATGATACTACTGAAAAATTTAAAATTTATAAAAGAAGATTAGACTTATTCACTATAGTAGCTTCAACCGTAAACAAATATGGTATACCAAGGCATAATGCAAAATATAGATACGAATATGATGTGATGAAAGATAAACCATATTACTTAGTGACATGGGCAAATTCTTCAATTGAAATGCTAATGTCAGTCTTCTCTCATGAAGATTATTTAATTGCAAGAGAATTGATAGTGTTGTCATATTCTAATAGATCAACTTTGGCAAAACTAGTATCATCTCCAATGTCAATTTTAGTTGCTTTAGTGGATATTAATGGAACGTTTATTACAAATGAAGAGTTAGAATTAGAGTTTTCAAATAAATACGTGCGGGCCATAGTACCAGATCAAACATTTGATGAATTAAAACAGATGCTTAACAGTATGAGAAAAGCTGGATTGGTTGATATACCTAAGATGATACAAGACTGGTTAGTTGATTGTTCCATCGAAAAATTTCCATTAATGGCTAAAATATACTCATGGTCGTTTCATGTTGGATTCAGAAAGCAAAAAATGTTAGATGCTGCCTTAGACCAATTGAAAACTGAGTATACAGAGGATGTAGATGACGAAATGTATCGTGAATACACAATGTTAATAAGAGATGAGGTTGTTAAAATGCTTGAAGAATCAGTAAAACATGATGACCACCTATTACAAGATTCTGAATTAGCTGGTTTGTTATCAATGTCTTCAGCGTCGAATGGAGAATCTAGACAGCTTAAATTTGGTAGAAAAACAGTTTTTTCAACTAAAAAGAACATGCATGTTATGGATGATATGGCTAATGGAAAATATACACCAGGCATAATTCCACCTGTAAATGCTGATAAACCAATACCGTTAGGAAGAAGAGACGTACCAGGAAGAAGAACTAGAATAATATTCATATTACCGTATGAATATTTTATAGCACAGCATGCTGTGGTTGAGAAAATGTTGATCTATGCAAAGCATACTAGAGAATATGCTGAATTTTATTCACAATCAAATCAACTATTATCATACGGTGATGTTACACGCTTCCTTTCTAATAATGCTATGGTGTTATATACAGACGTGTCTCAATGGGATTCATCTCAACATAATACGCAACCATTTAGGAAAGGAATAATAATGGGATTGGATATACTAGCTAACATGACTAATGATGCTAAAGTTATTCAAACATTAAATTTGTATAAACAAACGCAAATTAACTTAATGGACTCATACGTTCAAATACCAGATGGTAATGTTATTAAGAAAATACAGTATGGAGCTGTAGCATCAGGGGAAAAACAAACGAAGGCAGCTAACTCTATAGCGAATCTGGCACTAATTAAAACGGTTTTATCACGTATTTCTAATAAATATTCATTTGCCACAAAAATAATAAGAGTTGACGGTGATGATAACTACGCTGTGCTGCAATTTAATACAGAAGTAACTAAACAAATGGTTCAGGATGTTTCGAACGATGTGAGAGAAACTTATGCACGAATGAATGCTAAAGTTAAAGCTCTAGTATCCACAGTAGGAATAGAAATAGCTAAAAGATATATTGCAGGAGGGAAAATATTCTTTAGAGCAGGAATAAATTTGCTTAATAATGAAAAAAGAGGACAAAGTACACAATGGGATCAAGCAGCAGTTTTATATTCTAATTATATCGTAAACAGACTTAGAGGGTTTGAGACTGATAGAGAATTTATTTTAACTAAAATAATGCAAATGACATCTGTTGCTATTACTGGATCGCTAAGACTCTTTCCTTCTGAACGTGTATTAACTACAAACTCTACATTTAAGGTGTTTGATTCAGAGGATTTTATCATAGAGTATGGAACAACTGATGATGAGGTATATATACAAAGAGCATTCATGTCTTTGTCAAGTCAGAGATCAGGAATAGCTGATGAAATAGCCTCGTCACCAACATTTAAAAATTATGTGTCTAGATTATCAGAACAGCTACTTTTTTCAAAGAATAATATAGTATCTAGAGGAATAGCTTTGACTGAAAAAGCAAAATTGAATTCATATGCACCAATATCACTTGAAAAAAGGCGTGCGCAGATATCAGCTTTATTAACAATGTTGCAGAAACCAGTTACCTTCAAATCAAACAAAATAACAATAAACGACATACTTAAAGACATAAAACCATTTTTTACAATGAGCGAAGCACATTTGCCAATACAGTATCAAAAGTTTATGCCGACCTTACCAGAAAATGTACAATATATAATTCAGTGTATAGGATCAAGAACTTATCAGATTGAAGATGATGGCTCAAAATCAGCAATATCCCGGCTTATATCAAAGTACTCAGTTTATAAACCGTCGATTGAGGAATTATATAAAGTAATTTCATTACATGAGAATGAAATACAACTATATTTAATTTCACTAGGCATATCAAAAATAGATGCTGATACATATGTTGGTTCAAAAATTTACTCTCAAGATAAATACAGGATATTGGAATCATATGTATATAATCTGTTATCCATCAATTACGGATGCTATCAGTTATTTGACTTTAATTCACCGGACTTGGAAAAATTAATTAGAATACCATTCAAAGGGAAGATACCAGCTGTCACATTTATATTACATTTATATGCTAAATTAGAAGTTATAAACCATGCTATTAAGAATGGTTCATGGATAAGTCTATTCTGTAACTATCCAAAATCAGAAATGATAAAGTTATGGAAGAAAATGTGGAACATTACGTCGTTACGTTCGCCATATACCAATGCAAATTTCTTTCAAGATTAGAGCGCTTAGATGTGACC-
>GU937877_RVA/goat-tc/BGD/GO34/1999/GxPx_R2_V
GGCTATTAAAGCTGTACAATGGGGAAGTATAATCTAATCTTGTCAGAATACTTATCATTCATATATAATTCACAATCTGCAGTTCAAATTCCAATTTATTATTCTTCCAATAGTGAGCTGGAAAGTAGATGTATAGAATTTCATTCCAAATGTTTAGAAAATTCGAAAAATGGTCTATCACTGAAAAAACTATTCAATGAATATAGTGATGTCATTGAAAATGCTACGCTATTATCAATATTATCATACTCCTACGACAAATATAACGCCGTTGAACGGAAATTAGTCAAATATGCAAAAGGTAAACCACTTGAGGCAGACCTAACGGTGAATGAACTGGATTATGAAAATAATAAAATAACATCTGAGCTGTTTCCGACAGCGGAAGAATACACCGACTCATTGATGGATCCAGCAATTCTAACTTCCTTGTCATCAAATTTAAATGCAGTCATGTTTTGGTTGGAAAAACATGAAAATGATACTGCTGAAAGATTTAAGATTTATAAAAGAAGATTAGACTTATTCACTATAGTAGCCTCAACCGTAAACAAATATGGTGTACCAAGGCATAATGCAAAATATAGATACGAATATGATGTGATGAAAGATAAACCATATTACTTAGTGACATGGGCAAACTCTTCGATTGAAATGCTAATGTCAGTCTTTTCTCATGAGGATTATTTAATTGCAAGAGAATTGATAGTATTGTCATATTCTAATAGATCAACTTTGGCAAAATTAGTATCATCTCCAATGTCAATTTTAGTTGCTTTAGTAGATATTAATGGAACGTTTATTACGAATGAAGAGTTAGAACTAGAATTTTCAAATAAATACGTGCGAGCCATAGTACCAGATCAAACATTTGATGAATTAAAACAGATGCTCGACAGTATGAGGAAAGCTGGATTGGTTGATATACCTAAAATGATACAAGACTGGTTGGTCGATTGTTCCATTGAGAAATTCCCACTAATGGCTAAAATATACTCATGGTCGTTTCATGTTGGATTCAGGAAGCAAAAAATGTTAGACGCTGCATTAGACCAATTGAAAACTGAGTATACAGAAGATGTAGATGACGAAATGTATCGTGAATATACAATGTTAATAAGAGATGAAGTTGTTAAAATGCTTGAAGAATCAGTAAAACATGATGACCACCTATTACAAGATTCTGAATTAGCTGGCTTGTTATCAATGTCTTCGGCATCGAATGGAGAATCCAGACAGCTTAAATTTGGTAGAAAAACAGTTTTTTCAACTAAAAAGAACATGCATGTTATGGACGATATGGCTAATGGAAGATATACACCAGGTATAATTCCACCTGTAAATGCTGATAAACCAATACCGTTAGGAAGAAGAGACGTACCAGGAAGAAGAACTAGAATAATATTCATATTGCCGTATGAATATTTTATAGCACAGCATGCTGTGGTTGAGAAAATGTTGATCTATGCAAAGCATACCAGAGAGTATGCTGAATTCTATTCGCAATCAAATCAACTCTTATCATACGGTGATGTTACACGTTTCCTTTCTAATAATGCTATGGTGTTATATACAGACGTATCTCAATGGGATTCATCTCAACATAATACGCAACCATTTAGGAAAGGAATAATAATGGGATTAGATATATTAGCTAACATGACTAATGATGCTAAAGTCATTCAGACACTAAATTTATATAAACAGACACAAATTAACTTAATGGACTCATATGTTCAAATACCAGATGGTAATGTTATTAAGAAAATACAGTATGGAGCTGTAGCATCAGGAGAAAAACAAACGAAGGCAGCTAACTCTATAGCGAACCTAGCACTAATTAAAACGGTTTTATCACGTATTTCTAATAAATATTCATTTGCCACAAAAATAATAAGAGTTGACGGTGATGATAACTACGCTGTGCTACAATTTAATACGGAAGTGACTAAACAAATGGTTCAAGATGTTTCGAACGATGTGAGAGAAACTTACGCAAGAATGAATGCTAAAGTCAAAGCTCTAGTATCCACGGTAGGAATAGAAATAGCTAAAAGATATATTGCAGGAGGAAAGATATTCTTTAGAGCAGGAATAAATTTGCTTAATAATGAAAAAAGAGGACAAAGTACGCAATGGGATCAGGCAGCAGTTTTATACTCTAATTATATTGTAAACAGACTTAGAGGGTTTGAGACTGATAGAGAATTTATTTTAACTAAAATAATGCAAATGACGTCTGTTGCTATTACTGGATCGCTAAGACTTTTTCCTTCTGAACGTGTGTTAACTACGAATTCTACATTTAAGGTATTTGATTCAGAAGATTTTATCATAGAGTATGGAACAACTGATGATGAAGTATATATACAGAGAGCATTTATGTCTTTATCAAGTCAGAGATCAGGAATAGCTGATGAAATAGCTGCATCACCAACATTTAAAAATTATGTGTCCAGACTATCAGAACAGCTACTTTTTTCAAAAAATAACATAGTATCTAGAGGAATAGCTCTGACTGAAAAAGCAAAGTTGAATTCGTATGCACCAATATCACTCGAAAAAAGACGTGCGCAGATATCAGCTTTGTTAACAATGTTACAAAAACCAGTTACTTTCAAGTCAAACAAAATAACAATAAACGACATACTTAAAGACATAAAACCATTTTTTATAGTGAGTGAAGCACACTTACCAATACAGTATCAAAAGTTTATGCCAACCTTACCAGAAAACGTACAATATATAATTCAGTGTATAGGGTCAAGAACTTACCAGATTGAAGATGATGGTTCAAAATCAGCAATATCCCGGCTTATATCAAAGTACTCAGTTTATAAACCATCGATCGAGGAACTATATAAAGTAATTTCATTACATGAGAATGAAATACAATTATATTTAATTTCATTAGGCATACCAAAAATAGATGCTGATACATATGTCGGTTCAAAAATTTATTCTCAAGATAAATACAGGATATTGGAATCATATGTATATAACCTGTTATCCATCAATTATGGATGCTATCAATTATTCGACTTTAATTCACCAGACTTGGAAAAATTAATTAGAATACCATTTAAAGGGAAGATACCAGCTGTCACATTTATACTACATTTATATGCTAAATTAGAAGTTATAAACCATGCAATTAAGAATGGTTCATGGATAAGTCTATTCTGCAACTATCCAAAATCAGAAATGATAAAGTTATGGAAGAAAATGTGGAACATTACGTCGTTACGTTCACCATATACCAATGCAAATTTCTTTCAAGATTAGAGTGCTTAGATGTGACC-
>KJ751624_RVA/Human-wt/GHA/MRC-DPRU1818/1999/G2P6_R2_VI
-----------------AATGGGGAAGTATAATCTAATCTTGTCAGAGTATTTATCGTTTATATATAATTCACAATCTGCAGTTCAAATTCCAATTTATTATTCTTCCAATAGTGAACTAGAGAGCAGATGTATAGAATTTCATTCAAAGTGTTTAGAAAATTCAAAAAACGGTTTATCACTGAAAAAGCTATTCAGTGAATATAGTGACGTCATTGAGAATGCTACGTTATTATCAATACTATCATATTCATATGACAAATATAACGCTGTCGAACGGAAATTAGTTAAATATGCGAAAGGTAAACCGTTAGAAGCGGATTTAACAGTGAATGAATTAGAATATGAAAATAATAAAATAACATCTGAGTTATTCCCAACAGCGGAAGAATACACTGACTCATTGATGGATCCAGCAATTCTAACTTCCTTATCATCAAATCTGAACGCAGTCATGTTTTGGTTGGAGAAACACGAAAATGATACTGCTGAAAGACTTAAAATTTATAAAAGGAGATTGGACTTGTTTACTATAGTGGCCTCAACTGTAAATAAATATGGCGTGCCAAGGCATAATGCAAAATATAGATATGAATATGATGTGATGAAAGACAAACCATATTATTTAGTGACATGGGCGAATTCTTCGATTGAAATGCTAATGTCAGTCTTTTCTCACGAAGATTACTTAATTGCAAGAGAATTGATAGTATTGTCATATTCTAATAGATCAACTTTGGCGAAATTAGTATCATCTCCAATGTCAATTTTAGTTGCTTTGGTGGACATTAATGGAACATTCATTACAAATGAAGAGTTAGAGTTGGAGTTTTCGAATAAATACGTACGAGCCATAGTACCAGACCAAACATTTGACGAACTAAAACAGATGCTCGACAACATGAGGAAAGCTGGATTGGTTGATATACCCAAGATGATACAGGACTGGTTAGTTGATTGCTCCATCGAAAAATTTCCATTAATGGCTAAAATATATTCATGGTCGTTTCATGTTGGATTTAGAAAGCAAAAAATGTTAGATGCCGCCCTAGATCAATTGAAAACTGAGTATACAGAAGATGTAGATGACGAAATGTATCGTGAATATACAATGCTAATAAGAGATGAAGTTGTCAAAATGCTTGAAGAATCAGTAAAACATGATGACCATCTATTACAAGATTCTGAATTAGCTGGCTTGTTATCAATGTCTTCAGCATCAAATGGAGAGTCTAGACAGCTTAAATTCGGTAGGAAAACAGTTTTTTCAACTAAAAAGAATATGCATGTAATGGATGATATGGCCAATGGAAGATATACACCAGGTATAATTCCGCCCGTGAATGCTGATAAACCAATACCGTTAGGAAGAAGAGATGTACCAGGAAGGAGAACTAGGATAATATTCATATTACCGTATGAATATTTTATAGCGCAGCATGCTGTGGTCGAGAAAATGTTGATCTATGCAAAGCATACTAGAGAATATGCTGAGTTCTATTCACAATCAAACCAGCTCTTATCATATGGTGACGTCACACGTTTCCTTTCTAATAATGCTATGGTATTATATACAGATGTGTCTCAATGGGATTCATCTCAACACAATACGCAACCATTCAGGAAAGGAATAATAATGGGACTAGATATATTAGCTAATATGACCAATGATGCTAAAGTTATTCAAACACTAAATTTATATAAGCAAACACAAATTAATTTAATGGACTCATATGTTCAAATACCAGATGGTAATGTTATTAAGAAAATACAGTATGGAGCTGTAGCATCAGGGGAAAAACAAACGAAAGCAGCTAATTCTATAGCAAATTTAGCACTAATTAAAACAGTTTTATCACGTATCTCTAACAAATATTCATTTGCCACAAAAATAATAAGAGTTGACGGTGATGACAACTACGCCGTACTGCAATTTAATACAGAAGTGACCAAACAGATGGTTCAAGATGTGTCGAATGATGTGAGAGAAACTTACGCACGAATGAATGCTAAAGTCAAAGCTCTAGTATCCACGGTAGGAATAGAAATAGCTAAGAGATATATTGCAGGAGGGAAAATATTCTTTAGAGCTGGAATAAATTTACTTAATAACGAAAAAAGAGGACAAAATACGCAATGGGATCAGGCAGCAGTTTTATACTCTAACTATATCGTAAACAGACTTAGAGGATTTGAGACTGATAGAGAGTTTATTCTAACCAAAATAATGCAAATGACGTCAGTTGCTATTACTGGATCATTAAGACTTTTTCCTTCTGAGCGTGTGTTAACTACAAATTCTACATTTAAAGTATTCGATTCAGAAGATTTTATCATAGAGTATGGAACGACTGATGATGAAGTGTACATACAAAGAGCATTTATGTCTTTATCAAGTCAAAAATCAGGAATAGCTGATGAAATAGCTGCATCATCAACGTTTAAAAATTACGTATCTAGGCTATCAGAACAGTTGCTTTTTTCGAAAAACAATATAGTATCTAGAGGAATAGCTTTGACTGAAAAAGCGAAGTTGAATTCGTATGCACCAATATCACTTGAAAAGAGACGTGCACAGATATCAGCTTTGCTAACAATGTTACAGAAGCCAGTTACTTTTAAATCAAACAAAATAACGATAAACGACATACTTAAAGACATAAAACCATTTTTTACAGTGGGTGAAGCACATTTACCAATACAGTATCAAAAATTTATGCCAACTTTGCCAGAGAATGTGCAGTATATAATACAATGTATAGGATCAAGAACTTACCAGATTGAAGATGATGGTTCAAAATCAGCAATATCTCGGCTTATATCAAAGTACTCAGTTTATAAACCGTCGATTGAAGAACTGTACAAAGTAATTTCATTGCATGAGAATGAAATACAATTATATCTAATTTCATTAGGCATACCAAAAATAGATGCTGATACATACGTTGGATCAAAAATTTATTCTCAAGATAAATATAGAATATTAGAATCATATGTATATAATCTGTTATCTATCAATTATGGATGCTATCAATTATTTGACTTTAATTCACCAGACTTAGAAAAATTAATTAGAATACCATTCAAAGGGAAGATACCAGCTGTCACATTTATACTACATTTATACGCTAAATTAGAAGTTATAAATTATGCAATTAAAAACGGTTCATGGATAAGCCTATTCTGCAACTATCCAAAATCGGAAATGATAAAGCTATGGAAGAAAATGTGGAATATTACGTCGTTACGCTCGCCATATACTAATGCAAATTTCTTTCAAGATTAGA-----------------
>KJ753357_RVA/Human-wt/ZAF/MRC-DPRU618/2003/G2P4_R2_VI
-----------------AATGGGGAAGTATAATCTAATCTTGTCAGAGTATTTATCGTTTATATATAATTCACAATCTGCAGTTCAAATTCCAATTTATTATTCTTCCAATAGTGAACTAGAGAACAGATGTATAGAATTTCACTCAAAGTGTTTAGAAAATTCAAAAAACGGTTTATCACTGAAAAAGCTATTCAGTGAATATAGTGACGTCATTGATAATGCTACGTTATTATCAATACTATCATATTCATATGACAAATATAACGCTGTCGAACGGAAATTAGTTAAATATGCGAAAAGTAAACCGTTAGAAGCAGATTTAACAGTGAATGAATTAGAATATGAAAATAATAAAATAACATCTGAGTTATTCCCAACGGCGGAAGAATACACTGACTCATTGATGGATCCAGCAATTCTAACTTCCTTATCATCAAATCTGAACGCAGTCATGTTTTGGTTGGAGAAACACGAAAATGATACTGCTGAAAGACTTAAAATTTATAAAAGGAGATTGGACTTGTTTACTATAGTGGCCTCAACTGTAAATAAATATGGCGTGCCAAGGCATAATGCAAAATATAGATATGAATATGATGTGATGAAAGACAAACCATATTATTTAGTGACATGGGCGAATTCTTCGATTGAAATGCTAATGTCAGTCTTTTCTCACGAAGATTACTTAATTGCAAGAGAATTGATAGTATTGTCATATTCTAATAGATCAACTTTGGCGAAATTAGTATCATCTCCAATGTCAATTTTAGTTGCTTTGGTGGACATTAATGGAACATTCATTACAAATGAAGAGTTAGAGTTGGAGTTTTCGAATAAATACGTACGAGCCATAGTACCAGACCAAACATTTGACGAACTAAAACAGATGCTCGACAACATGAGGAAAGCTGGATTGGTTGATATACCCAAAATGATACAGGACTGGTTAGTTGATTGCTCCATTGAAAAATTTCCATTAATGGCTAAAATATATTCATGGTCGTTTCATGTTGGATTTAGAAAGCAAAAAATGTTAGATGCCGCCCTAGATCAATTGAAAACTGAGTATACAGAAGATGTAGATGACGAAATGTATCGTGAATATACAATGCTAATAAGAGATGAAGTTGTCAAGATGCTTGAAGAATCAGTAAAACATGATGACCATCTATTACAAGATTCTGAATTAGCTGGCTTGTTATCAATGTCTTCAGCATCAAATGGAGAGTCTAGACAGCTTAAATTCGGTAGGAAAACAGTTTTTTCAACTAAAAAGAATATGCATGTAATGGATGATATGGCCAATGGAAGATATACACCAGGCATAATTCCGCCCGTGAATGCTGATAAACCAATACCGTTAGGAAGAAGAGACGTACCAGGAAGGAGAACTAGGATAATATTCATATTACCGTATGAATATTTTATAGCGCAGCATGCTGTGGTCGAGAAAATGTTGATCTATGCAAAGCATACTAGAGAATATGCTGAGTTCTATTCACAATCAAACCAGCTCTTATCATATGGTGACGTCACACGTTTCCTTTCTAATAATGCTATGGTATTATATACAGATGTGTCTCAATGGGATTCATCTCAACACAATACGCAACCATTCAGGAAAGGAATAATAATGGGACTAGATATATTAGCTAATATGACCAATGATGCTAAAGTTATTCAAACACTAAATTTATATAAGCAAACACAAATTAATTTAATGGACTCATATGTTCAAATACCAGATGGTAATGTTATTAAGAAAATACAGTATGGAGCTGTAGCATCAGGGGAAAAACAAACGAAAGCAGCTAATTCTATAGCAAATTTAGCACTAATTAAAACAGTTTTATCACGTATCTCTAACAAATATTCATTTGCCACAAAAATAATAAGAGTTGACGGTGATGACAACTACGCCGTACTACAATTTAATACAGAAGTGACCAAACAGATGGTTCAAGATGTGTCGAATGATGTGAGAGAAACTTACGCACGAATGAATGCTAAAGTCAAAGCTCTAGTATCTACGGTAGGAATAGAAATAGCTAAGAGATATATTGCAGGAGGGAAAATATTCTTTAGAGCTGGAATAAATTTACTTAATAACGAAAAAAGAGGACAAAATACGCAATGGGATCAGGCAGCAGTTTTATACTCTAACTATATCGTAAACAGACTTAGAGGATTTGAGACTGATAGAGAGTTTATTCTAACCAAAATAATGCAAATGACGTCAGTTGCTATTACTGGATCATTAAGACTTTTTCCTTCTGAGCGTGTGTTAACTACAAATTCTACATTTAAAGTATTCGATTCAGAAGATTTTATTATAGAGTATGGAACGACTGATGATGAAGTGTACATACAAAGAGCATTTATGTCTTTATCAAGTCAAAAATCAGGAATAGCTGATGAAATAGCTGCATCATCAACGTTTAAAAATTACGTATCTAGGCTATCAGAACAGTTGCTTTTTTCGAAAAACAATATAGTATCTAGAGGAATAGCTTTGACTGAAAAAGCGAAGTTGAATTCATATGCACCAATATCACTTGAAAAGAGACGTGCACAGATATCAGCTTTGCTAACAATGTTACAGAAGCCAGTTACTTTTAAATCAAACAAAATAACGATAAACGACATACTTAAAGACATAAAACCATTTTTTACAGTGGGTGAAGCACATTTACCAATGCAGTATCAAAAATTTATGCCAACTTTGCCAGAGAATGTGCAGTATATAATACAATGTATAGGATCAAGAACTTACCAGATTGAAGATGATGGTTCAAAATCAGCAATATCTCGGCTTATATCAAAGTACTCAGTTTATAAACCGTCGATTGAAGAACTGTACAAAGTAATTTCATTGCATGAGAATGAAATACAATTATATTTAATTTCATTAGGCATACCAAAAATAGATGCTGATACATACGTTGGATCAAAAATTTATTCTCAAGATAAATATAGAATATTAGAATCATATGTATATAATCTGTTATCTATCAATTATGGATGCTATCAATTATTTGACTTTAATTCACCAGACTTAGAAAAATTAATTAGAATACCATTCAAAGGGAAGATACCAGCTGTCACATTTATACTGCATTTATACGCTAAATTAGAAGTTATAAATTATGCAATTAAAAACGGTTCATGGATAAGTCTATTCTGCAACTATCCAAAATCGGAAATGATAAAGCTATGGAAGAAAATGTGGAATATTACGTCGTTACGCTCGCCATATACTAATGCAAATTTCTTTCAAGATTAGA-----------------
>EF554082_RVA/Human-wt/BEL/B1711/2002/G6P6_R2_VI
GGCTATTAAAGCTATACAATGGGGAAGTATAATCTAATCTTGTCAGAGTATTTATCGTTTATATATAATTCACAATCTGCAGTTCAAATTCCAATTTATTATTCTTCCAATAGTGAACTAGAGAGCAGATGTATAGAATTTCATTCAAAGTGTTTAGAAAATTCAAAAAACGGTTTATCACTGAAAAAGCTATTCAGTGAATATAGTGACGTCATTGATAATGCTACATTATTATCAATACTATCATATTCATATGACAAATATAACGCTGTCGAACGGAAATTAGTTAAATATGCGAAAAGTAAACCGTTAGAAGCGGATTTAACAGTGAATGAATTAGAATATGAAAATAATAAAATAACATCTGAGTTATTCCCAACGGCGGAAGAATACACTGACTCATTGATGGATCCAGCAATTCTAACTTCCTTATCATCAAATCTGAACGCAGTCATGTTTTGGTTGGAGAAACACGAAAATGATACTGCTGAAAGACTTAAAATTTATAAAAGGAGATTGGACTTGTTTACTATAGTGGCCTCAACTGTAAATAAATATGGCGTGCCAAGGCATAATGCAAAATATAGATATGAATATGATGTGATGAAAGACAAACCATATTATTTAGTGACATGGGCGAATTCTTCGATTGAAATGCTAATGTCAGTCTTTTCTCACGAAGATTACTTAATTGCAAGAGAATTGATAGTATTGTCATATTCTAATAGATCAACTTTGGCGAAATTAGTATCATCTCCAATGTCAATTTTAGTTGCTTTGGTGGACATTAATGGAACATTCATTACAAATGAAGAGTTAGAGTTGGAGTTTTCGAATAAATACGTACGAGCTATAGTACCAGACCAAACATTTGACGAACTAAAACAGATGCTCGACAACATGAGGAAAGCTGGATTGGTTGATATACCCAAGATGATACAGGATTGGTTAGTTGATTGCTCCATCGAAAAATTTCCATTAATGGCTAAAATATATTCATGGTCGTTTCATGTTGGATTTAGAAAGCAAAAAATGTTAGATGCCGCCCTAGATCAATTGAAAACTGAGTATACAGAAGATGTAGATGACGAAATGTATCGTGAATATACAATGCTAATAAGAGATGAAGTTGTCAAGATGCTTGAAGGATCAGTAAAACATGATGACCATCTATTACAAGATTCTGAATTAGCTGGCTTGTTATCAATGTCTTCAGCATCAAATGGAGAGTCTAGACAGCTTAAATTCGGTAGGAAAACAGTTTTTTCAACTAAAAAGAATATGCATGTAATGGATGATATGGCCAATGGAAGATATACACCAGGTATAATTCCGCCCGTGAATGCTGATAAACCAATACCGTTAGGAAGAAGAGACGTACCAGGAAGGAGAACTAGGATAATATTCATATTACCGTATGAATATTTTATAGCGCAGCATGCTGTGGTCGAGAAAATGTTGATCTATGCAAAGCATACTAGAGAATATGCTGAGTTCTATTCACAATCAAACCAGCTCTTATCATATGGTGACGTCACACGTTTCCTTTCTAATAATGCTATGGTATTATATACAGATGTGTCTCAATGGGATTCATCTCAACACAATACACAACCATTCAGGAAAGGAATAATAATGGGACTGGATATATTAGCTAATATGACCAATGATGCTAAAGTTATTCAAACACTAAATTTATATAAGCAAACACAAATTAATTTAATGGACTCATATGTTCAAATACCAGATGGTAATGTTATTAAGAAAATACAGTATGGAGCTGTAGCATCAGGGGAAAAACAAACGAAAGCAGCTAATTCTATAGCAAATTTAGCACTAATTAAAACAGTTTTATCACGTATCTCTAACAAATATTCATTTGCCACAAAAATAATAAGAGTTGACGGTGATGACAACTACGCCGTACTGCAATTTAATACAGAAGTGACCAAACAGATGGTTCAAGATGTGTCGAATGATGTGAGAGAAAATTACGCACGAATGAATGCTAAAGTCAAAGCTCTAGTATCCACGGTAGGAATAGAAATAGCTAAGAGATATATTGCAGGAGGGAAAATATTCTTTAGGGCTGGAATAAATTTACTTAATAACGAAAAAAGAGGACAAAATACGCAATGGGATCAGGCAGCAGTTTTATACTCTAACTATATCGTAAACAGACTTAGAGGATTTGAGACTGATAGAGAGTTTATTCTAACCAAAATAATGCAAATGACGTCAGTTGCTATTACTGGATCATTAAGACTTTTTCCTTCTGAGCGTGTGTTAACTACAAATTCTACATTTAAAGTATTCGATTCAGAAGATTTTATCATAGAGTATGGAACGACTGATGATGAAGTGTACATACAAAGAGCATTTATGTCTTTATCAAGTCAAAAATCAGGAATAGCTGATGAAATAGCTGCATCATCAACGTTTAAAAATTACGTATCTAGGCTATCAGAACAGTTGCTTTTTTCGAAAAACAATATAGTATCTAGAGGAATAGCTTTGACTGAAAAAGCGAAGTTGAATTCGTATGCACCAATATCACTTGAAAAGAGACGTGCACAGATATCAGCTTTGCTAACAATGTTACAGAAGCCAGTTACTTTTAAATCAAACAAAATAACGATAAACGACATACTTAAAGACATAAAACCGTTTTTTACAGTGGGTGAAGCACATTTACCAATGCAGTATCAAAAATTTATGCCAACTTTGCCAGAGAATGTGCAGTATATAATACAATGTATAGGATCAAGAACTTACCAGATTGAAGATGATGGTTCAAAATCAGCAATATCTCGGCTTATATCAAAGTACTCAGTTTACAAACCGTCGATTGAAGAACTGTACAAAGTAATTTCATTGCATGAGAATGAAATACAATTATATCTAATTTCATTAGGCATACCAAAAATAGATGCTGATACATACGTTGGATCAAAAATTTATTCTCAAGATAAGTATAGAATATTAGAATCATATGTATATAATCTGTTATCTATCAACTATGGATGCTATCAATTATTTGACTTTAATTCACCAGACTTAGAAAAATTAATTAGAATACCATTCAAAGGGAAGATACCAGCTGTCACATTTATACTACATTTATACGCTAAATTAGAAGTTATAAATTATGCAATTAAAAACGGTTCATGGATAAGCCTATTCTGCAACTATCCAAAATCGGAAATGATAAAGCTATGGAAGAAAATGTGGAATATTACGTCGTTACGCTCACCATATACTAATGCAAATTTCTTTCAAGATTAGAGCGCTTAGATGTGACC-
>JQ013502_RVA/Sheep-tc/CHN/LLR/1985/G10P12_R2_VII
GGCTATTAAAGCTATACAATGGGGAAGTATAATCTAATCTTGTCAGAATATTTATCGTTTATATATAATTCACAATCTGCAGTACAAATTCCAATTTACTATTCTTCCAATAGTGAATTAGAAAGTAGATGTATAGAATTTCATTCTAAATGTTTAGAAAATTCAAAAAACGGCTTATCACTGAAAAAACTATTCACTGAATACAGTGATGTTATAGAGAACGCTACATTATTATCAATATTATCATACTCCTATGATAAATATAATGCTGTCGAACGCAAGTTAGTTAAGTATGCAAAAGGTAAACCGTTGGAAGCAGATTTAACGGTAAATGAACTAGACTATGAGAATAACAAACTAACGTCTGAATTGTTTCCAACAGCAGAAGAATATACTGATTCATTAATGGACCCAGCAATTTTGACCTCCTTATCATCGAATTTGAATGCAGTCATGTTTTGGTTAGAAAAACACGAAAATGATACTGCTGAAAAGCTTAAAATTTATAAAAGGAGATTGGATTTGTTTACTATAGTAGCTTCGACCGTGAATAAATATGGCGTGCCAAGGCATAATGCAAAATATAGATATGAGTATGATGTAATGAAAGATAAACCATATTACTTAGTAACATGGGCCAACTCTTCAATTGAAATGTTAATGTCAGTCTTTTCCCATGAAGATTATTTAATTGCAAGAGAACTAATAGTGTTATCATATTCTAACAGATCAACTTTGGCAAAACTAGTGTCATCTCCAATGTCAATTCTAGTCGCTCTGGTAGATATCAATGGAACGTTTATCACAAATGAAGAATTAGAATTGGAGTTTTCAAACAAATATGTACGAGCTATAGTACCGGATCAAACATTTGATGAGTTAAACCAGATGCTCGATAACATGAGGAAAGCTGGATTGATTGACATACCTAAAATGATACAGGAATGGTTGGTTGATTGCTCAATTGAAAAATTTCCATTAATGGCTAAAATATACTCATGGTCATTTCATGTCGGATTTAGGAAGCAGAAAATGTTAGATGCTGCCTTAGATCAGTTGAAAACTGAGTATACAGAAGATGTAGATGACGAAATGTATCGCGAGTACACGATGTTAATAAGAGATGAAGTTGTTAAGATGCTCGAAGAATCAGTAAAGCATGATGATCATTTATTACAAGATTCCGAATTAGCTGGTTTGTTATCGATGTCATCAGCATCAAATGGAGAATCTAGACAACTAAAATTCGGTAGAAAAACGGTTTTTTCAACTAAAAAGAATATGCATGTGATGGATGATATGGCTAATGGAAGATACACACCAGGTATAATTCCACCTGTGAACGCTGATAAACCAATACCATTGGGAAGGAGAGACGTACCAGGAAGGAGAACTAGGATAATATTCATATTGCCATATGAATACTTTATAGCACAGCATGCTGTGGTTGAAAAAATGTTAATCTACGCAAAACATACTAGAGAATACGCTGAATTCTATTCACAATCAAATCAACTATTATCATATGGCGACGTTACACGTTTTCTTTCTAATAACGCTATGGTGCTATATACAGACGTGTCTCAGTGGGACTCATCTCAACATAACACACAACCATTTAGGAAAGGAATAATAATGGGGTTAGACATACTAGCCAATATGACCAATGATGCCAAAGTTATTCAGACATTAAATTTATATAAACAAACACAAATTAACTTAATGGACTCATATGTTCAAATACCAGATGGTAATGTTATTAAGAAAATACAGTACGGGGCCGTTGCATCAGGAGAAAAACAGACGAAAGCAGCTAATTCAATAGCAAATCTAGCATTAATTAAAACGGTTTTATCACGTATTTCTAATAAATACTCGTTCGCCACAAAAATAATAAGGGTTGATGGTGATGATAACTATGCTGTGTTACAATTTAACACAGAAGTAACCAAGCAAATGGTTCAAGATGTGTCGAACGATGTGAGAGAAACTTACGCACGAATGAACGCTAAAGTTAAAGCTTTAGTGTCCACAGTAGGAATAGAGATAGCCAAAAGGTACATTGCAGGAGGGAAAATATTCTTTAGAGCTGGAATAAATTTACTAAATAATGAAAAGAGAGGACAAAGCACACAGTGGGACCAAGCAGCGGTTTTGTACTCTAACTACATCGTAAACAGGCTTAGAGGATTTGAAACTGATAGAGAATTTATTCTAACCAAAATAATGCAAATGACGTCAGTTGCTATTACTGGATCATTAAGACTTTTCCCTTCTGAACGTGTGTTAACTACGAATTCTACATTTAAAGTATTTGATTCAGAGGACTTCATTATAGAGTATGGGACAACTGATGATGAAGTGTATATACAAAGAGCATTCATGTCATTATCAAGTCAGAGATCAGGAATAGCTGACGAAATAGCTGCATCATCAACATTTAAGAATTATGTGTCTAAACTATCAGAGCAGCTACTTTTTTCAAAAAATAATATAGTGTCCAGGGGAATAGCTTTGACTGAAAAAGCGAAATTGAATTCGTACGCGCCAATATCACTTGAGAAGAGGCGTGCGCAAATATCAGCTTTATTGACAATGTTACAAAAACCAGTCACTTTTAAATCAAATAAAATAACGATAAACGATATACTTAGAGATATAAAGCCATTTTTTACAGTAAGTGAAGCACATTTACCTATGCAGTATCAAAAGTTTATGCCAACCCTGCCAGAAAATGTGCAATATATAATTCAGTGTATAGGTTCAAGAACTTACCAGATTGAGGATGATGGTTCAAAATCAGCAATATCCAGACTTATATCAAAGTATTCAGTTTATAAGCCGTCGATCGAGGAGCTGTATAAAGTGATTTCATTGCATGAAAATGAAATACAGTTATATTTGATTTCATTGGGTATACCGAAAATAGATGCTGATACATACGTTGGGTCAAAGATTTATTCCCAAGATAAATATAGGATACTAGAGTCATATGTGTATAATCTGTTATCCATCAATTATGGATGCTATCAGTTATTTGATTTTAATTCACCAGACTTAGAGAAGCTAATTAGAATACCGTTTAAAGGGAAGATACCAGCTGTCACATTTATACTACATCTATATGCCAAATTGGAAGTTATAAATCATGCAATTAAGAATGGTTCGTGGATAAGCTTATTCTGTAACTATCCAAAATCAGAAATGATAAAGTTATGGAAGAAGATGTGGAACATTACGTCGCTACGTTCGCCATACACTAATGCAAATTTCTTTCAAGATTAGAGCGCTTAGATGTGACC-
>JQ004970_RVA/Goat-tc/CHN/XL/2015/G10P15_R2_VII
GGCTATTAAAGCTATACAATGGGGAAGTATAATCTAATCTTGTCAGAATATTTATCGTTTATATATAATTCACAATCTGCAGTACAAATTCCAATTTACTATTCTTCCAATAGTGAATTAGAAAGTAGATGTATAGAATTTCATTCTAAATGTTTAGAAAATTCAAAAAACGGCTTATCACTGAAAAAACTATTCACTGAATACAGTGATGTTATAGAGAACGCTACATTATTATCAATATTATCATACTCCTATGATAAATATAATGCTGTCGAACGCAAGTTAGTTAAGTATGCAAAAGGTAAACCGTTGGAAGCAGATTTAACGGTAAATGAACTAGACTATGAGAATAACAAACTAACGTCTGAATTGTTTCCAACAGCAGAAGAATATACTGATTCATTAATGGACCCAGCAATTTTGACCTCCTTATCATCGAATTTGAATGCAGTCATGTTTTGGTTAGAAAAACACGAAAATGATACTGCTGAAAAGCTTAAAATTTATAAAAGGAGATTGGATTTGTTTACTATAGTAGCTTCGACCGTGAATAAATATGGCGTGCCAAGGCATAATGCAAAATATAGATATGAGTATGATGTAATGAAAGATAAACCATATTACTTAGTAACATGGGCCAACTCTTCAATTGAAATGTTAATGTCAGTCTTTTCCCATGAAGATTATTTAATTGCAAGAGAACTAATAGTGTTATCATATTCTAACAGATCAACTTTGGCAAAACTAGTGTCATCTCCAATGTCAATTCTAGTCGCTCTGGTAGATATCAATGGAACGTTTATCACAAATGAAGAATTAGAATTGGAGTTTTCAAACAAATATGTACGAGCTATAGTACCGGATCAAACATTTGATGAGTTAAACCAGATGCTCGATAACATGAGGAAAGCTGGATTGATTGACATACCTAAAATGATACAGGAATGGTTGGTTGATTGCTCAATTGAAAAATTTCCATTGATGGCTAAAATATACTCATGGTCATTTCATGTCGGATTTAGGAAGCAGAAAATGTTAGATGCTGCCTTAGATCAGTTGAAAACTGAGTATACAGAAGATGTAGATGACGAAATGTATCGCGAGTACACGATGTTAATAAGAGATGAAGTTGTTAAGATGCTCGAAGAATCAGTAAAGCATGATGATCATTTATTACAAGATTCCGAATTAGCTGGTTTGTTATCGATGTCATCAGCATCAAATGGAGAATCTAGACAACTAAAATTCGGTAGAAAAACGGTTTTTTCAACTAAAAAGAATATGCATGTGATGGATGATATGGCTAATGGAAGATACACACCAGGTATAATTCCACCTGTGAACGCTGATAAACCAATACCATTGGGAAGGAGAGACGTACCAGGAAGGAGAACTAGGATAATATTCATATTGCCATATGAATACTTTATAGCACAGCATGCTGTGGTTGAAAAAATGTTAATCTACGCAAAACATACTAGAGAATACGCTGAATTCTATTCACAATCAAATCAACTATTATCATATGGCGACGTTACACGTTTTCTTTCTAATAACGCTATGGTGCTATATACAGACGTGTCTCAGTGGGACTCATCTCAACATAACACACAACCATTTAGGAAAGGAATAATAATGGGGTTAGACATACTAGCCAATATGACCAATGATGCCAAAGTTATTCAGACATTAAATTTATATAAACAAACACAAATTAACTTAATGGACTCATATGTTCAAATACCAGATGGTAATGTTATTAAGAAAATACAGTACGGGGCCGTTGCATCAGGAGAAAAACAGACGAAAGCAGCTAATTCAATAGCAAATCTAGCATTAATTAAAACGGTTTTATCACGTATTTCTAATAAATACTCGTTCGCCACAAAAATAATAAGGGTTGATGGTGATGATAACTATGCTGTGTTACAATTTAACACAGAAGTAACCAAGCAAATGGTTCAAGATGTGTCGAACGATGTGAGAGAAACTTACGCACGAATGAACGCTAAAGTTAAAGCTTTAGTGTCCACAGTAGGAATAGAGATAGCCAAAAGGTACATTGCAGGAGGGAAAATATTCTTTAGAGCTGGAATAAATTTACTAAATAATGAAAAGAGAGGACAAAGCACACAGTGGGACCAAGCAGCGGTTTTGTACTCTAACTACATCGTAAACAGGCTTAGAGGATTTGAAACTGATAGAGAATTTATTCTAACCAAAATAATGCAAATGACGTCAGTTGCTATTACTGGATCATTAAGACTTTTCCCTTCTGAACGTGTGTTAACTACGAATTCTACATTTAAAGTATTTGATTCAGAGGACTTCATTATAGAGTATGGGACAACTGATGATGAAGTGTATATACAAAGAGCATTCATGTCATTATCAAGTCAGAGATCAGGAATAGCTGACGAAATAGCTGCATCATCAACATTTAAGAATTATGTGTCTAAACTATCAGAGCAGCTACTTTTTTCAAAAAATAATATAGTGTCCAGGGGAATAGCTTTGACTGAAAAAGCGAAATTGAATTCGTACGCGCCAATATCACTTGAGAAGAGGCGTGCGCAAATATCAGCTTTATTGACAATGTTACAAAAACCAGTCACTTTTAAATCAAATAAAATAACGATAAACGATATACTTAGAGATATAAGGCCATTTTTTACAGTAAGTGAAGCACATTTACCTATGCAGTATCAAAAGTTTATGCCAACCCTGCCAGAAAATGTGCAATATATAATTCAGTGTATAGGTTCAAGAACTTACCAGATTGAGGATGATGGTTCAAAATCAGCAATATCCAGACTTATATCAAAGTATTCAGTTTATAAGCCGTCGATCGAGGAGCTGTATAAAGTGATTTCATTGCATGAAAATGAAATACAGTTATATTTGATTTCATTGGGTATACCGAAAATAGATGCTGATACATACGTTGGGTCAAAGATTTATTCCCAAGATAAATATAGGATACTAGAGTCATATGTGTATAATCTGTTATCCATCAATTATGGATGCTATCAGTTATTTGATTTTAATTCACCAGACTTAGAGAAGCTAATTAGAATACCGTTTAAAGGGAAGATACCAGCTGTCACATTTATACTACATCTATATGCCAAATTGGAAGTTATAAATCATGCAATTAAGGATGGTTCGTGGATAAGCTTATTCTGTAACTATCCAAAATCAGAAATGATAAAGTTATGGAAGAAGATGTGGAACATTACGTCGCTACGTTCGCCATACACTAATGCAAATTTCTTTCAAGATTAGAGTGCTTAGATGTGACC-
>HQ834197_RVA/Sheep-xx/CHN/CC0812-1/2008/G10P15_R2_VII
GGCTATTAAAGCTATACAATGGGGAAGTATAATCTAATCTTGTCAGAATATTTATCGTTTATATATAATTCACAATCTGCAGTACAAATTCCAATTTACTATTCTTCCAATAGTGAATTAGAAAGTAGATGTATAGAATTTCATTCTAAATGTTTAGAAAATTCAAAAAACGGCTTATCACTGAAAAAACTATTCACTGAATACAGTGATGTTATAGAGAACGCTACATTATTATCAATATTATCATACTCCTATGATAAATATAATGCTGTCGAACGCAAGTTAGTTAAGTATGCAAAAGGTAAACCGTTAGAAGCAGATTTAACGGTAAATGAACTAGACTATGAGAATAACAAACTAACGTCTGAATTGTTTCCAACAGCAGAAGAATATACTGATTCATTAATGGACCCAGCAATTTTGACCTCCTTATCATCGAATTTGAATGCAGTCATGTTTTGGTTAGAAAAACACGAAAATGATACTGCTGAAAAGCTTAAAATTTATAAAAGGAGATTGGATTTGTTTACTATAGTAGCTTCGACCGTGAATAAATATGGCGTGCCAAGGCATAATGCAAAATATAGATATGAGTATGATGTAATGAAAGATAAACCATATTACTTAGTAACATGGGCCAACTCTTCAATTGAAATGTTAATGTCAGTCTTTTCCCATGAAGATTATTTAATTGCAAGAGAACTAATAGTGTTATCATATTCTAACAGATCAACTTTGGCAAAACTAGTGTCATCTCCAATGTCAATTCTAGTCGCTCTGGTAGATATCAATGGAACGTTTATCACAAATGAAGAATTAGAATTGGAGTTTTCAAACAAATATGTACGAGCTATAGTACCGGATCAAACATTTGATGAGTTAAACCAGATGCTCGATAACATGAGGAAAGCTGGATTGATTGACATACCTAAAATGATACAGGAATGGTTGGTTGATTGCTCAATTGAAAAATTTCCATTGATGGCTAAAATATACTCATGGTCATTTCATGTCGGATTTAGGAAGCAGAAAATGTTAGATGCTGCCTTAGATCAGTTGAAAACTGAGTATACAGAAGATGTAGATGACGAAATGTATCGCGAGTACACGATGTTAATAAGAGATGAAGTTGTTAAGATGCTCGAAGAATCAGTAAAGCATGATGATCATTTATTACAAGATTCCGAATTAGCTGGTTTGTTATCGATGTCATCAGCATCAAATGGAGAATCTAGACAACTAAAATTCGGTAGAAAAACGGTTTTTTCAACTAAAAAGAATATGCATGTGATGGATGATATGGCTAATGGAAGATACACACCAGGTATAATTCCACCTGTGAACGCTGATAAACCAATACCATTGGGAAGGAGAGACGTACCAGGAAGGAGAACTAGGATAATATTCATATTGCCATATGAATACTTTATAGCACAGCATGCTGTGGTTGAAAAAATGTTAATCTACGCAAAACATACTAGAGAATACGCTGAATTCTATTCACAATCAAATCAACTATTATCATATGGCGACGTTACACGTTTTCTTTCTAATAACGCTATGGTGCTATATACAGACGTGTCTCAGTGGGACTCATCTCAACATAACACACAACCATTTAGGAAAGGAATAATAATGGGGTTAGACATACTAGCCAATATGACCAATGATGCCAAAGTTATTCAGACATTAAATTTATATAAACAAACACAAATTAACTTAATGGACTCATATGTTCAAATACCAGATGGTAATGTTATTAAGAAAATACAGTACGGGGCCGTTGCATCAGGAGAAAAACAGACGAAAGCAGCTAATTCAATAGCAAATCTAGCATTAATTAAAACGGTTTTATCACGTATTTCTAATAAATACTCGTTCGCCACAAAAATAATAAGGGTTGATGGTGATGATAACTATGCTGTGTTACAATTTAACACAGAAGTAACCAAGCAAATGGTTCAAGATGTGTCGAACGATGTGAGAGAAACTTACGCACGAATGAACGCTAAAGTTAAAGCTTTAGTGTCCACAGTAGGAATAGAGATAGCCAAAAGGTACATTGCAGGAGGGAAAATATTCTTTAGAGCTGGAATAAATTTACTAAATAATGAAAAGAGAGGACAAAGCACACAGTGGGACCAAGCAGCGGTTTTGTACTCTAACTACATCGTAAACAGGCTTAGAGGATTTGAAACTGATAGAGAATTTATTCTAACCAAAATAATGCAAATGACGTCAGTTGCTATTACTGGATCATTAAGACTTTTCCCTTCTGAACGTGTGTTAACTACGAATTCTACATTTAAAGTATTTGATTCAGAGGACTTCATTATAGAGTATGGGACAACTGATGATGAAGTGTATATACAAAGAGCATTCATGTCATTATCAAGTCAGAGATCAGGAATAGCTGACGAAATAGCTGCATCATCAACATTTAAGAATTATGTGTCTAAACTATCAGAGCAGCTACTTTTTTCAAAAAATAATATAGTGTCCAGGGGAATAGCTTTGACTGAAAAAGCGAAATTGAATTCGTACGCGCCAATATCACTTGAGAAGAGGCGTGCGCAAATATCAGCTTTATTGACAATGTTACAAAAACCAGTCACTTTTAAATCAAATAAAATAACGATAAACGATATACTTAGAGATATAAAGCCATTTTTTACAGTAAGTGAAGCACATTTACCTATGCAGTATCAAAAGTTTATGCCAACCCTGCCAGAAAATGTGCAATATATAATTCAGTGTGTAGGTTCAAGAACTTACCAGATTGAGGATGATGGTTCAAAATCAGCAATATCCAGACTTATATCAAAGTATTCAGTTTATAAGCCGTCGATCGAGGAGCTGTATAAAGTGATTTCATTGCATGAAAATGAAATACAGTTATATTTGATTTCATTGGGTATACCGAAAATAGATGCTGATACATACGTTGGGTCAAAGATTTATTCCCAAGATAAGTATAGGATACTAGAGTCATATGTGTATAATCTGTTATCCATCAATTATGGGTGCTATCAGTTATTTGATTTTAATTCACCAGACTTAGAGAAGCTAATTAGAATACCGTTTAAAGGGAAGATACCAGCTGTCACATTTATACTACATCTATATGCCAAATTGGAAGTTATAAATCATGCAATTAAGAATGGTTCGTGGATAAGCTTATTCTGTAACTATCCAAAATCAGAAATGATAAAGTTATGGAAGAAGATGTGGAACATTACGTCGCTACGTTCGCCATACACTAATGCAAATTTCTTTCAAGATTAGAACGCTTAGATGTGACC-
>FJ031024_RVA/Sheep-tc/CHN/Lamb-NT/2007/G10P15_VII
GGCTATTAAAGCTATACAATGGGGAAGTATAATCTAATCTTGTCAGAATATTTATCGTTTATATATAATTCACAATCTGCAGTACAAATTCCAATTTACTATTCTTCCAATAGTGAATTAGAAAGTAGATGTATAGAATTTCATTCTAAATGTTTAGAAAATTCAAAAAACGGCTTATCACTGAAAAAACTATTCACTGAATACAGTGATGTTATAGAGAACGCTACATTATTATCAATATTATCATACTCCTATGATAAATATAATGCTGTCGAACGCAAGTTAGTTAAGTATGCAAAAGGTAAACCGTTGGAAGCAGATTTAACGGTAAATGAACTAGACTATGAGAATAACAAACTAACGTCTGAATTGTTTCCAACAGCAGAAGAATATACTGATTCATTAATGGACCCAGCAATTTTGACCTCCTTATCATCGAATTTGAATGCAGTCATGTTTTGGTTAGAAAAACACGAAAATGATACTGCTGAAAAGCTTAAAATTTATAAAAGGAGATTGGATTTGTTTACTATAGTAGCTTCGACCGTGAATAAATATGGCGTGCCAAGGCATAATGCAAAATATAGATATGAGTATGATGTAATGAAAGATAAACCATATTACTTAGTAACATGGGCCAACTCTTCAATTGAAATGTTAATGTCAGTCTTTTCCCATGAAGATTATTTAATTGCAAGAGAACTAATAGTGTTATCATATTCTAACAGATCAACTTTGGCAAAACTAGTGTCATCTCCAATGTCAATTCTAGTCGCTCTGGTAGATATCAATGGAACGTTTATCACAAATGAAGAATTAGAATTGGAGTTTTCAAACAAATATGTACGAGCTATAGTACCGGATCAAACATTTGATGAGTTAAACCAGATGCTCGATAACATGAGGAAAGCTGGATTGATTGACATACCTAAAATGATACAGGAATGGTTGGTTGATTGCTCAATTGAAAAATTTCCATTAATGGCTAAAATATACTCATGGTCATTTCATGTCGGATTTAGGAAGCAGAAAATGTTAGATGCTGCCTTAGATCAGTTGAAAACTGAGTATACAGAAGATGTAGATGACGAAATGTATCGCGAGTACACGATGTTAATAAGAGATGAAGTTGTTAAGATGCTCGAAGAATCAGTAAAGCATGATGATCATTTATTACAAGATTCCGAATTAGCTGGTTTGTTATCGATGTCATCAGCATCAAATGGAGAATCTAGACAACTAAAATTCGGTAGAAAAACGGTTTTTTCAACTAAAAAGAATATGCATGTGATGGATGATATGGCTAATGGAAGATACACCCCAGGTATAATTCCACCTGTGAACGCTGATAAACCAATACCATTGGGAAGGAGAGACGTACCAGGAAGGAGAACTAGGATAATATTCATATTGCCATATGAATACTTTATAGCACAGCATGCTGTGGTTGAAAAAATGTTAATCTACGCAAAACATACTAGAGAATACGCTGAATTCTATTCACAATCAAATCAACTATTATCATATGGCGACGTTACACGTTTTCTTTCTAATAACGCTATGGTGCTATATACAGACGTGTCTCAGTGGGACTCATCTCAACATAACACACAACCATTTAGGAAAGGAATAATAATGGGGTTAGACATACTAGCCAATATGACCAATGATGCCAAAGTTATTCAGACATTAAATTTATATAAAAAGACACAAATTAACTTAATGGCCTCATATGTTCAAATACCAGATGGTAATGTTATTAAGAAAATACAGTACGGGGCCGTTGCATCAGGAGAAAAACAGACGAAAGCAGCTAATTCAATAGCAAATCTAGCATTAATTAAAACGGTTTTATCACGTATTTCTAATAAATACTCGTTCGCCACAAAAATAATAAGGGTTGACGGTGATGATAACTATGCTGTGTTACAATTTAACACAGAAGTAACCAAGCAAATGGTTCAAGATGTGTCGAACGATGTGAGAGAAACTTACGCACGAATGAACGCTAAAGTTAAAGCTTTAGTGTCCACAGTAGGAATAGAGATAGCCAAAAGGTACATTGCAGGAGGGAAAATATTCTTTAGAGCTGGAATAAATTTACTAAATAATGAAAAGAGAGGACAAAGCACACAGTGGGACCAAGCAGCGGTTTTGTACTCTAACTACATCGTAAACAGGCTTAGAGGATTTGAAACTGATAGAGAATTTATTCTAACCAAAATAATGCAAATGACGTCAGTTGCTATTACTGGATCATTAAGACTTTTCCCTTCTGAACGTGTGTTAACTACGAATTCTACATTTAAAGTATTTGATTCAGAGGACTTCATTATAGAGTATGGGACAACTGATGATGAAGTGTATATACAAAGAGCATTCATGTCATTATCAAGTCAGAGATCAGGAATAGCTGACGAAATAGCTGCATCATCAACATTTAAGAATTATGTGTCTAAACTATCAGAGCACCTACTTTTTTCAAAAAATAATATAGTGTCCAGGGGAATAGCTTTGACTGAAAAAGCGAAATTGAATTCGTACGCGCCAATATCACTTGAGAAGAGGCGTGCGCAAATATCAGCTTTATTGACAATGTTACAAAAACCAGTCACTTTTAAATCAAATAAAATAACGATAAACGATATACTTAGAGATATAAAGCCATTTTTTACAGTAAGTGAAGCACATTTACCTATGCAGTATCAAAAGTTTATGCCAACCCTGCCAGAAAATGTGCAATATATAATTCAGTGTATAGGTTCAAGAACTTACCAGATTGAGGATGATGGTTCAAAATCAGCAATATCCAGACTTATATCAAAGTATTCAGTTTATAAGCCGTCGATCGAGGAGCTGTATAAAGTGATTTCATTGCATGAAAATGAAATACAGTTATATTTGATTTCATTGGGTATACCGAAAATAGATGCTGATACATACGTTGGGTCAAAGATTTATTCCCAAGATAAATATAGGATACTAGAGTCATATGTGTATAATCTGTTATCCATCAATTATGGATGCTATCAGTTATTTGATTTTAATTCACCAGACTTAGAGAAGCTAATTAGAATACCGTTTAAAGGGAAGATACCAGCTGTCACATTTATACTACATCTATATGCCAAATTGGAAGTTATAAATCATGCAATTAAGAATGGTTCGTGGATAAGCTTATTCTGTAACTATCCAAAATCAGAAATGATAAAGTTATGGAAGAAGATGTGGAACATTACGTCGCTACGTTCGCCATACACTAATGCAAATTTCTTTCAAGATTAGAGCGCTTAGATGTGACC-
>LC065020_RVA/Human-tc/JPN/AU109/1994/G8P4_R2_VIII
-----------------------GAAGTATAATCTAATCTTGTCAGAATACTTATCGTTTATATATAATTCACAATCTGCAGTTCAAATTCCAATTTACTATTCTTCCAATAGCGAATTAGAAAGTAGATGTATAGAATTCCATTCTAAATGTTTGGAAAATTCGAAGAATGGCTTATCACTGAAAAAACTATTCATTGAATACAGTGATGTTATAGAGAATGCTACATTATTATCAATATTATCATATTCATATGATAAATATAATGCTGTCGAACGAAAGCTGGTTAAGTACGCGAAAGGTAAACCATTAGAGGCGGATCTAACGGTGAATGAACTAGACTATGAAAATAATAAACTAACGTCTGAATTGTTTCCAACAGCGGAGGAATACACTGACTCATTAATGGATCCGGCAATTTTAACTTCTTTATCATCAAATTTGAATGCAGTTATGTTTTGGTTAGAGAAGCACGAAAATGATACTGCTGAAAAGCTTAAAATTTATAAAAGAAGATTGGACTTATTTACTATAGTAGCTTCAACCGTGAACAAATACGGTGTGCCAAGGCATAACGCAAAATATAGATATGAATATGATGTGATGAAAGACAAACCGTATTATTTAGTGACATGGGCAAATTCTTCGATTGAAATGCTGATGTCAGTTTTTTCCCATGAAGATTATTTAATTGCAAGAGAATTGATAGTGTTGTCATATTCTAACAGGTCAACTTTAGCGAAACTGGTATCATCTCCAATGTCAATTTTAGTCGCCTTAGTAGATATTAATGGAACATTTATTACAAATGAAGAATTGGAATTAGAATTTTCAAATAAATATGTACGAGCCATAGTACCAGATCAAACATTTGATGAGTTAAATCAGATGCTTGATAACATGAGAAAAGCTGGATTAATTGATATACCTAAGATGATACAGGACTGGTTGATTGATTGTTCTATTGAAAAATTTCCGTTGATGGCTAAAATATATTCATGGTCATTTCACGTCGGATTCAGAAAGCAGAAAATGCTAGATGCTGCTTTAGATCAGTTGAAAACTGAGTATACAGAAGATGTAGATGACGAGATGTATCGTGAATACACAATGTTAATAAGAGATGAAGTTGTTAAGATGCTTGAAGAATCAGTGAAACATGATGATCATTTACTACAAGATTCTGAACTAGCTGGTTTGTTATCGATGTCATCAGCATCAAATGGAGAATCTAGACAGCTTAAATTTGGTAGAAAGACGGTTTTTTCGACTAAAAAGAATATGCATGTGATGGATGACATGGCCAATGGAAGATACACGCCAGGTATAATCCCACCTGTAAACGTTGACAAACCAATACCTTTAGGAAGAAGAGATGTGCCGGGGAGAAGAACTAGAATAATATTCATATTACCGTACGAATACTTTATAGCACAGCATGCTGTGGTTGAAAAAATGTTAATTTATGCAAAGCACACTAGAGAATACGCTGAATTCTATTCACAATCAAACCAACTATTATCGTATGGTGATGTTACACGTTTTCTTTCTAATAATGCTATGGTATTGTATACTGATGTGTCTCAGTGGGATTCATCTCAACATAACACGCAACCATTCAGGAAAGGAATAATAATGGGGTTGGACATACTAGCCAACATGACCAATGATGCTAAAGTTATTCAAACATTAAATTTATATAAGCAAACGCAAATTAATTTAATGGATTCGTATGTTCAAATACCAGACGGTAATGTTATTAAGAAAATACAGTACGGAGCCGTGGCATCAGGAGAGAAGCAGACAAAAGCAGCCAATTCAATAGCTAATCTAGCACTAATTAAAACGGTTCTATCACGAATTTCTAACAAATACTCATTCGCCACGAAAATAATAAGAGTTGATGGTGATGATAACTATGCTGTACTACAATTTAATACGGAAGTGACAAAACAAATGGTTCAAGACGTGTCTAACGATGTGAGAGAAACTTACGCACGGATGAACGCCAAGGTTAAAGCTCTGGTATCCACGGTAGGAATAGAGATAGCTAAAAGGTACATTGCAGGAGGAAAGATATTTTTCAGAGCTGGGATAAATTTACTTAATAATGAAAAAAGAGGGCAGAGTACACAATGGGATCAAGCGGCAGTTTTGTACTCTAACTACATCGTAAATAGACTTAGAGGATTTGAGACTGATATAGAGTTTATTCTAACTAAAATAATGCAAATGACATCAGTTGCCATCACTGGATCATTACGGCTTTTCCCTTCTGAACGTGTATTAACTACAAACTCAACATTTAAAGTATTTGATTCAGAAGATTTCATTATWGAGTATGGAACGACTGATGATGAAGTGTATATACAAAGAGCATTTATGTCCTTATCAAGCCAAAGATCAGGAATAGCTGACGAGATAGCTGCATCATCAACATTTAAAAATTACGTGTCTAAACTCTCAGAGCAGCTACTTGTTTCTAAAAATAATATAGTATCTAGAGGAATAGCTTTAACTGAAAAGGCGAAATTGAATTCGTATGCACCAATATCACTCGAAAAGAGACGTGCGCAGATATCAGCTTTGTTGACGATGCTACAGAAACCAGTTACTTTTAAATCAAATAAAATAACGATAAACGACATACTCAAAGATATAAAGCCATTTTTTACAGTAAGCGAAGCACATTTACCAATACAATATCAAAAGTTCATGCCAACCTTGCCGGAAAATGTGCAATATATAATTCAGTGTATAGGCTCAAGGACTTACCAGATCGAAGATGATGGTTCAAAATCAGCAATATCTCGGCTTATATCAAAGTATTCAGTTTATAAACCGTCAATTGAGGAGCTGTATAAGGTGATTTCATTGCATGAAAATGAAATACAGTTATATTTAATTTCGTTGGGCATACCGAAAATAGATGCTGATACATACGTTGGGTCAAAAATTTACTCTCAAGATAAATATAGGATATTGGAATCATATGTATATAATCTGTTATCCATCAATTACGGATGCTATCAGTTATTTGATTTTAATTCACCAGACTTAGAGAAGTTGATTAGAATACCGTTTAAAGGGAAGATACCAGCTGTCACATTTATACTACATTTATATGCTAAGTTAGAAGTTATAAATTATGCGATTAAGAATGGTTCGTGGATAAGTTTATTCTGTAACTATCCAAAATCAGAGATGATAAAGTTATGGAAGAAGATGTGGAATATTACGTCGTTACGCTCGCCATACACTAATGCGAACTTCTTTCAA------------------------
>FN665688_RVA/Human-wt/HUN/BP1062/2004/G8P14_R2_VIII
GGCTATTAAAGCTATACAATGGGGAAGTATAATCTAATCTTGTCAGAATACTTATCGTTTATATATAATTCACAATCTGCAGTTCAAATTCCAATTTACTATTCTTCCAATAGCGAATTAGAAAGTAGATGTATAGAATTCCATTCTAAATGTTTGGAAAATTCGAAGAATGGCTTATCACTGAAAAAACTATTCATTGAATACAGTGATGTTATAGAGAATGCTACATTATTATCAATATTATCATATTCATATGATAAATATAATGCTGTCGAACGAAAGCTGGTTAAGTACGCGAAAGGTAAACCATTAGAGGCGGATCTAACGGTGAATGAACTAGACTATGAAAATAATAAACTAACGTCTGAATTGTTTCCAACAGCGGAGGAATACACTGACTCATTAATGGATCCGGCAATTTTAACTTCTTTATCATCAAATTTGAATGCAGTTATGTTTTGGTTAGAGAAGCACGAAAATGATACTGCTGAAAAGCTTAAAATTTATAAAAGAAGATTGGACTTATTTACTATAGTAGCTTCAACCGTGAACAAATACGGTGTGCCAAGGCATAACGCAAAATATAGATATGAATATGATGTGATGAAAGACAAACCGTATTATTTAGTGACATGGGCAAATTCTTCGATTGAAATGCTGATGTCAGTTTTTTCCCATGAAGATTATTTAATTGCAAGAGAATTGATAGTGTTGTCATATTCTAACAGGTCAACTTTAGCGAAACTGGTATCATCTCCAATGTCAATTTTAGTCGCCTTAGTAGATATTAATGGAACATTTATTACAAATGAAGAATTGGAATTAGAATTTTCAAATAAATATGTACGAGCCATAGTACCAGATCAAACATTTGATGAGTTAAATCAGATGCTTGATAACATGAGAAAAGCTGGATTAATTGATATACCTAAGATGATACAGGACTGGTTGATTGATTGTTCTATTGAAAAATTTCCGTTGATGGCTAAAATATATTCATGGTCATTTCACGTCGGATTCAGAAAGCAGAAAATGCTAGATGCTGCTTTAGATCAGTTGAAAACTGAGTATACAGAAGATGTAGATGACGAGATGTATCGTGAATACACAATGTTAATAAGAGATGAAGTTGTTAAGATGCTTGAAGAATCAGTGAAACATGATGATCATTTACTACAAGATTCTGAACTAGCTGGTTTGTTATCGATGTCATCAGCATCAAATGGAGAATCTAGACAGCTTAAATTTGGTAGAAAGACGGTTTTTTCGACTAAAAAGAATATGCATGTGATGGATGACATGGCCAATGGAAGATACACGCCAGGTATAATCCCACCTGTAAACGTTGACAAACCAATACCTTTAGGAAGAAGAGATGTGCCGGGGAGAAGAACTAGAATAATATTCATATTACCGTACGAATACTTTATAGCACAGCATGCTGTGGTTGAAAAAATGTTAATTTATGCAAAGCACACTAGAGAATACGCTGAATTCTATTCACAATCAAACCAACTATTATCGTATGGTGATGTTACACGTTTTCTTTCTAATAATGCTATGGTATTGTATACTGATGTGTCTCAGTGGGATTCATCTCAACATAACACGCAACCATTCAGGAAAGGAATAATAATGGGGTTGGACATACTAGCCAACATGACCAATGATGCTAAAGTTATTCAAACATTAAATTTATATAAGCAAACGCAAATTAATTTAATGGATTCGTATGTTCAAATACCAGACGGTAATGTTATTAAGAAAATACAGTACGGAGCCGTGGCATCAGGAGAGAAGCAGACAAAAGCAGCCAATTCAATAGCTAATCTAGCACTAATTAAAACGGTTCTATCACGAATTTCTAACAAATACTCATTCGCCACGAAAATAATAAGAGTTGATGGTGATGATAACTATGCTGTACTACAATTTAATACGGAAGTGACAAAACAAATGGTTCAAGACGTGTCTAACGATGTGAGAGAAACTTACGCACGGATGAACGCCAAGGTTAAAGCTCTGGTATCCACGGTAGGAATAGAGATAGCTAAAAGGTACATTGCAGGAGGAAAGATATTTTTCAGAGCTGGGATAAATTTACTTAATAATGAAAAAAGAGGACAGAGTACACAATGGGATCAAGCAGCAGTTTTGTATTCTAACTACATTGTAAACAGACTTAGAGGATTTGAGACTGATAGAGAGTTTATTCTAACTAAAATAATGCAAATGACGTCAGTTGCCATCACTGGATCATTGAGGCTTTTCCCTTCTGAACGTGTGTTAACTACAAATTCAACATTTAAAGTATTTGATTCAGAAGATTTCATCATAGAGTACGGAACGACTGATGATGAAGTGTATATACAAAGAGCATTTATGTCTTTATCAAGCCAGAGATCAGGAATAGCTGATGAGATAGCTGCATCATCAACATTTAAAAATTACGTATCTAAACTCTCAGAGCAGCTACTTGTTTCTAAGAATAATATAGTATCTAGAGGAATAGCTTTAACTGAAAAGGCGAAATTGAATTCGTACGCACCAATATCACTCGAAAAGAGACGAGCACAGATATCAGCTTTATTAACAATGCTACAGAAACCAGTCACTTTTAAATCAAATAAAATAACAATAAACGACATACTTAAAGACATAAAGCCATTTTTTACAGTAAGTGAAGCACATTTACCAATACAATATCAAAAGTTCATGCCAACCTTACCGGAAAACGTGCAATATATAATTCAGTGTATAGGCTCAAGAACTTACCAGATCGAAGATGATGGCTCAAAGTCAGCGATATCTCGGCTTATATCAAAGTACTCAGTTTATAAACCGTCAATCGAAGAGCTGTATAAGGTAATTTCATTGCATGAAAATGAGATACAGTTATATTTGATTTCACTGGGCATACCGAAAATAGATGCTGATACATATGTTGGGTCAAAAATTTACTCTCAAGATAAATATAGGATACTGGAATCATATGTATATAATCTGTTATCCATCAATTATGGATGTTATCAGTTGTTTGATTTTAATTCACCAGACTTAGAGAAGTTAATTAGAATACCATTCAAAGGAAAGATACCAGCTGTCACATTTATACTACATTTATATGCTAAGTTAGAAGTTATAAATCATGCAATTAAGAATGGTTCGTGGATAAGTTTGTTCTGTAACTATCCAAAATCAGAAATGATAAAGTTATGGAAGAAAATGTGGAATATTACGTCGTTACGCTCGCCATACACTAACGCAAACTTCTTTCAAGATTAGAGTGCTTAGATGTGACC-
>EF576937_RVA/Human-tc/IND/69M/1980/G8P10_R2_IX
------------------ATGGGGAAGTATAATCTAATCTTGTCAGAATATTTATCATTTATATACAATTCACAATCTGCGGTTCAAATTCCGATTTACTACTCTTCCAACAGTGAACTAGAAAGTAGATGTATTGAATTTCATTCCAAATGCTTAGAAAATTCAAAAAACGGACTATCACTGAAGAAACTCTTTATTGAATACAACGACGTTATAGAAAATGCTACGTTACTATCAATTCTGTCATACTCATATGATAAATATAATGCTGTTGAAAGGAAATTAGTTAAGTATGCGAGAGGCAAACCATTAGAAGCGGATTTAACAGTAAATGAACTAGACTATGAAAATAATAAAATAACCTCTGAGCTATTTCCAACAGCGGGAGAATACACTGATTCGCTAATGGATCCAGCGATTCTAACATCCCTATCATCCAATTTAAATGCAGTTATGTTCTGGTTAGAAAGACATGAAAATGATACTGCTGAGAAGCTTAAAATTTATAAAAGAAGATTAGATTTATTTACTATAGTCGCATCAACAGTAAACAAATATGGTGTACCAAGACATAATGCAAAATATAGATATGAGTATGATGTAATGAAAGATAAACCATACTACTTAGTAACATGGGCGAACTCTTCAATTGAGATGTTAATGTCGGTGTTTTCTCACGAAGACTACTTAATTGCGAGAGAACTAATAGTACTATCATATTCAAATAGGTCAACTTTGGCGAAGTTAGTTTCATCACCGATGTCAATCCTTGTAGCATTAGTAGATATTAATGGAACATTCATCACAAACGAAGAGCTAGAGTTGGAGTTCTCAAATAAATATGTGCGAGCCATAGTACCAGATCAAACATTCGACGAACTGAAACAAATGCTTAATAATATGAGAAAAGCTGGACTAGTTGATATACCAAAAATGATACAGGATTGGTTGACCGATTGTTCTATCGAAAAATTTCCATTGATGGCTAAAATATATTCATGGTCATTTCATGTTGGATTTAGAAAGCAGAAAATGTTGGATGCTGCACTAGATCAATTGAAAACTGAGTATACAGAAGATGTAGATGACGAGATGTATCGAGAGTACACAATGCTGATAAGAGATGAAGTTATTAAAATGCTTGAGGAACCGGTAAAACATGATGATCATTTATTGCAAGACTCTGAATTAGCTGGACTGCTGTCAATGTCATCAGCGTCAAATGGTGAGTCCAGACAGCTCAAATTTGGCAGAAAAACAATTTTTTCAACTAAAAAGAATATGCATGTGATGGATGACATGGCTAATGGAAGATACACGCCAGGCATAATACCACCAGTAAACGTTGACAGACCAATACCATTAGGGAGGAGGGATGTGCCGGGAAGAAGAACTAGAATAATATTTATACTACCATATGAGTATTTTATAGCACAACATGCTGTGGTTGAAAAAATGTTAATATACGCAAAACACACTAGAGAATATGCTGAATTTTATTCACAATCGAACCAACTATTATCATATGGTGATGTCACGCGATTTCTATCTAATAATGCTATGGTGCTATATACGGATGTATCTCAATGGGATTCATCCCAGCATAACACACAACCATTCAGGAAGGGGATAATAATGGGATTAGACATACTAGCTAATATGACCAATGATGCCAGAGTTATTCAGACGCTAAATTTATACAAACAGACACAAATTAATTTAATGGACTCATACGTTCAAATACCAGATGGCAACGTTATCAAGAAAATACAATATGGAGCTGTAGCATCAGGAGAAAAGCAAACAAAAGCAGCGAATTCGATAGCGAATCTGGCACTAATCAAAACAGTACTGTCACGCATATCTAATAAATACTCATTTGCCACGAAAATAATAAGAGTTGATGGTGATGATAACTACGCCGTATTGCAATTTAATACAGAAGTGACTAAACAGATGGTTCAAGATGTATCAAATGATGTAAGAGAAACTTATGCGCGTATGAATGCTAAAGTCAAAGCTTTAGTATCTACAGTGGGAATAGAAATAGCTAAAAGGTATATTGCAGGTGGAAAGATATTCTTTAGAGCAGGAATAAATTTACTTAATAATGAAAAAAGAGGACAGAGCACTCAATGGGATCAAGCAGCGGTTCTATACTCAAATTATATTGTAAATAGACTTAGAGGGTTTGAAACTGATAGAGAATTTATAATGACCAAAATAATGCAAATGACGTCAGTTGCTATTACTGGATCATTAAGACTTTTCCCTTCAGAACGCGTATTGACTACAAATTCTACATTCAAAGTATTTGATTCAGAAGATTTCATTATAGAGTATGGGACAACCGACGATGAAGTGTATATACAAAGAGCGTTCATGTCATTATCGGGTCAGAGATCGGGAATAGCTGATGAAATAGCCGCATCAACAACATTTAAAAATTATGTGTCAAAACTATCAGAGCAGTTACTCTTTTCAAAGAATAACATAGTATCCAGGGGAATAGCTTTGACTGAAAAAGCGAAATTGAATTCATATGCACCAATATCACTTGAGAAAAGACGTGCACAGATATCGGCATTGCTGACGATGTTACAGAAACCAGTTACATTTAAGTCGAGTAAGATAACAATAAATGATATACTTAGAGATATAAAGCCATTTTTTACGATAAGCGAAGCACATTTGCCGATACAATATCAGAAATTTATGCCAACATTACCAGAGAACGTACAATATATAATTCAGTGTATAGGATCAAGAACTTATCAAATTGAAGATGACGGTTCAAAGTCAGCAATATCTCGTTTAATATCAAAATATTCAGTTTACAAACCGTCAATTGAAGAACTGTATAAAGTAATTTCATTACATGAAAATGAAATACAATTGTATTTAATTTCACTAGGTATACCAAAAATAGACGCTGATACGTATGTAGGATCAAAGATCTATTCTCAAGACAAGTATAGAATATTAGAATCATATGTATATAACCTATTATCTATTAATTATGGATGTTATCAGTTGTTTGACTTCAATTCACCAGACTTGGAAAAGTTAATCAGAATACCATTTAAGGGAAAGATACCAGCTGTTACTTTCATATTGCATTTGTATGCTAAACTAGAAGTTATAAACTACGCTATTAAGAATGGCTCATGGATAAGTTTATTCTGTAACTATCCAAAATCAGAAATGATAAAGTTATGGAAGAAAATGTGGAACATTACACCATTACGATCACCATATACTAATGCTAATTTCTTTCAAGATTAG------------------
>EF583017_RVA/Human-tc/GBR/A64/1987/G10P14_R2_IX
------------------ATGGGGAAGTATAATCTAATCTTGTCAGAATATTTATCATTTATATACAATTCACAATCTGCGGTTCAAATTCCGATTTACTATTCTTCCAACAGTGAACTAGAAAGTAGATGTGTTGAATTTCATTCCAAATGCTTGGAAAATTCAAAAAACGGACTATCACTGAAAAAACTCTTTATTGAATACAACGACGTTATAGAAAATGCTACATTACTATCAATTTTATCATACTCATATGATAAATATAATGCTGTTGAAAGGAAATTAGTTAAGTATGCGAGAGGCAAACCACTAGAAGCGGATTTAACAGTAAATGAACTAGACTATGAAAATAATAAAATAACATCTGAGTTATTTCCAACAGCGGAAGAATACACTGATTCGCTAATGGATCCAGCGATTCTAACATCCCTATCATCTAATTTAAATGCGGTTATGTTCTGGTTAGAAAAACATGAAAATGATACTGCTGAGAAGCTTAAAATTTATAAAAGAAGATTAGATTTATTTACTATAGTTGCATCAACGGTGAACAAATATGGTGTACCAAGACATAATGCAAAATATAGATATGAGTATGATGTAATGAAAGATAAACCATACTACTTAGTAACATGGGCGAACTCTTCAATTGAGATGTTAATGTCGGTTTTTTCTCACGAAGACTATTTAATTGCAAGAGAGCTAATAGTACTATCATATTCAAATAGGTCAACTTTGGCGAAGTTAGTTTCATCACCAATGTCAATCCTTGTAGCGCTAGTAGATATTAATGGAACATTCATCACAAACGAAGAGCTAGAGCTAGAGTTCTCAAATAAATATGTGCGAGCCATAGTACCAGATCAAACATTCGACGAACTGAAACAAATGCTTGATAATATGAGAAAAGCTGGACTAGTTGATATACCGAAAATGATACAGGATTGGTTGACCGATTGCTCTATCGAAAAATTTCCATTGATGGCTAAAATATATTCATGGTCATTTCATGTTGGATTTAGAAAGCAGAAAATGTTGGATGCTGCACTGGATCAATTAAAAACTGAGTATACAGAAGATGTAGATGACGAGATGTATCGAGAGTACACAATGTTGATAAGAGATGAAGTTGTTAAAATGCTTGAGGAATCGGTAAAACATGATGATCATTTATTGCAAGACTCTGAATTAGCTCGATTGCTGTCAATGTCATCAGCGTCAAATGGTGAGTCCAGACAGCTCAAATTTGGCAGAAAAACAATTTTTTCAACTAAAAAGAATATGCATGTGATGGATGACATGGCTAATGGAAGATACACGCCAGGTATAATACCGCTAGTAAACGTTGACAAACCAATACCATTAGGGAGGAGGGACGTGCCGGGAAGAAGAACTAGAATAATATTTATACTACCATATGAGTATTTTATAGCACAACACGCTGTGGTTGAAAAAATGTTAATATACGCAAAACACACTAGAGAATATGCTGAATTTTATTCACAATCGAATCAGCTACTGTCATATGGTGATGTCACGCGATTTCTATCTAATAATGCTATGGTGCTATATACGGATGTATCGCAATGGGATTCATCACAGCATAACACACAACCATTCAGGAAGGGGATAATAATGGGATTAGACATACTAGCCAATATGACCAATGATGCCAGAGTTATTCAGACGTTAAATTTATACAAACAGACACAAATTAATTTAATGGACTCATACGTTCAAATACCAGATGGTAACGTTATCAAGAAAATACAATACGGAGCTGTAGCATCAGGAGAAAAGCAAACAAAAGCAGCGAATTCGATAGCAAATCTGGCACTAATCAAAACAGTTCTGTCACGCATATCTAATAAATACTCATTTGCCACAAAGATAATAAGAGTCGATGGTGATGACAACTACGCCGTATTGCAATTTAATACAGAAGTGACTAAACAGATGGTTCAAAATGTATCAAATGATGTAAGAGAAACTTATGCGCGTATGAATGCTAAAGTCAAAGCTTTAGTATCTACAGTGGGAATAGAAATAGCTAAAAGGTATATTGCAGGTGGAAAGATATTCTTTAGAGCAGGAATAAATTTACTGAATAATGAAAAAAGAGGACAGAGCACACAATGGGATCAAGCAGCGGTTCTATACTCAAATTATATTGTGAATAGACTTAGAGGGTTTGAAACTGACAGAGAATTTATAATGACCAAAATAATGCAAATGACGTCTGTTGCTATTACTGGATCATTAAGACTTTTCCCTTCAGAACGCGTATTGACTACAAATTCTACATTCAAAGTATTTGATTCAGAAGATTTCATCATAGAGTATGGGACAACCGACGATGAAGTGTATATACAAAGAGCGTTTATGTCATTATCGAGTCAGAGATCGGGAATAGCTGATGAAATAGCTGCATCAACAACATTTAAAAATTATGTGTCAAAACTATCAGAGCAGTTGCTCTTTTCGAAAAATAACATAGTATCCAGGGGAATAGCTTTGACTGAAAAAGCGAAATTGAATTCATATGCACCAATATCACTTGAGAAAAGACGTGCACAGATATCGGCATTGCTGGCGATGTTACAGAAACCGGTTACATTTAGATCAAGTAAGATAACGATAAATGATATACTGAGAGATATAAAGCCATTTTTTACGATAAGCGAAGCGCACTTGCCGATACAATATCAGAAATTTATGCCAACATTACCAGAGAACGTGCAATATATAATTCAGTGTATAGGATCAAGAACTTATCAAATTGAAGATGACGGTTCAAAGTCAGCAATATCTCGCTTAATATCAAAATATTCAGTTTACAAACCGTCAATTGAAGAACTGTATAAAGTAATTTCATTACATGAAAATGAAATACAATTGTATTTAATTTCACTAGGTATACCAAAAATAGACGCTGATACGTATGTAGGATCAAAGATCTATTCTCAAGACAAGTATAGAATATTAGAATCATATGTATATAACCTATTATCTATTAATTATGGATGTTATCAGTTGTTTGACTTCAATTCACCAGACTTGGAAAAGTTAATCAGAATACCATTTAAGGGAAAGATACCAGCTGTCACTTTCATACTGCATTTGTATGCTAAACTAGAAATTATAAACTACGCTATTAAGAATGGTTCATGGATAAGCTTATTCTGTAACTATCCAAAATCAGAAATGATAAAGCTATGGAAGAAAATGTGGAACATTACATCATTACGATCACCATATACTAATGCTAATTTCTTTCAAGATTAG------------------
>EF554148_RVA/Sheep-tc/ESP/OVR762/2002/G8P14_R2_IX
GGCTATTAAAGCTATACAATGGGGAAGTATAATCTAATCTTGTCAGAATATTTATCATTCATATACAATTCACAATCTGCAGTTCAAATTCCGATTTACTATTCTTCCAACAGTGAACTAGAAAGTAGATGCATTGAATTTCACTCAAAATGCTTGGAAAATTCAAAAAACGGACTATCACTGAAGAAACTCTTTGTTGAATACAAAGATGTTATAGAAAACGCTACGTTATTATCAATTCTATCATATTCATATGATAAATATAACGCCGTTGAAAGGAAATTAGTTAAGTATGCAAGAGGTAAACCATTAGAAGCGGATTTAACAGTAAATGAACTAGATTATGAAAATAATAAAATAACCTCTGAGCTATTTCCAACGGCGGAAGAGTATACTGATTCATTAATGGATCCAGCAATTTTAACGTCACTATCATCTAATTTAAATGCAGTTATGTTCTGGTTAGAAAAACATGAGAATGATACTGCTGAGAAGCTTAAGATTTATAAAAGAAGGTTAGATTTATTTACCATAGTTGCATCAACAGTGAACAAATACGGTGTACCAAGACATAACGCAAAATATAGATATGAGTATGATGTAATGAAAGATAAACCGTACTACTTAGTGACGTGGGCGAACTCTTCAATTGAGATGTTAATGTCTGTTTTTTCTCACGAAGACTATTTAATTGCAAGAGAACTAATAGTACTATCATATTCAAATAGATCAACTTTAGCGAAGTTGGTTTCATCACCAATGTCAATCCTTGTAGCACTAGTAGATATTAATGGAACATTCATAACAAATGAAGAGCTAGAGCTAGAGTTTTCAAATAAATATGTGCGAGCCATAGTACCAGATCAAACATTCGACGAGTTGAAACAGATGCTCGATAATATGAGAAAAGCTGGATTAATTGATATACCAAAAATGATACAGGATTGGTTGACCGATTGCTCTATCGAAAAATTTCCATTGATGGCTAAAATATATTCATGGTCATTTCATGTTGGATTTAGAAAGCAGAAAATGTTGGATGCCGCATTGGACCAATTGAAAACTGAATATACAGAAGATGTGGATGACGAGATGTATCGAGAATACACGATGTTAATAAGAGATGAAGTTGTTAAAATGCTTGAGGAACCGGTAAAACATGATGATCACTTATTGCAAGATTCTGAATTAGCTGGTTTACTGTCAATGTCATCAGCGTCAAATGGTGAGTCCAGACAGCTTAAATTTGGTAGAAAAACGATTTTTTCGACTAAAAAGAATATGCATGTGATGGATGACATGGCTAATGGAAGATACACACCAGGCATAATACCACCAGTGAACGTCGACAGACCAATACCGTTAGGGAGGAGAGACGTGCCAGGAAGGAGAACTAGAATAATATTTATACTACCATATGAGTATTTTATAGCACAACACGCTGTAGTTGAAAAAATGTTAATATACGCAAAACACACTAGAGAGTATGCTGAGTTTTATTCACAATCGAATCAATTACTGTCATATGGTGATGTTACGCGATTTCTATCTAATAATGCTATGGTGCTATATACAGATGTGTCTCAATGGGACTCATCTCAGCATAATACACAACCATTCAGGAAAGGGATAATAATGGGATTGGACATACTAGCCAATATGACTAATGATGCTAAAGTTATCCAGACGTTAAATTTATACAAACAGACACAAATTAATTTAATGGACTCATATGTTCAAATACCAGATGGCAACGTTATCAAGAAAATACAATATGGAGCTGTAGCATCAGGAGAAAAGCAGACAAAAGCAGCGAATTCGATAGCGAATCTGGCATTAATCAAAACGGTTCTGTCACGCATATCTAATAAATACTCATTTGCCACAAAAATAATAAGAGTTGATGGTGATGACAACTATGCCGTATTGCAATTTAATACAGAAGTGACTAAACAGATGGTTCAAGATGTATCAAATGATGTAAGAGAAACTTATGCGCGTATGAATGCTAAAGTCAAAGCTTTAGTATCTACAGTGGGAATAGAAATAGCTAAAAGGTATATTGCAGGTGGAAAGATATTTTTTAGAGCAGGAATAAATCTACTTAATAATGAGAAAAGAGGACAGAGCACACAATGGGATCAAGCGGCAGTTCTATACTCAAATTATATTGTAAATAGACTTAGAGGGTTTGAAACTGACAGAGAATTTATAATGACTAAAATAATGCAAATGACATCAGTTGCTATTACTGGATCATTGAGGCTTTTCCCTTCAGAACGCGTATTGACTACAAATTCTACATTCAAAGTATTTGATTCAGAAGATTTCATTATAGAGTATGGAACAACCGATGATGAAGTTTATATACAAAGAGCATTTATGTCGTTATCAAGTCAGAGATCGGGAATAGCTGATGAAATAGCTGCATCAACAACATTTAAAAATTATGTGTCAAAACTATCAGAGCAGTTACTTTTTTCGAAGAATAACATAGTATCCAGGGGGATAGCTTTGACTGAAAAAGCGAAATTGAATTCATATGCACCAATATCACTTGAGAAGAGACGTGCACAGATATCGGCATTACTGACAATGTTACAAAAACCAGTTACTTTTAAATCAAATAAGATAACAATAAATGATATACTCAGAGACATAAAGCCATTTTTTACGATAAGCGAAGCACATTTATCGATACAATATCAGAAATTTATGCCAACATTACCAGAGAATGTACAATATATAATTCAATGTATAGGATCGAGAACTTATCAAATTGAAGATGACGGTTCAAAGTCGGCGATATCTCGTTTAATATCAAAATATTCAGTTTATAAACCGTCAATTGAAGAACTGTATAAAGTAATTTCATTGCATGAAAATGAAATACAATTGTATCTAATTTCACTAGGTATACCAAAAATAGACGCTGATACGTATGTAGGATCAAAGATCTATTCTCAAGATAAGTATAGGATATTAGAATCATATGTATATAACCTATTGTCTATTAATTATGGATGCTATCAGTTGTTTGACTTCAATTCACCAGACTTGGAAAAGTTAATCAGAATACCATTTAAGGGAAAGATACCAGCTGTCACTTTCATACTACATTTGTACGCTAAACTAGAAGTTATAAACTACGCTATTAAGAATGGCTCATGGATAAGTTTATTCTGCAATTATCCAAAATCAGAAATGATAAAGCTATGGAAGAAAATGTGGAACATCACATCATTACGATCACCATATACTAATGCTAATTTCTTTCAAGATTAGAGCGCTTAGATGTGACC-
>GU296420_RVA/Human-wt/ITA/PAH136/1996/G3P9_R2_X
GGCTATTAAAGCTATACAATGGGGAAGTATAATCTAATCTTGTCAGAATATTTATCATTTATATACAATTCACAATCTGCAGTTCAAATTCCAATCTATTATTCTTCCAACAGTGAACTGGAAAGCAGATGTATTGAATTTCATTCTAAATGTTTGGAAAACTCAAAGAACGGACTATCACTGAAGAAACTATTCATAGAATATAACGACGTTATAGAAAATGCTACGTTGCTATCAATTCTGTCATACTCATACGATAAATACAATGCTGTTGAGAGGAAATTAGTTAAGTATGCGAGGGGTAAACCGTTAGAAGCAGATTTAACAGTAAATGAATTAGATTATGAAAATAATAAAATAACCTCTGAGTTATTTCCAACAGCGGAAGAGTACACTGATTCACTAATGGATCCAGCGATTCTAACATCCTTGTCATCTAATTTAAACGCAGTTATGTTCTGGCTAGAAAAACATGAAAATGATGCTGCTGAAAAGCTTAAGATTTATAAAAGAAGACTGGATTTATTTACTATAGTTGCATCGACAGTAAATAAATATGGTGTGCCAAGACATAACGCAAAATATAGATATGAGTACGATGTGATGAAGGACAAGCCATATTACTTAGTAACATGGGCAAACTCTTCAATTGAAATGTTAATGTCGGTTTTTTCTCATGAGGACTATTTAATTGCGAGAGAACTAATAGTATTATCATATTCTAATAGATCAACTCTGGCAAAATTAGTTTCATCACCAATGTCAATTCTTGTAGCATTAGTAGATATTAATGGAACGTTTATTACAAATGAAGAATTGGAGCTAGAATTTTCAAATAAATATGTACGAGCCATAGTTCCAGATCAAACATTCGACGAACTGAAACAAATGCTTGATAATATGAGAAAAGCTGGGTTAGTTGATATACCGAAAATGATACAGGATTGGCTGACAGATTGTTCCATCGAGAAATTTCCATTAATGGCTAAAATATATTCATGGTCATTTCATGTTGGATTTAGGAAGCAGAAAATGTTGGATGCTGCGTTGGATCAGTTGAAAACTGAATATACAGAAGATGTGGATGACGAAATGTATCGAGAATACACAATGTTAATAAGAGATGAAGTTGTTAAAATGCTCGAAGAACCGGTGAAACATGATGACCACCTATTGCAAGATTCTGAATTAGCTGGATTGCTGTCAATGTCGTCAGCGTCAAATGGCGAGTCCAGACAGCTTAAATTTGGTAGAAAAACAATTTTTTCAACTAAAAAGAATATGCATGTGATGGATGATATGGCTAATGGAAGATACACACCAGGCATAATACCACCAGTAAACGTTGACAAACCAATACCATTAGGGAGGAGGGACGTACCGGGAAGGAGAACCAGAATAATATTTATATTGCCATATGAGTATTTCATAGCACAACACGCCGTAGTTGAGAAAATGTTAATATACGCAAAACACACTAGAGAATATGCTGAGTTTTATTCACAGTCAAATCAACTACTATCATACGGTGATGTCACACGATTTCTATCTAACAATGCCATGGTGCTATACACAGATGTATCTCAATGGGATTCATCTCAGCACAATACACAACCATTTAGGAAGGGAATAATAATGGGATTAGACATACTAGCTAACATGACTAATGATGCTAGAGTTATTCAGACGTTAAATTTATATAAACAAACACAGATTAATTTAATGGATTCATACGTCCAAATACCAGATGGTAATGTTATCAAGAAAATACAATATGGAGCTGTGGCGTCAGGAGAAAAGCAGACAAAGGCAGCGAATTCGATAGCAAACTTGGCACTGATTAAAACAGTCCTATCACGTATATCTAATAAATACTCATTTGCTACAAAGATAATAAGAGTTGATGGTGATGACAACTATGCTGTACTGCAATTTAATACGGAAGTGACTAAACAGATGGTTCAAGATGTATCAAATGACGTAAGAGAAACTTACGCACGTATGAACGCTAAGGTTAAAGCTTTAGTATCTACAGTAGGAATAGAGATAGCTAAAAGATATATTGCGGGTGGAAAGATATTCTTTAGAGCAGGAATAAATTTACTTAATAATGAAAAAAGAGGACAGAGTACACAATGGGATCAAGCAGCGGTTCTATACTCAAATTATATCGTAAATAGACTTCGAGGTTTTGAAACTGACAGAGAGTTCATACTAACCAAAATAATGCAAATGACATCGGTCGCTATTACTGGGTCATTAAGGCTTTTTCCTTCAGAACGTGTGTTGACCACAAATTCCACATTTAAAGTATTTGATTCAGAGGATTTTATTATAGAGTATGGGACAACTGACGATGAAGTGCATATACAAAGAGCATTTATGTCACTATCAAGTCAAAGATCAGGAATAGCTGATGAAATAGCTGCATCAACAACATTTAAAAATTACGTATCAAAGTTATCAGAGCAGCTACTCTTTTCAAAGAATAATATAGTATCCAGGGGAATAGCTTTGACTGAGAAAGCGAAACTGAATTCATATGCACCAATATCACTTGAAAAGAGACGTGCACAGATATCGGCATTACTAGCAATGTTACAGAAACCAGTTACTTTTAAATCGAGTAAAATAACAATAAATGATATACTTAGAGATATAAAACCATTTTTTGCAGTAAGTGAAGCACATTTACCGGTACAGTATCAGAAATTTATGCCAACATTACCAGAAAACGTACAATATATAATTCAGTGTATAGGATCAAGGACTTATCAAATTGAAGATGACGGTTCAAAGTCAGCAATATCTCGTTTAATATCAAAATATTCAGTATATAAGCCGTCGATTGAAGAACTGTATAAAGTAATTTCGTTGCATGAAAATGAAATACAATTATATTTAATTTCACTAGGTATACCAAAAATAGATGCTGATACATATGTAGGGTCAAAGATATATTCTCAAGATAAGTATAGGATATTAGAATCATATGTATACAATTTATTATCTATTAATTATGGATGTTATCAATTGTTTGATTTTAATTCACCAGATTTGGAAAAGTTAATCAGAATACCGTTTAAGGGAAAGATACCAGCTGTTACCTTCATACTGCATCTATATGCTAAATTAGAAATTATTAACTACGCCATTAAGAATGGTTCATGGATAAGTTTGTTCTGCAATTATCCAAAATCAGAAATGATAAAGCTATGGAAGAAAATGTGGAATATCACATCGTTGCGATCACCATATACTGATGCGAATTTCTTTCAAGATTAGAGCGCTTAGATGTGACC-
>EF554104_RVA/Human-wt/HUN/Hun5/1997/G6P14_R2_X
GGCTATTAAAGCTATACAATGGGGAAGTATAATCTAATCTTGTCAGAATATTTATCATTTATATACAATTCACAATCTGCAGTTCAAATTCCAATCTATTATTCTTCCAATAGTGAACTGGAAAGTAGATGTGTTGAATTTCATTCTAAATGTTTGGAAAACTCAAAAAACGGTCTATCACTGAAGAAGCTCTTCATAGAATACAACGACGTTATAGAAAATGCTACATTGCTATCAATTCTGTCATACTCATATGATAAATATAATGCTGTTGAAAGGAAATTAGTTAAGTATGCGAGAGGTAAACCGTTAGAAGCAGATTTAACAGTAAATGAATTAGATTATGAAAATAATAAAATAACGTCTGAGCTATTTCCAACAGCGGAAGAGTACACTGATTCACTAATGGATCCAGCGATTCTAACATCTTTGTCATCTAATTTAAACGCAGTTATGTTCTGGCTGGAAAAACATGAAAATGACACCGCTGAAAAGCTTAAGATTTATAAAAGAAGATTGGATTTATTTACTATAGTTGCATCAACGGTGAACAAATATGGTGTGCCAAGACATAACGCAAAATATAGATATGAGTATGATGTGATGAAGGATAAACCATATTACTTAGTAACATGGGCAAACTCTTCAATTGAGATGTTAATGTCGGTTTTTTCTCACGAGGACTATTTAATTGCGAGAGAGCTAATAGTATTATCATATTCTAATAGATCAACTCTGGCGAAATTAGTTTCATCACCAATGTCAATTCTTGTAGCATTAGTAGATATTAATGGGACATTTATTACGAATGAAGAATTAGAGTTAGAGTTTTCAAATAAATATGTACGAGCCATAGTGCCAGATCAAACATTCGACGAACTAAAACAAATGCTTGATAATATGAGAAAAGCTGGATTAGTTGATATACCAAAAATGATACAGGACTGGTTAACAGATTGCTCTATCGAAAAATTCCCACTAATGGCTAAAATATATTCATGGTCATTTCATGTCGGATTTAGAAAGCAGAAAATGTTGGATGCTGCGTTGGATCAATTGAAAACTGAATATACAGAAGATGTGGATGACGAGATGTATCGAGAATACACAATGCTAATAAGAGATGAAGTTGTTAAAATGCTCGAAGAACCAGTGAAACATGATGATCACCTATTACAAGACTCTGAATTAGCTGGCTTGCTATCAATGTCGTCAGCGTCAAATGGTGAGTCTAGACCGCTTAAATTTGGTAGAAAAACAATTTTTTCAACTAAAAAGAATATGCATGTGATGGATGACATGGCTAATGGAAGATACACACCAGGCATAATACCACCAGTAAATGTTGACAAACCGATACCATTAGGGAGGAGAGACGTACCGGGAAGAAGAACCAGAATAATATTTATATTGCCATATGAGTATTTTATAGCACAACACGCCGTAGTTGAAAAAATGTTGATATACGCAAAGCATACCAGAGAATACGCTGAATTTTATTCACAATCAAATCAACTATTATCATACGGTGATGTCACACGATTTCTATCTAACAATGCCATGGTGTTATATACAGATGTATCTCAATGGGATTCATCCCAACATAACACACAACCATTCAGGAAGGGAATAATAATGGGATTAGACATACTAGCTAACATGACTAATGATGCTAGAGTTATTCAGACTCTAAATTTATATAAACAAACACAGATTAATTTAATGGATTCATACGTTCAAATACCAGATGGTAATGTTATCAAGAAAATACAATACGGAGCCGTAGCATCAGGAGAAAAACAGACAAAAGCGGCGAACTCGATAGCAAATTTGGCGCTGATTAAAACAGTTCTATCACGCATATCTAATAAATACTCATTTGCCACAAAGATAATAAGAGTTGATGGTGATGACAACTACGCCGTACTACAATTTAATACAGAAGTGACTAAACAGATGGTCCAAGATGTATCAAATGATGTAAGAGAAACTTATGCACGTATGAATGCTAAGGTTAAAGCTTTAGTATCTACAGTAGGAATAGAGATAGCTAAAAGGTATATTGCGGGTGGAAAGATATTCTTTAGAGCAGGAATAAATTTACTTAATAATGAAAAAAGAGGACAGAGTACACAATGGGATCAAGCAGCGGTTTTATACTCAAATTATATAGTAAATAGACTTCGAGGTTTTGAAACTGACAGAGAATTCATACTAACCAAAATAATGCAAATGACGTCAGTCGCTATTACTGGGTCATTAAGACTTTTTCCTTCAGAGCGCGTGTTGACCACAAATTCCACATTTAAAGTATTCGATTCAGAAGACTTTATTATAGAGTATGGGACAACTGATGATGAAGTGTATATACAAAGAGCATTTATGTCATTATCAAGTCAAAGATCGGGAATAGCTGATGAAATAGCTGCATCAACAACATTTAAAAACTACGTATCAAAATTATCAGAGCAGTTACTCTTTTCGAAGAATAATATAGTATCCAGGGGAATAGCTCTAACTGAGAAAGCGAAATTGAATTCATATGCACCAATATCACTTGAGAAAAGACGTGCACAGATATCAGCATTATTGACAATGTTACAGAAACCAGTCACCTTTAAGTCGAGTAAAATAACAATAAATGATATACTTAGAGATATAAAACCATTTTTTACGGTAAGTGAAGCACATTTACCGATACAGTATCAGAAGTTCATGCCAACATTACCAGAAAACGTACAGTATATAATTCAGTGTATAGGATCAAGGACTTATCAAATTGAGGATGACGGTTCAAAATCAGCAATATCTCGTTTAATATCAAAATATTCAGTTTATAAACCGTCGATTGAAGAGCTGTATAAAGTGATTTCATTACATGAGAATGAAATACAATTGTATTTAATTTCACTAGGTATACCAAAAATAGATGCTGATACATATGTGGGGTCAAAGATCTATTCTCAAGATAAGTATAGGATATTAGAATCGTATGTGTATAATTTATTATCTATTAATTATGGATGTTATCAACTGTTTGATTTCAATTCACCAGATTTGGAAAAGTTAATCAGAATACCGTTTAAGGGAAAGATACCAGCTGTTACCTTCATACTGCATCTATATGCTAAATTAGAAGTTATTAATTACGCTATCAAGAATGGTTCATGGATAAGTTTGTTTTGTAATTATCCAAAATCGGAAATGATAAAGCTATGGAAGAAAATGTGGAATATCACATCGTTGCGATCACCATATACTAATGCGAATTTCTTTCAAGATTAGAGCGCTTAGATGTGACC-
>LC102997_RVA/Human-wt/JPN/UR14-10/2014/G8P8_R2_XI
----------------------GGAAGTATAATCTAATCTTGTCAGAATATTTATCATTCATATATAATTCACAATCTGCAGTTCAGATTCCGATCTATTATTCTTCCAATAGTGAACTGGAAAGTAGATGCATTGAATTTCATTCTAAATGTTTGGAAAATTCAAAAAACGGACTATCATTAAAGAAGCTCTTCATAGAATACAACGACGTTATAGAAAACGCTACGTTGCTATCAATATTATCATACYCATATGATAAGTACAACGCCGTTGAAAAGAAATTAGTTAAGTATGCAAGAGGTAAACCATTAGAAGCAGACTTAACAGTAAATGAGTTAGATTATGAAAATAATAAAATAACCTCTGAGCTATTTCCAACAGCAGAAGAGTACACTGATTCACTAATGGACCCAGCAATTTTAACATCTTTGTCATCCAATTTAAATGCAGTTATGTTTTGGCTAGAAAGACATGAAAGTGATACTGCTGAAAAGTTTAAGGTTTATAAAAGAAGATTAGATTTATTTACTATAGTCGCATCAACGGTGAACAAGTACGGGGTGCCGAGACATAACGCAAAATATAGATATGAGTATGATGTGATGAAAGATAAACCATATTACTTAGTAACATGGGCGAATTCTGCAATTGAAATGTTAATGTCGGTTTTTTCTCATGAGGACTACTTAATTGCGAGAGAACTAATAGTATTATCATATTCTAATAGATCCACTCTGGCGAAATTAGTTTCATCACCGATGTCAATTCTTGTTGCACTAGTAGATATTAATGGAACGTTTATTACAAATGAAGAATTAGAGTTAGAATTTTCAAACAAATATGTACGAGCCATAGTACCGGACCAGACATTTGACGAACTGAAACAAATGCTTGACAATATGAGAAAAGCTGGATTAGTCGATATACCAAAAATGATACAGGATTGGTTGATAGATTGTTCTATCGAAAAGTTTCCACTGATGGCTAAAATATATTCGTGGTCATTTCATGTTGGATTTAGAAAGCAAAAAATGTTAGATGCTGCGTTAGATCAATTGAAAACTGAATATACAGAAGATGTAGATGATGAGATGTATCGAGAATACACAATGCTAATAAGGGATGAAGTTGTTAAAATGCTCGAAGAGCCGGTGAAACATGATGATCATTTACTACAAGACTCTGAATTAGCTGGCTTACTATCGATGTCGTCAGCATCAAATGGTGAGTCCAGACAGCTTAAATTTGGCAGAAAAACAATTTTTTCAACTAAAAAGAACATGCATGTAATGGATGACATGGCTAATGGAAGATACACGCCAGGCGTAATACCACCAGTAAACGTTGATAAACCAATACCTTTAGGGAGGAGAGACGTACCAGGAAGAAGAACCAGAATAATATTTATATTACCATATGAGTATTTTATAGCACAGCATGCTGTAGTTGAAAAAATGTTAATATACGCAAAGCACACTAGAGAATATGCTGAATTCTATTCACAATCAAATCAATTACTATCATACGGTGACGTTACGCGATTTCTATCTAACAATGCCATGGTGCTATATACAGACGTATCTCAATGGGATTCATCCCAACACAATACGCAACCATTCAGAAAAGGAATAATAATGGGATTAGACATACTAGCTAACATGACTAATGATGCTAGAGTTATTCGAACGCTAAATTTATATAAACAAACACAGATTAATTTAATGGATTCATATGTTCAAATACCAGATGGTAATGTTATTGAGAAAATACAATATGGAGCTGTAGCATCAGGAGAAAAGCAGACAAAAGCAGCGAACTCGATAGCAAATTTGGCACTGATTAAAACAGTTCTATCGCGTATATCTAATAAATACTCATTTGCCACAAGGATAATAAGAGTTGATGGTGATGACAATTACGCCGTATTACAATTTAATACAGAAGTAACTAAACAAATGGTTCAAGATGTGTCAAATGATGTAAGAGAAACCTATGCACGTATGAATGCTAAAGTTAAAGCTTTAGTATCAACAGTAGGAATAGAGATAGCTAAAAGGTATATCGCAGGTGGAAAGATATTCTTTAGAGCAGGAATAAATTTACTTAATAATGAGAAAAGAGGACAGAGTACGCAATGGGATCAAGCAGCAGTTCTATACTCGAATTATATTGTAAATAGACTTCGAGGATTTGAAACTGACAGAGAATTCATATTGACCAAAATAATGCAAATGACGTCAGTTGCTATTACTGGATCATTAAGACTTTTCCCTTCAGAACGCGTATTAACCACAAATTCCACATTTAAAGTATTTGATTCAGAAGATTTTATTATAGAGTATGGGACAACCGACGATGAAGTGTATATACAAAGAGCATTTATGTCATTATCAAGTCAAAGATCAGGAATAGCTGATGAAATAGCTGCATCAGCAACATTTAAAAATTACGTATCAAAGCTATCAGAGCAGTTACTCTTTTCAAAGAACAACATAGTATCCAGAGGAATAGCTTTGACTGAAAAAGCAAAATTGAATTCATATGCACCAATATCACTTGAAAAAAGACGTGCACAGATATCGGCATTACTGACAATGTTACAGAAACCAGTTACTTTTAAATCGAGTAAAATAACAATAAATGATATACTTAGAGATATAAAGCCATTTTTTACTGTAAGTGAAGCACATTTGCCGATACAATATCAAAAATTTATGCCAACATTGCCAGAGAACGTACAATATATAATTCAGTGTATAGGATCAAGAACTTATCAAATTGAAGACGACGGCTCGAAATCAGCAATATCTCGTTTAATATCAAAATATTCAGTTTATAAACCGTCGATTGAAGAACTGTATAAAGTAATTTCATTGCACGAAAATGAAATACAATTGTATTTAATTTCGCTAGGCATACCAAAAATAGATGCTGATACATATGTAGGGTCAAAGATTTATTCTCAAGACAAATATAGGATATTAGAATCGTACGTGTATAACCTATTATCTATTAACTATGGATGTTATCAATTGTTTGACTTTAATTCACCAGATTTGGAAAAGTTAATTAGGATACCGTTTAAAGGAAAGATACCAGCTGTTACTTTCATACTGCATTTGTATGCTAAGTTAGAAGTTATAAACTACGCTATCAAAAATGGTTCATGGATAAGTTTGTTTTGTAATTATCCAAAATCAGAAATGATAAAACTATGGAAGAAGATGTGGAATATCACATCGTTGCGATCACCATACACTAACGCGAATTTCTTT---------------------------
>LC169863_RVA/Human-wt/THA/PCB-84/2013/G8P8_R2_XI
GGCTATTAAAGCTATACAATGGGGAAGTATAATCTAATCTTGTCAGAATATTTATCATTCATATATAATTCACAATCTGCAGTTCAGATTCCGATCTATTATTCTTCCAATAGTGAACTGGAAAGTAGATGCATTGAATTTCATTCTAAATGTTTGGAAAATTCAAAAAACGGACTATCATTAAAGAAGCTCTTCATAGAATACAACGACGTTATAGAAAACGCTACGTTGCTATCAATATTATCATACTCATATGATAAGTACAACGCCGTTGAAAAGAAATTAGTTAAGTATGCAAGAGGTAAACCATTAGAAGCAGACTTAACAGTAAATGAGTTAGATTATGAAAATAATAAAATAACCTCTGAGCTATTTCCAACAGCAGAAGAGTACACTGATTCACTAATGGACCCAGCAATTTTAACATCTTTGTCATCCAATTTAAATGCAGTTATGTTTTGGCTAGAAAGACATGAAAGTGATACTGCTGAAAAGTTTAAGGTTTATAAAAGAAGATTAGATTTATTTACTATAGTCGCATCAACGGTGAACAAGTACGGGGTGCCGAGACATAACGCAAAATATAGATATGAGTATGATGTGATGAAAGATAAACCATATTACTTAGTAACATGGGCGAATTCTGCAATTGAAATGTTAATGTCGGTTTTTTCTCATGAGGACTACTTAATTGCGAGAGAACTAATAGTATTATCATATTCTAATAGATCCACTCTGGCGAAATTAGTTTCATCACCGATGTCAATTCTTGTTGCACTAGTAGATATTAATGGAACGTTTATTACAAATGAAGAATTAGAGTTAGAATTTTCAAACAAATATGTACGAGCCATAGTACCGGACCAGACATTTGACGAACTGAAACAAATGCTTGACAATATGAGAAAAGCTGGATTAGTTGATATACCAAAAATGATACAGGATTGGTTGATAGATTGTTCTATCGAAAAGTTTCCACTGATGGCTAAAATATATTCGTGGTCATTTCATGTTGGATTTAGAAAGCAAAAAATGTTAGATGCTGCGTTAGATCAATTGAAAACTGAATATACAGAAGATGTAGATGATGAGATGTATCGAGAATACACAATGCTAATAAGGGATGAAGTTGTTAAAATGCTCGAAGAGCCGGTGAAACATGATGATCATTTACTACAAGACTCTGAATTAGCTGGCTTACTATCGATGTCGTCAGCATCAAATGGTGAGTCCAGACAGCTTAAATTTGGCAGAAAAACAATTTTTTCAACTAAAAAGAACATGCATGTAATGGATGACATGGCTAATGGAAGATACACGCCAGGCGTAATACCACCAGTAAACGTTGATAAACCAATACCTTTAGGGAGGAGAGACGTACCAGGAAGAAGAACCAGAATAATATTTATATTACCATATGAGTATTTTATAGCACAGCATGCTGTAGTTGAAAAAATGTTAATATACGCAAAGCACACTAGAGAATATGCTGAATTCTATTCACAATCAAATCAATTACTATCATACGGTGACGTTACGCGATTTCTATCTAACAATGCCATGGTGCTATATACAGACGTATCTCAATGGGATTCATCCCAACACAATACGCAACCATTCAGAAAAGGAATAATAATGGGATTAGACATACTAGCTAACATGACTAATGATGCTAGAGTTATTCGAACGCTAAATTTATATAAACAAACACAGATTAATTTAATGGATTCATATGTTCAAATACCAGATGGTAATGTTATTGAGAAAATACAATATGGAGCTGTAGCATCAGGAGAAAAGCAGACAAAAGCAGCGAACTCGATAGCAAATTTGGCACTGATTAAAACAGTTCTATCGCGTATATCTAATAAATACTCATTTGCCACAAAGATAATAAGAGTTGATGGTGATGACAATTACGCCGTATTACAATTTAATACAGAAGTAACTAAACAAATGGTTCAAGATGTGTCAAATGATGTAAGAGAAACCTATGCACGTATGAATGCTAAAGTTAAAGCTTTAGTATCAACAGTAGGAATAGAGATAGCTAAAAGGTATATCGCAGGTGGAAAGATATTCTTTAGAGCAGGAATAAATTTACTTAATAATGAGAAAAGAGGACAGAGTACGCAATGGGATCAAGCAGCAGTTCTATACTCGAATTATATTGTAAATAGACTTCGAGGGTTTGAAACTGACAGAGAATTCATATTGACCAAAATAATGCAAATGACGTCAGTTGCTATTACTGGATCATTAAGACTTTTCCCTTCAGAACGCGTATTAACCACAAATTCCACATTTAAAGTATTTGATTCAGAAGATTTTATTATAGAGTATGGGACAACCGACGATGAAGTGTATATACAAAGAGCATTTATGTCATTATCAAGTCAAAGATCAGGAATAGCTGATGAAATAGCTGCATCAGCAACATTTAAAAATTACGTATCAAAGCTATCAGAGCAGTTACTCTTTTCAAAGAACAACATAGTATCCAGAGGAATAGCTTTGACTGAAAAAGCAAAATTGAATTCATATGCACCAATATCACTTGAAAAAAGACGTGCACAGATATCGGCATTACTGACAATGTTACAGAAACCAGTTACTTTTAAATCGAGTAAAATAACAATAAATGATATACTTAGAGATATAAAGCCATTTTTTACTGTAAGTGAAGCACATTTGCCGATACAATATCAAAAATTTATGCCAACATTGCCAGAGAACGTACAATATATAATTCAGTGTATAGGATCAAGAACTTATCAAATTGAAGACGACGGCTCGAAATCAGCAATATCTCGTTTAATATCAAAATATTCAGTTTATAAACCGTCGATTGAAGAACTGTATAAAGTAATTTCATTGCACGAAAATGAAATACAATTGTATTTAATTTCGCTAGGCATACCAAAAATAGATGCTGATACATATGTAGGGTCAAAGATTTATTCTCAAGACAAATATAGGATATTAGAATCGTACGTGTATAACCTATTATCTATTAACTATGGATGTTATCAATTGTTTGACTTTAATTCACCAGATTTGGAAAAGTTAATTAGGATACCGTTTAAAGGAAAGATACCAGCTGTTACCTTCATACTGCATTTGTATGCTAAGTTAGAAGTTATAAACTACGCTATCAAAAATGGTTCATGGATAAGTTTGTTTTGTAATTATCCAAAATCAGAAATGATAAAACTATGGAAGAAGATGTGGAATATCACATCGTTGCGATCACCATACACTAACGCGAATTTCTTTCAAGATTAGAGTGCTTAGATGTGACC-
>LC074734_RVA/Human-wt/VNM/RVN1149/2014/G8P8_R2_XI
----------------------GGAAGTATAATCTAATCTTGTCAGAATATTTATCATTTATATATAATTCACAATCTGCAGTTCAGATTCCGATCTATTATTCTTCCAATAGTGAACTGGAAAGTAGATGCATTGAATTTCATTCTAAATGTTTGGAAAATTCAAAAAACGGACTATCATTAAAGAAGCTCTTCATAGAATACAACGACGTTATAGAAAACGCTACGTTGCTATCAATATTATCATACTCATATGATAAGTACAACGCCGTTGAAAAGAAATTAGTTAAGTATGCAAGAGGTAAACCATTAGAAGCAGACTTAACAGTAAATGAGTTAGATTATGAAAATAATAAAATAACCTCTGAGCTATTTCCAACAGCAGAAGAGTACACTGATTCACTAATGGACCCAGCAATTTTAACATCTTTGTCATCCAATTTAAATGCAGTTATGTTTTGGCTAGAAAGACATGAAAGTGATACTGCTGAAAAGTTTAAGGTTTATAAAAGAAGATTAGATTTATTTACTATAGTCGCATCAACGGTGAACAAGTACGGGGTGCCGAGACATAACGCAAAATATAGATATGAGTATGATGTGATGAAAGATAAACCATATTACTTAGTAACATGGGCGAATTCTGCAATTGAAATGTTAATGTCGGTTTTTTCTCATGAGGACTACTTAATTGCGAGAGAACTAATAGTATTATCATATTCTAATAGATCCACTCTGGCGAAATTAGTTTCATCACCGATGTCAATTCTTGTTGCACTAGTAGATATTAATGGAACGTTTATTACAAATGAAGAATTAGAGTTAGAATTTTCAAACAAATATGTACGAGCCATAGTACCGGACCAGACATTTGACGAACTGAAACAAATGCTTGACAATATGAGAAAAGCTGGATTAGTTGATATACCAAAAATGATACAGGATTGGTTGATAGATTGTTCTATCGAAAAGTTTCCACTGATGGCTAAAATATATTCGTGGTCATTTCATGTTGGATTTAGAAAGCAAAAAATGTTAGATGCTGCGTTAGATCAATTGAAAACTGAATATACAGAAGATGTAGATGATGAGATGTATCGAGAATACACAATGTTAATAAGGGATGAAGTTGTTAAAATGCTCGAAGAGCCGGTGAAACATGATGATCATTTACTACAAGACTCTGAATTAGCTGGCTTACTATCGATGTCGTCAGCATCAAATGGTGAGTCCAGACAGCTTAAATTTGGCAGAAAAACAATTTTTTCAACTAAAAAGAACATGCATGTAATGGATGACATGGCTAATGGAAGATACACGCCAGGCGTAATACCACCAGTAAACGTTGATAAACCAATACCTTTAGGGAGGAGAGACGTACCAGGAAGAAGAACCAGAATAATATTTATATTACCATATGAGTATTTTATAGCACAGCATGCTGTAGTTGAAAAAATGTTAATATACGCAAAGCACACTAGAGAATATGCTGAATTYTATTCACAATCAAATCAATTACTATCATACGGTGACGTTACGCGATTTCTATCTAACAATGCCATGGTGCTATATACAGACGTATCTCAATGGGATTCATCCCAACACAATACGCAACCATTCAGAAAAGGAATAATAATGGGATTAGACATACTAGCTAACATGACTAATGATGCTAGAGTTATTCGAACGCTAAATTTATATAAACAAACACAGATTAATTTAATGGATTCATATGTTCAAATACCAGATGGTAATGTTATTGAGAAAATACAATATGGAGCTGTAGCATCAGGAGAAAAGCAGACAAAAGCAGCGAACTCGATAGCAAATTTGGCACTGATTAAAACAGTTCTATCGCGTATATCTAATAAATACTCATTTGCCACAAAGATAATAAGAGTTGATGGTGATGACAATTACGCCGTATTACAATTTAATACAGAAGTAACTAAACAAATGGTTCAAGATGTGTCAAATGATGTAAGAGAAACCTATGCACGTATGAATGCTAAAGTTAAAGCTTTAGTATCAACAGTAGGAATAGAGATAGCTAAAAGGTATATCGCAGGTGGAAAGATATTCTTTAGAGCAGGAATAAATTTACTTAATAATGAGAAAAGAGGACAGAGTACGCAATGGGATCAAGCAGCAGTTCTATACTCGAATTATATTGTAAATAGACTTCGAGGATTTGAAACTGACAGAGAATTCATATTGACCAAAATAATGCAAATGACGTCAGTTGCTATTACTGGATCATTAAGACTTTTCCCTTCAGAACGCGTATTAACCACAAATTCCACATTTAAAGTATTTGATTCAGAAGATTTTATTATAGAGTATGGGACAACCGACGATGAAGTGTATATACAAAGAGCATTTATGTCATTATCAAGTCAAAGATCAGGAATAGCTGATGAAATAGCTGCATCGGCAACATTTAAAAATTACGTATCAAAGCTATCAGAGCAGTTACTCTTTTCAAAGAACAACATAGTATCCAGAGGAATAGCTTTGACTGAAAAAGCAAAATTGAATTCATATGCACCAATATCACTTGAAAAAAGACGTGCACAGATATCGGCATTACTGACAATGTTACAGAAACCAGTTACTTTTAAATCGAGTAAAATAACAATAAATGATATACTTAGAGATATAAAGCCATTTTTTACTGTAAGTGAAGCACATTTGCCGATACAATATCAAAAATTTATGCCAACATTGCCAGAGAACGTACAATATATAATTCAGTGTATAGGATCAAGAACTTATCAAATTGAAGACGACGGCTCGAAATCAGCAATATCTCGTTTAATATCAAAATATTCAGTTTATAAACCGTCGATTGAAGAACTGTATAAAGTAATTTCATTGCACGAAAATGAAATACAATTGTATTTAATTTCGCTAGGCATACCAAAAATAGATGCTGATACATATGTAGGGTCAAAGATTTATTCTCAAGACAAATATAGGATATTAGAATCGTACGTGTATAACCTATTATCTATTAACTATGGATGTTATCAATTGTTTGACTTTAATTCACCAGATTTGGAAAAGTTAATTAGGATACCGTTTAAAGGAAAGATACCAGCTGTTACTTTCATACTGCATTTGTATGCTAAGTTAGAAGTTATAAACTACGCTATCAAAAATGGTTCATGGATAAGTTTGTTTTGTAATTATCCAAAATCAGAAATGATAAAACTATGGAAGAAGATGTGGAATATCACATCGTTGCGATCACCATACACT-ACGCGAATTTCTTTCAA------------------------
>EF583041_RVA/Human-tc/USA/Se584/1998/G6P9_R2_XII
------------------ATGGGGAAGTATAATCTAATCTTGTCAGAATATTTATCATTTATATATAACTCACAATCCGCAGTTCAAATTCCAATTTACTATTCTTCCAATAGTGAATTAGAGAATAGATGTATTGAATTTCATTCAAAATGCTTAGAAAATTCAAAGAGTGGACTATCATTAAAAAAACTCTTTGTTGAATATAGCGATGTTATAGAGAATGCCACACTGTTGTCAATATTATCGTACTCTTATGATAAATATAACGCTGTTGAAAGGAAATTAGTAAAATATGCAAAAGGTAAGCCATTAGAAGCAGATTTGACAGTGAATGAGTTAGATTATGAAAATAACAAGATAACATCTGAACTTTTCCCAACAGCAGAGGAATATACTGATTCATTGATGGATCCAGCAATTTTAACTTCACTATCATCAAATTTAAATGCAGTTATGTTCTGGTTGGAAAAACATGAAAATGACGTTGCTGAAAAACTCAAAATTTACAAAAGGAGATTAGATTTATTTACTATAGTAGCTTCAACAGTAAATAAATATGGTGTACCAAGGCACAATGCGAAATATAGATATGAATATGAAGTAATGAAAGATAAACCATACTACTTGGTAACATGGGCAAATTCTTCAATTGAAATGCTAATGTCAGTCTTTTCTCATGAGGATTATTTAATTGCGAAAGAACTGATAGTACTGTCATATTCTAATAGATCGACTCTGGCAAAGCTGGTGTCATCACCAATGTCAATTCTAGTAGCCTTAGTGGATATAAATGGAACATTTATTACGAATGAAGAATTAGAGCTGGAGTTTTCAAACAAATATGTACGAGCGATAGTTCCTGACCAAACATTTGGTGAATTAAAACAGATGCTTGACAACATGAGGAAAGCTGGGTTAACTGACATACCTAAGATGATACAGGACTGGTTAGTCGATTGCTCTATTGAAAAATTTCCATTGATGGCTAAAATATATTCGTGGTCATTTCATGTCGGGTTCAGAAAGCAGAAAATGTTGGATGCCGCACTAGATCAATTGAAAACTGAGTATACAGAAGACGTAGATGACGAAATGTATCGAGAATACACAATGCTAATAAGAGATGAAGTTGTGAAAATGCTTGAAGAACCAGTAAAGCATGATGATCATTTATTACAAGATTCTGAATTGGCTGGTTTACTATCAATGTCATCAGCGTCAAATGGTGAATCAAGACAACTAAAATTTGGTAGAAAGACAATTTTTTCGACTAAAAAGAATATGCATGTAATGGATGACATGGCTAACGGAAGATATACGCCAGGCATAATACCACCAGTGAATGTTGATAAACCAATACCATTAGGGAGAAGGGATGTACCAGGAAGACGGACTAGAATAATATTTATCTTACCATATGAATATTTTATAGCACAACATGCTGTAGTCGAAAAAATGCTAATTTATGCGAAACATACTAGAGAATATGCTGAATTCTACTCACAGTCAAATCAGTTATTGTCTTATGGTGATGTTACACGCTTTTTATCTAATAACTCTATGGTACTATATACAGACGTATCCCAGTGGGACTCATCTCAACACAATACACAGCCATTTAGAAAAGGGATAATTATGGGATTGGATATGCTAGCCAATATGACTAATGATGCTAGAGTTATCCAGACACTAAATTTATATAATCAGACACAAATTAATCTAATGGATTCATACGTTCAAATACCAGATGGGAATATTATTAAGAAGATACAATATGGGGCTGTAGCGTCGGGAGAGAAGCAGACGAAAGCAGCGAATTCAATAGCGAATTTAGCGCTGATCAAAACAGTCTTATCACGTATTTCTAACAAATATTCATTCGAAACGAAGATAATAAGAGTTGACGGAGATGACAATTACGCAGTATTGCAGTTCAATACAGAAGTAACTAAGCAAATGGTTCAAGATGTATCAAATGACGTGAGAGAAACGTATGCGCGAATGAATGCTAAAGTTAAAGCATTAGTATCTACAGTGGGAATAGAAATAGCTAAAAGGTATATTGCAGGTGGGAAAATATTCTTCAGGGCCGGAATAAATTTACTGAATAATGAAAAGAGAGGACAAAGTACACAATGGGATCAAGCAGCTGTCCTATATTCGAACTATATTGTGAATAGACTTCGAGGATTTGAAACTGACAGAGAGTTCATTTTAACCAAAATAATGCAAATGACATCAGTTGCTATTACTGGATCGCTAAGACTCTTTCCTTCTGAACGTGTGTTAACCACGAACTCTACGTTTAAGGTATTTGACTCAGAGGACTTCATTATAGAGTATGGGACGACTGACGACGAAGTATACATACAAAGAGCGTTCATGTCTTTATCGAGTCAGAGGTCGGGAATAGCTGATGAGATAGCTGCATCACTAACGTTTAAGAATTATGTGTCTAGACTATCTGAGCAGCTGTTATTTTCAAAGAATAACATAGTGTCTAGAGGAATAGCATTGACTGAGAAGGCAAAGTTGAACTCATACGCACCAATATCACTTGAAAAAAGACGTGCGCAAATATCAGCTTTGCTGACCATGCTGCAAAAACCGGTCACTTTTAAATCAAGTAAAATAACAATAAATGATATACTTAGAGATATAAAGCCATTTTTCACTGTAAGCGAAGCGCATTTGTCGATACAATATCAAAAATTCATGCCAACTTTACCAGACAACGTGCAGTATATAATTCAGTGCATAGGATCTAGAACCTATCAAATTGAAGATGACGGTTCAAAGTCAGCCATATCTCGGCTAATATCAAAGTATTCAGTTTACAAGCCGTCAATCGAAGAGTTATACAAAGTGATTTCCCTACACGAGAATGAAATACAGCTATACTTGATCTCACTAGGCATACCGAAAATAGACGCTGATACGTATGTCGGATCGAAAATTTATTCTCAAGATAAATACAGGATATTAGAGTCGTATGTATACAATTTATTGTCTATCAATTATGGATGTTATCAGCTATTCGACTTTAATTCACCAGATCTAGAAAAGCTGATCAGAATACCGTTTAAAGGAAAGATACCAGCTGTCACTTTTATATTGCATTTATATGCTAAGCTAGAAGTTATAAATCACGCCATTAAAAATGGCTCATGGATAAGCTTATTCTGTAACTACCCAAAATCAGAAATGATAAAATTATGGAAGAAAATGTGGAACATTACGTCACTACGTTCACCGTATACCAACGCAAACTTCTTTCAAGATTAG------------------
>FJ422131_RVA/Rhesus-tc/USA/PTRV/1990/G8P1_R2_XII
GGCTATTAAAGCTATACAATGGGGAAGTATAATCTAATCTTGTCAGAATATTTATCATTTATATATAACTCACAATCCGCAGTTCAAATTCCAATTTACTATTCTTCCAATAGTGAATTAGAGAATAGATGTATTGAATTTCATTCTAAATGCTTAGAAAACTCAAAGAATGGACTATCACTAAAAAAGCTCTTTGTTGAATATAACGATGTTATAGAGAATGCCACACTGTTGTCAATATTATCGTACTCTTATGATAAATATAACGCTGTTGAAAGGAAATTAGTAAAATACGCAAAAGGTAAGCCGCTAGAAGCGGATTTGACAGTGAATGAGTTGGATTATGAAAATAACAAGATAACATCCGAGCTTTTTCCAACAGCAGAGGAATATACTGATTCATTGATGGATCCAGCAATTTTAACTTCATTATCATCAAATTTAAATGCAGTTATGTTCTGGTTGGAAAAACATGAAAATGACGTTGCTGAAAAACTCAAAATTTACAAAAGGAGATTAGACTTATTTACTATAGTAGCTTCAACAGTAAATAAATATGGTGTACCAAGGCACAATGCAAAATATAGATATGAATATGAAGTAATGAAAGATAAGCCGTACTACTTGGTAACATGGGCGAATTCTTCAATTGAAATGCTAATGTCAGTTTTTTCTCATGAAGATTATTTAATTGCGAGAGAGCTGATAGTACTGTCATATTCTAATAGATCGACTCTGGCAAAACTGGTGTCATCACCAATGTCAATTCTAGTAGCTTTAGTGGATATAAACGGAACATTTATTACGAATGAAGAATTAGAGCTAGAGTTTTCAAACAAATATGTACGAGCGATAGTTCCTGACCAAACATTTGATGAATTAAAACAGATGCTTGACAACATGAGAAAAGCTGGATTAACTGACATACCTAAGATGATACAGGACTGGTTAGTCGATTGTTCTATTGAAAAATTTCCATTGATGGCTAAAATATATTCGTGGTCATTTCATGTCGGCTTCAGGAAGCAGAAAATGTTGGATGCCGCACTAGATCAATTGAAAACTGAGTATACAGAAGATGTAGATGATGAAATGTATCGAGAATACACAATGCTAATAAGAGATGAAGTTGTGAAAATGCTCGAGGAACCAGTAAAGCATGATGATCATTTGTTACAGGATTCTGAATTGGCTGGTTTACTATCAATGTCATCAGCATCGAATGGTGAATCAAGACAACTAAAATTTGGTAGAAAAACGATTTTTTCAACTAAGAAGAACATGCATGTAATGGATGACATGGCTAATGGAAGATACACACCAGGCATAATACCACCAGTGAATGTCGATAAACCGATACCACTAGGAAGGAGAGATGTACCAGGAAGACGGACTAGAATAATATTTATCTTACCATATGAATATTTCATAGCACAACATGCTGTAGTTGAAAAAATGCTAATTTACGCGAAACATACTAGAGAATACGCTGAATTCTACTCACAGTCAAATCAGTTATTGTCTTATGGCGATGTTACACGCTTTTTATCTAATAACTCTATGGTACTATATACAGATGTGTCCCAATGGGACTCATCTCAACACAATACGCAGCCATTTAGGAAAGGGATAATCATGGGATTGGACATGCTAGCTAATATGACTAATGATGCTAGAGTTATTCAGACACTGAACTTATATAAACAGACGCAAATTAACCTAATGGATTCATACGTTCAAATACCGGATGGTAATGTTATTAAAAAGATACAATATGGGGCTGTAGCGTCAGGAGAGAAGCAGACGAAAGCGGCGAATTCAATAGCAAATTTAGCATTGATTAAAACGGTTTTATCACGTATTTCTAACAAATATTCATTCGCAACGAAGATAATAAGAGTTGACGGAGATGACAATTACGCAGTATTGCAGTTCAATACAGAAGTAACTAAACAAATGGTTCAAGATGTATCAAATGACGTGAGAGAAACGTATGCGCGAATGAATGCTAAAGTTAAGGCCTTAGTATCTACAGTGGGAATAGAAATAGCTAAAAGGTATATTGCAGGTGGGAAAATATTTTTTAGGGCTGGAATAAATTTACTGAATAACGAAAAGAGAGGACAAAGTACACAGTGGGACCAAGCAGCTGTCCTATATTCGAACTATATTGTGAATAGACTTCGAGGATTTGAAACTGACAGAGAGTTCATTTTAACTAAAATAATGCAAATGACGTCAGTTGCTATTACCGGATCGTTAAGACTCTTTCCTTCTGAACGCGTGTTAACCACGAACTCTACGTTTAAAGTATTTGACTCGGAGGACTTTATTATAGAATATGGGACAACTGACGACGAAGTATACATACAAAGAGCGTTCATGTCTTTATCTAGTCAGAAGTCAGGAATAGCTGATGAGATAGCTGCATCATCAACGTTTAAGAATTATGTGTCTAGATTATCCGATCAGCTGTTGTTTTCAAAGAATAATATAGTGTCTAGAGGAATAGCATTGACTGAAAAGGCAAAGTTGAACTCATACGCACCAATATCACTTGAGAAAAGACGTGCGCAAATATCAGCTTTGCTGACTATGCTGCAAAAACCGGTTACTTTTAAATCAAGTAAAATAACAATAAATGATATACTTAGAGATATAAAGCCATTTTTCACTGTAAGCGAAGCGCATTTGCCGATACAATATCAAAAATTTATGCCAACTTTACCAGATAATGTGCAGTATATAATTCAGTGTATAGGGTCCAGAACCTATCAAATTGAAGATGACGGTTCAAAGTCAGCTATATCTCGACTAATATCAAAGTATTCAGTTTACAAGCCGTCAATCGAAGAGCTATACAAAGTAATTTCACTACACGAGAATGAAATACAACTATATTTGATTTCACTAGGCATACCGAAAATAGACGCTGATACGTACGTCGGATCGAAAATTTATTCTCAAGATAAATACAGGATATTAGAGTCGTATGTATACAATTTATTATCTATTAATTATGGATGTTATCAACTATTCGACTTTAATTCACCAGATCTAGAAAAGCTGATTAGAATACCGTTTAAAGGAAAGATACCAGCTGTCACTTTTATATTGCATTTATACGCTAAGCTAGAAGTTATAAATCATGCCATCAAAAATGGCTCATGGATAAGTTTATTCTGTAACTACCCAAAATCAGAAATGATAAAATTATGGAAGAAGATGTGGAACATTACGTCACTACGTTCACCGTATACCAATGCAAATTTCTTTCAAGATTAGAGCGCTTAGATGTGACC-
>AB748576_RVA/Human-tc/ISR/Ro8059/1995/G6P1_R2_XII
---------------------------------------------------TTATCATTTATATATAACTCACAATCCGCAGTTCAAATTCCAATATACTATTCTTCCAATAGTGAATTAGAGAATAGATGCATTGAATTTCATTCTAAATGCTTAGAAAACTCAAAGAATGGACTATCATTGAAAAAGCTCTTTGTTGAATATAGCGATGTTATGGAGAATGCCACACTGTTGTCAATATTATCGTACTCTTATGATAAATATAACGCTGTTGAAAGGAAATTAGTAAAATATGCAAAAGGTAAGCCGCTAGAAGCAGATTTGACAGTGAATGAGTTGGATTATGAAAATAACAAGATAACATCTGAACTTTTCCCAACAGCAGAGGAATATACTGATTCATTGATGGATCCAGCAATTTTAACTTCATTATCATCAAATTTAAATGCAGTTATGTTCTGGTTGGAAAAACATGAAAATGACGTTGCTGAAAAACTCAAAATTTACAAAAGGAGATTAGACTTATTCACTATAGTAGCTTCAACAGTAAATAAATATGGTGTACCAAGGCACAATGCGAAATATAGATATGAATATGAAGTAATGAAAGATAAGCCGTACTACTTGGTAACATGGGCAAATTCTTCAATTGAAATGCTGATGTCAGTTTTTTCTCATGAAGATTATTTAATTGCGAGAGAACTGATAGTACTGTCATATTCTAACAGATCGACTCTGGCAAAACTGGTGTCATCACCAATGTCAATTCTGGTAGCTTTAGTGGATATAAACGGAACATTTATTACGAATGAAGAATTAGAACTAGAGTTTTCAAACAAATATGTACGAGCAATAGTTCCTGACCAAACATTTGATGAATTAAAACAAATGCTTGACAATATGAGAAAAGCTGGGTTAACTGACATACCTAAGATGATACAGGACTGGTTGGTCGATTGCTCTATTGAAAAATTTCCGTTGATGGCTAAAATATATTCGTGGTCATTTCACGTCGGATTCAGGAAACAGAAAATGTTGGACGCCGCACTAGATCAATTGAAAACTGAGTATACAGAAGATGTAGATGACGAAATGTATCGAGAATACACAATGCTAATAAGAGATGAAGTTGTGAAAATGCTTGAGGAACCAGTAAAGCATGATGACCATTTGTTACAGGATTCTGAATTGGCTGGTTTACTATCAATGTCATCAGCGTCGAATGGTGAATCAAGACAACTAAAATTTGGTAGAAAGACAATTTTTTCGACTAAAAAGAATATGCATGTAATGGATGACATGGCTACTGGAAGATACACACCAGGCATAATACCACCAGTGAATGTCGATAAACCGATACCATTAGGAAGGAGAGATGTACCAGGAAGACGGACTAGGATAATATTTATCTTACCATATGAATATTTCATAGCACAACATGCTGTAGTTGAAAAAATGCTAATTTACGCGAAACATACTAGAGAATATGCTGAATTCTACTCACAGTCAAATCAGTTATTGTCTTATGGCGATGTTACACGCTTTTTATCTAATAACTCTATGGTACTATATACAGACGTGTCCCAGTGGGACTCATCTCAACACAATACGCAGCCATTTAGGAAAGGGATAATTATGGGATTGGACATGCTAGCCAATATGACTAATGATGCTAGAGTTATCCAGACGCTGAACTTATATAAACAGACGCAAATTAATCTAATGGATTCATACGTTCAAATACCAGATGGTAATGTTATTAAGAAGATACAATATGGGGCTGTAGCGTCAGGAGAGAAGCAGACGAAAGCAGCGAATTCAATAGCAAATTTAGCACTGATTAAAACGGTTTTATCACGCATTTCTAACAAATATTCATTCGCGACGAAGATAATAAGAGTTGACGGAGATGACAATTACGCAGTATTGCAGTTCAATACAGAAGTAACTGAACAAATGGTTCAAGATGTATCAAACGACGTGAGAGAAACATATGCGCGAATGAATGCTAAAGTTAAAGCCTTAGTATCTACAGTGGGAATAGAAATAGCTAAAAGGTATATTGCAGGTGGGAAAATATTCTTTAGGGCTGGAATAAATTTACTGAATAACGAGAAAAGAGGACAAAGTACACAGTGGGACCAAGCAGCTGTCCTATATTCGAACTATATTGTGAATAGACTTCGAGGATTTGAAACTGACAGAGAGTTCATTTTAACTAAAATAATGCAAATGACGTCAGTTGCTATTACCGGATCGCTAAGACTCTTTCCTTCTGAACGCGTGTTAACCACGAACTCTACGTTTAAAGTATTTGACTCGGAGGACTTTATTATAGAGTATGGGACAACTGACGACGAAGTATACATACAAAGAGCGTTCATGTCTTTATCTAGTCAGAAGTCAGGAATAGCTGATGAGATAGCTGCATCATCAACGTTTAAGAATTATGTGTCTAGATTATCTGGGCAGCTGTTGTTTTCAAAGAATAATATAGTGTCTAGAGGAATAGCATTGACTGAAAAGGCAAAGTTGAACTCATACGCACCAATATCACTTGAGAAAAGACGTGCGCAAATATCAGCTTTGCTGACTATGCTGCAAAAACCGGTTACTTTTAAATCAAGTAAAATAACAATAAATGATATACTTAGAGATATAAAGCCATTTTTCACTGTAAACGAAGCACATTTACCGATACAATATCAAAAATTTATGCCAACTTTACCAGACAATGTGCAGTATATAATTCAGTGTATAGGATCCAGAACCTACCAAATTGAAGATGATGGTTCAAAGTCAGCTATATCTCGACTAATATCAAAGTATTCAGTTTACAAGCCGTCAATCGAAGAGTTATACAAAGTAATTTCACTACACGAGAATGAAATACAACTATATTTGATCTCACTAGGTATACCGAAAATAGACGCTGATACGTACGTCGGATCGAAAATTTATTCTCAAGATAAATACAGGATATTAGAGTCGTATGTATGTAACTTATTATCTATTAATTATGGATGTTATCAACTATTCGACTTTAATTCACCAGATCTAGAAAAACTGATCAGAATACCGTTTAAAGGAAAAATACCAGCTGTCACTTTTATATTGCATTTATACGCTAAGCTAGAAGTTATAAATCATGTCATCAAAAATGGCTCATGGATAAGTTTATTCTGTAACTACCCAAAATCAGAAATGATAAAATTATGGAAGAAAATGTGGAACATTACATCACTACGTTCACCGTATACCAATGCA------------------------------------
>AB748573_RVA/Cow-tc/JPN/BRV105/1983/G6P1_R2_XII
---------------------------------------------------TTATCATTTATATATAACTCACAATCCGCAGTTCAAATTCCAATATACTATTCTTCCAATAGTGAATTAGAGAATAGATGTATTGAATTTCATTCTAAATGCTTAGAAAACTCAAAGAATGGACTATCATTGAAAAAGCTCTTTGTTGAATATAGCGATGTTATGGAGAATGCCACACTGTTGTCAATATTATCGTACTCTTATGATAAATATAACGCTGTTGAAAGGAAATTAGTAAAATATGCAAAAGGTAAGCCGCTAGAAGCAGATTTGACAGTGAATGAGTTGGATTATGAAAATAACAAGATAACATCTGAACTTTTCCCAACAGCAGAGGAATATACTGATTCATTGATGGATCCAGCAATTTTAACTTCATTATCATCAAATTTAAATGCAGTTATGTTCTGGTTGGAAAAACATGAAAATGACGTTGCTGAAAAACTCAAAATTTACAAAAGGAGATTAGACTTATTCACTATAGTAGCTTCAACAGTAAATAAATATGGTGTACCAAGGCACAATGCGAAATATAGATATGAATATGAAGTAATGAAAGATAAGCCGTACTACTTGGTAACATGGGCAAATTCTTCAATTGAAATGCTGATGTCAGTTTTTTCTCATGAAGATTATTTAATTGCGAGAGAACTGATAGTACTGTCATATTCTAATAGATCGACTCTGGCAAAACTGGTGTCATCACCAATGTCAATTCTGGTAGCTTTAGTGGATATAAACGGAACATTTATTACGAATGAAGAATTAGAACTAGAGTTTTCAAACAAATATGTACGAGCAATAGTTCCTGACCAAACATTTGATGAATTAAAACAAATGCTTGACAATATGAGAAAAGCTGGGTTAACTGACATACCTAAGATGATACAGGACTGGTTGGTCGATTGCTCTATTGAAAAATTTCCATTGATGGCTAAAATATATTCGTGGTCATTTCACGTCGGATTCAGGAAACAGAAAATGTTGGACGCCGCACTAGATCAATTGAAAACTGAGTATACAGAAGATGTAGATGACGAAATGTATCGAGAATACACAATGCTAATAAGAGATGAAGTTGTGAAAATGCTTGAGGAACCAGTAAAGCATGATGACCATTTGTTACAGGATTCTGAATTGGCTGGTTTACTATCAATGTCATCAGCGTCGAATGGTGAATCAAGACAACTAAAATTTGGTAGAAAGACAATTTTTTCGACTAAAAAGAATATGCATGTAATGGATGACATGGCTAATGGAAGATACACACCAGGCATAATACCACCAGTGAATGTCGATAAACCGATACCATTAGGAAGGAGAGATGTACCAGGAAGACGGACTAGAATAATATTTATCTTACCATATGAATATTTCATAGCACAACATGCTGTAGTTGAAAAAATGCTAATTTACGCGAAACATACTAGAGAATATGCTGAATTCTACTCACAGTCAAATCAGTTATTGTCTTATGGCGATGTTACACGCTTTTTATCTAATAACTCTATGGTACTATATACAGACGTGTCCCAGTGGGACTCATCTCAACACAATACGCAGCCATTTAGGAAAGGGATAATTATGGGATTGGACATGCTAGCCAATATGACTAATGATGCTAGAGTTATCCAGACGCTGAACTTATATAAACAGACGCAAATTAATCTAATGGATTCATACGTTCAAATACCAGATGGTAATGTTATTAAGAAGATACAATATGGGGCTGTAGCGTCAGGAGAGAAGCAGACGAAAGCAGCGAATTCAATAGCAAATTTAGCACTGATTAAAACGGTTTTATCACGCATTTCTAACAAATATTCATTCGCGACGAAGATAATAAGAGTTGACGGAGATGACAATTACGCAGTATTGCAGTTCAATACAGAAGTAACTGAACAAATGGTTCAAGATGTATCAAACGACGTGAGAGAAACATATGCGCGAATGAATGCTAAAGTTAAAGCCTTAGTATCTACAGTGGGAATAGAAATAGCTAAAAGGTATATTGCAGGTGGGAAAATATTCTTTAGGGCTGGAATAAATTTACTGAATAACGAGAAAAGAGGACAAAGTACACAGTGGGACCAAGCAGCTGTCCTATATTCGAACTATATTGTGAATAGACTTCGAGGATTTGAAACTGACAGAGAGTTCATTTTAACTAAAATAATGCAAATGACGTCAGTTGCTATTACCGGATCGCTAAGACTCTTTCCTTCTGAACGCGTGTTAACCACGAACTCTACGTTTAAAGTATTTGACTCGGAGGACTTTATTATAGAGTATGGGACAACTGACGACGAAGTATACATACAAAGAGCGTTCATGTCTTTATCTAGTCAGAAGTCAGGAATAGCTGATGAGATAGCTGCATCATCAACGTTTAAGAATTATGTGTCTAGATTATCTGGGCAGCTGTTGTTTTCAAAGAATAATATAGTGTCTAGAGGAATAGCATTGACTGAAAAGGCAAAGTTGAACTCATACGCACCAATATCACTTGAGAAAAGACGTGCGCAAATATCAGCTTTGCTGACTATGCTGCAAAAACCGGTTACTTTTAAATCAAGTAAAATAACAATAAATGATATACTTAGAGATATAAAGCCATTTTTCACTGTAAACGAAGCACATTTACCGATACAATATCAAAAATTTATGCCAACTTTACCAGACAATGTGCAGTATATAATTCAGTGTATAGGATCCAGAACCTACCAAATTGAAGATGACGGTTCAAAGTCAGCTATATCTCGACTAATATCAAAGTATTCAGTTTACAAGCCGTCAATCGAAGAGTTATACAAAGTAATTTCACTACACGAGAATGAAATACAACTATATTTGATCTCACTAGGTATACCGAAAATAGACGCTGATACGTACGTCGGATCGAAAATTTATTCTCAAGATAAATACAGGATATTAGAGTCGTATGTATGTAACTTATTATCTATTAATTATGGATGTTATCAACTATTCGACTTTAATTCACCAGATCTAGAAAAACTGATCAGAATACCGTTTAAAGGAAAAATACCAGCTGTCACTTTTATATTGCATTTATACGCTAAGCTAGAAGTTATAAATCATGCCATCAAAAATGGCTCATGGATAAGTTTATTCTGTAACTACCCAAAATCAGAAATGATAAAATTATGGAAGAAAATGTGGAACATTACATCACTACGTTCACCG------------------------------------------------
>KJ919361_RVA/Human-wt/HUN/ERN5471/2012/G2P4_R2_XII
------------------ATGGGGAAGTATAATCTAATCTTGTCAGAATATTTATCATTTATATATAACTCACAATCCGCAGTTCAAATTCCAATTTATTATTCTTCCAATAGTGAATTAGAGAATAGATGTATTGAATTCCATTCTAAATGCTTAGAAAACTCAAAGAATGGACTATCACTAAAAAAGCTCTTTGTTGAATATAGCGATGTTATTGAGAATGCCACACTGTTGTCAATATTATCGTACTCTTATGATAAATACAACGCTGTTGAAAGGAAATTGGTAAAATATGCAAAAGGTAAGCCGCTAGAAGCAGATTTGACAGTAAATGAATTAGATTATGAAAATAACAAGATAACGTCTGAACTTTTCCCAACAGCAGAGGATTATACTGATTCATTGATGGATCCAGCAATTTTAACTTCATTATCATCAAATTTAAATGCAGTTATGTTCTGGTTAGAAAAACATGAAAATGACGTTGCTGAAAAACTCAAAATCTACAAAAGGAGATTAGATTTATTTACCATAGTAGCTTCAACAGTAAATAAATATGGTGTACCAAGGCACAATGCGAAATATAGATATGAATATGAAGTAATGAAAGATAAGCCGTACTACTTAGTAACATGGGCAAATTCTTCAATTGAAATGTTAATGTCAGTTTTTTCTCATGAGGATTATTTAATTGCGAGAGAACTGATAGTACTGTCATATTCTAATAGATCGACTCTGGCAAAACTGGTGTCATCACCAATGTCAATTCTAGTAGCTTTAGTGGATATAAACGGAACATTTATTACGAATGAAGAGTTAGAATTAGAATTTTCAAACAAATATGTACGAGCAATAGTCCCTGACCAAACATTTGATGAATTAAAACAGATGCTTGACAACATGAGAAAAGCTGGGTTAGCTGACATACCTAAGATGATACAGGACTGGTTAGTCGATTGCTCTATTGAAAAATTTCCATTAATGGCTAAAATATATTCGTGGTCATTCCATGTCGGATTTAGGAAGCAGAAAATGTTGGACGCCGCACTAGATCAATTGAAAACTGAGTATACAGAAGATGTAGATGGTGAAATGTATCGAGAATACACAATGCTAATAAGAGACGAAGTTGTGAAAATGCTTGAGGAACCAGTAAAGCATGATGATCATTTGTTACAGGATTCTGAATTGGCTGGTTTACTATCAATGTCATCAGCGTCGAATGGTGAGTCAAGACAACTAAAATTTGGTAGAAAGACAATTTTTTCGACTAAAAAGAATATGCATGTAATGGATGACATGGCTAATGGAAGATACACGCCAGGCATAATACCACCAGTGAATGTCGATAAACCAATACCATTAGGAAGGAGAGATGTACCAGGAAGACGGACTAGAATAATATTTATCTTGCCATATGAATATTTCATAGCACAACATGCTGTAGTTGAAAAAATGCTAATTTATGCGAAACATACTAGAGAATATGCTGAATTCTACTCACAGTCAAATCAGCTATTGTCTTATGGCGATGTTACACGCTTTTTATCTAATAATTCTATGGTACTATATACAGATGTGTCCCAGTGGGACTCATCTCAACACAATACGCAGCCATTTAGGAAAGGGATAATTATGGGATTGGACATACTAGCAAATATGACCAATGATGCTAAAGTTATACAGACACTAAACTTATATAAACAAACGCAAATTAATCTAATGGATTCATACGTTCAAATACCAGATGGAAATGTTATTAAAAAGATACAATATGGGGCTGTAGCGTCAGGGGAGAAGCAGACGAAAGCAGCGAATTCGATAGCAAATTTGGCACTGATTAAGACGGTTTTATCACGTATTTCTAACAAATATTCATTCGCGACGAAGATAATAAGAGTTGATGGAGATGACAATTACGCAGTATTGCAGTTCAATACAGAAGTGACTAAACAAATGGTTCAAGATGTATCAAACGACGTAAGAGAAACGTATGCGCGAATGAATGCTAAAGTTAAAGCCTTAGTATCTACAGTGGGAATAGAAATAGCTAAAAGGTATATTGCAGGTGGGAAAATATTCTTTAGGGCTGGAATAAACTTACTGAATAACGAAAAGAGAGGACAAAGTACGCAATGGGACCAAGCAGCTGTCTTATATTCGAACTATATTGTGAATAGACTTCGAGGATTTGAAACTGACAGAGAATTCATTTTAACTAAAATAATGCAAATGACGTCAGTCGCTATTACCGGATCGTTAAGACTCTTTCCTTCCGAACGCGTGTTAACCACGAACTCTACGTTTAAAGTATTTGACTCGGAGGACTTTATTATAGAGTATAGAACAACTGACGACGAAGTATACATACAAAGAGCATTCATGTCTTTATCTAGTCAGAAGTCAGGAATAGCCGATGAGATAGCTGCATCATCAACGTTTAAGAATTACGTGTCTAGATTATCCGAGCAGCTGTTATTCTCAAAGAATAATATAGTGTCTAGAGGAATAGCATTGACTGAAAAGGCGAAGTTGAACTCATATGCACCAATATCACTTGAGAAAAGACGTGCGCAAATATCAGCTTTGCTAACTATGCTGCAGAAACCGGTTACTTTTAAATCAAGTAAAATAACAATAAATGATATACTTAGAGATATAAAGCCATTTTTCACTGTAAGCGAAGCACATTTGCCGATACAATATCAAAAATTTATGCCAACTTTACCGGACAATGTGCAATATATAATTCAGTGTATAGGATCTAGAACTTATCAAATTGAAGATGACGGCTCAAAATCAGCTATATCTCGACTAATATCAAAGTATTCAGTTTACAAGCCGTCAATCGAAGAGTTATACAAAGTAATTTCACTACACGAGAATGAAATACAACTATATTTGATCTCACTAGGCATACCGAAAATAGACGCTGATACGTACGTCGGATCGAAAATTTATTCTCAAGATAAATACAGGATATTAGAGTCGTATGTATATAATTTATTGTCTATCAACTACGGATGTTATCAACTATTCGACTTTAATTCACCAGATCTAGAAAAACTGATCAGAATACCGTTTAAAGGAAAGATACCAGCTGTCACTTTTATATTGCACTTATACGCTAAGCTAGAAGTTATAAATCACGCCATTAAAAATGGCTCATGGATAAGCTTATTCTGTAACTACCCAAAATCAGAAATGATAAAATTATGGAAGAAAATGTGGAACATTACGTCACTACGCTCACCGTATACCAATGCAAACTTCTTTCAAGATTAG------------------
>EF554093_RVA/Human-tc/AUS/MG6/1993/G6P14_R2_XII
GGCTATTAAAGCTATACAATGGGGAAGTATAATCTAATCTTGTCAGAATATTTATCATTTATATATAATTCACAATCTGCAGTTCAAATTCCAATTTACTATTCTTCCAATAGTGAATTAGAGAATAGATGTATTGAATTTCATTCTAAATGCTTAGAAAACTCAAAGAACGGACTATCACTAAAAAAACTCTTTGTTGAATATAGCGATGTTATAGAGAATGCCACACTGTTGTCAATATTGTCGTACTCTTACGATAAATACAACGCTGTTGAAAGGAAATTAGTAAAATATGCAAAAGGTAAGCCGCTAGAAGCAGACTTGACAGTGAATGAGCTGGATTATGAAAATAACAAGATAACATCTGAGCTTTTCCCAACAGCAGAGGAATATACTGATTCATTGATGGATCCAGCAATTTTAACTTCATTATCATCAAATTTGAATGCAGTTATGTTCTGGTTGGAAAAACATGAAAATGATGCTGCTGAAAAACTCAAAATTTACAAAAGGAGATTAGATTTATTTACTATAGTAGCTTCAACGGTAAATAAATATGGTGTACCTAGGCACAATGCGAAATATAGATATGAATATGAAGTGATGAAGGATAAGCCGTACTACTTGGTAACGTGGGCGAATTCTTCAATTGAAATGCTAATGTCAGTTTTTTCTCATGAAGATTATTTAATTGCGAGAGAACTGATAGTACTGTCATATTCTAATAGATCGACTCTGGCAAAACTGGTGTCATCACCAATGTCAATTCTAGTAGCTTTAGTGGATATAAACGGAACATTTATTACGAATGAAGAATTGGAGCTAGAATTTTCAAACAAATATGTACGAGCAATAGTTCCTGACCAAACATTTGATGAATTAAAGCAGATGCTTGACAACATGAGAAAAGCTGGATTAACTGATATACCTAAGATGATACAGGACTGGTTAGTAGATTGCTCCATTGAAAAATTTCCATTGATGGCTAAGATATATTCGTGGTCATTTCATGTCGGATTCAGGAAGCAGAAAATGTTGGACGCCGCACTAGATCAATTGAAAACTGAGTATACAGAAGATGTAGATGATGAAATGTATCGAGAATATACAATGCTAATAAGAGATGAAGTTGTGAAAATGCTTGAGGAACCAGTGAAGCATGATGATCATTTGTTACAGGATTCTGAATTGGCTGGTTTACTATCAATGTCATCAGCGTCGAATGGTGAATCAAGACAATTAAAATTTGGTAGAAAGACAATTTTTTCGACTAAAAAGAATATGCATGTAATGGATGACATGGCTAATGGAAGGTATACGCCAGGCATAATACCACCAGTGAATGTCGATAAACCGATACCATTAGGAAGGAGAGACGTACCAGGAAGACGGACTAGAATAATATTCATCTTACCATATGAATATTTTATAGCACAACATGCCGTAGTTGAAAAAATGTTGATTTATGCGAAACATACTAGAGAATATGCTGAATTCTACTCACAGTCAAATCAATTACTGTCTTATGGTGATGTTACACGTTTTCTATCTAATAACTCTATGGTACTGTATACAGACGTATCCCAGTGGGACTCATCTCAGCACAATACGCAGCCGTTTAGGAAAGGGATAATTATGGGATTGGACATGTTAGCTAATATGACTAATGACGCTAAAGTTATCCAGACACTAAACTTATATAAGCAAACGCAAATTAATCTAATGGATTCATACGTTCAAATACCAGATGGTAATATTATCAAAAAGATACAATATGGAGCTGTAGCGTCAGGAGAAAAGCAGACGAAAGCAGCGAATTCAATAGCAAATTTAGCACTGATTAAGACAGTTTTATCACGTATTTCTAACAAATATTCATTCGCGACGAAGATAATAAGAGTTGACGGAGATGACAATTACGCAGTATTGCAGTTCAATACAGAAGTAACTAAACAAATGGTTCAAGATGTATCAAACGACGTGAGAGAAACGTATGCGCGAATGAATGCTAAAGTTAAAGCTTTAGTGTCTACAGTGGGAATAGAAATAGCTAAAAGGTATATTGCGGGTGGGAAAATATTCTTTAGAGCTGGAATAAATTTACTGAATAACGAAAAGAGAGGACAAAGTACACAATGGGACCAAGCAGCTGTTCTATATTCGAACTATATTGTGAATAGACTTCGAGGATTTGAAACTGACAGAGAGTTCATTTTGACTAAAATAATGCAAATGACGTCAGTTGCTATTACAGGATCACTGAGACTCTTTCCTTCTGAACGCGTGTTAACTACGAACTCTACGTTTAAAGTATTTGACTCGGAGGACTTTATCATAGAGTATGGGACAACTGATGACGAAGTATACATACAAAGAGCGTTCATGTCTTTATCTAGTCAGAGATCAGGAATAGCTGATGAGATAGCTGCGTCATCAACGTTTAAGAATTATGTGTCTAGATTATCTGAGCAGCTGTTGTTTTCAAAGAATAATATAGTGTCTAAGGGAATAGCATTGACTGAAAAGGCGAAATTGAACTCATACGCACCAATATCACTTGAGAAAAGACGTGCGCAAATATCAGCTTTGCTGACTATGCTGCAAAAACCGGTTACTTTTAAATCAAGTAAAATAACGATCAATGATATACTTAGAGATATAAAACCATTTTTCACTGTAAGCGAAGCGCATTTGCCGATACAATATCAAAAATTTATGCCAACTTTACCAGACAATGTACAGTATATAATTCAGTGTATAGGATCCAGAACCTATCAAATTGAAGACGACGGTTCAAAGTCAGCTATATCTCGACTAATATCAAAGTATTCAGTTTACAAGCCATCAATCGAGGAGTTATACAAAGTAATTTCACTACACGAGAATGAAATACAACTATATCTAATCTCACTAGGCATACCGAAAATAGACGCTGATACGTACGTCGGATCGAAAATTTATTCTCAAGATAAATACAGGATATTAGAGTCGTATGTATATAATTTATTGTCTATTAATTATGGATGCTATCAGCTATTCGACTTTAATTCACCAGATCTAGAAAAGCTGATCAGAATACCGTTTAAAGGAAAAATACCAGCTGTCACTTTCATACTGCATTTATACGCTAAGCTGGAAGTTATAAATTATGCCATTAAAAACGGCTCATGGATAAGCTTATTCTGTAACTACCCAAAATCAGAGATGATAAAATTATGGAAGAAAATGTGGAACATTACGTCATTACGTTCACCGTATACCAATGCAAACTTCTTTCAAGATTAGAGCGCTTAGATGTGACC-
>AB573070_RVA/Human-tc/JPN/Dai-10/2008/G24P33_R2_XII
------------------ATGGGGAAGTATAATCTAATCTTGTCAGAATATTTATCATTCATATATAATTCACAATCCGCAGTTCAAATTCCAATTTACTATTCTTCCAACAGTGAGCTGGAGAATAGATGCATTGAATTTCATTCTAGATGCTTAGAAAATTCAAAGAACGGACTATCATTAAAAAAACTTTTTGCTGAATATAACGATGTCATAGAGAATGCCACACTGTTGTCAATATTATCGTACTCTTATGATAAATATAACGCTGTTGAAAGGAAATTAGTGAAATATGCAAAAGGTAAACCGTTAGAAGCAGATTTGACAGTGAATGAGTTAGATTATGAAAATAACAAGATAACATCTGAACTTTTCCCAACAGCAGAAGAATATACTGATTCATTGATGGATCCAGCAATTTTAACTTCATTATCATCAAATTTAAATGCAGTTATGTTCTGGTTGGAAAAGCATGAAAATGACGTTGCTGAAAAACTCAAAATTTACAAAAGGAGATTAGACTTATTTACTATAGTAGCTTCAACAGTAAATAAATATGGTGTACCAAGGCATAATGCGAAGTACAGATATGAATATGAAGTAATGAAAGATAAGCCATACTACTTGGTGACATGGGCAAACTCTTCAATTGAGATGCTGATGTCAGTTTTTTCTCATGAGGATTATTTAATTGCGAGAGAACTGATAGTACTATCATATTCTAACAGATCGACTCTGGCAAAGCTAGTGTCATCACCAATGTCAATTCTAGTAGCTTTAGTGGATATAAATGGAACATTTATTACGAATGAAGAATTAGAACTAGAGTTTTCAAATAAATATGTACGAGCAATAGTTCCTGACCAAACATTTGATGAATTAAAACAGATGCTTGACAACATGAGGAAAGCTGGGTTGACTGACATACCTAAGATGATACAGGACTGGTTAGTCGATTGCTCTATTGAAAAATTTCCGTTGATGGCTAAAATATATTCGTGGTCATTTCATGTCGGATTCAGAAAGCAGAAAATGTTGGATGCCGCACTAGATCAATTGAAAACTGAGTATACAGAAGATGTAGATGACGAAATGTATCGAGAATACACAATGTTAATAAGAGATGAAGTTGTGAAAATGCTTGAGGAACCAGTAAAGCATGATGATCATTTGTTACAGGATTCTGAATTGGCTGGTTTACTGTCAATGTCATCAGCGTCGAATGGTGAATCAAGACAGCTGAAATTTGGTAGAAAGACAATTTTTTCGACTAAAAAGAACATGCATGTAATGGATGACATGGCTAATGGAAGATACACGCCAGGCATAATACCACCAGTGAATGTCGATAAACCGATACCATTAGGAAGAAGGGATGTACCAGGAAGACGGACTAGAATAATATTTATCTTACCATACGAATATTTTATAGCACAACATGCTGTAGTTGAAAAAATGTTAATTTATGCGAAACATACTAGAGAATATGCTGAATTCTACTCACAGTCAAATCAGTTATTGTCTTATGGTGATGTTACACGCTTTTTATCTAATAACTCCATGGTACTATATACGGACGTGTCCCAGTGGGACTCGTCTCAACACAACACGCAGCCATTTAGGAAAGGGATAATTATGGGATTGGACATGCTAGCAAATATGACTAATGATGCTAAAGTTATCCAAACGCTAAATTTATACAAACAGACGCAAATTAATCTGATGGATTCATACGTTCAAATACCAGATGGTAATGTTATTAAAAAGATACAGTATGGGGCTGTAGCGTCAGGAGAGAAGCAGACGAAAGCAGCGAATTCAATAGCGAATTTGGCACTGATTAAAACGGTTTTATCACGTATTTCTAACAAATATTCATTCGCGACGAAAATAATAAGAGTTGACGGAGATGACAATTACGCAGTATTGCAGTTCAATACGGAAGTAACTAAGCAGATGGTTCAAGATGTATCAAACGATGTGAGAGAAACGTATGCGCGAATGAATGCTAAAGTTAAAGCCTTAGTATCTACAGTTGGAATAGAAATAGCTAAAAGATACATCGCAGGTGGGAAAATATTCTTTAGGGCTGGAATAAATTTACTGAATAATGAAAAAAGAGGACAAAGTACACAGTGGGATCAAGCAGCTGTCTTATATTCAAACTATATTGTGAATAGACTTCGAGGATTTGAAACTGACAGAGAGTTCATTTTAACTAAAATAATGCAAATGACATCAGTTGCTATTACAGGATCGCTAAGACTCTTTCCTTCTGAACGCGTGTTAACCACGAACTCTACATTTAAAGTATTTGACTCAGAGGACTTTATTATAGAGTATGGGACAACTGACGACGAAGTTTACATACAAAGAGCGTTTATGTCTTTATCAAGTCAGAAGTCGGGAATCGCTGATGAGATAGCTGCATCATCAACATTTAAGAATTATGTGTCTAGATTGTCTGAGCAGCTGCTGTTTTCGAAGAATAATATAGTGTCTAGAGGAATAGCATTGACTGAGAAGGCAAAGTTGAACTCATATGCACCAATATCACTTGAGAAAAGACGTGCGCAAATATCAGCTTTGCTGACTATGCTGCAAAAACCGGTCACTTTTAAATCAAATAAAATAACAATAAATGATATACTTAGAGATATAAAGCCATTTTTCACTGTGAACGAAGCGCATTTATCAATACAATATCAAAAATTTATGCCAACTTTACCAGACAATGTGCAGTATATAATTCAGTGTATAGGATCCAGGACCTATCAAATTGAAGATGACGGTTCAAAGTCAGCCATATCTCGACTAATATCAAAGTATTCAGTTTACAAGCCGTCAATCGAAGAGTTATACAAAGTAATTTCACTACACGAGAATGAAATACAACTATATTTGATCTCACTAGGTATACCGAAAATAGACGCTGATACGTACGTCGGATCAAAAATTTATTCTCAAGATAAATACAGGATATTAGAGTCATACGTATATAATTTATTGTCTATTAATTATGGATGTTATCAGCTATTCGACTTCAATTCACCAGATCTGGAAAAGCTGATCAGGATACCGTTTAAAGGGAAGATACCAGCTGTCACTTTTATATTGCATTTATATGCTAAACTAGAAGTTATAAATCATGCTATTAAAAATGGCTCATGGATAAGCCTATTCTGTAACTACCCAAAATCAGAAATGATAAAGTTATGGAAGAAAATGTGGAACATTACGTCATTACGTTCACCGTATACCAACGCAAACTTCTTTCAAGATTAG------------------
>EF560612_RVA/Cow-tc/VEN/BRV033/1990/G6P61_R2_XII
GGCTATTAAAGCTATACAATGGGGAAGTATAATCTAATCTTGTCAGAATATTTATCATTTATATATAATTCACAATCCGCAGTTCAAATTCCAGTATACTATTCTTCCAACAGTGAATTAGAAAACAGATGTATTGAATTTCATTCTAAGTGCTTAGAAAACTCAAAGAATGGACTATCATTGAAAAAGCTCTTTGTTGAATATAGTGATGTTATGGAGAATGCCACTCTGTTGTCAATATTATCGTACTCTTATGATAAATATAACGCTGTTGAAAGGAAATTAATAAAGTATGCAAGAGGGAAGCCCCTTGAAGCAGATTTGACAGTGAATGAGTTGGATTATGAAAATAACAAGATTACATCTGAACTTTTTCCAACAGCAGAGGAATATACAGATTCATTGATGGATCCAGCAATTTTAACTTCATTATCATCAAATTTAAATGCTGTAATGTTCTGGTTTGAAAAACATGAAAATGACGTTGCTGAAAAACTCAAATTTTATAAGAGGAGATTAGACTTTTTTACTATTGTTGCTTCAACAGTAAATAAGTATGGTGTACCAAGGCACAACGCGAAATATAGATATGAATATGAGGTTATGAAAGATAAGCCGTACTACTTGGTCACATGGGCAAATTCTTCAATAGAGATTCTGATGTCAGTTTTTTCACACGAAGATTATTTTATTGCGAGAGAACTGATAGTACTGTCATACTCTAATAGATCGACTCTGGCAAGACTGGTATCGTCTCCAATGTCAATTCTGGTAGCTTTAGTGGATATAAATGGAACATTTATTACGAATGAAGAATTAGAACTTGAATTCTCAAACAAATATGTACGAGCAATTGTACCTGACCAAACATTTGATGAATTAAAACAAATGCTTGACAACATTAGAAAAGCTGGGTTAACTGACATACCTAAGATGATACAGGACTGGTTGGTCGATTGCTCTATTGAAAGATTCCCCTTGATGGCTAAAATATATTCGTGGTCATTTCACGTCGGATTCAGGAAACAGAAAATGTTGGACGCCGCATTAGACCAGTTGAAAACTGAGTATACAGAAGATATAGATGACGAAATGTATCGAGAATACACAATGCTAATAAGAGACGAGGTTGTGAAAATGCTTGAGGAACCAGTAAAGCATGATGACCATTTGTTACAGGATTCTGAATTGGCTGGTCTTCTCTCAATGTCATCAGCGTCGAATGGTGAATCAAGACAACTCAAATTCGGTAGAAAGACAATTTTTTCGACTAAGAAGAATATGCATGTAATGGATGACATGGCTAATGGAAGATACACACCAGGCATAATTCCACCAGTGAATGTCGAAAAACCGATACCATTAGGAAGGAGAGATGTACCAGGAAGACGGACTAGAATAATATTTATCTTACCATATAAATACTTTATAGCACAACATGCTGTAGTTGAAAAAATGCTAATTTACGCGAAACATACTAGAGAATATGCTGAATTCTATTCCCAGTCAAATCAGTTATTGTCTTATGGCGATGTTACACGCTTTTTATCTAATAACTCTATGGTACTATATACCGACGTGTCCCAGTGGGACTCATCTCAACACAATACGCAGCCATTTAGGAAAGGGATAATTATGGGATTGGACATTCTTGCCAATATGACTAATGATGCTAGAGTTATCCAGACGCTGAACTTATATAAACAGACGCAAATTAATCTAATGGACTCATACGTTCAAATTCCAGATGGTAATGTTATTAAGAAGATACAATATGGGGCTGTAGCGTCAGGAGAGAAACAGACGAAAGCAGCGAATTCAATAGCAAATTTAGCACTGATTAAAACGGTTTTATCACGCATTTCTAACAAATACTCTTTCGCGACGAAGATAATAAGAGTTGACGGAGATGACAATTACGCAGTATTGCAGTTCAATACAGAAGTAACAGAACAAATGGTTCAAGATGTATCAAACGACGTAAGAGAAACATATGCGCGAATGAATGCTAAAGTTAAAGCCTTGATTTCTACAGTGGGAATAGAAATAGCAAAGAGGTATATTGCAGGTGGGAAAATATTCTTTAGGGCTGGAATAAACTTACTGAATAACGAGAAAAGAGGACAAAGTACACAGTGGGACCAAGCAGCTGTCCTATATTCGAACTATATTGTCAACAGACTTCGAGGATTTGAAACTGACAGAGAGTTCATTTTAACTAAAATAATGCAAATGACGTCAGTTGCTATAACCGGATCGCTAAGACTATTCCCTTCTGAACGCGTGTTAACCACGAACTCTACGTTTAAAGTATTTGACTCGGAAGAGTTTATTATAGAGTATGGGACAACTGACGACGAAGTATACATACAAAGAGCGTTCATGTCTTTATCTAGTCAGAAGTCAGGAATAGCTGATGAGATAGCTGCATCATCAACGTTTAAGAATTATGTGTCTAGATTATCTGGGCAGCTATTATTCTCAAAGAATAATATAGTGTCTAGAGGAATAGCATTGACTGAAAAGGCAAAGTTGAACTCATACGCACCCATTTCACTTGAGAAAAGACGTGCGCAAATTTCAGCTTTGCTGACTATGCTGCAAAAACCGGTTACTTTTAAATCCAGTAAAATAACAATAAATGATATACTTAGAGATATAAAGCCATTTTTCACTGTAAACGAAGCACATTTACCGATTCAATATCAAAAATTTATGCCAACTTTACCAGACAATGTGCAGTATATAATTCAGTGTATAGGATCCAGAACCTACCAGATAGTAGATGATGGTTCAAAGTCAGCTATATCTCGACTAATATCAAAGTATTCAGTTTATAAGCCGTCAATCGAAGAGTTATACAAAGTAATTTCACTACACGAGAATGAAATACAACTATATTTGATCTCACTAGGTATACCGAAGATTGACGCTGATACGTACGTCGGATCGAAAATTTATTCTCAAGATAAATACAGGATATTAGAGTCGTATGTATGCAACTTATTATCTATTAATTATGGATGTTATCAACTATTCGACTTTAATTCACCAGATCTAGAAAAACTGATCAGAATACCGTTTAAAGGAAAAATACCAGCTGTCACTTTTATATTGCATTTATACGCTAAGCTAGAAGTTATAAATCACGCCATCAAAAATGGCTCATGGATAAGTTTATTCTGTAACTACCCAAAATCAGAAATGATAAAATTATGGAAGAAAATGTGGAACATTACATCACTACGTTCACCGTATACCAATGCAAACTTCTTTCACGATTAGAGCGCTTAGATGTGACC-
>KC175269_RVA/Human-wt/IND/N292/2004/G10P11_R2_XII
--------------TACAATGGGGAAGTATAATCTAATCTTGTCAGAATATTTAGCATTTATATATAATTCACAATCTGCAGTTCAAATTCCAATTTATTATTCTTCCAATAGTGAATTGGAGAATAGATGTATTGAATTTCATTCTAAATGTTTAGAAAACTCAAAGAACGGATTATCACTGAAAAAACTTTTTTCTGAATATAACGATGTCATAGAGAATGCCACACTGTTGTCAATATTATCGTACTCTTATGATAAATATAACGCTGTTGAAAGGAAGTTAGTAAAATATGCAAAAGGTAAGCCATTAGAAGCAGATTTGACAGTGAATGAATTAGATTATGAGAATAACAAGATAACATCTGAACTTTTTCCAACCGCAGAAGAATATACTGATTCATTAATGGATCCAGCAATTTTAACTTCATTATCATCAAATTTAAATGCAGTTATGTTCTGGTTAGAAAAACATGAAAATGACGTTGCTGAAAAACTCAAAATCTACAAAAGGAGATTGGACTTATTTACTATAGTAGCTTCAACAGTAAATAAATATGGTGTACCAAGACATAATTCGAAATATAGATATGAATATGAAGTAATGAAAGATAAGCCATATTACTTGGTAACATGGGCAAATTCTTCAATTGAAATGCTTATGTCAGTTTTTTCTCATGAAGATTATTTAATTGCGAGAGAATTGATAGTACTGTCTTATTCTAACAGATCGACGCTAGCAAAGCTAGTATCATCACCAATGTCAATTCTAGTAGCCTTAGTTGATATAAATGGAGCATTTATTACAAATGAAGAATTAGAACTAGAGTTTTCAAATAAATATGTACGAGCGATAGTTCCTGACCAAACATTTGATGAATTAAAACAGATGCTTGAAAACATGAGAAAAGCTGGATTAACTGACATACCTAAGATGATACAGGACTGGTTAGTCGACTGCTCCATTGAAAAATTTCCACTGATGGCTAAAATATATTCTTGGTCATTTCATGTCGGGTTCAGAAAACAGAAAATGTTGGATGCCGCATTAGATCAATTGAAAACTGAGTATACAGAAGATGTAGATGATGAAATGTACCAAGAATACACAATGCTAATAAGAGATGAAGTTGTGAAAATGCTTGAGGAACCAGTAAAGCATGATGACCATTTATTACAGGATTCTGAATTAGCTGGTTTACTATCAATGTCATCAGCATCGAATGGTGAATCAAGACAACTAAAATTTGGTAGAAAAACGATTTTTTCAACTAAAAAGAACATGCATGTAATGGATGACATGGCTAATGGGCGATACACACCAGGCATAATACCACCAGTGAATGTCGATAAACCGATACCATTAGGACGAAGGGATGTACCAGGAAGACGAACTAGAGTAATATTTATCTTACCATACGAATATTTTATAGCCCAACATGCTGTAGTTGAAAAAATGCTAAGTTATGCGAAACATACTAGAGAATATGCTGAATTCTACTCACAGTCAAATCAGTTATTGTCTTATGGTGATGTTACACGCTTTTTATCTAGTAATTCTATGGTATTATATACAGACGTGTCTCAGTGGGACTCATCTCAACACAATACGCAGCCATTTAGGAAAGGAATAATTATGGGATTGGACATGCTAGCTAATATGACTAATGACGCTAGAGTTATTCAGACGTTAAATTTATACAAACAGACGCAAATTAACCTAATGGATTCATACGTTCAAATACCAGATGGTGATGTTATTAAAAAGATACAGTATGGGGCTGTAGCGTCAGGAGAGAAGCAGACGAAAGCAGCTAATTCAATAGCGAATTTAGCACTGATTAAAACTGTCTTATCGCGTATTTCTAACAAATATTCATTCGCGACTAAGATAATAAGAGTTGACGGAGATGACAATTATGCAGTATTGCAGTTCAACACAGAAGTAACTAAGCAAATGGTTCAAGACGTATCAAATGATGTGAGAGAAACATATGCGCGAATGAATGCTAAAGTTAAAGCCTTAGTATCTACAGTAGGAATAGAAATAGCTAAAAGATATATCGCAGGTGGGAAAATATTCTTTAGGGCTGGAATAAATTTACTGAATAATGAAAAAAGAGGACAGAGTACACAGTGGGATCAAGCAGCTGTTTTATACTCAAACTATATTGTGAATAGACTTCGAGGATTTGAAACTGACAGAGAGTTCATTTTAACTAAAATAATGCAAATGACATCAGTTGCCATTACAGGATCACTAAGACTCTTTCCTTCTGAACGCGTATTAACTACGAATTCTACATTTAAAGTATTTGACTCGGAGGACTTTATCATAGAGTATGGAACAACTGACGACGAAGTCTACATACAAAGAGCGTTTATGTCTTTATCAAGTCAGAAGTCAGGAATAGCTGATGAGATAGCTGCATCATCAACATTTAAGAATTATGTGTCTAGATTATCTGAGCAGCTGTTGTTTTCAAAGAATAACATAGTATCTAGAGGAATAGCATTGACTGAAAAGGCAAAGTTAAACTCATATGCACCAATATCACTTGAAAAAAGACGTGCGCAAATATCAGCTTTATTGACTATGCTACAAAAGCCAGTAACTTTTAAATCAAGTAAAATAACAATAAATGATATACTTAGAGATATAAAGCCTTTTTTCATTGTAAGTGAGGCGCATCTGTCGATACAATATCAAAAATTTATGCCAACTTTACCAGATAATGTGCAGTATATAATTCAGTGTATAGGATCCAGAACCTATCAAATTGAAGATGATGGTTCAAAGTCAGCCATATCTCGACTAATATCAAAGTATTCTGTTTACAAGCCGTCAATCGAAGAATTATACAAAGTAATTTCACTGCACGAGAACGAAATACAATTATATTTGATATCACTAGGCATACCGAAAATAGACGCTGATACGTACGTCGGATCAAAAATTTATTCTCAAGATAAATACAGAATATTAGAATCATACGTATATAATTTATTATCCATTAATTACGGATGTTATCAGCTATTCGACTTTAATTCACCTGATCTAGAAAAGCTGATCAGAATACCGTTTAAAGGAAAGATACCAGCTGTCACTTTCATATTACATTTATATGCTAAACTAGAAGTTATAAATCATGCTATTAAAAATGGCTCATGGATAAGCTTATTCTGTAACTACCCAAAATCAGAAATGATAAAATTATGGAAGAAAATGTGGAACATTACGTCATTACGTTCACCGTATACTAACGCAAACTTCTTTCAAGATTAGAGTGCTTAG---------
>JF693037_RVA/Cow-tc/ZAF/O_Agent/1965/G8P1_R2_XIII
------------------ATGGGGAAGTATAATCTAATCTTGTCAGAATACTTATCATTTATATATAATTCACAATCCGCAGTTCAAATTCCAATTTATTATTCTTCCAATAGTGAATTAGAGAATAGATGTATTGAATTTCACTCTAAATGCTTAGAGAACTCAAAGAATGGACTATCACTGAAAAAACTTTTAACTGAATACAGCGATGTTATAGAAAATGCCACATTGCTGTCAATATTATCATACTCTTATGACAAATATAACGCCGTTGAAAGGAAATTGGTAAAATATGCGAAAGGCAAGCCGCTAGAAGCAGATTTGACAGTGAATGAACTAGATTATGAAAATAACAAGATAACATCTGAGCTCTTCCCAACGGCAGAAGAATACACTGATTCATTGATGGATCCAGCAATTCTGACTTCATTATCATCAAATTTAAATGCAGTTATGTTTTGGTTAGAAAAGCATGAAAATGACGTTGCTGAAAAATTTAAAGTTTACAAAAGGAGATTAGATTTGTTTACTATAGTAGCTTCAACAGTAAATAAATATGGTGTACCAAGGCACAATGCAAAATATAGATATGAATATGAGGTAATGAAAGATAAGCCATATTATTTAGTAACATGGGCGAATTCTTCAATTGAAATGCTAATGTCAGTCTTTTCTCATGAGGATTATCTGATTGCAAGAGAACTAATAGTACTGTCATATTCTAATAGATCGACTCTGGCAAAGCTGGTGTCATCACCAATGTCAATTCTAGTAGCTTTAGTAGATATAAATGGAACATTTATTACAAACGAAGAACTAGAACTAGAGTTCTCAAACAAATATGTGCGAGCAATAGTTCCTGATCAAACGTTCGATGAATTGAAACAGATGCTTGATAACATGAGAAAAGCTGGGTTAACTGACATACCTAGGATGATACAGGACTGGCTGGTTGACTGCTCCATTGAAAGATTTCCGTTGATGGCTAAAATATATTCGTGGTCATTTCATGTCGGATTCAGAAAGCAGAAAATGTTGGATGCCGCACTAGATCAATTGAAAACTGAGTACACAGAAGACGTAGATGACGAAATGTATCGAGAATACACAATGTTAATAAGAGATGAAGTTGTAAAAATGCTTGAGGAACCAGTAAAGCATGATGATCATTTGCTACAGGATTCTGAACTGGCTGGTTTACTATCAATGTCATCAGCGTCGAATGGCGAATCAAGACAACTAAAATTCGGTAGAAAAACAATTTTTTCAACTAAAAAGAACATGCACGTGATGGATGACATGGCTAATGGAAAATACACGCCAGGCATAATACCACCAGTGAATGTTGATAAGCCGATACCATTAGGAAGAAGAGATGTGCCAGGAAGACGGACTAGAATAATATTTATCTTACCATATGAATATTTTATAGCGCAACATGCTGTAGTTGAAAAAATGTTAATTTATGCAAAACATACTAGAGAATATGCTGAATTCTATTCACAATCAAACCAGTTATTGTCTTATGGTGATGTTACACGCTTTTTATCTAATAATGCTATGGTGCTGTATACGGACGTATCTCAGTGGGATTCATCTCAACACAATACACAGCCATTCAGGAAAGGGATAATAATGGGATTAGACATACTAGCCAATATGACTAATGACGCTAGAGTTGTACAGACACTAAATCTATATAAGCAGACACAAATCAATTTGATGGATTCATATGTTCAAATACCAGATGGTAATGTTATTAAAAAGATACAGTATGGGGCTGTGGCGTCGGGAGAGAAGCAGACGAAAGCAGCGAATTCAATAGCGAATTTAGCACTGATCAAGACGGTTTTATCACGTATTTCCAACAAATATTCATTCGTGACGAAGATAATAAGAGTTGACGGAGATGATAATTACGCAGTATTGCAGTTCAACACAGAAGTGACCAAGCAGATGGTTCAAGATGTATCAAATGACGTGAGAGAAACTTATGCGCGAATGAACGCTAAAGTTAAAGCCTTAGTATCTACAGTGGGAATAGAAATAGCTAAAAGATATATTGCAGGTGGAAAAATATTCTTTAGGGCTGGAATAAATTTACTGAACAATGAAAAGAGAGGACAAAGTACACAGTGGGATCAAGCAGCTGTCTTATATTCAAACTATATTGTGAATAGACTTCGAGGATTTGAAACTGATAGAGAGTTCATTTTAACTAAAATAATGCAGATGACGTCAGTTGCCATCACTGGATCGCTAAGACTCTTTCCTTCTGAACGCGTATTAACCACGAACTCTACATTTAAAGTGTTTGATTCAGAGGACTTTATTATAGAGTATGGGACAACCGACGACGAAGTATACATACAAAGAGCATTCATGTCTTTATCGAGTCAGAAATCAGGAATAGCTGATGAGATAGCTGCATCATCAACGTTTAAGAATTATGTGTCTAGATTATCTGAGCAGCTGCTGTTCTCAAAGAATAACATAGTATCCAGAGGAATAGCATTAACTGAAAAAGCAAAGTTGAACTCATACGCACCAATATCACTTGAGAAAAGACGTGCGCAAATATCAGCTTTACTGACTATGCTGCAAAAACCGGTCACTTTTAAATCAAGTAAAATAACAATAAATGATATACTTAGAGATATAAAACCATTTTTCACTGTAAGTGAAGCGCATTTGCCGATACAATATCAAAAATTTATGCCAACTTTACCAGACAATGTGCAATATATAATTCAGTGTATAGGATCCAGAACCTATCAGATTGAAGATGATGGTTCAAAGTCAGCCATATCTCGACTAATATCAAAGTATTCAGTTTACAAACCATCAATCGAGGAATTATATAAAGTAATTTCACTACGCGAGAATGAAATACAACTATATCTGATCTCACTAGGCATACCGAAAATAGACGCTGATACGTACGTTGGATCAAAAATTTATTCCCAAGATAAATACAGGATATTAGAATCGTACGTGTATAATTTATTGTCTATTAATTATGGATGTTATCAGCTATTCGACTTTAATTCACCGGATCTAGAAAAGCTGATCAGAATACCATTTAAAGGAAAGATACCAGCTGTCACTTTTATACTGCATTTATACGCTAAATTAGAGGTTATAAATTATGCCATTAAAAATGGTTCATGGATAAGTTTATTCTGTAACTTTCCAAAATCAGAAATGGTAAAATTATGGAAGAAGATGTGGAATATTACGTCATTGCGTTCGCCGTATACCAACGCGAACTTCTTTCAAGATTAG------------------
>JX271001_RVA/Human-wt/TUN/17237/2008/G6P9_R2_XIII
GGCTATTAAAGCTATACAATGGGGAAGTATAATCTAATCTTGTCAGAATATTTGTCATTCATATATAATTCACAATCTGCAGTTCAAATTCCAATTTACTATTCTTCCAATAATGAATTAGAAAATAGATGTGTTGAATTTCATTCTAAATGCTTAGAAAATTCAAAGAATGGACTATCACTAAAAAAACTTTTTGATGAGTACAGCGATGTTATAGAGAATGCGACGTTGTTGTCGATATTATCGTATTCGTATGATAAATACAACGCTGTTGAAAGAAAATTGGTAAAATATGCAAAAGGTAAGCCACTAGAAGCAGATTTGACAGTGAATGAATTAGATTATGAGAATAACAAGATAACGTCTGAGCTTTTCCAAACGGCAGAAGAATACACTGATTCATTGATGGACCCAGCAATTCTAACTTCATTATCATCAAACTTAAATGCAGTTATGTTTTGGTTGGAAAAACATGAGAATGACGTTGCTGAAAAACTCAAGATTTACAAAAGGAGGTTAGATTTATTTACTATAGTAGCTTCAACAGTAAATAAATATGGTGTGCCAAGGCACAATGCGAAATATAGATATGAGTACGAAGTAATGAAAGATAAGCCATATTACTTAGTGACATGGGCAAATTCTTCAATTGAAATGCTAATGTCAGTCTTTTCTCATGAAGATTATTTAATTGCGAGAGAACTGATAGTACTGTCATATTCAAACAGATCAACTCTAGCGAAGTTGGTGTCATCACCAATGTCAATTCTAGTAGCTTTAGTGGATATAAATGGAACATTTATTACAAACGAAGAATTAGAACTAGAATTTTCAAACAAATATGTGCGGGCAATAGTTCCTGATCAAACATTCGATGAATTAAGACAGATGCTTGACAACATGAGAAAAGCTGGGTTAACTGATATACCTAAAATGATACAGGAATGGTTAATTGATTGTTCTATTGAAAAATTTCCATTGATGGCTAAAATATATTCGTGGTCGTTTCATGTCGGGTTCAGAAAGCAGAAAATGTTAGATGCTGCACTAGATCAATTGAAAACAGAGTATACAGAAGATGTAGACGACGAAATGTACCGAGAATATACAATGCTAATAAGAGATGAAGTTGTGAAAATGCTTGAGGAATCAGTAAAGCATGATGATCATTTGCTACAGGATTCTGAATTGGCTGGCTTGCTGTCAATGTCATCGGCGTCGAATGGCGAATCAAGACAACTAAAATTTGGTAGAAAAACAATTTTTTCAACCAAAAAGAACATGCACGTGATGGATGACATGGCTAATGGAAGGTACACGCCAGGCATAATACCACCAGTGAATGTTGATAAACCGATACCATTAGGAAGAAGAGATGTGCCAGGAAGACGGACTAGAATAATATTTATCTTACCATATGAATATTTTATAGCACAACATGCTGTAGTTGAAAAAATGCTAATTTACGCAAAACGCACCAGAGAATATGCTGAGTTTTACTCACAGTCAAATCAATTATTATCTTATGGTGATGTTACACGCTTTTTATCTAATAATGCTATGGTGCTATATACGGACGTATCCCAGTGGGATTCATCTCAACACAATACGCAGCCATTTAGGAAAGGGATAATAATGGGATTGGACATGCTAGCCAATATGACTAATGATGCTAGAGTTATCCAAACACTAAATTTATATAAGCAAACGCAAATTAATCTGATGGATTCGTACGTTCAAATACCAGATGGCAATGTTATTAAAAAGATACAGTATGGGGCTGTAGCATCAGGAGAAAAGCAGACGAAAGCAGCGAATTCAATAGCGAATTTGGCACTGATCAAAACGGTTTTATCACGTATTTCCAATAAACATTCATTCGCGACGAAGATAATAAGAGTTGACGGAGATGACAATTACGCAGTACTGCAGTTCAATACAGAAGTAACCAAGCAAATGGTCCAAGATGTATCAAACGACGTAAGAGAAACGTATGCGCGAATGAATGCTAACGTTAAAGCCTTAGTATCTACAGTGGGAATAGAAATAGCTAAAAGGTATATTGCAGGTGGGAAAATATTCTTTAGGGCTGGAATAAATTTATTGAATAATGAAAAGAGAGGACAGAGTACACAGTGGGATCAAGCAGCTGTCCTATACTCAAACTATATTGTAAATAGACTTCGAGGATTTGAAACCGATAGAGAGTTCATTTTAACTAAGATAATGCAGATGACGTCTGTTGCTATCACTGGATCGCTGAGACTATTTCCTTCTGAACGCGTGTTAACTATGAACTCTACATTTAAAGTATTTGACTCGGAGGACTTTATTATAGAATATGGGACAACTGACGACGAAGTATACATACAAAGAGCGTTCATGTCTTTGTCGAGTCAGAAGTCGGGAATAGCTGATGAGATAGCTGCGTCATCAACGTTTAAGAATTATGTGTCAAGATTATCTGAGCAGCTGTTGTTTTCAAAGAATAACATAGTGTCTAGAGGAATAGCATTGACTGAAAAGGCAAAGTTACACTCATACGCGCCAATATCACTTGAGAAAAGACGTGCGCAAATATCAGCTTTATTGACTATGCTACAAAAACCGGTCACTTTTAAATCAAGTAAAATAACAATAAATGATATACTCAGAGATATAAAGCCATTTTTCACTGTAAGTGAAGCGCACTTACCAATACAATATCAAAAATTTATGCCAACTTTACCAGATAATGTACAATATATAATTCAGTGTATTGGGTCAAGAACATACCAAATTGAAGATGATGGTTCAAAGTCAGCCATATCTCGGCTAATATCAAAGTATTCAGTTTACAAGCCGTCGATCGAAGAGTTATATAAAGTAATTTCACTGCACGAGAATGAAATACAACTATATTTGATCTCACTAGGCATACCAAAAATAGATGCTGATACGTACGTCGGATCAAAAATTTATTCTCAAGATAAATACAGAATATTAGAGTCGTACGTGTATAATTTATTGTCCATTAATTATGGATGTTATCAGCTATTCGACTTCAATTCACCAGATCTAGAAAAGCTGATCAGAATACCATTTAAAGGAAAGATACCAGCTGTTACTTTTATACTGCATTTGTATGCTAAACTAGAAGTTATAAATTATGCTATTAAAAATGGTTCATGGATAAGCTTATTCTGTAATTATCCAAAATCAGAAATGATAAAATTATGGAAGAAGATGTGGAACATTACGTCACTACGTTCACCGTATACCAATGCGAACTTCTTTCAAGATTAGAGCGCTTAGATGTGACC-
>GU827406_RVA/Cat-wt/ITA/BA222/2005/G3P9_R2_XIII
GGCTATTAAAGCTATACAATGGGGAAGTATAATCTAATCTTGTCAGAATATTTGTCATTCATATATAATTCACAATCTGCAGTTCAAATTCCAATTTACTATTCTTCCAATAATGAATTAGAAAATAGATGTGTTGAATTTCACTCTAAATGCTTAGAGAATTCAAAGAATGGACTATCACTAAAAAAACTTTTTGATGAGTACAGCGATGTTATAGAGAATGCGACGTTGTTGTCGATATTATCATATTCGTATGATAAATACAACGCTGTTGAAAGAAAATTGGTAAAATATGCAAAAGGTAAGCCACTAGAAGCAGATTTGACAGTGAATGAATTAGATTATGAGAATAACAAGATAACGTCTGAGCTTTTCCAAACGGCAGAAGAATACACTGATTCATTGATGGACCCAGCAATTCTAACTTCATTATCATCAAACTTAAATGCAGTTATGTTTTGGTTGGAAAAACATGAGAATGACGTTGCTGAAAAACTCAAGATTTACAAAAGGAGGTTAGATTTATTCACTATAGTAGCTTCAACAGTAAATAAATATGGTGTACCAAGGCACAATGCGAAATATAGATATGAGTACGAAGTAATGAAAGATAAGCCATATTACTTAGTGACATGGGCAAATTCTTCAATTGAAATGCTAATGTCAGTCTTTTCTCATGAAGATTATTTAATTGCGAGAGAACTGATAGTACTGTCATATTCGAACAGATCAACTCTAGCGAAGCTGGTGTCATCACCAATGTCAATTCTAGTAGCTTTAGTGGATATAAATGGAACATTTATTACAAACGAAGAATTAGAACTAGAATTTTCAAACAAATATGTGCGGGCAATAGTTCCTGATCAAACATTCGATGAATTAAGACAGATGCTTGACAACATGAGAAAAGCTGGGTTAACTGATATACCTAAGATGATACAGGAATGGTTAATTGATTGTTCTATTGAAAAATTTCCATTGATGGCTAAAATATATTCGTGGTCGTTTCATGTCGGGTTCAGAAAGCAGAAAATGTTGGATGCCGCACTAGATCAATTGAAAACAGAATATACAGAAGATGTAGACGACGAAATGTACCGAGAATATACAATGCTAATAAGAGATGAAGTTGTGAAAATGCTTGAGGAATCAGTAAAGCGTGATGATCATTTGCTACAGGATTCTGAATTGGCTGGCTTGCTGTCAATGTCATCGGCGTCAAATGGCGAATCAAGACAACTAAAATTTGGTAGAAAAACAATTTTTTCAACCAAAAAGAACATGCACGTGATGGATGACATGGCTAATGGAAGGTACACGCCAGGCATAATACCACCAGTGAATGTTGATAAACCGATACCATTAGGAAGAAGAGATGTGCCAGGAAGACGGACTAGAATAATATTCATCTTACCATATGAATATTTTATAGCACAACATGCTGTAGTTGAAAAAATGCTAATTTATGCAAAACGCACCAGAGAATATGCTGAGTTTTACTCACAGTCAAATCAATTATTATCTTATGGTGATGTTACACGCTTTTTATCTAATAATGCTATGGTGCTATATACGGACGTATCCCAGTGGGATTCATCTCAACACAATACGCAGCCATTTAGGAAAGGGATAATAATGGGATTGGACATGCTAGCCAATATGACTAATGATGTTAGAGTTATCCAAACACTAAATTTGTATAAGCAAACGCAAATTAATCTGATGGATTCGTACGTTCAAATACCAGATGGCAATGTTATTAAAAAGATACAGTATGGGGCTGTAGCATCAGGAGAAAAGCAGACGAAAGCAGCGAATTCAATAGCGAATTTAGCACTGATCAAAACGGTTTTATCACGTATTTCCAATAAACATTCATTCGCGACGAAGATAATAAGAGTTGACGGAGATGACAATTACGCAGTACTGCAGTTCAATACAGAAGTAACCAAGCAAATGGTCCAAGATGTATCAAACGACGTAAGAGAAACGTATGCGCGAATGAATGCTAAAGTTAAAGCCTTAGTATCTACAGTGGGAATAGAAATAGCTAAAAGGTATATTGCAGGTGGGAAAATATTCTTTAGGGCTGGAATAAATTTATTGAACAATGAGAAGAGAGGACAGAGCACACAGTGGGATCAAGCAGCTGTCCTATACTCAAACTATATTGTAAATAGACTTCGAGGATTTGAAACCGATAGAGAGTTCATTTTAATTAAGATAATGCAGATGACGTCTGTTGCTATCACTGGATCGCTGAGACTATTTCCTTCTGAACGCGTGTTAACCATGAACTCTACATTTAAAGTATTTGACTCGGAGGACTTTATTATAGAATATGGGACAACTGACGACGAAGTATACATACAAAGAGCGTTCATGTCTTTGTCGAGTCAGAAGTCGGGAATAGCTGATGAGATAGCTGCGTCATCAACGTTTAAGAATTATGTGTCAAGATTATCTGAGCAGCTGTTGTTTTCAAAGAATAACATAGTGTCTAGAGGAATAGCATTGACTGAAAAGGCAAAGTTAAACTCATACGCACCAATATCACTTGAGAAAAGACGTGCGCAAATATCAGCTTTATTGACTATGCTACAAAAACCGGTCACTTTTAAATCAAGTAAAATAACAATAAATGATATACTCAGAGATATAAAGCCATTTTTCACTGTAAGTGAAGCGCACTTACCAATACAATATCAAAAATTTATGCCAACTTTACCAGATAATGTACAATATATAATTCAGTGTATTGGGTCAAGAACCTACCAAATTGAAGATGATGGTTCAAAGTCAGCCATATCTCGGCTAATATCAAAGTATTCAGTTTACAAGCCGTCGATCGAAGAGTTATATAAAGTAATTTCACTGCACGAGAATGAAATACAACTATATTTGATCTCACTAGGCATACCAAAAATAGATGCTGATACGTACGTCGGATCAAAAATTTATTCTCAAGATAAATACAGAATATTAGAGTCGTACGTGTATAATTTATTGTCCATTAATTATGGATGTTATCAGCTATTCGACTTCAATTCACCAGATCTAGAAAAGCTGATCAGAATACCATTTAAAGGAAAGATACCAGCTGTTACTTTTATACTGCATTTGTATGCTAAACTAGAAGTTATAAATTATGCTATTAAAAATGGTTCATGGATAAGCTTATTCTGTAATTATCCAAAATCAGAAATGATAAAATTATGGAAGAAGATGTGGAACATTACGTCACTGCGTTCACCGTATACCAATGCGAACTTCTTTCAAGATTAGAGCGCTTAGATGTGACC-
>EF554126_RVA/Human-tc/ITA/PA169/1988/G6P14_R2_XIII
GGCTATTAAAGCTATACAATGGGGAAGTATAATCTAATCTTGTCAGAATATTTATCATTCATATATAACTCACAATCCGCCGTTCAAATTCCAATTTATTATTCTTCCAATAGTGAATTAGAGAGTAGATGTATTGAATTCCATTCCAAATGCTTAGAAAATTCAAAGAATGGACTATCATTAAAAAAACTTTTTACTGAATACAGCGATGTTATAGAGAATGCTACACTGCTGTCGATATTATCATACTCTTATGATAAATACAATGCTGTTGAAAGGAAATTGGTGAAGTATGCGAAAGGTAAGCCACTAGAAGCAGATTTGACAATGAATGAATTAGATTATGAAAATAACAAGATAACATCTGAACTTTTTCCAACAGCAGAAGAATACACTGACTCATTGATGGATCCAGCAATTCTAACATCATTGTCATCAAATTTAAATGCAGTTATGTTTTGGCTGGAAAAGCATGAAAATGACGTTGCTGAAAAACTTAAAATTTATAAAAGGAGATTAGATTTGTTTACTATAGTAGCTTCAACGGTAAACAAATATGGTGTACCAAGGCACAACGCAAAGTATAGATATGAATATGAAGTAATGAAAGATAAGCCGTATTACTTAGTAACATGGGCGAATTCTTCAATTGAAATGCTAATGTCAGTTTTTTCTCATGAGGATTATCTGATTGCGAGAGAATTGATAATACTATCATATTCTAATAGATCGACTCTAGCAAAGCTGGTGTCATCACCGATGTCAATTCTAGTAGCTTTAGTAGATATAAATGGAACATTTATTACAAATGAAGAATTAGAACTAGAGTTTTCAAACAAATATGTACGGGCAATAGTTCCCGATCAAACATTCGATGAATTAAAACAGATGCTTGACAACATGAGAAAAGCTGGATTAACTGATATACCTAAGATGATACAGGATTGGTTAGTTGATTGTTCTATTGAAAAATTTCCACTGATGGCTAAAATATATTCGTGGTCATTTCATGTCGGGTTCAGAAAGCAAAAAATGTTGGATGCCGCACTAGATCAATTAAGAACCGAGTATACAGAAGATGTAGACGACGAAATGTATCGAGAATATACAATGCTAATAAGAGATGAGGTTGTGAAAATGCTTGAGGAACCAGTAAAGCATGATGATCATTTGTTACAAGATTCTGAACTAGCTGGATTGCTGTCAATGTCATCAGCGTCGAATGGTGAATCAAGGCAACTAAAATTTGGTAGAAAGACAATTTTCTCAACCAAAAAGAACATGCACGTAATGGATGACATGGCTAATGGAAAATACACGCCAGGTATAATACCACCAGTGAATGTCGATAAACCGATACCATTAGGAAGAAGAGATGTACCAGGGAGACGAACTAGAATAATATTTATCTTACCATATGAATACTTTATAGCACAACATGCCGTAGTTGAAAAGATGTTAATCTATGCAAAACATACTAGAGAATATGCTGAATTCTACTCACAGTCAAATCAGTTACTATCTTATGGTGATGTTACACGCTTTTTATCCAATAACGCTATGGTGTTATATACGGACGTCTCCCAGTGGGATTCATCTCAACACAATACGCAGCCATTTAGAAAGGGGATAATAATGGGATTGGACATGCTGGCTAATATGACTAATAATGCTAGAGTCATTCAGACACTAAATCTGTATAAACAGACACAAATAAACCTGATGGATTCATACGTTCAAATACCGGACGGTAATGTTATTAAAAAGATACAGTACGGAGCTGTAGCGTCAGGAGAGAAGCAAACGAAAGCAGCGAATTCAATAGCGAATTTAGCACTGATCAAGACGGTATTATCACGTATTTCCAATAAATATTCATTTGCGACGAAGATAATAAGAGTTGATGGAGACGATAATTACGCAGTGTTGCAGTTTAATACAGAAGTAACTAAGCAGATGGTTCAAGATGTGTCAAATGACGTGAGAGAAACATATGCACGAATGAATGCTAAAGTTAAAGCCTTAGTGTCCACAGTGGGAATAGAAATAGCTAAAAGGTATATTGCAGGTGGAAAAATATTCTTCAGAGCTGGAATAAATTTACTGAATAATGAAAAGAGAGGACAAAGTACACAGTGGGATCAAGCAGCTGTTCTATATTCAAACTATATCGTGAATAGACTTCGAGGATTCGAAACTGACAGAGAGTTCATTTTGACTAAAATAATGCAAATGACATCAGTTGCTATTACTGGATCGCTGAGACTCTTTCCTTCTGAACGTGTATTAACCACGAATTCTACATTCAAAGTGTTTGATTCAGAGGACTTTATTATAGAATATGGGACAACTGACGACGAAGTATACATACAAAGAGCGTTCATGTCTTTATCGAGCCAGAAGTCGGGAATAGCTGATGAGATAGCTGCATCATCAACGTTTAAGAATTATGTGTCTAGATTATCTGAGCAATTGTTGTTTTCAAAGAATACCATAGTATCCAGAGGAATAGCATTGACTGAAAAGGCGAAGTTGAACTCATACGCGCCAATATCACTTGAGAAAAGACGTGCGCAAATATCAGCTTTACTGACTATGCTACAAAAACCGGTCACTTTCAAATCAAGTAAAATAACAATAAATGATATACTTAGAGATATAAAGCCATTTTTCACTGTAAGTGAAGCGCACTTACCGATACAATATCAAAAATTTATGCCAACTTTACCAGACAATGTACAATATATAATTCAGTGTATAGGATCCAGAACTTATCAAATTGAAGATGATGGTTCAAAATCAGCAATATCTCGGCTGATATCAAAATACTCAGTTTACAAACCGTCAATTGAAGAATTATATAAAGTAATTTCGCTACACGAGAATGAAATACAACTATATCTGATTTCACTAGGCATACCGAAAATAGACGCTGATACGTACGTCGGATCAAAAATTTATTCTCAAGATAAATATAGAATATTGGAGTCGTATGTATATAACTTATTGTCTATTAATTATGGATGTTATCAACTATTCGACTTCAATTCACCAGATCTGGAAAAGCTGATTAGAATACCATTTAAAGGGAAGATACCAGCTGTTACTTTTATACTGCATTTATATGCTAAACTAGAAGTTATAAATTATGCCATTAAAAAAGGGTCATGGATAAGCTTGTTCTGCAACTATCCAAAATCGGAAATGATAAAGTTATGGAAGAAGATGTGGAACATTACGTCATTGCGTTCACCGTATACTAACGCGAACTTCTTTCAAGATTAGAGCGCTTAGATGTGACC-
>JQ345489_RVA/Horse-wt/ZAF/EqRV-SA1/2006/G14P12_R2_XIV
GGCTATTAAAGCTATACAATGGGGAAGTATAATCTAATCTTGTCAGAATATTTATCATTCATATATAATTCGCAATCTGCAGTTCAAATTCCGATTTACTACTCTTCCAACAGTGAATTAGAAGGTAGATGTATTGAATTCCATTCTAAATGTTTAGAAAACTCGAAGAACGGATTATCATTAAAAAATTTGTTTACTGAGTACGAAGATGTTATAGAGAATGCTACACTGCTATCAATATTATCATATTCTTATGATAAATATAATGCTGTTGAAAGAAAGTTAGTGAAATATGCAAAAAGTAAACCATTGGAGGCTGATTTAACAATGAATGAATTAGATTATGAAAATAATAAAATAACTTCTGAGCTATTTCCAACGGCAGAGGAATACACTGATTCATTAATGGATCCAGCAATTCTAACTTCTTTGTCATCAAACCTAAATGCAGTTATGTTTTGGCTAGAAAAACACGAAAATGATGTTGCTGAAAAATTTAAAATTTATAAAAGAAGATTAGATTTATTTACTATAGTAGCTTCAACAATAAATAAATATGGTGTACCAAGACATAACGAGAAATATAGATATGAATATGAGGTAATGAAGAATAAACCATACTACCTCGTAACATGGGCGAATTCTTCAATTGAAATGTTAATGTCAGTTTTCTCTCATGAGGATTATTTAATTGCAAAAGAACTGATAGTGCTGTCATATTCTAATAGGTCGACTCTAGCAAAACTAGTATCATCACCAATGTCAATCCTAGTAGCTTTAGTGGACATTAATGGAACATTCATTACGAATGAAGAATTAGAATTAGAGTTTTCAAACAAATATGTGAAAGCAATAGTTCCAGATCAGACATTCGATGAACTAAATCAGATGCTCGAGAATATGAGAAAAGCTGGATTAGTTAATATACCTAATATGATACAGGACTGGTTAACTAATTGCTCTATTGAAAAATTTCCATTAATGGCTAAGATATATTCGTGGTCGTTTCATGTTGGATTTAGAAAACAGAAAATGTTAGACGCTGCACTAGATCAATTGAAAACTGAATATACAGAAGATGTGGATGACGAAATGTATCGAGAATATACAATGTTAATAAGAGATGAAGTCGTGAAGATGCTTGAAGAACCAGTGAAACATGATGATCACATGTTACAAGATTCTGAGTTGGCTGGTTTACTATCTATGTCTTCAGCGTCGAACGGTGAATCTAGACAACTTAAGTTCGGTAGAAAGACAATTTTCTCAACTAAAAAGAATATGCACGTTATGGACGACATGGCTAATGGAAAATATACACCAGGTATAATACCACCAGTAAATATTAATAAACCAATACCATTAGGAAGGAGAGATGTACCAGGAAGAAGGACTAGAATAATATTTATCTTACCATACGAATACTTTATAGCACAACATGCTGTAGTTGAAAAAATGTTAATTTATGCGAAGCATACTAGAGAATATGCTGAATTTTATTCACAATCAAATCAACTACTGTCATATGGTGACGTTACACGTTTTTTATCTAATAATGCTATGGTATTATATACGGATGTATCTCAATGGGACTCATCTCAGCATAACACTCAACCGTTTAGGAAAGGAATAATAATGGGATTAGACATATTGGCTAATATGACTAACAATGCTAAAGTTATTCAGACATTAAATTTATATAAACAAACACAAATCAATCTCATGGATTCCTATGTTCAAATACCGGATGGTAATATTATTAAGAAAATACAATATGGAGCCGTAGCATCAGGAGAGAAACAAACGAAAGCAGCGAATTCAATAGCAAATTTAGCATTGATTAAGACAGTTCTATCACGCATTTCTAATAAATATTCATTTGTAACAAAAATAATAAGAGTTGACGGAGACGACAATTACGCAGTGTTACAATTCAATACAGAGGTAACCAAACAAATGATTCAAGATGTATCAAATGATGTAAGAGAAACTTACGCACGAATGAATGCTAAAGTTAAGGCTTTGGTATCTACTGTGGGAATAGAAATAGCTAAAAGATATATTGCAGGAGGGAAGATATTCTTTAGAGCTGGAATAAATCTACTTAACAATGAAAAGAGAGGACAGAGTACGCAATGGGACCAAGCAGCAGTTCTATACTCAAATTATATTGTGAATAGACTTCGAGGATTTGAAACTGATAGAGAATTTATTCTAACTAAAATAATGCAAATGACGTCAGTTGCTATTACTGGGTCACTAAGACTTTTTCCTTCTGAACGCGTATTAACTACTAACTCTACATTCAAAGTATTTGATTCAGAGGATTTTATTATAGAATATGGAACAACTGATGATGAAGTATACATACAAAGAGCGTTTATGTCTTTATCGAGTCAGAAGTCAGGGATAGCCGATGAAATAGCTGCATCACCAACATTTAAGAGTTATGTATCTAAACTATCTGAACAGTTATTATTCTCAAAAAATAATATAGTGTCCAGAGGAATAGCTTTGACTGAAAAAGCAAAGTTGAATTCATATGCACCAATATCGCTTGAGAAGAGACGTGCACAAATATCAGCTTTACTGACCATGTTACAAAAACCTGTCACTTTTAAATCAAGTAAAATAACAATAAATGACATACTTAGAGACATAAAACCATTTTTTTCGGTAAGTGAAGCGCATCTGCCAATGCAATATCAAAGATTTATGCCAACTTTGCCAGACAATGTGCAATATATAATTCAATGTATAGGATCTAGAACTTATCAAATTGAAGATGACGGTTCAAAATCAGCCATATCTAGATTAATATCGAAATATTCAGTTTATAAACCTTCAATAGAAGAGTTATATAAAGTAATTTCACTACACGAGAATGAAATACAATTGTATTTGATTTCATTAGGCGTACCGAAAATAGACGCTGATACGTACATTGGATCAAAAATTTATTCTCAAGATAAGTATAGAATACTAGAATCATACGTATATAATTTATTGTCCATTAATTATGGATGTTATCAGCTTTTTGACTTTAACTCACCAGATCTGGAAAAGTTAATCAGAATACCGTTTAAGGGAAAAATACCAGCTGTTACTTTCATACTACATTTGTACGCTAAGTTAGAAATTATAAATTACGCCATTAAAAATGGTTCATGGATAAGTTTATTCTGTAATTATCCAAAATCAGAAATGATAAAATTATGGAAGAAGATGTGGAACATTACGTCACTACGTTCGCCATATACTAATGCGAACTTCTTTCAAGATTAGAGCGCTTAGATGTGACC-
>JN903527_RVA/Horse-wt/IRL/04V2024/2004/G14P12_R2_XIV
GGCTATTAAAGCTATACAATGGGGAAGTATAATCTAATCTTGTCAGAATATTTATCATTCATATATAATTCGCAATCTGCAGTTCAAATTCCGATTTACTACTCTTCCAACAGTGAATTAGAAGGTAGATGTATTGAATTCCATTCTAAATGTTTAGAAAACTCGAAGAACGGATTATCATTAAAAAATTTGTTTACTGAGTACGAAGATGTTATAGAGAATGCTACACTGCTATCAATATTATCATATTCTTATGATAAATATAATGCTGTTGAAAGAAAGTTAGTGAAATATGCAAAAAGTAAACCATTGGAGGCTGATTTAACAATGAATGAATTACATTATGAAAATAATAAAATAACTTCTGAGCTATTTCCAACGGCAGAGGAATACACTGATTCATTAATGCACCCAGCAATTCTAACTTCTTTGTCATCAAACTTAAATGCCCTTATGTTCTGGCTAGAAAAACACGAAAATGATGTTGCTGAAAAATTTAAAATTTATAAAAGAAGATTAGATTTATTTACTATAGTAGCTTCAACAATAAATAAATATGGTGTACCAAGACATAACGAGAAATATAGATATGAATATGAGGTAATGAAGAATAAACCATACTACCTCGTAACATGGGCGAATTCTTCAATTGAAATGTTAATGTCAGTTTTCTCTCATGAGGATTATTTAATTGCAAAAGAACTGATAGTGCTGTCATATTCTAATAGGTCGACTCTAGCAAAACTAGTATCATCACCAATGTCAATCCTAGTAGCTTTAGTGGACATTAATGGAACATTCATTACGAATGAAGAATTAGAATTAGAGTTTTCAAACAAATATGTGAAAGCAATAGTTCCAGATCAGACATTCGATGAACTAAATCAGATGCTCGAGAATATGAGAAAAGCTGGATTAGTTAATATACCTAATATGATACAGGACTGGTTAACTAATTGCTCTATTGAAAAATTTCCATTAATGGCTAAGATATATTCGTGGTCGTTTCATGTTGGATTTAGAAAACAGAAAATGTTAGACGCTGCACTAGATCAATTGAAAACTGAATATACAGAAGATGTGGATGACGAAATGTATCGAGAATATACAATGTTAATAAGAGATGAAGTCGTGAAGATGCTTGAAGAACCAGTGAAACATGATGATCACATGTTACAAGATTCTGAGTTGGCTGGTTTACTATCTATGTCTTCAGCGTCGAACGGTGAATCTAGACAACTTAAGTTCGGTAGAAAGACAATTTTTTCAACTAAAAAGAATATGCACGTTATGGATGACATGGCTAATGGAAAATATACACCAGGTATAATACCACCAGTAAATATTAATAAACCAATACCATTAGGAAGGAGAGATGTACCAGGAAGAAGGACTAGAATAATATTTATCTTACCATACGAATACTTTATAGCACAACATGCTGTAGTTGAAAAAATGTTAATTTATGCGAAGCATACTAGAGAATATGCTGAATTTTATTCACAATCAAATCAACTACTGTCATATGGTGACGTTACACGTTTTTTATCTAATAATGCTATGGTATTATATACGGATGTATCTCAATGGGACTCATCTCAGCATAACACTCAACCGTTTAGGAAAGGAATAATAATGGGATTAGACATATTAGCTAATATGACTAACAATGCTAAAGTTATTCAGACATTAAATTTATATAAACAAACACAAATCAATCTCATGGATTCCTATGTTCAAATACCGGATGGTAATATTATTAAGAAAATACAATATGGAGCCGTAGCATCAGGAGAGAAACAAACGAAAGCAGCGAATTCAATAGCAAATTTAGCATTGATTAAGACAGTTCTATCACGCATTTCTAATAAATATTCATTTGTAACAAAAATAATAAGAGTTGACGGAGACGACAATTACGCAGTGTTACAATTCAATACAGAGGTAACCAAACAAATGATTCAAGATGTATCAAATGATGTAAGAGAAACTTACGCACGAATGAATGCTAAAGTTAAGGCTCTGGTATCTACTGTGGGAATAGAAATAGCTAAAAGATATATTGCAGGAGGGAAGATATTCTTTAGAGCTGGAATAAATCTACTTAACAATGAAAAGAGAGGACAGAGTACGCAATGGGACCAAGCAGCAGTTCTATACTCAAATTATATTGTGAATAGACTTCGAGGATTTGAAACTGATAGAGAATTTATTCTAACTAAAATAATGCAAATGACGTCAGTTGCTATTACTGGGTCACTAGGACTTTTTCCTTCTGAACGCGTATTAACTACTAACTCTACATTCAAAGTATTTGATTCAGAGGATTTTATTATAGAATATGGAACAACTGATGATGAAGTATACATACAAAGAGCGTTTATGTCTTTATCGAGTCAGAAGTCAGGGATAGCCGATGAAATAGCTGCATCACCAACATTTAAGAGTTATGTATCTAAACTATCTGAACAGTTATTATTCTCAAAAAATAATATAGTGTCCAGAGGAATAGCTTTGACTGAAAAAGCAAAGTTGAATTCATATGCACCAATATCGCTTGAGAAGAGACGTGCACAAATATCAGCTTTACTGACCATGCTACAGAAACCTGTCACTTTTAAATCAAGTAAAATAACAATAAATGACATACTTAGAGACATAAAACCATTTTTTTCGGTAAGTGAAGCGCATCTGCCAATGCAATATCAAAGATTTATGCCAACTTTGCCAGACAATGTGCAATATATAATTCAATGTATAGGATCTAGAACTTATCAAATTGAAGATGACGGTTCAAAATCAGCCATATCTAGATTAATATCGAAATATTCAGTTTATAAACCTTCAATAGAAGAGTTATATAAAGTAATTTCACTACACGAGAATGAAATACAATTGTATTTGATTTCATTAGGCGTACCGAAAATAGACGCTGATACGTACATTGGATCAAAAATTTATTCTCAAGATAAGTATAGAATACTAGAATCATACGTATATAATTTATTGTCCATTAATTATGGATGTTATCAGCTTTTTGACTTTAACTCACCAGATCTGGAAAAGTTAATCAGAATACCGTTTAAGGGAAAAATACCAGCTGTTACTTTCATACTACATTTGTACGCTAAGTTAGAAATTATAAATTACGCCATTAAAAATGGTTCATGGATAAGTTTATTCTGTAATTATCCAAAATCAGAAATGATAAAATTATGGAAGAAGATGTGGAACATTACGTCACTACGTTCGCCATATACTAATGCGAACTTCCTTCAAGATTAGAGCGCTTAGATGTGACC-
>KC815680_RVA/Horse-tc/JPN/BI/1981/G3P12_R2_XIV
-----------------AATGGGGAAGTACAATCTAATCTTGTCAGAATATTTATCATTCATATATAATTCGCAATCTGCAGTTCAAATTCCGATTTACTACTCTTCCAACAGTGAATTAGAAGGTAGATGTATTGAATTCCATTCTAAATGCTTAGAAAACTCAAAGAACGGATTATCATTGAAAAATTTATTTACTGAGTACGAAGATGTTATAGAGAATGCTACACTACTATCAATATTATCATATTCTTATGATAAATATAATGCTGTTGAAAGAAAGTTAGTGAAATATGCAAAAAGTAAACCACTGGAGGCTGATTTAACAGTGAATGAATTAGATTATGAAAATAATAAAATAACTTCTGAACTATTTCCAACGGCAGAGGAATACACTGATTCATTGATGGATCCAGCAATTTTAACTTCTTTATCATCAAACTTAAATGCAGCTATGTTTTGGCTAGAAAAACACGAAAATGATGTTGCCGAAAAATTTAAAATTTATAAAAGGAGATTAGATTTATTTACTATAGTAGCTTCAACAGTAAATAAATATGGTGTGCCAAGACATAACGAGAAATATAGATATGAATATGAGGTAATGAAAGATAAACCATACTACCTCGTAACATGGGCGAATTCTTCAATTGAAATGTTAATGTCAGTTTTCTCTCATGAGGATTATTTAATTGCAAAAGAACTGATAGTGTTGTCATATTCTAATAGGTCGACTCTAGCAAAACTAGTATCATCACCAATGTCAATTCTAGTAGCTTTAGTGGATGTTAATGGAACATTCATTACAAATGAAGAATTAGAATTAGAGTTTTCAAATAAATATGTGAAAGCAATAGTTCCAGACCAAACATTCGATGAATTAAACCAGATGCTTGAAAATATGAGAAAAGCTGGATTAATTAATATACCTAATATGATACAGGACTGGTTGATTAATTGCTCTATTGAAAAATTTCCATTAATGGCTAAGATATATTCGTGGTCGTTTCACGTTGGATTCAGAAAACAGAAAATGTTAGACGCTGCACTAGATCAATTGAAAACTGAATATACAGAAGATGTGGACGACGAAATGTATCGAGAATATACAATGTTAATAAGAGATGAAGTCGTGAAAATGCTTGAGGAACCAGTGAAACATGATGATCACATGTTACAAGATTCTGAGTTGGCTGGCTTACTATCTATGTCTTCAGCGTCGAACGGTGAATCTAGACAACTTAAGTTCGGTAGAAAGACAATTTTCTCGACTAAAAAGAATATGCATGTTATGGATGACATGGCTAATGGGAAATATACACCAGGTATAATACCACCAGTAAATATTAATAAACCAATACCATTAGGAAGGAGAGATGTGCCAGGAAGAAGGACTAGAATAATATTTATCTTACCATACGAATATTTTATAGCACAACACGCTGTAGTTGAAAAAATGTTAATTTATGCGAAGCATACTAGAGAATATGCTGAATTTTATTCGCAATCAAATCAACTACTGTCATATGGTGACGTTACACGTTTTTTATCTAATAATGCTATGGTGTTATATACGGATGTATCCCAATGGGACTCATCTCAGCATAATACTCAACCGTTTAGGAAAGGAATAATAATGGGATTAGACATACTAGCTAATATGACTAACAATGCTAAAGTTATTCAGACATTAAATTTATATAAACAAACACAAATCAATCTCATGGATTCGTATGTTCAAATACCAGATGGTAATATCATTAAGAAAATACAATATGGAGCCGTAGCATCAGGAGAGAAACAGACGAAAGCAGCGAATTCAATAGCAAATTTAGCATTGATTAAGACAGTTCTATCACGCATTTCTAATAAATATTCATTCGTGACAAAAATAATAAGAGTTGACGGAGACGACAATTACGCAGTGTTACAATTCAATACAGAGGTAACCAAACAAATGATCCAAGATGTATCAAATGATGTAAGAGAAACTTACGCACGAATGAATGCTAAAGTTAAGGCTCTGGTATCCACTGTGGGAATAGAAATAGCTAAAAGATATATTGCAGGAGGGAAGATATTTTTCAGAGCTGGAATAAATCTACTTAACAATGAAAAGAGAGGGCAGAGTACGCAATGGGACCAAGCAGCAGTTCTATACTCAAATTATATTGTGAATAGACTTCGAGGATTTGAAACTGATAGAGAATTTATTCTAACTAAAATAATGCAAATGACGTCAGTTGCTATTACTGGATCACTAAGACTTTTCCCTTCTGAACGCGTATTAACTACGAATTCTACATTCAAAGTATTTGATTCAGAGGATTTTATTATAGAATATGGAACAACTGACGACGAAGTATACATACAAAGAGCGTTTATGTCTTTATCGAGTCAGAAATCAGGGATAGCTGATGAAATAGCTGCATCACCAACATTTAAAAGTTATGTATCTAAACTATCTGAACAGTTATTATTCTCAAAAAATAATATAGTGTCCAGAGGAATAGCTGTGACTGAAAAAGCAAAGTTGAATTCATATGCCCCCATATCGCTTGAGAAGAGACGTGCCCAAATATCAGCTTTACTGACTATCCTACAGAAACCGGTTACTTTTACCTCAAGTAAAATAACAATAAATGACATACTTAGAGACATAAAACCATCTTTTTCGGTAAGTGAAGCGCATGTACCAATGCAATATCAAAGATTTATGCCAACTTTACCAGACAATGTGCAATATATAATTCAATGCATAGGATCTAGAACTTATCAAATTGAAGATGACGGTTCAAAATCAGCCATATCTAGATTAATATCGAAGTATTCAGTTTATAAACCTTCGATAGAAGAGTTATATAAAGTAATTTCACTACACGAGAATGAAATACAATTGTATTTAATTTCATTAGGTGTACCGAAAATAGACGCTGATACGTACATCGGATCAAAAATTTATTCTCAAGATAAGTATAGGATACTGGAATCATACGTATATAATTTATTGTCCATTAATTATGGATGTTATCAGCTTTTTGACTTTAACTCACCAGATCTGGAAAAGTTAATCAGAATACCGTTTAAGGGAAAAATACCAGCTGTTACTTTTATACTACATTTATACGCTAAATTAGAAATTATAAATTACGCCATTAAAAATGGTTCATGGATAAGTTTATTCTGTAATTATCCAAAATCAGAAATGATAAAATTGTGGAAGAAGATGTGGAACATTACGTCATTACGCTCGCCATATACTAATGCGAACTTCTTTCAAGATTAGAGTGCTTAGATGTGACC-
>AB763957_RVA/Human-tc/IND/116E3D/1993/G2P4_Distinct
---------------------------------------------------------------TACAATTCACAATCTGCAGTTCAAATTCCGATTTATTATTCTTCCAACAGTGAACTGGAAAGTAGATGTATTGAATTTCATTCCAAATGTCTGGAAAATTCAAAAAACGGCCTATCACTGAAGAAGCTCTTCATTGAGTACAACGATGTTATAGAAAATGCTACGTTGCTGTCAATTTTATCATACTCATATGATAAATACAATGCCGTTGAAAGGAAATTAGTTAAGTATGCAAGAGGTAAACCATTAGAAGCAGACTTAACAGTAAATGAATTAGATTATGAAAATAATAAAATAACCTCTGAACTATTTCCAACAGCGGAAGATTACACTGATACACTAATGGATCCAGCGATTCTAACATCTCTGTCATCTAATTTAAATGCAGTTATGTTCTGGCTAGAAAAACATGAAAATGATACTACTGAAAGACTTAAAATTTATAAAAGAAGATTAGATCTATTTACCATAGTTGCATCAACGGTGAACAAATATGGCGTGCCAAGACATAACGCAAAATATAGATATGAGTATGATGTGATGAAAGATAAACCATATTATTTAGTAACATGGGCAAACTCTTCAATTGAGATGTTAATGTCGGTTTTTTCTCATGAGGACTATTTAATTGCAAGAGAGCTAATAGTATTATCATATTCCAATAGATCAACTTTAGCGAAATTAGTTTCATCACCAATGTCAATTCTTGTAGCACTGGTTGATATTAATGGAACGTTTATTACAAATGAAGAATTAGAGTTAGAGTTTTCAAATAAATATGTACGAGCCATAGTGCCAGATCAAACATTCGATGAACTTAAACAAATGCTTGATAACATGAGAAAAGCTGGATTAGTTGATATACCAAAAATGATACAGGACTGGTTGACAGATTGCTCCATTGAAAAATTTCCGCTAATGGCTAAAATATATTCGTGGTCATTTCATGTTGGGTTTAGGAAGCAGAAAATGTTAGATGCTGCGCTAGATCAATTGAAAACCGAATATACAGAAAATGTGGATGATGAGATGTACCGAGAATACACAATGCTAATAAGAGATGAAGTTGTTAAAATGCTCGAAGAACCAGTGAAACATGATGATCACTTATTACAAGACTCTGAATTGGCTGGATTGCTATCAATGTCGTCAGCATCAAATGGTGAATCCAGACAGCTTAAGTTTGGTAGGAAAACAATCTTTTCAACTAAAAAGAATATGCATGTGATGGATGACATGGCTAATGGAAGATATACGCCAGGTATAATACCACCAGTAAATGTTGACAAACCGATACCATTAGGGAGGAGAGATGTACCGGGAAGAAGAACTAGAATAATATTTATATTACCATATGAATACTTTATTGCACAGCATGCTGTAGTTGAAAAAATGTTAATATACGCAAAACACACTAGAGAATATGCTGAGTTTTATTCACAATCAAATCAACTGCTATCATACGGTGATGTTACGCGATTTCTGTCTAACAATGCCATGGTGCTATACACAGATGTATCTCAATGGGATTCATCCCAGCACAATACACAACCATTTAGAAAGGGAATAATAATGGGATTAGACATACTAACTAATATGACTAACGATGCTAGAGTTATTCAGACATTAAATTTATATAAACAAACACAAATTAATTTAATGGACTCATACGTTCAAATACCAGATGGTAACATTATCAAGAAAATACAATATGGAGCTGTAGCATCAGGAGAAAAGCAGACAAAGGCAGCTAATTCGATAGCAAACTTGGCACTAATTAAAACAGTTCTATCGCGTATATCTAATAAGTACTCTTTTGCCACAAAGATAATAAGAGTTGATGGTGATGATAACTACGCCGTATTGCAATTTAATACAGAAGTGACAAAACAGATGGTTCAAGATGTATCAAATGATGTAAGAGAAACTTATGCACGTATGAATGCTAAAGTTAAAGCTTTGGTATCCACCGTGGGAATAGAGATAGCTAAAAGGTATATTGCAGGTGGAAAGATATTCTTTAGAGCAGGAATAAATTTGCTTAATAATGAAAAAAGAGGACAGAGTACACAATGGGATCAGGCGGCGGTTCTATACTCAAACTACATTGTGAATAGACTTCGAGGGTTTGAAACTGACAGAGAATTTATACTGACTAAAATAATGCAAATGACGTCGGTTGCTATTACTGGGTCGTTAAGACTTTTCCCTTCAGAACGCGTGTTGACCACAAATTCCACATCTAAAGTATTTGATTCAGAAGATTTCATCATAGAATATGGAACAACGGACGATGAAGTATGTATACAAAGAGCATTTATGTCATTATCAAGTCAAAGATCGGGAATAGCCGATGAAATAGCTACATCAGCAACATTTAAAAACTACGTATCTAAACTATCAGAACAGTTACTCTTTTCAAAGAACAATATAGTGTCCAGGGGAATAGCTTTGACTGAGAAAGCGAAATTGAATTCGTATGCACCAATATCACTTGAAAAAAGACGTGCACAGATATCGGCTTTGCTGACAATGTTACAGAAACCAGTTACCTTCAAATCAAGTAAAATAACAATAAATGATATACTTAGAGATATAAAACCATTTTTCACAGTAAGTGAAGCACATTTACCGATACAGTATCAGAAATTTATGCCAACATTACCAGAGAACGTACAGTATATAATTCAGTGTATAGGATCAAGAACTTATCAAATTGAAGATGATGGCTCAAAGTCGGCAATATCTCGTTTAATATCAAAATATTCAGTTTATAAACCGTCGATTGAAGAACTGTATAAAGTAATTTCATTGCATGAAAATGAAATACAATTATACTTAATTTCATTAGGCATACCAAAAATAGATGCTGATACATATGTAGGGTCAAAGATATATTCTCAAGATAAGTATAGGATATTAGAATCATATGTATATAACCTATTATCTATTAATTATGGATGTTATCAATTATTTGATTTTAATTCACCAGATTTGGAAAAGTTAATTAGAATACCGTTTAAAGGAAAGATACCAGCTGTTACTTTTATATTGCATTTGTATGCTAAATTAGAAGTTATAAACTACGCTATTAAGAACGGTTCATGGATAAGTTTGTTTTGCAACTATCCGAAATCGGAAATGATAAAACTATGGAAGAAAATGTGGAACATCACATCGTTACGA------------------------------------------------------
>LC055547_RVA/Human-wt/THA/SKT-27/2012/G6P14_Distinct
GGCTATTAAAGCTATACAATGGGGAAGTATAATCTAATCTTGTCAGAATACTTATCGTTCATATATAATTCACAATCTGCAGTTCAAATTCCAATTTATTATTCTTCCAATAATGAGTTAGAGAATAGATGTATAGAATTTCATTCCAAATGTTTAGAAAATTCGAAAAACGGTTTATCACTGAAAAAACTATTCAATGAATATAGTGATGTCATTGAGAATGCCACGTTATTATCAATACTATCGTACTCCTATGACAAGTATAACGCTGTTGAACGGAAACTAGTCAAATACGCGAAAGGTAAACCGTTAGAGGCAGATCTAACAGTGAATGAACTGGACTATGAAAATAATAAAATAACATCTGAGTTATTTCCAACAGCAGAAGAATACACTGACTCATTGATGGATCCAGCAATTCTAACTTCCTTATCATCAAATTTGAACGCAGTTATGTTTTGGTTGGAAAAACACGAAAATGATACTGCTGAAAAGCTTAAAATTTATAAGAGGAGATTGGACTTATTCACTATAGTAGCCTCAACCGTAAACAAATATGGTGTGCCAAGGCATAATGCAAAATACAGGTACGAATATGATGTGATGAAAGACAAACCATATTACTTAGTGACATGGGCAAATTCTTCGATTGAAATGCTAATGTCGGTTTTTTCTCATGAAGATTACTTAATTGCAAGAGAATTGATAGTATTGTCATATTCTAATAGATCAACTTTGGCAAAACTAGTATCATCTCCAATGTCAATTTTAGTCGCTTTAGTGGACATTAATGGAACGTTCATTACGAATGAAGAATTAGAATTGGAATTTTCAAATAAATATGTACGGGCCATAGTACCAGATCAAACATTTGACGAACTAAAACAGATGCTGGATAACATGAGGAAAGCTGGATTGATTGACATACCTAAGATGATACAAGACTGGTTAGTTGATTGTTCTATTGAAAAATTTCCATTAATGGCTAAAATATACTCATGGTCATTTCACGTTGGATTCAGAAAGCAAAAAATGCTAGACGCTGCCCTAGACCAATTAAAAACTGAGTACACAGAAGATGTAGATGATGAGATGTATCGTGAATATACAATGTTAATAAGAGATGAAGTTGTTAAGATGCTTGAAGAACCAGTAAAGCACGATGACCATTTATTACAAGATTCTGAATTAGCTGGTTTGCTATCGATGTCATCAGCATCAAATGGAGAATCTAGGCAGCTTAAATTTGGTAGAAAAACGGTTTTTTCAACTAAAAAGAATATGCATGTAATGGATGATATGGCTAATGGACGATACACACCAGGCATAATTCCACCTGTGAATGTTGAGAAACCAATACCGTTAGGAAGGAGAGACGTACCAGGAAGGAGAACTAGAATAATATTCATACTACCGTATGAGTATTTTATAGCGCAGCATGCTGTGGTTGAGAAAATGTTGATCTACGCAAAGCATACTAGAGAATACGCCGAATTTTATTCACAATCAAACCAGCTCTTATCATACGGTGATGTTACACGTTTCCTTTCTAACAATGCTATGGTGTTGTATACAGACGTGTCTCAATGGGATTCATCTCAACATAATACGCAGCCATTCAGGAAAGGAATAATAATGGGGCTAGATATATTAGCTAATATGACTAATGATGTTAAAGTCATTCAGACACTAAATCTATATAAACAAACACAAATTAATTTGATGGATTCATATGTTCAAATACCAGATGGCAATGTTATTAAGAAAATACAGTACGGAGCTGTGGCATCAGGGGAGAAACAAACTAAAGCAGCTAACTCTATAGCAAATCTGGCACTAATTAAAACTGTTCTATCACGCATTTCTAACAAATACTCGTTTGCTACAAAAATAATAAGAGTTGACGGTGATGATAACTATGCTGTGCTACAATTTAACACGGAGGTGACCAAACAAATGGTTCAAGATGTGTCAAATGACGTGAGAGAAACTTACGCACGAATGAATGCTAAAGTTAAAGCTCTAGTATCTACAGTAGGAATAGAAATAGCTAAAAGGTATATTGCAGGAGGGAAGATATTTTTTAGAGCCGGAATAAACTTACTTAATAATGAAAAAAGAGGACAAAGTACGCAATGGGATCAAGCGGCAGTTTTATACTCCAATTATATCGTAAACAGACTTAGAGGGTTTGAAACTGATAGAGAATTCATTCTAACTAAAATAATGCAAATGACGTCAGTTGCTATTACTGGATCGTTAAGACTTTTTCCTTCTGAACGTGTACTAACTACAAACTCTACATTTAAAGTATTTGATTCAGAGGATTTTATCATAGAGTATGGAACAACTGATGATGAAGTGTATATACAAAGAGCATTTATGTCTTTATCAAGTCAGAGATCAGGAATAGCTGATGAAATAGCTGCATCATCAACATTTAAAAATTACGTGTCTAAGCTATCAGAACAGTTACTTTTTTCCAAAAATAATATAGTATCCAGAGGAATAGCCTTGACTGAAAAAGCGAAGTTGAATTCGTATGCACCAATATCACTAGAAAAGAGACGTGCGCAGATATCAGCTCTGTTAACAATGCTACAGAAACCAGTCACTTTTAAATCAAACAAAATAACGATAAACGATATACTTAAGGATATAAAACCATTTTTCACAGTGAGTGAAGCACACTTACCAATACAGTATCAAAAGTTTATGCCAACCTTGCCAGAAAACGTGCAATATATAATTCAGTGTATAGGGTCAAGAACTTACCAAATTGAAGATGACGGTTCAAAATCAGCAATATCCCGGCTCATATCAAAGTATTCAGTTTATAAACCGTCGATTGAGGAACTGTATAAAGTAATTTCATTACATGAAAATGAAATACAATTGTATTTAATTTCACTAGGCATACCAAAAATAGATGCTGATACATATGTTGGGTCAAAGATCTATTCTCAAGATAAATATAGAATATTGGAATCATATGTATATAATCTGTTATCTATCAATTATGGATGCTATCAATTATTTGACTTTAATTCACCGGACTTAGAAAAACTGATTAGAATACCGTTTAAAGGGAAGATACCAGCTGTCACATTTATACTACATTTATACGCTAAATTAGAAGTTATAAACTATGCGATTAAGAATGGTTCATGGATAAGCCTATTCTGCAACTATCCAAAATCAGAAATGATAAAGCTATGGAAGAAAATGTGGAATATTACGTCGTTGCGTTCGCCATATACTAACGCAAATTTCTTTCAAGATTAGAGCGCTTAGATGTGACC-
>GU384192_RVA/Cow-tc/CHN/DQ-75/2008/GxPx_Distinct
GGCTATTAAAGCTGTACAATGGGGAAGTATAATCTAATCTTGTCAGAATATTTATCGTTCATATATAATTCACAATCTGCAGTTCAAATTCCAATTTATTACTCTTCCAATAGTGAATTAGAAAGTAGATGTATAGAATTCCATTCTAAATGTTTAGAAAATTCGAAAAACGGCTTATCACTGAAAAAACTATTCATTGAATACAGTGACGTCATAGAAAACGCTACATTATTGTCAATATTATCGTACTCCTATGATAAGTATAATGCTGTCGAACGAAAGCTAGTTAAGTATGCAAAAGGTAAGCCATTAGAAGCAGATCTAACAGTGAATGAACTAGACTATGAAAATAATAGGCTAACGTCTGAACTATTTCCAACAGCAGAAGAATACACTGACTCATTGATGGATCCAGCAATTTTGACTTCCTTATCATCAAATTTGAACGCAGTCATGTTTTGGTTGGAAAAGCACGAAAATGATACTGCTGAAAAACTTAAAATCTACAAAAGAAGGTTGGATTTATTCACTATAGTAGCTTCAACTGTGAACAAATACGGTGTGCCTAGGCATAATGCAAAATATAGATATGAATATGATGTAATGAAAGACAAACCATATTACTTAGTAACATGGGCAAACTCTTCGATTGAAATGTTGATGTCAGTCTTTTCTCATGAAGATTATTTAATTGCAAGAGAACTGATAGTGCTGTCATATTCTAATAGGTCGACTTTGGCAAAGCTAGTATCATCTCCAATGTCAATTTTAGTCGCTCTGGTGGATATTAATGGAACGTTTATTACAAATGAAGAGTTAGAATTGGAATTTTCAAATAAATATGTACGAGCTATAGTACCAGACCAAACATTTGATGAGTTAAACCAGATGCTTGATAACATGAGGAAAGCTGGATTGATTGATATACCTAAAATGATACAGGACTGGTTAGTTGATTGTTCCATTGAAAAATTTCCATTGATGGCTAAAATATACTCATGGTCATTTCACGTTGGATTTAGAAAGCAAAAAATGTTGGATGCTGCCTTAGATCAGTTGAAAACTGAGTACACAGAAGATGTAGATGATGAAATGTATCGCGAGTATACAATGTTGATAAGAGATGAAGTTGTTAAGATGCTCGAAGAGTCAGTAAAGCATGATGATCATTTATTACAAGATTCTGAATTAGCTGGTTTATTATCGATGTCATCAGCATCAAATGGAGAGTCTAGACAACTCAAATTTGGCAGAAAAACGGTTTTCTCAACTAAAAAGAACATGCATGTAATGGATGATATGGCTAATGGAAGGTACACACCGGGTATAATTCCACCTGTGAACGCTGATAAACCAATACCATTAGGAAGAAGAGACGTACCGGGAAGAAGAACCAGAATAATATTCATACTACCGTACGAATACTTTATAGCACAGCATGCTATAGTTGAAAAAATGTTGATCTATGCGAAGCACACTAGAGAGTATGCTGAATTCTATTCACAATCAAACCAACTGTTATCTTATGGTGATGTTACACGTTTTCTTTCTAATAACGCTATGGTGTTATATACGGACGTGTCTCAATGGGATTCATCACAACATAACACACAGCCAATTAGGAAAGGAATAATAATGGGGCTAGATATATTGACCAACATGACTAATGATGTTAAAGTTATTCAAACACTAAATTTATACAAGCAAACGCAAATTAATTTAATGGATTCATATGTTCAAATACCAGATGGTAACGTTATTAAGAAAATACAGTACGGAGCTGTGGCATCAGGAGAAAAACAGACAAAAGCGGCTAACTCAATAGCAAATCTAGCACTAATTAAAACAGTTCTATCACGTATTTCCAACAAATACTCATTCGCCACAAAGATAATAAGAGTTGACGGTGATGATAACTATGCTGTGTTACAATTTAACACGGAGGTCACCAAGCAAATGGTTCAAGATGTGTCGAACGACGTGAGAGAAACTTACGCGCGAATGAACGCCAAAGTTAAAGCTTTAGTGTCTACGGTAGGAATAGAGATAGCCAAAAGGTATATTGCGGGAGGAAAAATATTCTTCAGAGCTGGAATAAATTTACTTAATAATGAAAAAAGAGGACAAAGCACACAATGGAATCAGGCAGCAGTTTTGTACTCTAACTACATCGTGAATAGACTTAGAGGGTTTGAAACTGACAGAGAGTTTATTTTAACTAAAATAATGCAAATGACATCAGTTGCTATTACCGGATCATTAAGACTCTTCCCTTCTGAACGTGTGTTAACTACGAACTCTACATTTAAAGTATTTGACTCAGAAGATTTCATCATAGAGTACGGAACAACTGATGATGAAGTGTATATACAAAGAGCATTTATGTCCTTGTCAAGCCAGAGATCAGGAATAGCTGATGAAATAGCTGCATCATCAACATTTAAAAATTACGTGTCTAAACTCTCTGAGCAGTTGCTCGTTTCAAAAAATAACATAGTGTCCAGGGGAATAGCTTTGACTGAAAAAGCAAAATTGAATTCGTACGCTCCAATATCACTTGAGAAGAGGCGTGCGCAGATTTCAGCTTTGTTGACAATGCTACAGAAACCAGTTACTTTCAAATCAAATAAGATAACAATAAACGACATACTTAAAGATATAAAGCCATTTTTTTCAGTGAGTGAGGCACATTTACCAATACAATATCAAAAGTTTATGCCAACCTTGCCAGAAAATGTGCAATATATAATTCAGTGTATAGGCTCGAGAACTTATCAAATTGAGGATGATGGTTCAAAGTCAGCAATATCCCGACTTATATCAAAGTACTCAGTTTATAAACCGTCAATTGAGGAACTGTATAAGGTAATTTCATTGCATGAAAATGAAATACAGCTATATTTAATCTCACTGGGTATACCGAAAATAGATGCCGACACATACGTTGGGTCAAAAATTTATTCCCAAGATAAATATAGGATACTAGAATCATATGTGTATAATCTGTTATCCATCAATTACGGATGCTATCAGTTATTCGATTTTAATTCACCAGACTTAGAGAAACTGATTAGAATACCGTTTAAAGGGAAGATTCCAGCTGTCACATTTATACTACATTTATATGCTAAGTTAGAAGTTATAAATCATGCAATTAAGAATGGTTCGTGGATAAGCTTGTTCTGTAACTACCCAAAATCAGAAATGATAAAGTTATGGAAGAAGATGTGGAACATTACGTCGTTACGTTCGCCATACACTAATGCGAACTTCTTTCAAGATTAGAGTGCTTAGATGTGACCC
>KC178764_RVA/Human-xx/ITA/PAI11/1996/G2P4_Distinct
GGCTATTAAAGCTATACAATGGGGAAGTATAATCTAATCTTGTCAGAATATTTATCATTTATATATAACTCACAATCTGCAGTTCAAATTCCAATCTATTATTCTTCCAACAGTGAACTGGAAAGTAGGTGTATTGAATTTCATTCTAAATGTTTGGAAAATTCAAAAAACGGACTATCATTAAAGAAGCTCTTCATAGAATACAACGACGTTATAGAGAATGCTACGTTACTATCAATTCTATCATACTCATATGATAAATACAATGCCGTTGAAAGGAAATTAGTTAAGTATGCAAGAGGTAAACCATTAGAAGCAGACTTAACAGTAAATGAATTAGATTATGAAAATAATAAAATAACCTCTGAGCTGTTTTCAACAGCAGAAGAGTATACTGATTCACTAATGGATCCAGCGATTCTAACATCCTTGTCATCCAATTTAAACGCAGTTATGTTCTGGTTAGAAAAACATGAAAATGATACTGCTGAACAGCTTAAGATTTATAAAAGAAGATTAGATTTATTTACTATAGTCGCATCAACGGTAAACAAATACGGGGTGCCAAGACATAACGCAAAATACAGATATGAGTATGATGTGATGAAAGATAAACCATATTACTTAGTAACATGGGCGAACTCTTCAATTGAGATGTTAATGTCAGTTTTTTCTCACGAAGACTATTTAATCGCGAGAGAATTAATAGTATTATCATATTCTAATAGATCAACTCTGGCAAAATTAGTTTCATCACCAATGTCAATTCTCGTGGCACTAGTARATATTAATGGAACGTTTATTACAAATGAAGAATTAGAGTTAGAGTTTTCAAATAAATATGTGCGAGCTATAGTGCCAGATCAGACGTTCGACGAATTGAAGCAAATGCTTGATAATATGAGAAAAGCTGGATTAGTTGATATACCAAAAATGATACAAGATTGGTTGACAGATTGCTCTATCGAAAAATTTCCACTGATGGCTAAAATATATTCATGGTCATTTCATGTTGGATTTAGGAAGCAAAAGATGTTAGATGCTGCGCTGGACCAATTGAAAACTGAATATACAGAAGATGTAGACGACGAGATGTATCGAGAATACACAATGCTAATAAGGGATGAAGTTGTTAAAATGCTCGAAGAGCCGGTAAAACATGATGATCATTTACTACAAGACTCTGAATTAGCTGGTTTGCTGTCAATGTCGTCAGCATCAAATGGTGAGTCCAGACAACTTAAATTTGGCAGGAAAACAATCTTTTCAACTAAAAAGAATATGCATGTGATGGATGACATGGCTAATGGAAGATACACGCCAGGCATAATACCACCAGTAAATGTTGACAAACCAATACCATTAGGGAGGAGAGACGTGCCGGGAAGAAGAACCAGAATAATATTTATATTGCCATATGAGTATTTTATAGCACAACATGCTGTAGTTGAAAAAATGTTAATATACGCAAAACACACTAGAGAATATGCTGAGTTTTATTCACAATCAAATCAATTACTATCATACGGTGATGTCACGCGATTTCTATCTAACAATGCCATGGTGCTATATACAGACGTATCTCAATGGGATTCATCTCAGCACAATACACAACCATTCAGAAAAGGAATAATAATGGGATTAGACATGTTAGCTAACATGACTAATGATGCTAGAGTTATTCAAACGCTAAATTTGTATAAACAAACACAGATTAATTTAATGGATTCATACGTTCAAATACCAGATGGTAATGTTATTAAGAAAATACAATATGGAGCTGTAGCATCAGGAGAAAAGCAGACAAAGGCAGCGAATTCGATAGCAAACTTAGCACTAATTAAAACAGTTCTATCACGCATATCTAATAAATACTCATTTGCTACAAAGATAATAAGAGTTGATGGTGATGACAACTACGCCGTACTGCAATTTAATACAGAAGTAACTAAACAGATGGTTCAAGATGTATCAAATGACGTAAGAGAAACTTACGCACGTATGAATGCTAAAGTTAAAGCTTTAGTATCTACAGTAGGAATAGAGATAGCTAAAAGGTATATTGCAGGTGGAAAGATATTTTTTAGAGCAGGAATAAATTTACTTAATAATGAAAAAAGAGGACAGAGTACGCAATGGGATCAAGCAGCGGTTCTATACTCAAATTATATTGTAAATAGACTTCGAGGATTTGAAACTGACAGAGAATTCATATTGACCAAAATAATGCAAATGACGTCAGTTGCTATTACTGGATCATTAAGACTTTTCCCTTCAGAACGTGTATTGACCACAAATTCCACATTTAAAGTATTTGACTCAGAAGATTTTATTATAGAATATGGGACGACCGACGATGAAGTGTATATACAAAGAGCATTTATGTCATTATCAAGTCAAAGATCGGGAATAGCTGATGAAATAGCTGCATCAACAACATTTAAAAACTATGTATCAAAACTATCAGAACAACTACTCTTTTCAAAGAACAATATAGTATCCAGGGGAATAGCTTTGACTGAGAAGGCGAAATTGAATTCATACGCACCAATATCACTCGAAAAAAGACGTGCACAGATATCGGCATTACTGACAATGTTACAGAAACCAGTTACATTTAAATCAAGTAAAATAACAATAAATGATATACTTAGAGATATAAAACCATTTTTTACTGTAAGTGAAGCACATTTACCTATACAGTATCAGAAATTTATGCCAACATTACCAGGGAACGTACAATATATAATTCAGTGCATAGGATCAAGAACTTATCAAATCGAAGATGACGGCTCAAAATCAGCAATATCTCGTTTAATATCAAAATATTCAGTTTATAAACCGTCGATTGAAGAACTGTATAAAGTAATTTCATTGCATGAGAATGAAATACAGTTATATTTAATTTCACTAGGCATACCAAAAATAGATGCTGATACATATGTAGGATCAAAGATCTATTCTCAAGACAAGTATAGGATATTAGAATCGTACGTATATAACCTATTATCCATTAACTATGGATGTTATCAACTGTTTGACTTTAATTCACCAGATTTAGAAAAKTTAATTAGAATACCGTYTAAGGGAAAGATACCAGCCGTTACTTTCATACTGCATTTGTATGCTAAATTAGAAGTTATAAACTATGCTATTAAAAACGGTTCATGGATAAGTTTATTCTGCAATTATCCAAAATCGGAAATGATAAAACTATGGAAGAAAATGTGGAACATTACATCATTACGATCACCATACACTAATGCGAATTTCTTTCAAGATTAGAGCGCTTAGATGTGACC-
>RVA/Human-tc/USA/Wa/1974/G1P8_R1_(Outgroup)
GGCTATTAAAGCTGTACAATGGGGAAGTACAATCTAATCTTGTCAGAATATTTATCATTTGTTTACAATTCACAATCTGCAGTTCAAATACCAATTTACTATTCTTCTAATTCAGAATTAGAAAAGAGATGTATCGAATTTCATGCTAAATGTGTTGACAGTTCTAAGAAAGGTCTGTCATTAAAACCTTTATTCGAAGAATATAAAGATGTAATAGATAATGCAACTTTACTATCTATATTATCATATTCTTATGACAAATACAACGCTGTAGAACGAAAGCTAGTCAATTATGCTAAAGGTAAACCATTAGAGGCTGATTTAACGGCAAACGAGATTGATTATGAAAATAATAAAATAACTTCTGAATTGTTTCAGTCAGCCGAAGAATATACTGATTCATTAATGGATCCTGCTATATTAACTTCGTTATCTTCAAATTTAAATGCAGTCATGTTTTGGTTAGAACGACATTCAAATGACGTTGCTGATGCAAACAAAATTTATAAACGTAGACTGGATCTATTTACCATAGTAGCATCTACAATAAATAAATATGGAGTGCCTAGACATAATGAAAAATACAGATATGAATACGAGGTGATGAAGGATAAACCGTATTACTTAGTAACATGGGCTAACTCATCTATAGAAATGCTTATGTCAGTGTTTTCACATGAAGATTATTTAATAGCAAAAGAGTTAATAATATTATCATATTCAAATAGATCGACGTTAGCTAAACTAGTTTCATCTCCAATGTCGATATTAGTTGCATTAATAGATATCAATGGTACGTTTATTACAAATGAAGAGTTAGAACTTGAATTTTCAGATAAATATGTTAAGGCAATTGTACCTGATCAAATTTTCGATGAATTACAGGAAATGATCGACAATATGAGAAAAGCTGGTTTAGTAGATATACCAAGAATGATTCAAGAATGGTTAGTTGATTGTTCATTAGAGAAATTTACACTGATGTCAAAAATTTATTCTTGGTCATTTCATGTTGGATTTAGAAAACAAAAGATGATTGACGCAGCATTAGACCAATTGAAGACAGAGTACACTGAAGATGTAGATGGTGAGATGTACAATGAGTATACAATGTTAATTAGAGATGAAATAGTCAAGATGCTAGAAGTACCAGTTAAACATGATGATCATCTACTTCGCGATTCAGAATTAGCCGGATTGTTATCAATGTCATCAGCTTCAAATGGTGAATCAAGGCAGCTTAAATTTGGTCGTAAAACGATATTTTCAACTAAGAAAAATATGCATGTCATGGATGATATTGCACATGGAAGATATACTCCGGGTGTCATTCCTCCAGTAAACGTAGATAGGCCAATTCCATTAGGTCGTAGAGATGTTCCTGGACGAAGAACAAGAATTATATTCATATTACCATATGAATACTTTATTGCGCAGCACGCTGTCGTAGAAAAAATGTTATCATACGCAAAGCATACTAGAGAGTACGCAGAATTTTACTCGCAGTCAAATCAATTGCTATCATATGGTGATGTTACAAGATTCTTATCCAGTAATTCTATGGTATTATACACAGACGTTTCACAATGGGATTCATCACAACATAACACACAGCCATTTAGAAAAGGAATAATTATGGGTTTAGATATGTTATCCAATATGACTAATGATCCAAAAGTAGTACAAACGCTAAATTTATATAAACAAACACAAATTAATCTCATGGATTCATACGTTCAAATACCTGATGGTAATGTAATCAAAAAGATTCAGTATGGTGCTGTTGCTTCAGGAGAAAAACAAACTAAGGCAGCTAATTCTATAGCTAACTTAGCACTCATTAAAACGGTATTGTCAAGGATTGCAAATAAGTATTCTTTTATAACCAAAATAATCAGAGTCGATGGTGATGATAATTATGCAGTGCTACAATTTAACACCGATGTCACTAAACAAATGGTCCAAGATGTGTCAAACGATGTGAGATATATATATTCTAGAATGAATGCTAAAGTTAAAGCATTGGTATCTACAGTCGGTATTGAAATAGCAAAAAGATATATAGCAGGAGGAAAAATATTTTTCAGAGCTGGTATAAACTTATTAAATAATGAGAAACGTGGGCAAAGTACACAATGGGATCAAGCAGCTATTTTATATTCAAACTACATTGTTAACAAATTACGAGGATTTGAGACTGATAGAGAATTTATATTAACTAAAATTATACAAATGACATCTGTAGCCATTACTGGATCACTAAGGTTATTTCCGTCAGAACGAGTGTTAACTACTAATTCTACATTCAAAGTATTTGACTCAGAAGATTTCATTATAGAATATGGGACAACTAACGATGAAGTATATATACAAAGAGCATTTATGTCACTGTCTAGTCAAAAGTCAGGAATAGCTGATGAAATAGCTTCTTCACAAACATTTAAAAATTATGTTAACAAATTATCTGACCAATTATTAATATCGAAAAACGTAATTGTATCCAAAGGTATAGCTGTAACAGAAAAGGCGAAATTGAATTCATATGCACCAGTTTATTTAGAAAAACGTCGTGCGCAAATATCAGCGTTATTAACTATGTTGCAGAAACCAGTGTCATTTAAATCAAATAAAATTACTATTAATGACATTTTGCGTGACATAAAACCATTTTTTATCACTTCTGAAGCTAATTTGCCAATTCAATACAGAAAATTTATGCCAACACTACCTAATAATGTCCAATATGTTATACAATGCATAGGATCGAGGACGTATCAAATAGAAGATAGTGGGTCAAAATCATCGATTTCGAAGTTAATATCAAAATATTCAGTTTACAAACCATCGATTGAAGAACTATATAAAGTTATATCTTTAAGAGAACAAGAAATACAGTTGTATTTAGTTTCATTAGGAGTTCCACCAGTTGATGCAGGCACGTACGTTGGGTCAAGAATATATTCGCAGGATAAGTATAAAATATTAGAATCTTACGTATATAATTTATTATCAATTAATTATGGATGTTATCAACTATTCAATTTTAATTCTCCAGATTTAGAGAAACTTATACGAATTCCTTTTAAAGGCAAGATACCAGCCGTAACATTTATATTGCATCTTTATGCTAAACTTGAAATAATAAACTATGCTATTAAGAATGGAGCTTGGATTAGTTTGTTTTGTAACTACCCAAAATCTGAAATGATTAAATTATGGAAGAAAATGTGGAATATAACAGCATTACGGTCTCCCTACACTAGTGCGAACTTCTTTCAAGATTAGAGTGCTTAGATGTGACC-
